# Supplementary material for: Airqtl dissects cell state-specific causal gene regulatory networks with efficient single-cell eQTL mapping
Source: Nat Commun. 2025 Dec 10;16:11403. doi: 10.1038/s41467-025-66214-9 (PMC12739144; doi:10.1038/s41467-025-66214-9)
Supplement: Supplementary file 3 — Supplementary Data 1 [file 41467_2025_66214_MOESM3_ESM.xlsx]

## Sheet: 1
Method	Data 1	Distribution/Data 2	KS statistic	KS P
airqtl	Non-eQTL	Uniform	0.0131378	6.10327e-08
CellRegMap	Non-eQTL	Uniform	0.0124384	2.44332e-07
airqtl	eQTL	Uniform	0.0229171	2.9062e-23
CellRegMap	eQTL	Uniform	0.0228368	4.01464e-23
airqtl	Non-eQTL	eQTL	0.0153755	1.43044e-05
CellRegMap	Non-eQTL	eQTL	0.0168891	1.02318e-06
