# Supplementary material for: Airqtl dissects cell state-specific causal gene regulatory networks with efficient single-cell eQTL mapping
Source: Nat Commun. 2025 Dec 10;16:11403. doi: 10.1038/s41467-025-66214-9 (PMC12739144; doi:10.1038/s41467-025-66214-9)
Supplement: Supplementary file 4 — Supplementary Data 2 [file 41467_2025_66214_MOESM4_ESM.xlsx]

## Sheet: 2
Method	Data 1	Distribution/Data 2	KS statistic	KS P
airqtl-calibrated	Non-eQTL	Uniform	0.00730041	0.00899138
airqtl-raw	Non-eQTL	Uniform	0.0477074	1.23286e-100
airqtl-calibrated	Non-specific eQTL	Uniform	0.00747941	0.116293
airqtl-raw	Non-specific eQTL	Uniform	0.0479037	4.72307e-51
airqtl-calibrated	Specific eQTL	Uniform	0.111185	4.84782e-273
airqtl-raw	Specific eQTL	Uniform	0.161943	0
airqtl-calibrated	Specific eQTL	Non-specific eQTL	0.116386	4.99615e-150
airqtl-raw	Specific eQTL	Non-specific eQTL	0.115953	6.53392e-149
airqtl-calibrated	Specific eQTL	Non-eQTL	0.11707	5.11574e-202
airqtl-raw	Specific eQTL	Non-eQTL	0.11545	1.84326e-196
