# Supplementary material for: Airqtl dissects cell state-specific causal gene regulatory networks with efficient single-cell eQTL mapping
Source: Nat Commun. 2025 Dec 10;16:11403. doi: 10.1038/s41467-025-66214-9 (PMC12739144; doi:10.1038/s41467-025-66214-9)
Supplement: Supplementary file 5 — Supplementary Data 3 [file 41467_2025_66214_MOESM5_ESM.xlsx]

## Sheet: Legend
Sheet name	Cell state and cis/trans eQTLs
Column name	Definition
SNP	SNP ID
Gene	Gene name
s0	Estimate for sigma in model under null hypothesis
l0	Estimate for lambda in model under null hypothesis
b	Estimate for beta in model under alternative hypothesis
s	Estimate for sigma in model under alternative hypothesis
r	Conditional Pearson R between SNP genotype and normalized single-cell gene expression after covariate removal and GRM transformation
p	Raw two-sided P-value for LRT of reML model for beta=0
q	BH Q value computed for candidates in this sheet. Actual Q values used underwent recalculation after postprocessing. See Methods.

## Sheet: B,NI,cis
	SNP	Gene	s0	l0	b	s	r	p	q
0	1_779047_A_G	MTND1P23	2.01508	0.235054	0.584183	2.01377	0.0360967	0.000106269	0.0956978
1	1_804863_T_C	CCNL2	2.18224	0.00176629	0.203058	2.18064	0.0382205	4.06321e-05	0.0481316
2	1_805036_A_G	CCNL2	2.18224	0.00176629	0.203058	2.18064	0.0382205	4.06321e-05	0.0481316
3	1_806470_C_T	CCNL2	2.18224	0.00176629	0.22554	2.18055	0.0393238	2.418e-05	0.0319606
4	1_818025_A_C	MTND1P23	2.01508	0.235054	0.62699	2.01325	0.0426309	4.70746e-06	0.00873891
5	1_818045_C_T	MTND1P23	2.01508	0.235054	0.623355	2.01329	0.0421875	5.90383e-06	0.010573
6	1_818802_G_A	MTND1P23	2.01508	0.235054	0.581981	2.01337	0.0412703	9.36558e-06	0.0152171
7	1_818812_G_A	MTND1P23	2.01508	0.235054	0.581981	2.01337	0.0412703	9.36558e-06	0.0152171
8	1_818954_C_T	MTND1P23	2.01508	0.235054	0.581981	2.01337	0.0412703	9.36558e-06	0.0152171
9	1_819123_A_G	MTND1P23	2.01508	0.235054	0.594375	2.0133	0.0420414	6.35797e-06	0.0112166
10	1_821224_G_A	MTND1P23	2.01508	0.235054	0.623355	2.01329	0.0421875	5.90383e-06	0.010573
11	1_822260_A_G	MTND1P23	2.01508	0.235054	0.523196	2.01361	0.0382295	4.04625e-05	0.0479685
12	1_822354_T_C	MTND1P23	2.01508	0.235054	0.623355	2.01329	0.0421875	5.90383e-06	0.010573
13	1_822556_A_C	MTND1P23	2.01508	0.235054	0.623355	2.01329	0.0421875	5.90383e-06	0.010573
14	1_822764_G_A	MTND1P23	2.01508	0.235054	0.616176	2.01336	0.0412984	9.23558e-06	0.0150784
15	1_825532_T_C	MTND1P23	2.01508	0.235054	0.680674	2.0131	0.0443177	1.95009e-06	0.00421882
16	1_825767_C_T	MTND1P23	2.01508	0.235054	0.680674	2.0131	0.0443177	1.95009e-06	0.00421882
17	1_826372_T_C	MTND1P23	2.01508	0.235054	0.68813	2.01302	0.045228	1.19612e-06	0.00271146
18	1_836443_C_T	MTND1P23	2.01508	0.235054	0.68813	2.01302	0.045228	1.19612e-06	0.00271146
19	1_847601_C_T	MTND1P23	2.01508	0.235054	0.566993	2.01366	0.037619	5.36178e-05	0.0595768
20	1_849670_A_G	MTND1P23	2.01508	0.235054	0.519046	2.0136	0.0383496	3.82638e-05	0.0459968
21	1_852226_G_T	MTND1P23	2.01508	0.235054	0.600799	2.01367	0.037378	5.98518e-05	0.0643242
22	1_925081_A_G	MTND1P23	2.01508	0.235054	0.673565	2.01304	0.0450148	1.3423e-06	0.00300446
23	1_925141_A_C	MTND1P23	2.01508	0.235054	0.666899	2.01309	0.0444114	1.85513e-06	0.0040305
24	1_926428_G_A	MTND1P23	2.01508	0.235054	0.762293	2.01282	0.047422	3.54589e-07	0.00101352
25	1_926713_C_T	MTND1P23	2.01508	0.235054	0.762293	2.01282	0.047422	3.54589e-07	0.00101352
26	1_926744_G_A	MTND1P23	2.01508	0.235054	0.762293	2.01282	0.047422	3.54589e-07	0.00101352
27	1_927003_T_C	MTND1P23	2.01508	0.235054	0.752917	2.0128	0.0475872	3.22864e-07	0.000933187
28	1_927009_G_A	MTND1P23	2.01508	0.235054	0.795056	2.01263	0.0493155	1.18912e-07	0.00037375
29	1_927303_G_A	MTND1P23	2.01508	0.235054	0.991705	2.01361	0.0382372	4.03181e-05	0.047822
30	1_928309_G_A	MTND1P23	2.01508	0.235054	0.654114	2.0135	0.039604	2.11482e-05	0.028652
31	1_929375_G_A	MTND1P23	2.01508	0.235054	0.604208	2.01349	0.0397796	1.94373e-05	0.0270525
32	1_929377_A_G	MTND1P23	2.01508	0.235054	0.604208	2.01349	0.0397796	1.94373e-05	0.0270525
33	1_931526_G_A	MTND1P23	2.01508	0.235054	0.991705	2.01361	0.0382372	4.03181e-05	0.047822
34	1_931990_T_C	MTND1P23	2.01508	0.235054	0.991705	2.01361	0.0382372	4.03181e-05	0.047822
35	1_932038_C_T	MTND1P23	2.01508	0.235054	0.991705	2.01361	0.0382372	4.03181e-05	0.047822
36	1_959193_A_G	MTND1P23	2.01508	0.235054	0.550033	2.0134	0.0408022	1.18103e-05	0.0183362
37	1_973946_C_T	MTND1P23	2.01508	0.235054	1.14066	2.01345	0.0401954	1.58947e-05	0.0230581
38	1_999842_C_A	MTND1P23	2.01508	0.235054	-0.554586	2.01374	-0.036558	8.66029e-05	0.0847307
39	1_1032278_C_T	MTND1P23	2.01508	0.235054	-0.567286	2.01374	-0.0365134	8.83434e-05	0.0856833
40	1_1042190_A_G	MTND1P23	2.01508	0.235054	0.534758	2.01362	0.0380931	4.31051e-05	0.0505606
41	1_1051063_T_C	MTND1P23	2.01508	0.235054	0.625179	2.01354	0.0391292	2.65235e-05	0.0344788
42	1_1051820_T_C	MTND1P23	2.01508	0.235054	0.658598	2.0135	0.0396811	2.03802e-05	0.0279769
43	1_1056570_T_C	MTND1P23	2.01508	0.235054	0.914037	2.01368	0.0372682	6.29143e-05	0.0670618
44	1_1057439_G_A	MTND1P23	2.01508	0.235054	-0.60154	2.01361	-0.0382388	4.02881e-05	0.0478077
45	1_1058607_T_C	MTND1P23	2.01508	0.235054	0.629229	2.01368	0.0372642	6.30275e-05	0.0671505
46	1_1059011_T_G	MTND1P23	2.01508	0.235054	0.590261	2.01346	0.0400959	1.66817e-05	0.0239356
47	1_1060101_T_G	MTND1P23	2.01508	0.235054	-0.605816	2.01352	-0.0393648	2.37113e-05	0.0314594
48	1_1062896_T_C	MTND1P23	2.01508	0.235054	1.14663	2.0135	0.0396497	2.069e-05	0.0283279
49	1_1114143_C_A	MTND1P23	2.01508	0.235054	0.739837	2.01356	0.0389192	2.92956e-05	0.037264
50	1_1116992_A_G	MTND1P23	2.01508	0.235054	0.681025	2.01361	0.0382335	4.03875e-05	0.0478877
51	1_1165477_G_A	CCNL2	2.18224	0.00176629	0.27941	2.18026	0.0425019	5.02924e-06	0.00927218
52	1_1166033_G_A	CCNL2	2.18224	0.00176629	0.27941	2.18026	0.0425019	5.02924e-06	0.00927218
53	1_1182018_G_A	MTND1P23	2.01508	0.235054	-0.522188	2.01363	-0.0379889	4.52323e-05	0.0524278
54	1_1188963_C_T	MTND1P23	2.01508	0.235054	0.733102	2.01368	0.0373482	6.06677e-05	0.0650376
55	1_1190707_C_T	MTND1P23	2.01508	0.235054	0.733102	2.01368	0.0373482	6.06677e-05	0.0650376
56	1_1194820_G_A	MTND1P23	2.01508	0.235054	0.742068	2.01376	0.0362421	9.96567e-05	0.0935144
57	1_1194931_T_C	MTND1P23	2.01508	0.235054	0.742068	2.01376	0.0362421	9.96567e-05	0.0935144
58	1_1205813_G_A	MTND1P23	2.01508	0.235054	1.05028	2.01368	0.0372716	6.28174e-05	0.0669619
59	1_1206978_T_C	MTND1P23	2.01508	0.235054	1.05028	2.01368	0.0372716	6.28174e-05	0.0669619
60	1_1212275_G_A	MTND1P23	2.01508	0.235054	1.05953	2.01353	0.0392681	2.48299e-05	0.0326131
61	1_1268352_C_T	MTND1P23	2.01508	0.235054	1.0415	2.01358	0.0386237	3.36642e-05	0.0418728
62	1_1295039_T_C	MTND1P23	2.01508	0.235054	0.551803	2.01363	0.0379179	4.67391e-05	0.0538644
63	1_1296364_G_T	MTND1P23	2.01508	0.235054	0.80914	2.0136	0.0383528	3.82066e-05	0.045936
64	1_1296403_A_G	MTND1P23	2.01508	0.235054	0.80914	2.0136	0.0383528	3.82066e-05	0.045936
65	1_1299211_G_A	MTND1P23	2.01508	0.235054	0.80914	2.0136	0.0383528	3.82066e-05	0.045936
66	1_1302799_C_A	MTND1P23	2.01508	0.235054	0.80914	2.0136	0.0383528	3.82066e-05	0.045936
67	1_1303959_G_T	MTND1P23	2.01508	0.235054	0.677031	2.01319	0.0433375	3.26686e-06	0.00643678
68	1_1305900_C_T	MTND1P23	2.01508	0.235054	0.80914	2.0136	0.0383528	3.82066e-05	0.045936
69	1_1306183_A_G	MTND1P23	2.01508	0.235054	0.914885	2.01302	0.0452202	1.20123e-06	0.00272186
70	1_1306420_G_A	MTND1P23	2.01508	0.235054	0.571434	2.01348	0.0398911	1.84198e-05	0.0258746
71	1_1306584_G_A	MTND1P23	2.01508	0.235054	0.768829	2.01301	0.0453955	1.09215e-06	0.00250077
72	1_1308516_C_T	MTND1P23	2.01508	0.235054	-0.562196	2.01342	-0.040601	1.30383e-05	0.0198056
73	1_1309988_G_A	MTND1P23	2.01508	0.235054	-0.562196	2.01342	-0.040601	1.30383e-05	0.0198056
74	1_1312114_T_C	MTND1P23	2.01508	0.235054	-0.555317	2.01344	-0.0403185	1.49699e-05	0.0220902
75	1_1313807_G_A	MTND1P23	2.01508	0.235054	-0.562196	2.01342	-0.040601	1.30383e-05	0.0198056
76	1_1318689_A_C	MTND1P23	2.01508	0.235054	0.847878	2.0134	0.040834	1.16267e-05	0.0181314
77	1_1318756_A_G	MTND1P23	2.01508	0.235054	0.703029	2.01322	0.0430244	3.84363e-06	0.0074109
78	1_1319063_A_G	MTND1P23	2.01508	0.235054	0.703029	2.01322	0.0430244	3.84363e-06	0.0074109
79	1_1319750_G_A	MTND1P23	2.01508	0.235054	0.914885	2.01302	0.0452202	1.20123e-06	0.00272186
80	1_1320653_C_T	MTND1P23	2.01508	0.235054	0.914885	2.01302	0.0452202	1.20123e-06	0.00272186
81	1_1320870_C_A	MTND1P23	2.01508	0.235054	0.80914	2.0136	0.0383528	3.82066e-05	0.045936
82	1_1322866_C_A	MTND1P23	2.01508	0.235054	0.703029	2.01322	0.0430244	3.84363e-06	0.0074109
83	1_1329774_C_T	MTND1P23	2.01508	0.235054	0.686546	2.0134	0.0408593	1.14822e-05	0.0180332
84	1_1330068_G_A	MTND1P23	2.01508	0.235054	0.80914	2.0136	0.0383528	3.82066e-05	0.045936
85	1_1330080_C_T	MTND1P23	2.01508	0.235054	0.701567	2.01316	0.0436862	2.72237e-06	0.00551608
86	1_1330125_G_A	MTND1P23	2.01508	0.235054	-0.577003	2.01335	-0.0414449	8.58425e-06	0.0141958
87	1_1335759_G_A	MTND1P23	2.01508	0.235054	1.06645	2.01344	0.0403818	1.45152e-05	0.0216211
88	1_1336848_G_A	MTND1P23	2.01508	0.235054	1.06645	2.01344	0.0403818	1.45152e-05	0.0216211
89	1_1337736_G_A	MTND1P23	2.01508	0.235054	0.646766	2.0137	0.0370674	6.89035e-05	0.0719331
90	1_1341803_C_T	MTND1P23	2.01508	0.235054	0.816904	2.01355	0.0390465	2.75836e-05	0.0355744
91	1_1342873_C_T	MTND1P23	2.01508	0.235054	0.80914	2.0136	0.0383528	3.82066e-05	0.045936
92	1_1343373_C_T	MTND1P23	2.01508	0.235054	0.80914	2.0136	0.0383528	3.82066e-05	0.045936
93	1_1345423_G_A	MTND1P23	2.01508	0.235054	0.80914	2.0136	0.0383528	3.82066e-05	0.045936
94	1_1349110_A_G	MTND1P23	2.01508	0.235054	0.650766	2.01369	0.0371928	6.51026e-05	0.0687925
95	1_1352103_A_C	MTND1P23	2.01508	0.235054	0.80914	2.0136	0.0383528	3.82066e-05	0.045936
96	1_1353044_C_T	MTND1P23	2.01508	0.235054	0.784079	2.01371	0.0368367	7.64484e-05	0.0776713
97	1_1353091_T_C	MTND1P23	2.01508	0.235054	0.622352	2.01368	0.0373423	6.08327e-05	0.0651878
98	1_1359943_A_G	MTND1P23	2.01508	0.235054	0.719377	2.01283	0.0472554	3.89608e-07	0.00110045
99	1_1360023_C_T	MTND1P23	2.01508	0.235054	0.719377	2.01283	0.0472554	3.89608e-07	0.00110045
100	1_1371538_C_T	MTND1P23	2.01508	0.235054	0.855124	2.01319	0.0433076	3.3181e-06	0.00653177
101	1_1373079_A_G	MTND1P23	2.01508	0.235054	0.755277	2.01377	0.0361045	0.000105901	0.0956978
102	1_1373582_C_T	MTND1P23	2.01508	0.235054	0.755277	2.01377	0.0361045	0.000105901	0.0956978
103	1_1374078_G_A	MTND1P23	2.01508	0.235054	0.989491	2.01361	0.0382154	4.0729e-05	0.0481717
104	1_1374801_A_G	MTND1P23	2.01508	0.235054	0.658638	2.01356	0.0389055	2.94852e-05	0.0374802
105	1_1375288_C_A	MTND1P23	2.01508	0.235054	0.580229	2.01361	0.0382628	3.98421e-05	0.0473697
106	1_1375595_T_C	MTND1P23	2.01508	0.235054	0.580229	2.01361	0.0382628	3.98421e-05	0.0473697
107	1_1375923_C_T	MTND1P23	2.01508	0.235054	0.755277	2.01377	0.0361045	0.000105901	0.0956978
108	1_1376025_T_C	MTND1P23	2.01508	0.235054	0.755277	2.01377	0.0361045	0.000105901	0.0956978
109	1_1376092_A_G	MTND1P23	2.01508	0.235054	0.580229	2.01361	0.0382628	3.98421e-05	0.0473697
110	1_1376336_A_G	MTND1P23	2.01508	0.235054	0.580229	2.01361	0.0382628	3.98421e-05	0.0473697
111	1_1377431_C_T	MTND1P23	2.01508	0.235054	-0.508301	2.01375	-0.0363024	9.70275e-05	0.0916318
112	1_1378550_G_A	MTND1P23	2.01508	0.235054	0.755277	2.01377	0.0361045	0.000105901	0.0956978
113	1_1378591_C_T	MTND1P23	2.01508	0.235054	0.755277	2.01377	0.0361045	0.000105901	0.0956978
114	1_1381294_T_C	MTND1P23	2.01508	0.235054	0.553089	2.01366	0.0375745	5.47199e-05	0.0602859
115	1_1394423_G_A	MTND1P23	2.01508	0.235054	-0.5801	2.01337	-0.0412007	9.69552e-06	0.0156972
116	1_1395346_G_A	MTND1P23	2.01508	0.235054	-0.578052	2.01335	-0.0415042	8.33347e-06	0.0138767
117	1_1395579_C_T	MTND1P23	2.01508	0.235054	0.755277	2.01377	0.0361045	0.000105901	0.0956978
118	1_1399320_C_T	MTND1P23	2.01508	0.235054	1.01069	2.01349	0.0397482	1.97325e-05	0.0273459
119	1_1402457_G_A	MTND1P23	2.01508	0.235054	-0.589884	2.01325	-0.0426018	4.7783e-06	0.00885786
120	1_1406131_A_G	MTND1P23	2.01508	0.235054	0.78134	2.01365	0.0376394	5.31195e-05	0.0592923
121	1_1410616_G_T	MTND1P23	2.01508	0.235054	0.539513	2.01368	0.037368	6.01238e-05	0.0645884
122	1_1412179_C_T	MTND1P23	2.01508	0.235054	0.779763	2.01366	0.0375527	5.52672e-05	0.0605903
123	1_1415976_G_A	MTND1P23	2.01508	0.235054	0.539513	2.01368	0.037368	6.01238e-05	0.0645884
124	1_1417340_A_G	MTND1P23	2.01508	0.235054	0.883493	2.01376	0.0362054	0.000101287	0.0946723
125	1_1421170_A_G	MTND1P23	2.01508	0.235054	0.597433	2.01351	0.0394442	2.28294e-05	0.0305504
126	1_1424727_C_A	MTND1P23	2.01508	0.235054	0.703578	2.01336	0.0413131	9.16798e-06	0.014975
127	1_1424819_C_T	MTND1P23	2.01508	0.235054	0.706307	2.01326	0.0424903	5.05909e-06	0.0093063
128	1_1425095_A_G	MTND1P23	2.01508	0.235054	0.759577	2.01348	0.0399325	1.8055e-05	0.0254913
129	1_1430190_C_A	MTND1P23	2.01508	0.235054	-0.6155	2.01318	-0.043445	3.08868e-06	0.00612271
130	1_1430908_G_A	MTND1P23	2.01508	0.235054	-0.6155	2.01318	-0.043445	3.08868e-06	0.00612271
131	1_1431450_G_A	MTND1P23	2.01508	0.235054	-0.6155	2.01318	-0.043445	3.08868e-06	0.00612271
132	1_1433490_C_A	MTND1P23	2.01508	0.235054	1.08981	2.01361	0.0382057	4.09123e-05	0.048286
133	1_1443457_C_T	MTND1P23	2.01508	0.235054	-0.61145	2.01316	-0.0436559	2.76593e-06	0.00558812
134	1_1445187_G_T	MTND1P23	2.01508	0.235054	-0.670481	2.01291	-0.0463796	6.36084e-07	0.0016184
135	1_1445240_G_A	MTND1P23	2.01508	0.235054	-0.628027	2.01308	-0.0445794	1.696e-06	0.00370089
136	1_1451787_A_C	MTND1P23	2.01508	0.235054	0.558454	2.01363	0.0380072	4.48512e-05	0.0521128
137	1_1452511_G_A	MTND1P23	2.01508	0.235054	-0.639111	2.01294	-0.0461088	7.38907e-07	0.00183305
138	1_1452888_A_C	MTND1P23	2.01508	0.235054	-0.639111	2.01294	-0.0461088	7.38907e-07	0.00183305
139	1_1452909_C_A	MTND1P23	2.01508	0.235054	-0.639111	2.01294	-0.0461088	7.38907e-07	0.00183305
140	1_1453697_C_T	MTND1P23	2.01508	0.235054	0.97698	2.0128	0.0475635	3.27244e-07	0.000943245
141	1_1453703_G_A	MTND1P23	2.01508	0.235054	-0.639111	2.01294	-0.0461088	7.38907e-07	0.00183305
142	1_1454092_G_A	MTND1P23	2.01508	0.235054	-0.639111	2.01294	-0.0461088	7.38907e-07	0.00183305
143	1_1454770_C_T	MTND1P23	2.01508	0.235054	-0.658232	2.01284	-0.0471824	4.06002e-07	0.00114275
144	1_1455617_G_T	MTND1P23	2.01508	0.235054	-0.623427	2.01302	-0.045258	1.17683e-06	0.00267062
145	1_1459273_T_C	MTND1P23	2.01508	0.235054	0.792186	2.0137	0.0370408	6.97338e-05	0.0725852
146	1_1459799_T_G	MTND1P23	2.01508	0.235054	0.786856	2.01372	0.036792	7.79969e-05	0.0786991
147	1_1460958_G_A	MTND1P23	2.01508	0.235054	0.823956	2.01361	0.0382266	4.05165e-05	0.0480217
148	1_1461078_A_G	MTND1P23	2.01508	0.235054	1.1906	2.01372	0.0367274	8.02883e-05	0.0803228
149	1_1461283_A_G	MTND1P23	2.01508	0.235054	0.823956	2.01361	0.0382266	4.05165e-05	0.0480217
150	1_1471992_C_T	MTND1P23	2.01508	0.235054	-0.57002	2.01334	-0.0415759	8.03903e-06	0.0134734
151	1_1477279_G_T	MTND1P23	2.01508	0.235054	1.81079	2.01278	0.0477687	2.91157e-07	0.000851885
152	1_1481959_C_T	MTND1P23	2.01508	0.235054	0.660668	2.01274	0.0481748	2.30759e-07	0.000688335
153	1_1485282_A_G	MTND1P23	2.01508	0.235054	0.80191	2.01303	0.0450779	1.29738e-06	0.00291326
154	1_1487887_A_G	MTND1P23	2.01508	0.235054	0.68488	2.01262	0.0494437	1.10272e-07	0.000348793
155	1_1488349_C_T	MTND1P23	2.01508	0.235054	0.886871	2.01325	0.0426677	4.61936e-06	0.00861888
156	1_1488652_A_G	MTND1P23	2.01508	0.235054	0.637886	2.01286	0.0469581	4.60594e-07	0.00126431
157	1_1489767_T_C	MTND1P23	2.01508	0.235054	0.886871	2.01325	0.0426677	4.61936e-06	0.00861888
158	1_1489916_C_T	MTND1P23	2.01508	0.235054	0.765323	2.01247	0.050932	4.53278e-08	0.000154145
159	1_1490320_T_C	MTND1P23	2.01508	0.235054	0.637886	2.01286	0.0469581	4.60594e-07	0.00126431
160	1_1492850_G_A	MTND1P23	2.01508	0.235054	0.637886	2.01286	0.0469581	4.60594e-07	0.00126431
161	1_1494105_G_A	MTND1P23	2.01508	0.235054	0.813743	2.01312	0.0441484	2.13342e-06	0.00454142
162	1_1495204_T_C	MTND1P23	2.01508	0.235054	0.643263	2.01304	0.0450112	1.34493e-06	0.00300876
163	1_1495205_G_A	MTND1P23	2.01508	0.235054	0.737988	2.01312	0.0441508	2.13078e-06	0.00453719
164	1_1495221_G_A	MTND1P23	2.01508	0.235054	0.768713	2.01282	0.0474113	3.56732e-07	0.00101843
165	1_1495222_T_G	MTND1P23	2.01508	0.235054	0.768713	2.01282	0.0474113	3.56732e-07	0.00101843
166	1_1495236_T_C	MTND1P23	2.01508	0.235054	0.733769	2.01327	0.0423843	5.34088e-06	0.00973879
167	1_1495357_G_A	MTND1P23	2.01508	0.235054	0.940064	2.01347	0.0400393	1.71459e-05	0.024465
168	1_1515567_A_C	MTND1P23	2.01508	0.235054	0.779362	2.01262	0.049385	1.14151e-07	0.000360082
169	1_1516109_T_C	MTND1P23	2.01508	0.235054	0.863067	2.01264	0.0492323	1.2486e-07	0.000391449
170	1_1516110_G_A	MTND1P23	2.01508	0.235054	0.863067	2.01264	0.0492323	1.2486e-07	0.000391449
171	1_1520875_A_G	MTND1P23	2.01508	0.235054	0.66939	2.01287	0.0468401	4.92085e-07	0.00131812
172	1_1531601_A_G	MTND1P23	2.01508	0.235054	0.642592	2.01299	0.0455879	9.83494e-07	0.00230295
173	1_1532105_T_C	MTND1P23	2.01508	0.235054	0.642592	2.01299	0.0455879	9.83494e-07	0.00230295
174	1_1533018_T_C	MTND1P23	2.01508	0.235054	0.642592	2.01299	0.0455879	9.83494e-07	0.00230295
175	1_1533095_G_A	MTND1P23	2.01508	0.235054	0.642592	2.01299	0.0455879	9.83494e-07	0.00230295
176	1_1533253_C_T	MTND1P23	2.01508	0.235054	0.642592	2.01299	0.0455879	9.83494e-07	0.00230295
177	1_1541864_C_T	MTND1P23	2.01508	0.235054	-0.541296	2.01354	-0.0390703	2.72743e-05	0.0352537
178	1_1542773_C_T	MTND1P23	2.01508	0.235054	-0.537048	2.01355	-0.0389688	2.86166e-05	0.0366316
179	1_1542800_C_T	MTND1P23	2.01508	0.235054	-0.537048	2.01355	-0.0389688	2.86166e-05	0.0366316
180	1_1543500_G_T	MTND1P23	2.01508	0.235054	-0.537048	2.01355	-0.0389688	2.86166e-05	0.0366316
181	1_1543591_G_T	MTND1P23	2.01508	0.235054	0.821753	2.01372	0.03682	7.70212e-05	0.0780566
182	1_1543953_G_A	MTND1P23	2.01508	0.235054	-0.537048	2.01355	-0.0389688	2.86166e-05	0.0366316
183	1_1544705_G_T	MTND1P23	2.01508	0.235054	0.80047	2.01365	0.0377507	5.04761e-05	0.0574383
184	1_1545795_A_C	MTND1P23	2.01508	0.235054	-0.537048	2.01355	-0.0389688	2.86166e-05	0.0366316
185	1_1546962_G_A	MTND1P23	2.01508	0.235054	0.609757	2.01371	0.0369216	7.35841e-05	0.0753164
186	1_1550068_A_C	MTND1P23	2.01508	0.235054	-0.537048	2.01355	-0.0389688	2.86166e-05	0.0366316
187	1_1553692_G_A	MTND1P23	2.01508	0.235054	-0.547731	2.01358	-0.0385813	3.43394e-05	0.0424657
188	1_1554548_T_C	MTND1P23	2.01508	0.235054	0.545829	2.01377	0.0360712	0.000107467	0.0956978
189	1_1554694_G_A	MTND1P23	2.01508	0.235054	-0.547731	2.01358	-0.0385813	3.43394e-05	0.0424657
190	1_1554781_G_A	MTND1P23	2.01508	0.235054	-0.522863	2.0137	-0.0370953	6.80378e-05	0.0711585
191	1_1554852_C_T	MTND1P23	2.01508	0.235054	-0.547731	2.01358	-0.0385813	3.43394e-05	0.0424657
192	1_1561628_C_T	MTND1P23	2.01508	0.235054	-0.557568	2.01353	-0.0393083	2.43591e-05	0.0321378
193	1_1561821_C_A	MTND1P23	2.01508	0.235054	-0.551929	2.01348	-0.0398255	1.90121e-05	0.0265776
194	1_1563918_G_A	MTND1P23	2.01508	0.235054	-0.557568	2.01353	-0.0393083	2.43591e-05	0.0321378
195	1_1565561_G_A	MTND1P23	2.01508	0.235054	-0.557568	2.01353	-0.0393083	2.43591e-05	0.0321378
196	1_1565684_G_T	MTND1P23	2.01508	0.235054	-0.557568	2.01353	-0.0393083	2.43591e-05	0.0321378
197	1_1566086_A_G	MTND1P23	2.01508	0.235054	-0.562768	2.01351	-0.0394373	2.2905e-05	0.0306438
198	1_1567656_T_C	MTND1P23	2.01508	0.235054	0.799933	2.0137	0.0370122	7.06394e-05	0.0733232
199	1_1569875_T_C	MTND1P23	2.01508	0.235054	-0.557568	2.01353	-0.0393083	2.43591e-05	0.0321378
200	1_1572532_C_A	MTND1P23	2.01508	0.235054	-0.557568	2.01353	-0.0393083	2.43591e-05	0.0321378
201	1_1572951_A_G	MTND1P23	2.01508	0.235054	0.799933	2.0137	0.0370122	7.06394e-05	0.0733232
202	1_1573079_G_A	MTND1P23	2.01508	0.235054	-0.557568	2.01353	-0.0393083	2.43591e-05	0.0321378
203	1_1573654_C_T	MTND1P23	2.01508	0.235054	-0.551347	2.01349	-0.0397765	1.94659e-05	0.0270525
204	1_1574445_G_A	MTND1P23	2.01508	0.235054	-0.555391	2.01348	-0.0398695	1.86124e-05	0.0261181
205	1_1575421_T_C	MTND1P23	2.01508	0.235054	-0.566326	2.01342	-0.0406172	1.29355e-05	0.0196815
206	1_1575864_A_G	MTND1P23	2.01508	0.235054	-0.551347	2.01349	-0.0397765	1.94659e-05	0.0270525
207	1_1825782_G_A	CDK11A	2.36706	0.003512	0.207351	2.36503	0.0413205	9.13431e-06	0.0149294
208	1_1868514_C_T	CDK11A	2.36706	0.003512	0.208952	2.36515	0.040154	1.62179e-05	0.0234167
209	1_2059723_G_A	FAAP20	1.83546	0.00341285	-0.100353	1.83416	-0.0376315	5.33105e-05	0.0593897
210	1_2094100_G_A	UBE2J2	2.05982	0.000805948	0.182652	2.05849	0.0359355	0.000114081	0.0956978
211	1_2283483_G_A	MRPL20	1.56766	0.00249919	0.150102	1.56664	0.0361556	0.000103541	0.0956978
212	1_2459176_G_A	CDK11A	2.36706	0.003512	0.274318	2.36542	0.0371604	6.60654e-05	0.0694839
213	1_2880701_G_T	FAAP20	1.83546	0.00341285	-0.201496	1.83426	-0.036132	0.000104623	0.0956978
214	1_2883198_T_G	FAAP20	1.83546	0.00341285	-0.201496	1.83426	-0.036132	0.000104623	0.0956978
215	1_2883553_C_T	FAAP20	1.83546	0.00341285	-0.201496	1.83426	-0.036132	0.000104623	0.0956978
216	1_2884189_G_A	FAAP20	1.83546	0.00341285	-0.201496	1.83426	-0.036132	0.000104623	0.0956978
217	1_2992435_C_T	FAAP20	1.83546	0.00341285	-0.15167	1.83421	-0.0369436	7.2858e-05	0.0749191
218	1_2992723_C_T	FAAP20	1.83546	0.00341285	-0.15167	1.83421	-0.0369436	7.2858e-05	0.0749191
219	1_2993152_A_G	FAAP20	1.83546	0.00341285	-0.107741	1.83423	-0.0365925	8.52819e-05	0.0837396
220	1_2993761_A_G	FAAP20	1.83546	0.00341285	-0.109434	1.83429	-0.0357993	0.000121101	0.0996257
221	1_2993780_A_G	FAAP20	1.83546	0.00341285	-0.109434	1.83429	-0.0357993	0.000121101	0.0996257
222	1_2994793_T_C	FAAP20	1.83546	0.00341285	-0.109434	1.83429	-0.0357993	0.000121101	0.0996257
223	1_2995663_C_T	FAAP20	1.83546	0.00341285	-0.109434	1.83429	-0.0357993	0.000121101	0.0996257
224	1_2996283_T_C	FAAP20	1.83546	0.00341285	-0.109434	1.83429	-0.0357993	0.000121101	0.0996257
225	1_2996735_T_C	FAAP20	1.83546	0.00341285	-0.109434	1.83429	-0.0357993	0.000121101	0.0996257
226	1_2998054_G_T	FAAP20	1.83546	0.00341285	-0.107064	1.83428	-0.0359584	0.00011294	0.0956978
227	1_2998498_G_A	FAAP20	1.83546	0.00341285	-0.109434	1.83429	-0.0357993	0.000121101	0.0996257
228	1_2998564_G_T	FAAP20	1.83546	0.00341285	-0.109434	1.83429	-0.0357993	0.000121101	0.0996257
229	1_2998709_G_A	FAAP20	1.83546	0.00341285	-0.109434	1.83429	-0.0357993	0.000121101	0.0996257
230	1_3002559_T_G	FAAP20	1.83546	0.00341285	-0.126811	1.83398	-0.0402497	1.54802e-05	0.0225881
231	1_3002586_C_A	FAAP20	1.83546	0.00341285	-0.126811	1.83398	-0.0402497	1.54802e-05	0.0225881
232	1_5635958_C_T	RPL22	0.681007	0.0125721	0.0565505	0.680566	0.0359905	0.000111354	0.0956978
233	1_6495367_C_T	NOL9	2.4128	0.00261991	0.2982	2.41115	0.0370344	6.9936e-05	0.0727587
234	1_8809044_A_G	SLC25A33	2.41419	0.00225333	0.294752	2.4126	0.0363024	9.70302e-05	0.0916318
235	1_9919625_T_C	LZIC	2.38701	0.00140992	0.152409	2.38476	0.0434116	3.14312e-06	0.00622357
236	1_9928242_A_G	LZIC	2.38701	0.00140992	0.13299	2.38513	0.0396303	2.08836e-05	0.0285391
237	1_9937021_C_T	LZIC	2.38701	0.00140992	0.133046	2.38516	0.0393692	2.36627e-05	0.0314128
238	1_9948163_A_G	LZIC	2.38701	0.00140992	0.120272	2.38544	0.0362512	9.92562e-05	0.0933701
239	1_9949056_T_C	LZIC	2.38701	0.00140992	0.120054	2.38546	0.0359521	0.000113251	0.0956978
240	1_9951013_A_C	LZIC	2.38701	0.00140992	0.123737	2.38542	0.0364309	9.16474e-05	0.0880626
241	1_9954328_G_A	LZIC	2.38701	0.00140992	0.138832	2.38512	0.0397844	1.93922e-05	0.0270171
242	1_9960836_G_T	LZIC	2.38701	0.00140992	0.138832	2.38512	0.0397844	1.93922e-05	0.0270171
243	1_9962976_C_T	LZIC	2.38701	0.00140992	0.138832	2.38512	0.0397844	1.93922e-05	0.0270171
244	1_9964821_G_A	LZIC	2.38701	0.00140992	0.138832	2.38512	0.0397844	1.93922e-05	0.0270171
245	1_9965206_A_G	LZIC	2.38701	0.00140992	0.138832	2.38512	0.0397844	1.93922e-05	0.0270171
246	1_9967482_A_G	LZIC	2.38701	0.00140992	0.123737	2.38542	0.0364309	9.16474e-05	0.0880626
247	1_9967588_G_A	LZIC	2.38701	0.00140992	0.138832	2.38512	0.0397844	1.93922e-05	0.0270171
248	1_9969855_G_A	LZIC	2.38701	0.00140992	0.138832	2.38512	0.0397844	1.93922e-05	0.0270171
249	1_9971378_A_G	LZIC	2.38701	0.00140992	0.138832	2.38512	0.0397844	1.93922e-05	0.0270171
250	1_9980451_G_A	LZIC	2.38701	0.00140992	0.140528	2.38508	0.0401689	1.61006e-05	0.0232649
251	1_9983084_A_G	LZIC	2.38701	0.00140992	0.121794	2.38545	0.0360728	0.000107391	0.0956978
252	1_9983358_A_G	LZIC	2.38701	0.00140992	0.140528	2.38508	0.0401689	1.61006e-05	0.0232649
253	1_9989390_G_A	LZIC	2.38701	0.00140992	0.196699	2.38524	0.0384399	3.66869e-05	0.0445037
254	1_9992156_A_G	LZIC	2.38701	0.00140992	0.121794	2.38545	0.0360728	0.000107391	0.0956978
255	1_9996642_A_C	LZIC	2.38701	0.00140992	0.192151	2.38548	0.0357898	0.000121608	0.0997809
256	1_9997145_G_T	LZIC	2.38701	0.00140992	0.192151	2.38548	0.0357898	0.000121608	0.0997809
257	1_9999317_T_C	LZIC	2.38701	0.00140992	0.121794	2.38545	0.0360728	0.000107391	0.0956978
258	1_10000458_C_T	LZIC	2.38701	0.00140992	0.121794	2.38545	0.0360728	0.000107391	0.0956978
259	1_10003040_A_G	LZIC	2.38701	0.00140992	0.121794	2.38545	0.0360728	0.000107391	0.0956978
260	1_10009698_G_A	LZIC	2.38701	0.00140992	0.120216	2.38546	0.0359742	0.000112156	0.0956978
261	1_10011243_T_C	LZIC	2.38701	0.00140992	0.120216	2.38546	0.0359742	0.000112156	0.0956978
262	1_10012539_T_C	LZIC	2.38701	0.00140992	0.120216	2.38546	0.0359742	0.000112156	0.0956978
263	1_10023878_A_G	LZIC	2.38701	0.00140992	0.119097	2.38546	0.0359498	0.000113366	0.0956978
264	1_10033399_C_T	LZIC	2.38701	0.00140992	0.120042	2.38544	0.0362436	9.95894e-05	0.0935144
265	1_10143930_T_C	LZIC	2.38701	0.00140992	0.1206	2.38541	0.0365227	8.79791e-05	0.0854112
266	1_10158319_A_G	LZIC	2.38701	0.00140992	0.1206	2.38541	0.0365227	8.79791e-05	0.0854112
267	1_10158381_T_C	LZIC	2.38701	0.00140992	0.1206	2.38541	0.0365227	8.79791e-05	0.0854112
268	1_10578145_G_A	UBE4B	2.47839	0.000502805	0.186416	2.47641	0.0399	1.83403e-05	0.025809
269	1_11369118_C_T	FBXO6	2.51733	0.00138125	0.349398	2.51562	0.0368725	7.52286e-05	0.0767
270	1_11417667_A_G	FBXO6	2.51733	0.00138125	0.385463	2.51528	0.0403676	1.4616e-05	0.0217527
271	1_11422681_G_T	FBXO6	2.51733	0.00138125	0.385463	2.51528	0.0403676	1.4616e-05	0.0217527
272	1_11423231_G_A	FBXO6	2.51733	0.00138125	0.385463	2.51528	0.0403676	1.4616e-05	0.0217527
273	1_11423752_G_A	FBXO6	2.51733	0.00138125	0.385463	2.51528	0.0403676	1.4616e-05	0.0217527
274	1_11426486_G_A	FBXO6	2.51733	0.00138125	0.385463	2.51528	0.0403676	1.4616e-05	0.0217527
275	1_15543404_A_G	DNAJC16	2.47363	0.00381457	0.186158	2.47188	0.0375388	5.56211e-05	0.0609241
276	1_15634113_G_A	DNAJC16	2.47363	0.00381457	0.36851	2.4719	0.0373832	5.97091e-05	0.0642433
277	1_18705061_G_A	MRTO4	2.15396	0.0044302	0.24465	2.1523	0.0392691	2.48182e-05	0.0325998
278	1_20579739_A_G	PINK1	2.53861	7.29539e-12	0.268053	2.53677	0.0380304	4.43724e-05	0.051651
279	1_20580555_C_A	PINK1	2.53861	7.29539e-12	0.268053	2.53677	0.0380304	4.43724e-05	0.051651
280	1_26180262_A_G	HMGN2	1.1442	0.00276092	-0.0800765	1.14343	-0.0367442	7.96879e-05	0.079974
281	1_26180299_A_G	HMGN2	1.1442	0.00276092	-0.0800765	1.14343	-0.0367442	7.96879e-05	0.079974
282	1_27972440_C_T	EYA3	2.40076	0.0062134	-0.202484	2.39886	-0.03985	1.87888e-05	0.0263392
283	1_27979739_C_T	EYA3	2.40076	0.0062134	-0.176581	2.39898	-0.0385027	3.56256e-05	0.0434942
284	1_27982165_C_A	EYA3	2.40076	0.0062134	-0.216484	2.39859	-0.0425756	4.8429e-06	0.00895779
285	1_27983211_C_T	EYA3	2.40076	0.0062134	-0.176581	2.39898	-0.0385027	3.56256e-05	0.0434942
286	1_27987095_C_T	EYA3	2.40076	0.0062134	-0.176106	2.39905	-0.0377479	5.05396e-05	0.0574637
287	1_27987482_C_T	EYA3	2.40076	0.0062134	-0.176106	2.39905	-0.0377479	5.05396e-05	0.0574637
288	1_27990253_C_T	EYA3	2.40076	0.0062134	-0.22097	2.39862	-0.0422261	5.78919e-06	0.0104122
289	1_27992973_A_G	EYA3	2.40076	0.0062134	-0.176106	2.39905	-0.0377479	5.05396e-05	0.0574637
290	1_28001111_T_C	EYA3	2.40076	0.0062134	-0.22097	2.39862	-0.0422261	5.78919e-06	0.0104122
291	1_28002357_A_C	EYA3	2.40076	0.0062134	-0.22097	2.39862	-0.0422261	5.78919e-06	0.0104122
292	1_28002858_C_T	EYA3	2.40076	0.0062134	-0.22097	2.39862	-0.0422261	5.78919e-06	0.0104122
293	1_28002903_T_C	EYA3	2.40076	0.0062134	-0.22097	2.39862	-0.0422261	5.78919e-06	0.0104122
294	1_28003218_T_C	EYA3	2.40076	0.0062134	-0.1965	2.39865	-0.0419309	6.72361e-06	0.0117196
295	1_28006502_A_C	EYA3	2.40076	0.0062134	-0.1965	2.39865	-0.0419309	6.72361e-06	0.0117196
296	1_28009070_A_G	EYA3	2.40076	0.0062134	-0.176106	2.39905	-0.0377479	5.05396e-05	0.0574637
297	1_28012777_G_A	EYA3	2.40076	0.0062134	-0.223282	2.39858	-0.0426773	4.59674e-06	0.00858127
298	1_28013829_A_G	EYA3	2.40076	0.0062134	-0.1965	2.39865	-0.0419309	6.72361e-06	0.0117196
299	1_28014138_C_A	EYA3	2.40076	0.0062134	-0.223282	2.39858	-0.0426773	4.59674e-06	0.00858127
300	1_28014480_C_T	EYA3	2.40076	0.0062134	-0.22097	2.39862	-0.0422261	5.78919e-06	0.0104122
301	1_28016266_A_G	EYA3	2.40076	0.0062134	-0.1965	2.39865	-0.0419309	6.72361e-06	0.0117196
302	1_28017386_G_A	EYA3	2.40076	0.0062134	-0.223282	2.39858	-0.0426773	4.59674e-06	0.00858127
303	1_28017670_C_T	EYA3	2.40076	0.0062134	-0.223282	2.39858	-0.0426773	4.59674e-06	0.00858127
304	1_28018469_A_G	EYA3	2.40076	0.0062134	-0.1965	2.39865	-0.0419309	6.72361e-06	0.0117196
305	1_28020939_C_A	EYA3	2.40076	0.0062134	-0.1965	2.39865	-0.0419309	6.72361e-06	0.0117196
306	1_28020980_C_T	EYA3	2.40076	0.0062134	-0.161579	2.39914	-0.0367654	7.8931e-05	0.0793627
307	1_28022212_G_A	EYA3	2.40076	0.0062134	-0.223282	2.39858	-0.0426773	4.59674e-06	0.00858127
308	1_28022633_T_C	EYA3	2.40076	0.0062134	-0.1965	2.39865	-0.0419309	6.72361e-06	0.0117196
309	1_28022642_T_C	EYA3	2.40076	0.0062134	-0.223282	2.39858	-0.0426773	4.59674e-06	0.00858127
310	1_28023817_C_T	EYA3	2.40076	0.0062134	-0.1965	2.39865	-0.0419309	6.72361e-06	0.0117196
311	1_28025604_G_A	EYA3	2.40076	0.0062134	-0.22097	2.39862	-0.0422261	5.78919e-06	0.0104122
312	1_28026136_C_T	EYA3	2.40076	0.0062134	-0.1965	2.39865	-0.0419309	6.72361e-06	0.0117196
313	1_28029023_T_G	EYA3	2.40076	0.0062134	-0.223282	2.39858	-0.0426773	4.59674e-06	0.00858127
314	1_28029752_T_C	EYA3	2.40076	0.0062134	-0.22097	2.39862	-0.0422261	5.78919e-06	0.0104122
315	1_28037645_T_C	EYA3	2.40076	0.0062134	-0.161579	2.39914	-0.0367654	7.8931e-05	0.0793627
316	1_28039477_C_T	EYA3	2.40076	0.0062134	-0.223282	2.39858	-0.0426773	4.59674e-06	0.00858127
317	1_28039504_A_G	EYA3	2.40076	0.0062134	-0.183689	2.39873	-0.0411578	9.90451e-06	0.0160022
318	1_28045481_T_C	EYA3	2.40076	0.0062134	-0.183689	2.39873	-0.0411578	9.90451e-06	0.0160022
319	1_28048304_C_T	EYA3	2.40076	0.0062134	-0.22097	2.39862	-0.0422261	5.78919e-06	0.0104122
320	1_28049066_T_C	EYA3	2.40076	0.0062134	-0.22097	2.39862	-0.0422261	5.78919e-06	0.0104122
321	1_28050376_A_G	EYA3	2.40076	0.0062134	-0.22097	2.39862	-0.0422261	5.78919e-06	0.0104122
322	1_28050542_C_T	EYA3	2.40076	0.0062134	-0.1965	2.39865	-0.0419309	6.72361e-06	0.0117196
323	1_28051873_C_T	EYA3	2.40076	0.0062134	-0.22097	2.39862	-0.0422261	5.78919e-06	0.0104122
324	1_28052619_C_T	EYA3	2.40076	0.0062134	-0.176106	2.39905	-0.0377479	5.05396e-05	0.0574637
325	1_28052811_A_G	EYA3	2.40076	0.0062134	-0.1965	2.39865	-0.0419309	6.72361e-06	0.0117196
326	1_28053576_G_A	EYA3	2.40076	0.0062134	-0.176106	2.39905	-0.0377479	5.05396e-05	0.0574637
327	1_28053598_T_C	EYA3	2.40076	0.0062134	-0.1965	2.39865	-0.0419309	6.72361e-06	0.0117196
328	1_28056556_A_G	EYA3	2.40076	0.0062134	-0.22097	2.39862	-0.0422261	5.78919e-06	0.0104122
329	1_28057015_C_T	EYA3	2.40076	0.0062134	-0.155376	2.39913	-0.0368666	7.54282e-05	0.076856
330	1_28059212_C_T	EYA3	2.40076	0.0062134	-0.22097	2.39862	-0.0422261	5.78919e-06	0.0104122
331	1_28060670_T_C	EYA3	2.40076	0.0062134	-0.1965	2.39865	-0.0419309	6.72361e-06	0.0117196
332	1_28063483_G_A	EYA3	2.40076	0.0062134	-0.176106	2.39905	-0.0377479	5.05396e-05	0.0574637
333	1_28064085_T_C	EYA3	2.40076	0.0062134	-0.242227	2.39854	-0.0430592	3.77494e-06	0.00729673
334	1_28067690_T_G	EYA3	2.40076	0.0062134	-0.223282	2.39858	-0.0426773	4.59674e-06	0.00858127
335	1_28068240_G_A	EYA3	2.40076	0.0062134	-0.194597	2.3988	-0.0404441	1.40797e-05	0.0210999
336	1_28069611_A_G	EYA3	2.40076	0.0062134	-0.183689	2.39873	-0.0411578	9.90451e-06	0.0160022
337	1_28074367_T_C	EYA3	2.40076	0.0062134	-0.1965	2.39865	-0.0419309	6.72361e-06	0.0117196
338	1_28076413_C_T	EYA3	2.40076	0.0062134	-0.194597	2.3988	-0.0404441	1.40797e-05	0.0210999
339	1_28079536_G_T	EYA3	2.40076	0.0062134	-0.176106	2.39905	-0.0377479	5.05396e-05	0.0574637
340	1_28079662_G_A	EYA3	2.40076	0.0062134	-0.176106	2.39905	-0.0377479	5.05396e-05	0.0574637
341	1_28084543_T_C	EYA3	2.40076	0.0062134	-0.1965	2.39865	-0.0419309	6.72361e-06	0.0117196
342	1_30414988_G_A	ZCCHC17	2.21361	0.00149266	0.142054	2.21212	0.0366944	8.14841e-05	0.0812013
343	1_31680464_A_G	PUM1	2.32045	0.000355759	0.181439	2.31885	0.0370659	6.89493e-05	0.071968
344	1_38174893_C_T	MEAF6	1.35003	0.00157088	0.153764	1.34914	0.0362991	9.7171e-05	0.0917346
345	1_38178310_G_A	MEAF6	1.35003	0.00157088	0.163566	1.34911	0.0370513	6.94064e-05	0.0722903
346	1_38179108_A_C	MEAF6	1.35003	0.00157088	0.163566	1.34911	0.0370513	6.94064e-05	0.0722903
347	1_38755176_A_G	NDUFS5	1.32053	0.00132805	-0.0831744	1.31957	-0.0380295	4.43922e-05	0.0516626
348	1_38755432_C_T	NDUFS5	1.32053	0.00132805	-0.0831744	1.31957	-0.0380295	4.43922e-05	0.0516626
349	1_38755849_C_T	NDUFS5	1.32053	0.00132805	-0.0831744	1.31957	-0.0380295	4.43922e-05	0.0516626
350	1_38755961_T_C	NDUFS5	1.32053	0.00132805	-0.0831744	1.31957	-0.0380295	4.43922e-05	0.0516626
351	1_38988113_A_G	AKIRIN1	2.03633	0.000784586	0.108388	2.035	0.0362097	0.000101094	0.0945349
352	1_39128430_C_T	MACF1	2.33111	0.00176691	-0.14941	2.32908	-0.0416521	7.73775e-06	0.0130446
353	1_39137542_T_G	MACF1	2.33111	0.00176691	-0.14941	2.32908	-0.0416521	7.73775e-06	0.0130446
354	1_39139419_G_A	MACF1	2.33111	0.00176691	-0.140893	2.32941	-0.0381986	4.10475e-05	0.0484313
355	1_39144112_T_G	MACF1	2.33111	0.00176691	0.138665	2.32948	0.0373692	6.00917e-05	0.0645721
356	1_39146821_A_G	MACF1	2.33111	0.00176691	0.166985	2.32901	0.0423622	5.40132e-06	0.00981738
357	1_39148140_C_T	MACF1	2.33111	0.00176691	-0.150979	2.32903	-0.0422015	5.86188e-06	0.0105033
358	1_39151408_A_G	MACF1	2.33111	0.00176691	-0.14941	2.32908	-0.0416521	7.73775e-06	0.0130446
359	1_39155285_A_C	MACF1	2.33111	0.00176691	-0.14941	2.32908	-0.0416521	7.73775e-06	0.0130446
360	1_39155880_C_T	MACF1	2.33111	0.00176691	-0.14385	2.32927	-0.0396922	2.02715e-05	0.0278464
361	1_39157151_G_A	MACF1	2.33111	0.00176691	-0.14385	2.32927	-0.0396922	2.02715e-05	0.0278464
362	1_39158708_C_T	MACF1	2.33111	0.00176691	-0.14385	2.32927	-0.0396922	2.02715e-05	0.0278464
363	1_39160970_G_A	MACF1	2.33111	0.00176691	-0.14941	2.32908	-0.0416521	7.73775e-06	0.0130446
364	1_39162739_G_T	MACF1	2.33111	0.00176691	-0.14941	2.32908	-0.0416521	7.73775e-06	0.0130446
365	1_39165625_G_A	MACF1	2.33111	0.00176691	0.166705	2.32905	0.0420072	6.469e-06	0.0113952
366	1_39168800_C_T	MACF1	2.33111	0.00176691	0.152197	2.32939	0.0383429	3.83839e-05	0.0461016
367	1_39168999_C_T	MACF1	2.33111	0.00176691	0.152197	2.32939	0.0383429	3.83839e-05	0.0461016
368	1_39171633_A_G	MACF1	2.33111	0.00176691	-0.14941	2.32908	-0.0416521	7.73775e-06	0.0130446
369	1_39177792_C_T	MACF1	2.33111	0.00176691	-0.14941	2.32908	-0.0416521	7.73775e-06	0.0130446
370	1_39178040_C_T	MACF1	2.33111	0.00176691	0.166726	2.32909	0.0416457	7.76245e-06	0.0130785
371	1_39181366_A_G	MACF1	2.33111	0.00176691	0.138665	2.32948	0.0373692	6.00917e-05	0.0645721
372	1_39187092_C_A	MACF1	2.33111	0.00176691	-0.14385	2.32927	-0.0396922	2.02715e-05	0.0278464
373	1_39188322_T_C	MACF1	2.33111	0.00176691	0.166705	2.32905	0.0420072	6.469e-06	0.0113952
374	1_39195175_G_A	MACF1	2.33111	0.00176691	0.147249	2.32927	0.0397493	1.97225e-05	0.0273354
375	1_39199010_G_A	MACF1	2.33111	0.00176691	-0.14385	2.32927	-0.0396922	2.02715e-05	0.0278464
376	1_39199186_C_T	MACF1	2.33111	0.00176691	-0.14385	2.32927	-0.0396922	2.02715e-05	0.0278464
377	1_39205820_C_A	MACF1	2.33111	0.00176691	-0.14941	2.32908	-0.0416521	7.73775e-06	0.0130446
378	1_39208916_A_G	MACF1	2.33111	0.00176691	-0.143226	2.32928	-0.0396136	2.10513e-05	0.028651
379	1_39223510_A_G	MACF1	2.33111	0.00176691	0.142872	2.32961	0.0358594	0.000117957	0.0978148
380	1_39227269_T_C	MACF1	2.33111	0.00176691	0.142872	2.32961	0.0358594	0.000117957	0.0978148
381	1_39229483_A_G	MACF1	2.33111	0.00176691	-0.14941	2.32908	-0.0416521	7.73775e-06	0.0130446
382	1_39233442_C_T	MACF1	2.33111	0.00176691	-0.159841	2.32888	-0.043745	2.63955e-06	0.0054275
383	1_39233572_C_T	MACF1	2.33111	0.00176691	-0.159841	2.32888	-0.043745	2.63955e-06	0.0054275
384	1_39247441_C_T	MACF1	2.33111	0.00176691	-0.142033	2.32919	-0.0405072	1.36517e-05	0.0205842
385	1_39249712_G_A	MACF1	2.33111	0.00176691	0.155043	2.32933	0.0390678	2.73071e-05	0.0352895
386	1_39257403_T_C	MACF1	2.33111	0.00176691	0.150301	2.32946	0.0376328	5.32792e-05	0.059358
387	1_39260510_A_G	MACF1	2.33111	0.00176691	0.166705	2.32905	0.0420072	6.469e-06	0.0113952
388	1_39261049_G_A	MACF1	2.33111	0.00176691	0.152197	2.32939	0.0383429	3.83839e-05	0.0461016
389	1_39263292_G_A	MACF1	2.33111	0.00176691	0.154134	2.32947	0.0374675	5.74597e-05	0.0625359
390	1_39264500_G_A	MACF1	2.33111	0.00176691	0.155478	2.32933	0.0390375	2.77014e-05	0.0357088
391	1_39277197_T_G	MACF1	2.33111	0.00176691	-0.143353	2.32923	-0.0400761	1.68427e-05	0.0240962
392	1_39278946_A_G	MACF1	2.33111	0.00176691	-0.143353	2.32923	-0.0400761	1.68427e-05	0.0240962
393	1_39282867_A_C	MACF1	2.33111	0.00176691	0.158578	2.3292	0.0404912	1.37593e-05	0.0206686
394	1_39283249_G_A	MACF1	2.33111	0.00176691	-0.143353	2.32923	-0.0400761	1.68427e-05	0.0240962
395	1_39290645_G_A	MACF1	2.33111	0.00176691	-0.143353	2.32923	-0.0400761	1.68427e-05	0.0240962
396	1_39293283_G_A	MACF1	2.33111	0.00176691	0.150227	2.3294	0.0382593	3.9906e-05	0.0474402
397	1_39297570_G_A	MACF1	2.33111	0.00176691	-0.143353	2.32923	-0.0400761	1.68427e-05	0.0240962
398	1_39300383_C_T	MACF1	2.33111	0.00176691	-0.143353	2.32923	-0.0400761	1.68427e-05	0.0240962
399	1_39300977_G_A	MACF1	2.33111	0.00176691	-0.143353	2.32923	-0.0400761	1.68427e-05	0.0240962
400	1_39306398_G_T	MACF1	2.33111	0.00176691	-0.143353	2.32923	-0.0400761	1.68427e-05	0.0240962
401	1_39306633_C_T	MACF1	2.33111	0.00176691	-0.143353	2.32923	-0.0400761	1.68427e-05	0.0240962
402	1_39314130_C_T	MACF1	2.33111	0.00176691	-0.143353	2.32923	-0.0400761	1.68427e-05	0.0240962
403	1_39337895_G_A	MACF1	2.33111	0.00176691	-0.143353	2.32923	-0.0400761	1.68427e-05	0.0240962
404	1_39341346_T_C	MACF1	2.33111	0.00176691	-0.145624	2.32915	-0.0410082	1.06676e-05	0.0170485
405	1_39341786_C_A	MACF1	2.33111	0.00176691	0.149927	2.32946	0.03754	5.55893e-05	0.0608924
406	1_39343612_C_T	MACF1	2.33111	0.00176691	-0.145624	2.32915	-0.0410082	1.06676e-05	0.0170485
407	1_39346762_G_A	MACF1	2.33111	0.00176691	-0.143353	2.32923	-0.0400761	1.68427e-05	0.0240962
408	1_39354466_G_A	MACF1	2.33111	0.00176691	-0.145624	2.32915	-0.0410082	1.06676e-05	0.0170485
409	1_39355254_G_T	MACF1	2.33111	0.00176691	-0.145624	2.32915	-0.0410082	1.06676e-05	0.0170485
410	1_39356009_C_T	MACF1	2.33111	0.00176691	-0.145624	2.32915	-0.0410082	1.06676e-05	0.0170485
411	1_39356065_G_A	MACF1	2.33111	0.00176691	-0.145624	2.32915	-0.0410082	1.06676e-05	0.0170485
412	1_39360333_G_A	MACF1	2.33111	0.00176691	-0.145624	2.32915	-0.0410082	1.06676e-05	0.0170485
413	1_39366735_T_C	MACF1	2.33111	0.00176691	0.133495	2.32956	0.0363911	9.32856e-05	0.0891156
414	1_39367801_T_C	MACF1	2.33111	0.00176691	-0.143353	2.32923	-0.0400761	1.68427e-05	0.0240962
415	1_39367831_G_A	MACF1	2.33111	0.00176691	-0.143353	2.32923	-0.0400761	1.68427e-05	0.0240962
416	1_39369868_T_C	MACF1	2.33111	0.00176691	0.128959	2.32959	0.0360264	0.00010961	0.0956978
417	1_39371672_T_C	MACF1	2.33111	0.00176691	0.149927	2.32946	0.03754	5.55893e-05	0.0608924
418	1_39371955_A_G	MACF1	2.33111	0.00176691	-0.143353	2.32923	-0.0400761	1.68427e-05	0.0240962
419	1_39376771_G_A	MACF1	2.33111	0.00176691	0.149927	2.32946	0.03754	5.55893e-05	0.0608924
420	1_39378286_A_G	MACF1	2.33111	0.00176691	-0.143353	2.32923	-0.0400761	1.68427e-05	0.0240962
421	1_39380595_A_G	MACF1	2.33111	0.00176691	-0.143353	2.32923	-0.0400761	1.68427e-05	0.0240962
422	1_39380817_T_C	MACF1	2.33111	0.00176691	-0.143353	2.32923	-0.0400761	1.68427e-05	0.0240962
423	1_39386470_C_T	MACF1	2.33111	0.00176691	-0.145624	2.32915	-0.0410082	1.06676e-05	0.0170485
424	1_39413694_C_T	MACF1	2.33111	0.00176691	-0.145624	2.32915	-0.0410082	1.06676e-05	0.0170485
425	1_39418761_A_G	MACF1	2.33111	0.00176691	0.133495	2.32956	0.0363911	9.32856e-05	0.0891156
426	1_39421101_G_A	MACF1	2.33111	0.00176691	-0.143353	2.32923	-0.0400761	1.68427e-05	0.0240962
427	1_39424005_A_G	MACF1	2.33111	0.00176691	-0.143353	2.32923	-0.0400761	1.68427e-05	0.0240962
428	1_39427102_C_T	MACF1	2.33111	0.00176691	-0.143353	2.32923	-0.0400761	1.68427e-05	0.0240962
429	1_39427421_C_T	MACF1	2.33111	0.00176691	0.133495	2.32956	0.0363911	9.32856e-05	0.0891156
430	1_39429788_A_G	MACF1	2.33111	0.00176691	-0.143353	2.32923	-0.0400761	1.68427e-05	0.0240962
431	1_39437457_T_C	MACF1	2.33111	0.00176691	0.133495	2.32956	0.0363911	9.32856e-05	0.0891156
432	1_39438940_G_A	MACF1	2.33111	0.00176691	-0.143353	2.32923	-0.0400761	1.68427e-05	0.0240962
433	1_39442834_G_A	MACF1	2.33111	0.00176691	0.133495	2.32956	0.0363911	9.32856e-05	0.0891156
434	1_39443054_G_A	MACF1	2.33111	0.00176691	-0.145624	2.32915	-0.0410082	1.06676e-05	0.0170485
435	1_39445329_T_C	MACF1	2.33111	0.00176691	-0.143353	2.32923	-0.0400761	1.68427e-05	0.0240962
436	1_39463312_C_A	MACF1	2.33111	0.00176691	-0.143439	2.32916	-0.0408572	1.14943e-05	0.0180332
437	1_39472024_G_A	MACF1	2.33111	0.00176691	-0.143439	2.32916	-0.0408572	1.14943e-05	0.0180332
438	1_39478508_A_G	MACF1	2.33111	0.00176691	-0.143384	2.32934	-0.038918	2.93115e-05	0.037264
439	1_39479096_C_T	MACF1	2.33111	0.00176691	-0.143384	2.32934	-0.038918	2.93115e-05	0.037264
440	1_39479625_C_T	MACF1	2.33111	0.00176691	-0.143384	2.32934	-0.038918	2.93115e-05	0.037264
441	1_39482552_A_G	MACF1	2.33111	0.00176691	-0.143384	2.32934	-0.038918	2.93115e-05	0.037264
442	1_39483069_G_A	MACF1	2.33111	0.00176691	-0.143384	2.32934	-0.038918	2.93115e-05	0.037264
443	1_39491497_C_T	MACF1	2.33111	0.00176691	-0.143384	2.32934	-0.038918	2.93115e-05	0.037264
444	1_39491629_G_A	MACF1	2.33111	0.00176691	-0.143384	2.32934	-0.038918	2.93115e-05	0.037264
445	1_42349337_G_A	YBX1	0.846181	0.0149563	-0.101366	0.845567	-0.038086	4.32453e-05	0.0506854
446	1_43086214_C_T	SLC2A1	2.42576	0.00187566	0.209582	2.42403	0.0378128	4.90552e-05	0.0561384
447	1_43151656_G_A	SVBP	2.08432	1.29349e-10	-0.0976846	2.08288	-0.0371043	6.7764e-05	0.0709288
448	1_43460075_G_T	SLC2A1	2.42576	0.00187566	0.220929	2.42405	0.037649	5.28858e-05	0.0591138
449	1_43509567_G_A	SLC2A1	2.42576	0.00187566	0.14084	2.42398	0.0383261	3.86847e-05	0.046391
450	1_43510595_A_C	SLC2A1	2.42576	0.00187566	0.132948	2.42419	0.0360065	0.000110573	0.0956978
451	1_43510796_A_G	SLC2A1	2.42576	0.00187566	0.139318	2.42406	0.0374863	5.69695e-05	0.062125
452	1_44791529_C_T	RPS8	0.425566	0.0416772	-0.140735	0.425137	-0.0449139	1.41732e-06	0.00315991
453	1_53333736_C_A	SCP2	1.70615	0.00245696	-0.118221	1.70505	-0.0359305	0.00011433	0.0958734
454	1_53333738_A_G	SCP2	1.70615	0.00245696	-0.12499	1.70495	-0.0374816	5.70928e-05	0.0622401
455	1_63185485_T_C	ITGB3BP	2.18596	0.00222211	-0.243595	2.18445	-0.0372345	6.38827e-05	0.0678765
456	1_63185894_C_T	ITGB3BP	2.18596	0.00222211	-0.242298	2.18455	-0.0359528	0.000113218	0.0956978
457	1_63415881_T_C	ITGB3BP	2.18596	0.00222211	0.186929	2.18404	0.0419319	6.72037e-06	0.0117196
458	1_63427723_G_A	ITGB3BP	2.18596	0.00222211	0.174913	2.18424	0.0397151	2.00499e-05	0.0276237
459	1_63427757_C_T	ITGB3BP	2.18596	0.00222211	0.138175	2.18426	0.0394922	2.23121e-05	0.0299711
460	1_63430179_C_T	ITGB3BP	2.18596	0.00222211	0.146251	2.18413	0.0409646	1.09003e-05	0.0173318
461	1_63434462_G_A	ITGB3BP	2.18596	0.00222211	0.146251	2.18413	0.0409646	1.09003e-05	0.0173318
462	1_63435068_A_G	ITGB3BP	2.18596	0.00222211	0.146251	2.18413	0.0409646	1.09003e-05	0.0173318
463	1_63437781_C_T	ITGB3BP	2.18596	0.00222211	0.146251	2.18413	0.0409646	1.09003e-05	0.0173318
464	1_63438623_C_T	ITGB3BP	2.18596	0.00222211	0.186929	2.18404	0.0419319	6.72037e-06	0.0117196
465	1_63441457_C_T	ITGB3BP	2.18596	0.00222211	0.146251	2.18413	0.0409646	1.09003e-05	0.0173318
466	1_63441850_C_T	ITGB3BP	2.18596	0.00222211	0.146251	2.18413	0.0409646	1.09003e-05	0.0173318
467	1_63443064_T_C	ITGB3BP	2.18596	0.00222211	0.186929	2.18404	0.0419319	6.72037e-06	0.0117196
468	1_63444781_A_G	ITGB3BP	2.18596	0.00222211	0.146251	2.18413	0.0409646	1.09003e-05	0.0173318
469	1_63456211_T_C	ITGB3BP	2.18596	0.00222211	0.186929	2.18404	0.0419319	6.72037e-06	0.0117196
470	1_63457142_C_T	ITGB3BP	2.18596	0.00222211	0.186929	2.18404	0.0419319	6.72037e-06	0.0117196
471	1_63458747_C_T	ITGB3BP	2.18596	0.00222211	0.146251	2.18413	0.0409646	1.09003e-05	0.0173318
472	1_63460622_T_C	ITGB3BP	2.18596	0.00222211	0.186929	2.18404	0.0419319	6.72037e-06	0.0117196
473	1_63475769_G_A	ITGB3BP	2.18596	0.00222211	0.146251	2.18413	0.0409646	1.09003e-05	0.0173318
474	1_63475900_A_G	ITGB3BP	2.18596	0.00222211	0.146251	2.18413	0.0409646	1.09003e-05	0.0173318
475	1_63479456_G_A	ITGB3BP	2.18596	0.00222211	0.146251	2.18413	0.0409646	1.09003e-05	0.0173318
476	1_63480593_A_G	ITGB3BP	2.18596	0.00222211	0.186929	2.18404	0.0419319	6.72037e-06	0.0117196
477	1_63488631_T_C	ITGB3BP	2.18596	0.00222211	0.146251	2.18413	0.0409646	1.09003e-05	0.0173318
478	1_63489337_T_C	ITGB3BP	2.18596	0.00222211	0.186929	2.18404	0.0419319	6.72037e-06	0.0117196
479	1_63489544_A_C	ITGB3BP	2.18596	0.00222211	0.143836	2.18421	0.0400548	1.7017e-05	0.0243142
480	1_63489923_T_C	ITGB3BP	2.18596	0.00222211	0.143836	2.18421	0.0400548	1.7017e-05	0.0243142
481	1_63492388_T_C	ITGB3BP	2.18596	0.00222211	0.141108	2.18425	0.0396382	2.08042e-05	0.0284583
482	1_63493454_A_C	ITGB3BP	2.18596	0.00222211	0.19008	2.18409	0.0413552	8.97746e-06	0.0146936
483	1_63494242_C_T	ITGB3BP	2.18596	0.00222211	0.146251	2.18413	0.0409646	1.09003e-05	0.0173318
484	1_63499574_C_A	ITGB3BP	2.18596	0.00222211	0.146251	2.18413	0.0409646	1.09003e-05	0.0173318
485	1_63505213_T_G	ITGB3BP	2.18596	0.00222211	0.146251	2.18413	0.0409646	1.09003e-05	0.0173318
486	1_63505691_C_A	ITGB3BP	2.18596	0.00222211	0.150132	2.18403	0.0420662	6.27856e-06	0.0111215
487	1_63507783_T_C	ITGB3BP	2.18596	0.00222211	0.146251	2.18413	0.0409646	1.09003e-05	0.0173318
488	1_63511501_T_C	ITGB3BP	2.18596	0.00222211	0.186929	2.18404	0.0419319	6.72037e-06	0.0117196
489	1_63512406_A_G	ITGB3BP	2.18596	0.00222211	0.146251	2.18413	0.0409646	1.09003e-05	0.0173318
490	1_63521194_T_C	ITGB3BP	2.18596	0.00222211	0.186929	2.18404	0.0419319	6.72037e-06	0.0117196
491	1_63523233_G_A	ITGB3BP	2.18596	0.00222211	0.186929	2.18404	0.0419319	6.72037e-06	0.0117196
492	1_63528821_C_T	ITGB3BP	2.18596	0.00222211	0.186929	2.18404	0.0419319	6.72037e-06	0.0117196
493	1_63529504_G_A	ITGB3BP	2.18596	0.00222211	0.186929	2.18404	0.0419319	6.72037e-06	0.0117196
494	1_63529628_G_A	ITGB3BP	2.18596	0.00222211	0.146251	2.18413	0.0409646	1.09003e-05	0.0173318
495	1_63537962_T_G	ITGB3BP	2.18596	0.00222211	0.146251	2.18413	0.0409646	1.09003e-05	0.0173318
496	1_63543803_T_G	ITGB3BP	2.18596	0.00222211	0.182712	2.18412	0.0410427	1.04868e-05	0.0168121
497	1_63544038_C_T	ITGB3BP	2.18596	0.00222211	0.140443	2.18423	0.0398151	1.91073e-05	0.0266857
498	1_63545149_C_T	ITGB3BP	2.18596	0.00222211	0.186929	2.18404	0.0419319	6.72037e-06	0.0117196
499	1_63546658_G_A	ITGB3BP	2.18596	0.00222211	0.146251	2.18413	0.0409646	1.09003e-05	0.0173318
500	1_63549546_A_G	ITGB3BP	2.18596	0.00222211	0.146251	2.18413	0.0409646	1.09003e-05	0.0173318
501	1_63552159_G_A	ITGB3BP	2.18596	0.00222211	0.186929	2.18404	0.0419319	6.72037e-06	0.0117196
502	1_63552175_G_T	ITGB3BP	2.18596	0.00222211	0.146251	2.18413	0.0409646	1.09003e-05	0.0173318
503	1_63559093_G_T	ITGB3BP	2.18596	0.00222211	0.186929	2.18404	0.0419319	6.72037e-06	0.0117196
504	1_63562223_A_C	ITGB3BP	2.18596	0.00222211	0.146251	2.18413	0.0409646	1.09003e-05	0.0173318
505	1_63563935_A_G	ITGB3BP	2.18596	0.00222211	0.146251	2.18413	0.0409646	1.09003e-05	0.0173318
506	1_63564092_G_A	ITGB3BP	2.18596	0.00222211	0.146251	2.18413	0.0409646	1.09003e-05	0.0173318
507	1_63564093_G_T	ITGB3BP	2.18596	0.00222211	0.146251	2.18413	0.0409646	1.09003e-05	0.0173318
508	1_63565231_C_T	ITGB3BP	2.18596	0.00222211	0.146251	2.18413	0.0409646	1.09003e-05	0.0173318
509	1_63566612_G_A	ITGB3BP	2.18596	0.00222211	0.146251	2.18413	0.0409646	1.09003e-05	0.0173318
510	1_63569476_A_G	ITGB3BP	2.18596	0.00222211	0.140443	2.18423	0.0398151	1.91073e-05	0.0266857
511	1_63571555_C_T	ITGB3BP	2.18596	0.00222211	0.146251	2.18413	0.0409646	1.09003e-05	0.0173318
512	1_63576116_T_C	ITGB3BP	2.18596	0.00222211	0.140443	2.18423	0.0398151	1.91073e-05	0.0266857
513	1_63578386_C_T	ITGB3BP	2.18596	0.00222211	0.146251	2.18413	0.0409646	1.09003e-05	0.0173318
514	1_63579968_T_C	ITGB3BP	2.18596	0.00222211	0.182712	2.18412	0.0410427	1.04868e-05	0.0168121
515	1_63580525_T_C	ITGB3BP	2.18596	0.00222211	0.139093	2.18426	0.0394623	2.26335e-05	0.0303543
516	1_63584515_G_A	ITGB3BP	2.18596	0.00222211	0.144887	2.18416	0.0406101	1.29802e-05	0.0197315
517	1_63585628_T_C	ITGB3BP	2.18596	0.00222211	0.186929	2.18404	0.0419319	6.72037e-06	0.0117196
518	1_63587897_G_T	ITGB3BP	2.18596	0.00222211	0.144887	2.18416	0.0406101	1.29802e-05	0.0197315
519	1_63589088_C_A	ITGB3BP	2.18596	0.00222211	0.151476	2.18412	0.041041	1.04958e-05	0.0168188
520	1_63592345_T_C	ITGB3BP	2.18596	0.00222211	0.151476	2.18412	0.041041	1.04958e-05	0.0168188
521	1_63599109_C_T	ITGB3BP	2.18596	0.00222211	0.184223	2.18412	0.0410413	1.04941e-05	0.0168187
522	1_63599400_G_A	ITGB3BP	2.18596	0.00222211	0.184223	2.18412	0.0410413	1.04941e-05	0.0168187
523	1_63600146_G_A	ITGB3BP	2.18596	0.00222211	0.153986	2.18416	0.0405531	1.33485e-05	0.020205
524	1_63602349_G_T	ITGB3BP	2.18596	0.00222211	0.184223	2.18412	0.0410413	1.04941e-05	0.0168187
525	1_63602611_C_A	ITGB3BP	2.18596	0.00222211	0.153986	2.18416	0.0405531	1.33485e-05	0.020205
526	1_63602618_C_A	ITGB3BP	2.18596	0.00222211	0.153986	2.18416	0.0405531	1.33485e-05	0.020205
527	1_63608409_T_C	ITGB3BP	2.18596	0.00222211	0.163886	2.18454	0.0360282	0.000109525	0.0956978
528	1_63609479_A_G	ITGB3BP	2.18596	0.00222211	0.163886	2.18454	0.0360282	0.000109525	0.0956978
529	1_63610973_A_G	ITGB3BP	2.18596	0.00222211	0.163886	2.18454	0.0360282	0.000109525	0.0956978
530	1_86269215_T_C	ZNHIT6	2.34012	0.00123292	0.1693	2.33861	0.0359091	0.000115412	0.0965403
531	1_86291479_G_A	ZNHIT6	2.34012	0.00123292	0.177272	2.33846	0.0377131	5.13537e-05	0.0579485
532	1_88382298_T_C	GBP1	2.29665	0.0396505	0.656541	2.29464	0.041821	7.10713e-06	0.0122626
533	1_88382298_T_C	GBP5	2.50015	0.0396675	0.644439	2.49837	0.0377024	5.16075e-05	0.0580822
534	1_88386603_A_G	GBP1	2.29665	0.0396505	0.693982	2.29452	0.0430325	3.82741e-06	0.0073886
535	1_88386603_A_G	GBP5	2.50015	0.0396675	0.707667	2.49812	0.0403025	1.50877e-05	0.0221697
536	1_93151989_C_T	CCDC18-AS1	2.09933	0.00395195	-0.192736	2.09798	-0.0358011	0.000121006	0.0995867
537	1_93157232_G_A	CCDC18-AS1	2.09933	0.00395195	-0.192736	2.09798	-0.0358011	0.000121006	0.0995867
538	1_93158582_T_G	CCDC18-AS1	2.09933	0.00395195	-0.192736	2.09798	-0.0358011	0.000121006	0.0995867
539	1_93166484_T_C	CCDC18-AS1	2.09933	0.00395195	-0.192736	2.09798	-0.0358011	0.000121006	0.0995867
540	1_93170745_G_A	CCDC18-AS1	2.09933	0.00395195	-0.192736	2.09798	-0.0358011	0.000121006	0.0995867
541	1_93174266_G_A	CCDC18-AS1	2.09933	0.00395195	-0.192736	2.09798	-0.0358011	0.000121006	0.0995867
542	1_93181063_T_C	CCDC18-AS1	2.09933	0.00395195	-0.192736	2.09798	-0.0358011	0.000121006	0.0995867
543	1_93181549_G_T	CCDC18-AS1	2.09933	0.00395195	-0.192736	2.09798	-0.0358011	0.000121006	0.0995867
544	1_93183259_G_A	CCDC18-AS1	2.09933	0.00395195	-0.192736	2.09798	-0.0358011	0.000121006	0.0995867
545	1_93185050_G_T	CCDC18-AS1	2.09933	0.00395195	-0.192736	2.09798	-0.0358011	0.000121006	0.0995867
546	1_93192825_T_C	CCDC18-AS1	2.09933	0.00395195	-0.192736	2.09798	-0.0358011	0.000121006	0.0995867
547	1_93195576_G_A	CCDC18-AS1	2.09933	0.00395195	-0.192736	2.09798	-0.0358011	0.000121006	0.0995867
548	1_93197866_C_T	CCDC18-AS1	2.09933	0.00395195	-0.192736	2.09798	-0.0358011	0.000121006	0.0995867
549	1_93202461_G_T	CCDC18-AS1	2.09933	0.00395195	-0.192736	2.09798	-0.0358011	0.000121006	0.0995867
550	1_93207166_C_A	CCDC18-AS1	2.09933	0.00395195	-0.128994	2.09785	-0.0375531	5.52576e-05	0.0605829
551	1_93212790_G_A	CCDC18-AS1	2.09933	0.00395195	-0.192736	2.09798	-0.0358011	0.000121006	0.0995867
552	1_93212861_C_T	CCDC18-AS1	2.09933	0.00395195	-0.128994	2.09785	-0.0375531	5.52576e-05	0.0605829
553	1_93215179_A_G	CCDC18-AS1	2.09933	0.00395195	-0.128994	2.09785	-0.0375531	5.52576e-05	0.0605829
554	1_93217229_C_T	CCDC18-AS1	2.09933	0.00395195	-0.192736	2.09798	-0.0358011	0.000121006	0.0995867
555	1_93220366_T_C	CCDC18-AS1	2.09933	0.00395195	-0.192736	2.09798	-0.0358011	0.000121006	0.0995867
556	1_93220961_C_T	CCDC18-AS1	2.09933	0.00395195	-0.192736	2.09798	-0.0358011	0.000121006	0.0995867
557	1_93223262_G_T	CCDC18-AS1	2.09933	0.00395195	-0.128994	2.09785	-0.0375531	5.52576e-05	0.0605829
558	1_93227450_G_A	CCDC18-AS1	2.09933	0.00395195	-0.192736	2.09798	-0.0358011	0.000121006	0.0995867
559	1_93229589_G_A	CCDC18-AS1	2.09933	0.00395195	-0.128994	2.09785	-0.0375531	5.52576e-05	0.0605829
560	1_93230193_G_A	CCDC18-AS1	2.09933	0.00395195	-0.128994	2.09785	-0.0375531	5.52576e-05	0.0605829
561	1_93232922_A_G	CCDC18-AS1	2.09933	0.00395195	-0.128994	2.09785	-0.0375531	5.52576e-05	0.0605829
562	1_93233668_A_G	CCDC18-AS1	2.09933	0.00395195	-0.128994	2.09785	-0.0375531	5.52576e-05	0.0605829
563	1_93238024_C_T	CCDC18-AS1	2.09933	0.00395195	-0.192736	2.09798	-0.0358011	0.000121006	0.0995867
564	1_93241079_C_T	CCDC18-AS1	2.09933	0.00395195	-0.128994	2.09785	-0.0375531	5.52576e-05	0.0605829
565	1_93246975_G_A	CCDC18-AS1	2.09933	0.00395195	-0.192736	2.09798	-0.0358011	0.000121006	0.0995867
566	1_93257919_G_A	CCDC18-AS1	2.09933	0.00395195	-0.128994	2.09785	-0.0375531	5.52576e-05	0.0605829
567	1_93258549_A_G	CCDC18-AS1	2.09933	0.00395195	-0.192736	2.09798	-0.0358011	0.000121006	0.0995867
568	1_93261112_A_C	CCDC18-AS1	2.09933	0.00395195	-0.192736	2.09798	-0.0358011	0.000121006	0.0995867
569	1_93263451_C_A	CCDC18-AS1	2.09933	0.00395195	-0.192736	2.09798	-0.0358011	0.000121006	0.0995867
570	1_93264032_T_G	CCDC18-AS1	2.09933	0.00395195	-0.128994	2.09785	-0.0375531	5.52576e-05	0.0605829
571	1_93265748_C_T	CCDC18-AS1	2.09933	0.00395195	-0.128994	2.09785	-0.0375531	5.52576e-05	0.0605829
572	1_93268313_T_C	CCDC18-AS1	2.09933	0.00395195	-0.128994	2.09785	-0.0375531	5.52576e-05	0.0605829
573	1_93269770_A_G	CCDC18-AS1	2.09933	0.00395195	-0.128994	2.09785	-0.0375531	5.52576e-05	0.0605829
574	1_93272003_G_A	CCDC18-AS1	2.09933	0.00395195	-0.192736	2.09798	-0.0358011	0.000121006	0.0995867
575	1_93275468_C_T	CCDC18-AS1	2.09933	0.00395195	-0.192736	2.09798	-0.0358011	0.000121006	0.0995867
576	1_93280124_A_G	CCDC18-AS1	2.09933	0.00395195	-0.128994	2.09785	-0.0375531	5.52576e-05	0.0605829
577	1_93280454_G_A	CCDC18-AS1	2.09933	0.00395195	-0.192736	2.09798	-0.0358011	0.000121006	0.0995867
578	1_93284433_G_A	CCDC18-AS1	2.09933	0.00395195	-0.192736	2.09798	-0.0358011	0.000121006	0.0995867
579	1_93288698_C_T	CCDC18-AS1	2.09933	0.00395195	-0.192736	2.09798	-0.0358011	0.000121006	0.0995867
580	1_93288745_C_T	CCDC18-AS1	2.09933	0.00395195	-0.192736	2.09798	-0.0358011	0.000121006	0.0995867
581	1_93289269_C_T	CCDC18-AS1	2.09933	0.00395195	-0.192736	2.09798	-0.0358011	0.000121006	0.0995867
582	1_93291697_A_C	CCDC18-AS1	2.09933	0.00395195	-0.128994	2.09785	-0.0375531	5.52576e-05	0.0605829
583	1_93291923_C_T	CCDC18-AS1	2.09933	0.00395195	-0.192736	2.09798	-0.0358011	0.000121006	0.0995867
584	1_93294077_C_T	CCDC18-AS1	2.09933	0.00395195	-0.128994	2.09785	-0.0375531	5.52576e-05	0.0605829
585	1_93294370_C_T	CCDC18-AS1	2.09933	0.00395195	-0.128994	2.09785	-0.0375531	5.52576e-05	0.0605829
586	1_93295836_G_A	CCDC18-AS1	2.09933	0.00395195	-0.128994	2.09785	-0.0375531	5.52576e-05	0.0605829
587	1_93297609_A_C	CCDC18-AS1	2.09933	0.00395195	-0.192736	2.09798	-0.0358011	0.000121006	0.0995867
588	1_93298416_G_A	CCDC18-AS1	2.09933	0.00395195	-0.192736	2.09798	-0.0358011	0.000121006	0.0995867
589	1_93299827_C_T	CCDC18-AS1	2.09933	0.00395195	-0.128994	2.09785	-0.0375531	5.52576e-05	0.0605829
590	1_93306038_C_T	CCDC18-AS1	2.09933	0.00395195	-0.192736	2.09798	-0.0358011	0.000121006	0.0995867
591	1_93306636_C_T	CCDC18-AS1	2.09933	0.00395195	-0.128994	2.09785	-0.0375531	5.52576e-05	0.0605829
592	1_93307224_C_T	CCDC18-AS1	2.09933	0.00395195	-0.128994	2.09785	-0.0375531	5.52576e-05	0.0605829
593	1_93307414_C_T	CCDC18-AS1	2.09933	0.00395195	-0.192736	2.09798	-0.0358011	0.000121006	0.0995867
594	1_93309655_T_C	CCDC18-AS1	2.09933	0.00395195	-0.128994	2.09785	-0.0375531	5.52576e-05	0.0605829
595	1_93311514_T_C	CCDC18-AS1	2.09933	0.00395195	-0.128994	2.09785	-0.0375531	5.52576e-05	0.0605829
596	1_93311694_G_A	CCDC18-AS1	2.09933	0.00395195	-0.192736	2.09798	-0.0358011	0.000121006	0.0995867
597	1_93316131_C_A	CCDC18-AS1	2.09933	0.00395195	-0.192736	2.09798	-0.0358011	0.000121006	0.0995867
598	1_93316608_A_G	CCDC18-AS1	2.09933	0.00395195	-0.128994	2.09785	-0.0375531	5.52576e-05	0.0605829
599	1_93317336_C_T	CCDC18-AS1	2.09933	0.00395195	-0.128994	2.09785	-0.0375531	5.52576e-05	0.0605829
600	1_93317421_G_A	CCDC18-AS1	2.09933	0.00395195	-0.192736	2.09798	-0.0358011	0.000121006	0.0995867
601	1_93324516_A_C	CCDC18-AS1	2.09933	0.00395195	-0.192736	2.09798	-0.0358011	0.000121006	0.0995867
602	1_93325331_T_C	CCDC18-AS1	2.09933	0.00395195	-0.128994	2.09785	-0.0375531	5.52576e-05	0.0605829
603	1_93328294_T_C	CCDC18-AS1	2.09933	0.00395195	-0.128994	2.09785	-0.0375531	5.52576e-05	0.0605829
604	1_93330375_C_T	CCDC18-AS1	2.09933	0.00395195	-0.128994	2.09785	-0.0375531	5.52576e-05	0.0605829
605	1_93333445_T_C	CCDC18-AS1	2.09933	0.00395195	-0.128994	2.09785	-0.0375531	5.52576e-05	0.0605829
606	1_93335607_C_T	CCDC18-AS1	2.09933	0.00395195	-0.128994	2.09785	-0.0375531	5.52576e-05	0.0605829
607	1_93336657_T_G	CCDC18-AS1	2.09933	0.00395195	-0.128994	2.09785	-0.0375531	5.52576e-05	0.0605829
608	1_93338159_T_C	CCDC18-AS1	2.09933	0.00395195	-0.192736	2.09798	-0.0358011	0.000121006	0.0995867
609	1_93339226_G_A	CCDC18-AS1	2.09933	0.00395195	-0.192736	2.09798	-0.0358011	0.000121006	0.0995867
610	1_93340450_T_C	CCDC18-AS1	2.09933	0.00395195	-0.192736	2.09798	-0.0358011	0.000121006	0.0995867
611	1_93340918_C_T	CCDC18-AS1	2.09933	0.00395195	-0.192736	2.09798	-0.0358011	0.000121006	0.0995867
612	1_93341565_G_A	CCDC18-AS1	2.09933	0.00395195	-0.192736	2.09798	-0.0358011	0.000121006	0.0995867
613	1_93344670_G_A	CCDC18-AS1	2.09933	0.00395195	-0.192736	2.09798	-0.0358011	0.000121006	0.0995867
614	1_93345092_C_T	CCDC18-AS1	2.09933	0.00395195	-0.128994	2.09785	-0.0375531	5.52576e-05	0.0605829
615	1_93345343_G_A	CCDC18-AS1	2.09933	0.00395195	-0.192736	2.09798	-0.0358011	0.000121006	0.0995867
616	1_93347873_C_T	CCDC18-AS1	2.09933	0.00395195	-0.192736	2.09798	-0.0358011	0.000121006	0.0995867
617	1_93348442_A_G	CCDC18-AS1	2.09933	0.00395195	-0.128994	2.09785	-0.0375531	5.52576e-05	0.0605829
618	1_93352261_G_A	CCDC18-AS1	2.09933	0.00395195	-0.192736	2.09798	-0.0358011	0.000121006	0.0995867
619	1_93355031_G_A	CCDC18-AS1	2.09933	0.00395195	-0.128994	2.09785	-0.0375531	5.52576e-05	0.0605829
620	1_93364312_G_A	CCDC18-AS1	2.09933	0.00395195	-0.192736	2.09798	-0.0358011	0.000121006	0.0995867
621	1_93366137_C_A	CCDC18-AS1	2.09933	0.00395195	-0.128994	2.09785	-0.0375531	5.52576e-05	0.0605829
622	1_93366150_A_G	CCDC18-AS1	2.09933	0.00395195	-0.192736	2.09798	-0.0358011	0.000121006	0.0995867
623	1_93366517_A_G	CCDC18-AS1	2.09933	0.00395195	-0.128994	2.09785	-0.0375531	5.52576e-05	0.0605829
624	1_93371927_T_C	CCDC18-AS1	2.09933	0.00395195	-0.128994	2.09785	-0.0375531	5.52576e-05	0.0605829
625	1_93373571_G_A	CCDC18-AS1	2.09933	0.00395195	-0.128362	2.09783	-0.0377461	5.05819e-05	0.0574932
626	1_93375829_A_G	CCDC18-AS1	2.09933	0.00395195	-0.192736	2.09798	-0.0358011	0.000121006	0.0995867
627	1_93381791_A_G	CCDC18-AS1	2.09933	0.00395195	-0.192736	2.09798	-0.0358011	0.000121006	0.0995867
628	1_93388277_G_T	CCDC18-AS1	2.09933	0.00395195	-0.192736	2.09798	-0.0358011	0.000121006	0.0995867
629	1_93389131_T_C	CCDC18-AS1	2.09933	0.00395195	-0.192736	2.09798	-0.0358011	0.000121006	0.0995867
630	1_93390523_A_C	CCDC18-AS1	2.09933	0.00395195	-0.192736	2.09798	-0.0358011	0.000121006	0.0995867
631	1_93392165_C_T	CCDC18-AS1	2.09933	0.00395195	-0.192736	2.09798	-0.0358011	0.000121006	0.0995867
632	1_93396254_G_A	CCDC18-AS1	2.09933	0.00395195	-0.192736	2.09798	-0.0358011	0.000121006	0.0995867
633	1_93398340_G_T	CCDC18-AS1	2.09933	0.00395195	-0.192736	2.09798	-0.0358011	0.000121006	0.0995867
634	1_108563968_T_C	PRPF38B	1.65431	0.00373	0.228678	1.65314	0.0377138	5.13378e-05	0.0579485
635	1_108829621_T_C	HENMT1	2.51588	0.000496353	-0.167217	2.51413	-0.0372625	6.30765e-05	0.0671971
636	1_109526278_C_T	STRIP1	2.51107	9.40981e-15	0.159391	2.50946	0.0358109	0.000120489	0.0994817
637	1_109526578_G_A	STRIP1	2.51107	9.40981e-15	0.159391	2.50946	0.0358109	0.000120489	0.0994817
638	1_109527932_C_T	STRIP1	2.51107	9.40981e-15	0.159391	2.50946	0.0358109	0.000120489	0.0994817
639	1_109527966_A_G	STRIP1	2.51107	9.40981e-15	0.159391	2.50946	0.0358109	0.000120489	0.0994817
640	1_109532480_G_T	STRIP1	2.51107	9.40981e-15	0.159391	2.50946	0.0358109	0.000120489	0.0994817
641	1_110523032_A_C	AHCYL1	2.26306	0.00693416	0.379722	2.26126	0.0398322	1.89506e-05	0.0265022
642	1_110524979_A_C	AHCYL1	2.26306	0.00693416	0.379722	2.26126	0.0398322	1.89506e-05	0.0265022
643	1_110548207_A_C	AHCYL1	2.26306	0.00693416	0.350124	2.26154	0.0365914	8.53238e-05	0.0837648
644	1_110548224_G_A	AHCYL1	2.26306	0.00693416	0.350124	2.26154	0.0365914	8.53238e-05	0.0837648
645	1_110548315_C_T	AHCYL1	2.26306	0.00693416	0.350124	2.26154	0.0365914	8.53238e-05	0.0837648
646	1_112083979_G_A	CEPT1	2.15687	0.00176585	0.15942	2.15541	0.036692	8.15703e-05	0.0812098
647	1_112090606_G_A	CEPT1	2.15687	0.00176585	0.15942	2.15541	0.036692	8.15703e-05	0.0812098
648	1_112236570_G_A	C1orf162	2.26197	2.83243e-12	-0.193724	2.26051	-0.0359722	0.000112256	0.0956978
649	1_114162063_G_A	BCAS2	1.89489	0.000657559	0.146382	1.89352	0.0380405	4.41653e-05	0.0514881
650	1_114164442_G_A	BCAS2	1.89489	0.000657559	0.146382	1.89352	0.0380405	4.41653e-05	0.0514881
651	1_114165755_C_T	BCAS2	1.89489	0.000657559	0.146382	1.89352	0.0380405	4.41653e-05	0.0514881
652	1_114166250_G_A	BCAS2	1.89489	0.000657559	0.146382	1.89352	0.0380405	4.41653e-05	0.0514881
653	1_114169976_G_A	BCAS2	1.89489	0.000657559	0.146382	1.89352	0.0380405	4.41653e-05	0.0514881
654	1_114173741_C_T	BCAS2	1.89489	0.000657559	0.150154	1.89346	0.0388762	2.98957e-05	0.0379399
655	1_151002632_C_T	S100A10	1.48973	0.0239081	0.182751	1.48824	0.0447356	1.55994e-06	0.00343944
656	1_151131602_C_T	S100A10	1.48973	0.0239081	-0.186671	1.48852	-0.0403511	1.47341e-05	0.0219082
657	1_151370523_C_T	S100A10	1.48973	0.0239081	0.23385	1.4887	0.0372508	6.34132e-05	0.0675078
658	1_151485162_T_G	S100A10	1.48973	0.0239081	0.151219	1.48872	0.0368928	7.4542e-05	0.0760825
659	1_151485717_T_C	S100A10	1.48973	0.0239081	0.153068	1.48874	0.0365072	8.85886e-05	0.0858359
660	1_151487703_A_C	S100A10	1.48973	0.0239081	0.153068	1.48874	0.0365072	8.85886e-05	0.0858359
661	1_151489384_A_G	S100A10	1.48973	0.0239081	0.153068	1.48874	0.0365072	8.85886e-05	0.0858359
662	1_151491179_A_G	S100A10	1.48973	0.0239081	0.153068	1.48874	0.0365072	8.85886e-05	0.0858359
663	1_151492726_T_C	S100A10	1.48973	0.0239081	0.156648	1.48869	0.0374922	5.68175e-05	0.0619837
664	1_151495584_T_G	S100A10	1.48973	0.0239081	0.160128	1.48869	0.0374736	5.73004e-05	0.0624209
665	1_151495584_T_G	S100A11	1.20964	0.0364197	0.1484	1.20884	0.0364674	9.01714e-05	0.0870756
666	1_151504836_A_G	S100A10	1.48973	0.0239081	0.153198	1.48877	0.0359185	0.000114937	0.096263
667	1_151511743_C_A	S100A10	1.48973	0.0239081	0.160372	1.48867	0.0378676	4.78338e-05	0.0549116
668	1_151511743_C_A	S100A11	1.20964	0.0364197	0.148104	1.20883	0.0367101	8.09122e-05	0.0808775
669	1_151515547_T_C	S100A10	1.48973	0.0239081	0.158282	1.48876	0.0360914	0.000106518	0.0956978
670	1_151569239_T_G	S100A10	1.48973	0.0239081	0.149875	1.48871	0.0370868	6.83004e-05	0.0713868
671	1_151573968_A_G	S100A10	1.48973	0.0239081	0.169263	1.48837	0.0427209	4.49488e-06	0.00841842
672	1_151573968_A_G	S100A11	1.20964	0.0364197	0.153305	1.20865	0.0405085	1.36429e-05	0.0205748
673	1_151577753_T_C	S100A10	1.48973	0.0239081	0.154549	1.4886	0.0390909	2.70098e-05	0.0349739
674	1_151577912_T_G	S100A10	1.48973	0.0239081	0.154549	1.4886	0.0390909	2.70098e-05	0.0349739
675	1_151578197_A_G	S100A10	1.48973	0.0239081	0.154549	1.4886	0.0390909	2.70098e-05	0.0349739
676	1_151578844_A_G	S100A10	1.48973	0.0239081	0.154549	1.4886	0.0390909	2.70098e-05	0.0349739
677	1_151580196_A_G	S100A10	1.48973	0.0239081	0.154549	1.4886	0.0390909	2.70098e-05	0.0349739
678	1_151581442_T_C	S100A10	1.48973	0.0239081	0.147452	1.4887	0.0373222	6.13913e-05	0.0656453
679	1_151582027_C_T	S100A10	1.48973	0.0239081	0.147452	1.4887	0.0373222	6.13913e-05	0.0656453
680	1_151583225_T_C	S100A10	1.48973	0.0239081	0.141572	1.48877	0.0360128	0.000110267	0.0956978
681	1_151603280_A_G	S100A10	1.48973	0.0239081	0.152143	1.48854	0.0400826	1.67895e-05	0.0240662
682	1_151604807_T_C	S100A10	1.48973	0.0239081	0.152143	1.48854	0.0400826	1.67895e-05	0.0240662
683	1_151608244_T_C	S100A10	1.48973	0.0239081	0.15709	1.48842	0.0419487	6.66334e-06	0.0116582
684	1_151616259_G_A	S100A10	1.48973	0.0239081	-0.166217	1.48851	-0.0404978	1.3715e-05	0.0206264
685	1_151616259_G_A	S100A11	1.20964	0.0364197	-0.155724	1.20869	-0.0397651	1.95733e-05	0.0271538
686	1_151625185_T_C	S100A11	1.20964	0.0364197	-0.17911	1.20845	-0.0443249	1.94265e-06	0.00420538
687	1_151626791_G_T	S100A11	1.20964	0.0364197	-0.178312	1.20853	-0.0428928	4.11414e-06	0.00780832
688	1_151627965_A_G	S100A10	1.48973	0.0239081	0.172746	1.48873	0.0367774	7.85098e-05	0.0790037
689	1_151629256_A_G	S100A11	1.20964	0.0364197	-0.168945	1.20858	-0.0418842	6.88416e-06	0.0119389
690	1_151629539_A_G	S100A11	1.20964	0.0364197	-0.178312	1.20853	-0.0428928	4.11414e-06	0.00780832
691	1_151630860_C_T	S100A10	1.48973	0.0239081	-0.174478	1.48857	-0.0394581	2.26784e-05	0.0304067
692	1_151630860_C_T	S100A11	1.20964	0.0364197	-0.153996	1.20884	-0.0365059	8.86397e-05	0.0858576
693	1_151632411_C_T	S100A10	1.48973	0.0239081	0.172746	1.48873	0.0367774	7.85098e-05	0.0790037
694	1_151633966_G_A	S100A10	1.48973	0.0239081	0.172746	1.48873	0.0367774	7.85098e-05	0.0790037
695	1_151634435_G_A	S100A10	1.48973	0.0239081	0.172746	1.48873	0.0367774	7.85098e-05	0.0790037
696	1_151641825_A_G	S100A10	1.48973	0.0239081	0.172746	1.48873	0.0367774	7.85098e-05	0.0790037
697	1_151642919_C_T	S100A11	1.20964	0.0364197	-0.178312	1.20853	-0.0428928	4.11414e-06	0.00780832
698	1_151643210_C_T	S100A11	1.20964	0.0364197	-0.168945	1.20858	-0.0418842	6.88416e-06	0.0119389
699	1_151644645_T_C	S100A11	1.20964	0.0364197	-0.169889	1.20864	-0.0407242	1.22728e-05	0.0189812
700	1_151648740_A_C	S100A11	1.20964	0.0364197	-0.168945	1.20858	-0.0418842	6.88416e-06	0.0119389
701	1_151649196_G_A	S100A11	1.20964	0.0364197	-0.17911	1.20845	-0.0443249	1.94265e-06	0.00420538
702	1_151650053_A_C	S100A11	1.20964	0.0364197	-0.156657	1.20871	-0.039238	2.51874e-05	0.0329361
703	1_151653106_T_C	S100A11	1.20964	0.0364197	-0.168945	1.20858	-0.0418842	6.88416e-06	0.0119389
704	1_151655128_A_G	S100A11	1.20964	0.0364197	-0.178312	1.20853	-0.0428928	4.11414e-06	0.00780832
705	1_151656066_A_G	S100A11	1.20964	0.0364197	-0.168945	1.20858	-0.0418842	6.88416e-06	0.0119389
706	1_151657534_C_T	S100A11	1.20964	0.0364197	-0.156657	1.20871	-0.039238	2.51874e-05	0.0329361
707	1_151658945_A_G	S100A11	1.20964	0.0364197	-0.178312	1.20853	-0.0428928	4.11414e-06	0.00780832
708	1_151660170_T_C	S100A11	1.20964	0.0364197	-0.17911	1.20845	-0.0443249	1.94265e-06	0.00420538
709	1_151662327_G_A	S100A10	1.48973	0.0239081	-0.176337	1.48845	-0.0414906	8.39023e-06	0.0139615
710	1_151662327_G_A	S100A11	1.20964	0.0364197	-0.156075	1.20875	-0.0384891	3.58524e-05	0.0437506
711	1_151670902_A_G	S100A11	1.20964	0.0364197	-0.156657	1.20871	-0.039238	2.51874e-05	0.0329361
712	1_151674472_T_C	S100A11	1.20964	0.0364197	-0.168945	1.20858	-0.0418842	6.88416e-06	0.0119389
713	1_151674531_T_C	S100A11	1.20964	0.0364197	-0.178312	1.20853	-0.0428928	4.11414e-06	0.00780832
714	1_151675422_C_T	S100A11	1.20964	0.0364197	-0.156657	1.20871	-0.039238	2.51874e-05	0.0329361
715	1_151680053_C_T	S100A11	1.20964	0.0364197	-0.156657	1.20871	-0.039238	2.51874e-05	0.0329361
716	1_151680435_C_T	S100A11	1.20964	0.0364197	-0.178312	1.20853	-0.0428928	4.11414e-06	0.00780832
717	1_151683051_A_C	S100A11	1.20964	0.0364197	-0.168945	1.20858	-0.0418842	6.88416e-06	0.0119389
718	1_151684635_C_A	S100A10	1.48973	0.0239081	0.186911	1.48869	0.0374964	5.6708e-05	0.0619105
719	1_151684635_C_A	S100A11	1.20964	0.0364197	0.170288	1.20887	0.0357855	0.000121836	0.0999014
720	1_151689637_G_A	S100A10	1.48973	0.0239081	0.173375	1.48861	0.0388471	3.03089e-05	0.0383019
721	1_151689637_G_A	S100A11	1.20964	0.0364197	0.166532	1.20872	0.039013	2.80243e-05	0.0360253
722	1_151691305_A_G	S100A10	1.48973	0.0239081	0.186911	1.48869	0.0374964	5.6708e-05	0.0619105
723	1_151691305_A_G	S100A11	1.20964	0.0364197	0.170288	1.20887	0.0357855	0.000121836	0.0999014
724	1_151695242_A_G	S100A11	1.20964	0.0364197	0.175855	1.2088	0.0372732	6.27702e-05	0.0669252
725	1_151697521_A_C	S100A11	1.20964	0.0364197	-0.156657	1.20871	-0.039238	2.51874e-05	0.0329361
726	1_151704657_A_G	S100A11	1.20964	0.0364197	-0.168945	1.20858	-0.0418842	6.88416e-06	0.0119389
727	1_151704773_C_T	S100A11	1.20964	0.0364197	-0.155652	1.20878	-0.0377274	5.10184e-05	0.0578248
728	1_151708498_T_G	S100A11	1.20964	0.0364197	-0.190604	1.20849	-0.0435604	2.90794e-06	0.00583118
729	1_151726997_T_C	S100A10	1.48973	0.0239081	-0.16859	1.48877	-0.0360163	0.000110099	0.0956978
730	1_151756725_A_G	S100A11	1.20964	0.0364197	-0.157165	1.20884	-0.0363029	9.7009e-05	0.0916318
731	1_151770285_T_G	S100A11	1.20964	0.0364197	0.198546	1.20885	0.0360838	0.000106873	0.0956978
732	1_151782561_C_T	S100A10	1.48973	0.0239081	0.232407	1.48874	0.0365448	8.71157e-05	0.0850497
733	1_151782561_C_T	S100A11	1.20964	0.0364197	0.226665	1.2088	0.0373136	6.16311e-05	0.0658648
734	1_151790770_A_G	S100A10	1.48973	0.0239081	0.164537	1.48864	0.0382978	3.91977e-05	0.0468269
735	1_151790770_A_G	S100A11	1.20964	0.0364197	0.150641	1.20883	0.0367113	8.08685e-05	0.0808453
736	1_151791573_G_A	S100A11	1.20964	0.0364197	0.152866	1.20886	0.0360725	0.000107407	0.0956978
737	1_151794009_G_A	S100A10	1.48973	0.0239081	0.226003	1.48875	0.0363025	9.70226e-05	0.0916318
738	1_151794014_T_C	S100A10	1.48973	0.0239081	0.164537	1.48864	0.0382978	3.91977e-05	0.0468269
739	1_151794014_T_C	S100A11	1.20964	0.0364197	0.150641	1.20883	0.0367113	8.08685e-05	0.0808453
740	1_151795572_G_A	S100A11	1.20964	0.0364197	0.152866	1.20886	0.0360725	0.000107407	0.0956978
741	1_151797662_C_T	S100A11	1.20964	0.0364197	0.152866	1.20886	0.0360725	0.000107407	0.0956978
742	1_151799943_A_G	S100A10	1.48973	0.0239081	0.207995	1.48851	0.0405071	1.36526e-05	0.0205842
743	1_151799943_A_G	S100A11	1.20964	0.0364197	0.181841	1.20881	0.0371168	6.738e-05	0.0706255
744	1_151805175_G_A	S100A10	1.48973	0.0239081	-0.180394	1.48869	-0.0374763	5.72303e-05	0.062364
745	1_151806423_T_C	S100A10	1.48973	0.0239081	-0.173402	1.48877	-0.0359994	0.000110921	0.0956978
746	1_151811121_T_C	S100A10	1.48973	0.0239081	-0.189178	1.48844	-0.0417352	7.42095e-06	0.0126007
747	1_151840568_T_C	S100A10	1.48973	0.0239081	0.194142	1.48878	0.0357926	0.00012146	0.0997133
748	1_151950332_C_T	S100A10	1.48973	0.0239081	-0.160817	1.48878	-0.0358601	0.000117919	0.0977994
749	1_151968824_C_T	S100A10	1.48973	0.0239081	0.201401	1.48866	0.0378919	4.73022e-05	0.0544325
750	1_151968962_C_T	S100A10	1.48973	0.0239081	0.201401	1.48866	0.0378919	4.73022e-05	0.0544325
751	1_151980409_C_T	S100A10	1.48973	0.0239081	-0.162831	1.48877	-0.0359286	0.000114426	0.0959308
752	1_151981287_C_T	S100A10	1.48973	0.0239081	-0.162831	1.48877	-0.0359286	0.000114426	0.0959308
753	1_151984338_C_T	S100A10	1.48973	0.0239081	-0.162831	1.48877	-0.0359286	0.000114426	0.0959308
754	1_151993872_C_T	S100A10	1.48973	0.0239081	-0.162831	1.48877	-0.0359286	0.000114426	0.0959308
755	1_151995360_G_T	S100A10	1.48973	0.0239081	-0.162831	1.48877	-0.0359286	0.000114426	0.0959308
756	1_152004585_T_C	S100A10	1.48973	0.0239081	0.195867	1.48876	0.0362346	9.99863e-05	0.0937538
757	1_152004696_T_C	S100A10	1.48973	0.0239081	0.195867	1.48876	0.0362346	9.99863e-05	0.0937538
758	1_152005415_T_C	S100A10	1.48973	0.0239081	0.195867	1.48876	0.0362346	9.99863e-05	0.0937538
759	1_152005563_A_G	S100A10	1.48973	0.0239081	0.195867	1.48876	0.0362346	9.99863e-05	0.0937538
760	1_152005811_A_G	S100A10	1.48973	0.0239081	0.195867	1.48876	0.0362346	9.99863e-05	0.0937538
761	1_152006664_C_T	S100A10	1.48973	0.0239081	0.195867	1.48876	0.0362346	9.99863e-05	0.0937538
762	1_152006876_A_G	S100A10	1.48973	0.0239081	0.195867	1.48876	0.0362346	9.99863e-05	0.0937538
763	1_152024723_C_A	S100A10	1.48973	0.0239081	-0.150939	1.48875	-0.0363824	9.36459e-05	0.0893439
764	1_152026871_T_G	S100A11	1.20964	0.0364197	-0.162663	1.20867	-0.0400933	1.67029e-05	0.0239495
765	1_152033892_A_C	S100A11	1.20964	0.0364197	0.376646	1.20881	0.0371544	6.6245e-05	0.0696555
766	1_152035123_T_C	S100A11	1.20964	0.0364197	0.283641	1.2072	0.0634771	9.37807e-12	2.29845e-07
767	1_152037054_C_T	S100A11	1.20964	0.0364197	0.280179	1.20713	0.0644044	4.66861e-12	1.29237e-07
768	1_152037840_A_G	S100A11	1.20964	0.0364197	0.282303	1.20722	0.0632533	1.10811e-11	2.68444e-07
769	1_152039910_C_T	S100A11	1.20964	0.0364197	0.283641	1.2072	0.0634771	9.37807e-12	2.29845e-07
770	1_152042009_T_G	S100A11	1.20964	0.0364197	0.283641	1.2072	0.0634771	9.37807e-12	2.29845e-07
771	1_152042106_T_G	S100A11	1.20964	0.0364197	0.282303	1.20722	0.0632533	1.10811e-11	2.68444e-07
772	1_152042861_T_C	S100A11	1.20964	0.0364197	0.290625	1.20833	0.0465483	5.7917e-07	0.00149519
773	1_152043569_A_G	S100A11	1.20964	0.0364197	0.290625	1.20833	0.0465483	5.7917e-07	0.00149519
774	1_152046606_C_T	S100A11	1.20964	0.0364197	0.290625	1.20833	0.0465483	5.7917e-07	0.00149519
775	1_152050163_A_G	S100A11	1.20964	0.0364197	0.322953	1.20857	0.0421038	6.15997e-06	0.0109457
776	1_152078676_C_T	S100A10	1.48973	0.0239081	0.340744	1.48858	0.0394333	2.29491e-05	0.0306871
777	1_152090274_A_G	S100A11	1.20964	0.0364197	0.249221	1.20872	0.0389415	2.89879e-05	0.0369782
778	1_152095980_C_A	S100A10	1.48973	0.0239081	0.309177	1.48871	0.0371288	6.70176e-05	0.0703619
779	1_152158407_C_T	S100A10	1.48973	0.0239081	0.309177	1.48871	0.0371288	6.70176e-05	0.0703619
780	1_152170842_T_C	S100A10	1.48973	0.0239081	0.254118	1.4884	0.0423896	5.32642e-06	0.00971409
781	1_152170974_A_G	S100A10	1.48973	0.0239081	0.217956	1.48787	0.0499872	7.99328e-08	0.000259246
782	1_152171148_C_T	S100A10	1.48973	0.0239081	0.254118	1.4884	0.0423896	5.32642e-06	0.00971409
783	1_152171542_C_A	S100A10	1.48973	0.0239081	0.254118	1.4884	0.0423896	5.32642e-06	0.00971409
784	1_152172290_C_T	S100A10	1.48973	0.0239081	0.254118	1.4884	0.0423896	5.32642e-06	0.00971409
785	1_152173185_T_C	S100A10	1.48973	0.0239081	0.209564	1.48801	0.0480943	2.4168e-07	0.000717349
786	1_152175092_C_T	S100A10	1.48973	0.0239081	0.254118	1.4884	0.0423896	5.32642e-06	0.00971409
787	1_152179853_T_G	S100A10	1.48973	0.0239081	0.254118	1.4884	0.0423896	5.32642e-06	0.00971409
788	1_152185219_A_G	S100A10	1.48973	0.0239081	0.254118	1.4884	0.0423896	5.32642e-06	0.00971409
789	1_152187961_T_G	S100A10	1.48973	0.0239081	0.195597	1.48833	0.0434688	3.05061e-06	0.00607194
790	1_152188063_T_G	S100A10	1.48973	0.0239081	0.195597	1.48833	0.0434688	3.05061e-06	0.00607194
791	1_152188478_G_A	S100A10	1.48973	0.0239081	0.186825	1.48845	0.0415339	8.21044e-06	0.0137059
792	1_152188627_G_T	S100A10	1.48973	0.0239081	0.195892	1.48832	0.0435036	2.99562e-06	0.00597725
793	1_152189218_G_A	S100A10	1.48973	0.0239081	0.159023	1.48871	0.037163	6.59865e-05	0.069408
794	1_152190092_C_T	S100A10	1.48973	0.0239081	0.155196	1.48877	0.0360324	0.000109321	0.0956978
795	1_152191073_C_T	S100A10	1.48973	0.0239081	0.155196	1.48877	0.0360324	0.000109321	0.0956978
796	1_152192447_A_G	S100A10	1.48973	0.0239081	0.155196	1.48877	0.0360324	0.000109321	0.0956978
797	1_152193747_T_G	S100A10	1.48973	0.0239081	0.155196	1.48877	0.0360324	0.000109321	0.0956978
798	1_152196559_T_G	S100A10	1.48973	0.0239081	0.155196	1.48877	0.0360324	0.000109321	0.0956978
799	1_152196590_A_G	S100A10	1.48973	0.0239081	0.155196	1.48877	0.0360324	0.000109321	0.0956978
800	1_152197022_A_G	S100A10	1.48973	0.0239081	0.155196	1.48877	0.0360324	0.000109321	0.0956978
801	1_152197446_T_C	S100A10	1.48973	0.0239081	0.155196	1.48877	0.0360324	0.000109321	0.0956978
802	1_152197740_T_C	S100A10	1.48973	0.0239081	0.155196	1.48877	0.0360324	0.000109321	0.0956978
803	1_152198628_A_C	S100A10	1.48973	0.0239081	0.155196	1.48877	0.0360324	0.000109321	0.0956978
804	1_152198951_G_A	S100A10	1.48973	0.0239081	0.155196	1.48877	0.0360324	0.000109321	0.0956978
805	1_152199007_G_A	S100A10	1.48973	0.0239081	0.150946	1.48868	0.037554	5.52348e-05	0.0605829
806	1_152199231_A_G	S100A10	1.48973	0.0239081	0.155196	1.48877	0.0360324	0.000109321	0.0956978
807	1_152200182_A_G	S100A10	1.48973	0.0239081	0.150946	1.48868	0.037554	5.52348e-05	0.0605829
808	1_152203075_A_G	S100A10	1.48973	0.0239081	0.155196	1.48877	0.0360324	0.000109321	0.0956978
809	1_152203494_C_T	S100A10	1.48973	0.0239081	0.155196	1.48877	0.0360324	0.000109321	0.0956978
810	1_152203881_T_C	S100A10	1.48973	0.0239081	0.155196	1.48877	0.0360324	0.000109321	0.0956978
811	1_152204374_G_A	S100A10	1.48973	0.0239081	0.150946	1.48868	0.037554	5.52348e-05	0.0605829
812	1_152204813_T_G	S100A10	1.48973	0.0239081	0.155196	1.48877	0.0360324	0.000109321	0.0956978
813	1_152210834_A_G	S100A10	1.48973	0.0239081	0.155196	1.48877	0.0360324	0.000109321	0.0956978
814	1_152212474_G_T	S100A10	1.48973	0.0239081	0.155196	1.48877	0.0360324	0.000109321	0.0956978
815	1_152219403_A_G	S100A10	1.48973	0.0239081	0.155196	1.48877	0.0360324	0.000109321	0.0956978
816	1_152219638_T_C	S100A10	1.48973	0.0239081	0.155196	1.48877	0.0360324	0.000109321	0.0956978
817	1_152219817_T_C	S100A10	1.48973	0.0239081	0.155196	1.48877	0.0360324	0.000109321	0.0956978
818	1_152220155_T_C	S100A10	1.48973	0.0239081	0.155196	1.48877	0.0360324	0.000109321	0.0956978
819	1_152220576_G_A	S100A10	1.48973	0.0239081	0.206427	1.48855	0.0397872	1.93662e-05	0.0269952
820	1_152220645_T_G	S100A10	1.48973	0.0239081	0.155196	1.48877	0.0360324	0.000109321	0.0956978
821	1_152220815_T_G	S100A10	1.48973	0.0239081	0.155196	1.48877	0.0360324	0.000109321	0.0956978
822	1_152222125_A_G	S100A10	1.48973	0.0239081	0.155196	1.48877	0.0360324	0.000109321	0.0956978
823	1_152222883_G_A	S100A10	1.48973	0.0239081	0.167951	1.48855	0.0399389	1.79989e-05	0.0254173
824	1_152226178_G_A	S100A10	1.48973	0.0239081	0.167951	1.48855	0.0399389	1.79989e-05	0.0254173
825	1_152227024_C_T	S100A10	1.48973	0.0239081	0.167951	1.48855	0.0399389	1.79989e-05	0.0254173
826	1_152227996_C_T	S100A10	1.48973	0.0239081	0.167951	1.48855	0.0399389	1.79989e-05	0.0254173
827	1_152228741_C_T	S100A10	1.48973	0.0239081	0.167951	1.48855	0.0399389	1.79989e-05	0.0254173
828	1_152230867_G_A	S100A10	1.48973	0.0239081	0.167951	1.48855	0.0399389	1.79989e-05	0.0254173
829	1_152231430_C_A	S100A10	1.48973	0.0239081	0.167951	1.48855	0.0399389	1.79989e-05	0.0254173
830	1_152234422_C_A	S100A10	1.48973	0.0239081	0.167951	1.48855	0.0399389	1.79989e-05	0.0254173
831	1_152236521_C_T	S100A10	1.48973	0.0239081	0.167951	1.48855	0.0399389	1.79989e-05	0.0254173
832	1_152237870_C_T	S100A10	1.48973	0.0239081	0.167951	1.48855	0.0399389	1.79989e-05	0.0254173
833	1_152238222_G_A	S100A10	1.48973	0.0239081	0.167951	1.48855	0.0399389	1.79989e-05	0.0254173
834	1_152239026_C_A	S100A10	1.48973	0.0239081	0.172116	1.48845	0.0415332	8.21304e-06	0.0137091
835	1_152239993_A_G	S100A10	1.48973	0.0239081	0.167951	1.48855	0.0399389	1.79989e-05	0.0254173
836	1_152240590_A_G	S100A10	1.48973	0.0239081	0.167951	1.48855	0.0399389	1.79989e-05	0.0254173
837	1_152240727_A_G	S100A10	1.48973	0.0239081	0.180018	1.48831	0.0436573	2.76401e-06	0.00558722
838	1_152241296_C_T	S100A10	1.48973	0.0239081	0.167951	1.48855	0.0399389	1.79989e-05	0.0254173
839	1_152241944_C_T	S100A10	1.48973	0.0239081	0.167951	1.48855	0.0399389	1.79989e-05	0.0254173
840	1_152242307_C_T	S100A10	1.48973	0.0239081	0.151022	1.48866	0.0380381	4.42148e-05	0.0515077
841	1_152247759_A_G	S100A10	1.48973	0.0239081	0.167951	1.48855	0.0399389	1.79989e-05	0.0254173
842	1_152247991_A_G	S100A10	1.48973	0.0239081	0.167951	1.48855	0.0399389	1.79989e-05	0.0254173
843	1_152249716_A_G	S100A10	1.48973	0.0239081	0.167951	1.48855	0.0399389	1.79989e-05	0.0254173
844	1_152250439_C_T	S100A10	1.48973	0.0239081	0.151022	1.48866	0.0380381	4.42148e-05	0.0515077
845	1_152250857_G_T	S100A10	1.48973	0.0239081	0.167951	1.48855	0.0399389	1.79989e-05	0.0254173
846	1_152252785_C_T	S100A10	1.48973	0.0239081	0.163346	1.48857	0.0394729	2.25186e-05	0.0302195
847	1_152253573_T_C	S100A10	1.48973	0.0239081	0.167524	1.48854	0.0400354	1.71778e-05	0.0244704
848	1_152254100_A_C	S100A10	1.48973	0.0239081	0.167524	1.48854	0.0400354	1.71778e-05	0.0244704
849	1_152254845_A_G	S100A10	1.48973	0.0239081	0.145715	1.48877	0.0360481	0.000108569	0.0956978
850	1_152255501_G_A	S100A10	1.48973	0.0239081	0.145715	1.48877	0.0360481	0.000108569	0.0956978
851	1_152256069_C_T	S100A10	1.48973	0.0239081	0.145715	1.48877	0.0360481	0.000108569	0.0956978
852	1_152256342_C_T	S100A10	1.48973	0.0239081	0.145715	1.48877	0.0360481	0.000108569	0.0956978
853	1_152256382_T_C	S100A10	1.48973	0.0239081	0.150696	1.48868	0.0376561	5.27151e-05	0.0590276
854	1_152256496_T_G	S100A10	1.48973	0.0239081	0.145715	1.48877	0.0360481	0.000108569	0.0956978
855	1_152256857_C_A	S100A10	1.48973	0.0239081	0.145715	1.48877	0.0360481	0.000108569	0.0956978
856	1_152257225_G_A	S100A10	1.48973	0.0239081	0.145715	1.48877	0.0360481	0.000108569	0.0956978
857	1_152257265_A_G	S100A10	1.48973	0.0239081	0.145715	1.48877	0.0360481	0.000108569	0.0956978
858	1_152258402_C_T	S100A10	1.48973	0.0239081	0.145715	1.48877	0.0360481	0.000108569	0.0956978
859	1_152259845_A_G	S100A10	1.48973	0.0239081	0.145715	1.48877	0.0360481	0.000108569	0.0956978
860	1_152260090_T_G	S100A10	1.48973	0.0239081	0.145715	1.48877	0.0360481	0.000108569	0.0956978
861	1_152260257_A_C	S100A10	1.48973	0.0239081	0.150696	1.48868	0.0376561	5.27151e-05	0.0590276
862	1_152261237_C_T	S100A10	1.48973	0.0239081	0.145715	1.48877	0.0360481	0.000108569	0.0956978
863	1_152261734_G_T	S100A10	1.48973	0.0239081	0.172946	1.48825	0.0446662	1.61903e-06	0.00355253
864	1_152262554_A_G	S100A10	1.48973	0.0239081	0.145715	1.48877	0.0360481	0.000108569	0.0956978
865	1_152262832_C_A	S100A10	1.48973	0.0239081	0.145715	1.48877	0.0360481	0.000108569	0.0956978
866	1_152264110_T_C	S100A10	1.48973	0.0239081	0.145715	1.48877	0.0360481	0.000108569	0.0956978
867	1_152264257_T_C	S100A10	1.48973	0.0239081	0.145715	1.48877	0.0360481	0.000108569	0.0956978
868	1_152265788_G_A	S100A10	1.48973	0.0239081	0.145715	1.48877	0.0360481	0.000108569	0.0956978
869	1_152266886_C_A	S100A10	1.48973	0.0239081	0.145715	1.48877	0.0360481	0.000108569	0.0956978
870	1_152267948_A_G	S100A10	1.48973	0.0239081	0.148707	1.48864	0.0383006	3.91476e-05	0.0467967
871	1_152268034_A_G	S100A10	1.48973	0.0239081	0.148707	1.48864	0.0383006	3.91476e-05	0.0467967
872	1_152268107_T_G	S100A10	1.48973	0.0239081	0.148707	1.48864	0.0383006	3.91476e-05	0.0467967
873	1_152268301_T_C	S100A10	1.48973	0.0239081	0.148707	1.48864	0.0383006	3.91476e-05	0.0467967
874	1_152272900_C_A	S100A10	1.48973	0.0239081	0.145715	1.48877	0.0360481	0.000108569	0.0956978
875	1_152273825_G_T	S100A10	1.48973	0.0239081	0.150696	1.48868	0.0376561	5.27151e-05	0.0590276
876	1_152275384_C_T	S100A10	1.48973	0.0239081	0.149725	1.48874	0.0365389	8.7346e-05	0.0851437
877	1_152275717_A_G	S100A10	1.48973	0.0239081	0.149725	1.48874	0.0365389	8.7346e-05	0.0851437
878	1_152276076_C_A	S100A10	1.48973	0.0239081	0.149725	1.48874	0.0365389	8.7346e-05	0.0851437
879	1_152279238_G_A	S100A10	1.48973	0.0239081	0.149725	1.48874	0.0365389	8.7346e-05	0.0851437
880	1_152282574_G_A	S100A10	1.48973	0.0239081	0.149725	1.48874	0.0365389	8.7346e-05	0.0851437
881	1_152283099_G_A	S100A10	1.48973	0.0239081	0.149725	1.48874	0.0365389	8.7346e-05	0.0851437
882	1_152284318_G_A	S100A10	1.48973	0.0239081	0.149725	1.48874	0.0365389	8.7346e-05	0.0851437
883	1_152284449_G_A	S100A10	1.48973	0.0239081	0.149725	1.48874	0.0365389	8.7346e-05	0.0851437
884	1_152284981_C_T	S100A10	1.48973	0.0239081	0.149725	1.48874	0.0365389	8.7346e-05	0.0851437
885	1_152286225_G_T	S100A10	1.48973	0.0239081	0.149725	1.48874	0.0365389	8.7346e-05	0.0851437
886	1_152289246_G_T	S100A10	1.48973	0.0239081	0.15301	1.48861	0.038849	3.02809e-05	0.0382689
887	1_152293551_A_G	S100A10	1.48973	0.0239081	0.149725	1.48874	0.0365389	8.7346e-05	0.0851437
888	1_152293888_G_A	S100A10	1.48973	0.0239081	0.149725	1.48874	0.0365389	8.7346e-05	0.0851437
889	1_152294027_G_A	S100A10	1.48973	0.0239081	0.149725	1.48874	0.0365389	8.7346e-05	0.0851437
890	1_152296062_G_A	S100A10	1.48973	0.0239081	0.149725	1.48874	0.0365389	8.7346e-05	0.0851437
891	1_152296166_C_A	S100A10	1.48973	0.0239081	0.149725	1.48874	0.0365389	8.7346e-05	0.0851437
892	1_152296681_C_A	S100A10	1.48973	0.0239081	0.149725	1.48874	0.0365389	8.7346e-05	0.0851437
893	1_152297146_T_G	S100A10	1.48973	0.0239081	0.149725	1.48874	0.0365389	8.7346e-05	0.0851437
894	1_152298714_G_A	S100A10	1.48973	0.0239081	0.149725	1.48874	0.0365389	8.7346e-05	0.0851437
895	1_152298831_T_G	S100A10	1.48973	0.0239081	0.149725	1.48874	0.0365389	8.7346e-05	0.0851437
896	1_152299876_G_A	S100A10	1.48973	0.0239081	0.149725	1.48874	0.0365389	8.7346e-05	0.0851437
897	1_152308306_G_A	S100A10	1.48973	0.0239081	-0.194542	1.48784	-0.0504358	6.11327e-08	0.000201674
898	1_152308306_G_A	S100A11	1.20964	0.0364197	-0.136887	1.20881	-0.0371462	6.64911e-05	0.0698896
899	1_152309003_T_G	S100A10	1.48973	0.0239081	-0.194542	1.48784	-0.0504358	6.11327e-08	0.000201674
900	1_152309003_T_G	S100A11	1.20964	0.0364197	-0.136887	1.20881	-0.0371462	6.64911e-05	0.0698896
901	1_152312378_A_G	S100A10	1.48973	0.0239081	0.142036	1.48876	0.0360941	0.000106387	0.0956978
902	1_152313526_T_C	S100A10	1.48973	0.0239081	0.145723	1.48874	0.0365578	8.66103e-05	0.0847316
903	1_152321926_G_A	S100A10	1.48973	0.0239081	-0.194542	1.48784	-0.0504358	6.11327e-08	0.000201674
904	1_152321926_G_A	S100A11	1.20964	0.0364197	-0.136887	1.20881	-0.0371462	6.64911e-05	0.0698896
905	1_152334037_C_T	S100A10	1.48973	0.0239081	0.167677	1.4885	0.0406445	1.27628e-05	0.0194548
906	1_152334862_C_T	S100A10	1.48973	0.0239081	-0.192029	1.48792	-0.0493384	1.1732e-07	0.000369579
907	1_152334862_C_T	S100A11	1.20964	0.0364197	-0.135269	1.20884	-0.0363713	9.41084e-05	0.0897157
908	1_152335554_G_A	S100A10	1.48973	0.0239081	0.167677	1.4885	0.0406445	1.27628e-05	0.0194548
909	1_152338550_A_G	S100A10	1.48973	0.0239081	-0.192029	1.48792	-0.0493384	1.1732e-07	0.000369579
910	1_152338550_A_G	S100A11	1.20964	0.0364197	-0.135269	1.20884	-0.0363713	9.41084e-05	0.0897157
911	1_152358469_T_C	S100A10	1.48973	0.0239081	0.179911	1.48803	0.047883	2.7277e-07	0.000801106
912	1_152359057_T_G	S100A10	1.48973	0.0239081	0.179911	1.48803	0.047883	2.7277e-07	0.000801106
913	1_152359511_T_C	S100A10	1.48973	0.0239081	0.179911	1.48803	0.047883	2.7277e-07	0.000801106
914	1_152381292_A_G	S100A10	1.48973	0.0239081	0.185608	1.48798	0.0485802	1.82621e-07	0.000554693
915	1_152386164_G_T	S100A10	1.48973	0.0239081	0.146184	1.48878	0.0358721	0.000117301	0.0974097
916	1_152386692_C_T	S100A10	1.48973	0.0239081	0.180716	1.48813	0.046337	6.51297e-07	0.00165409
917	1_152388344_G_A	S100A10	1.48973	0.0239081	0.180716	1.48813	0.046337	6.51297e-07	0.00165409
918	1_152390496_C_T	S100A10	1.48973	0.0239081	0.146184	1.48878	0.0358721	0.000117301	0.0974097
919	1_152391105_A_G	S100A10	1.48973	0.0239081	0.160207	1.48852	0.0404527	1.40211e-05	0.0210195
920	1_152391398_G_A	S100A10	1.48973	0.0239081	0.146184	1.48878	0.0358721	0.000117301	0.0974097
921	1_152393179_A_C	S100A10	1.48973	0.0239081	0.146184	1.48878	0.0358721	0.000117301	0.0974097
922	1_152406238_G_A	S100A10	1.48973	0.0239081	-0.162815	1.48858	-0.039383	2.35071e-05	0.0312434
923	1_152415999_A_C	S100A10	1.48973	0.0239081	-0.172001	1.48851	-0.0405657	1.32662e-05	0.0200861
924	1_152417902_A_G	S100A10	1.48973	0.0239081	0.20949	1.48836	0.0429015	4.09558e-06	0.00778367
925	1_152418252_C_T	S100A10	1.48973	0.0239081	-0.156579	1.48864	-0.0383843	3.76503e-05	0.0453765
926	1_152427579_G_A	S100A10	1.48973	0.0239081	-0.152144	1.48868	-0.0376952	5.17773e-05	0.0582421
927	1_152431801_T_G	S100A11	1.20964	0.0364197	0.287992	1.20868	0.0398943	1.8391e-05	0.025849
928	1_152435303_C_T	S100A11	1.20964	0.0364197	0.287992	1.20868	0.0398943	1.8391e-05	0.025849
929	1_152435861_G_A	S100A11	1.20964	0.0364197	0.22933	1.20871	0.0392656	2.48592e-05	0.0326472
930	1_152436061_C_A	S100A11	1.20964	0.0364197	0.22933	1.20871	0.0392656	2.48592e-05	0.0326472
931	1_152441223_G_A	S100A11	1.20964	0.0364197	0.23079	1.20872	0.0390136	2.80168e-05	0.0360179
932	1_152446706_G_A	S100A11	1.20964	0.0364197	0.23079	1.20872	0.0390136	2.80168e-05	0.0360179
933	1_152447489_A_G	S100A11	1.20964	0.0364197	0.23079	1.20872	0.0390136	2.80168e-05	0.0360179
934	1_152451800_G_A	S100A11	1.20964	0.0364197	0.23079	1.20872	0.0390136	2.80168e-05	0.0360179
935	1_152453400_T_C	S100A11	1.20964	0.0364197	0.23079	1.20872	0.0390136	2.80168e-05	0.0360179
936	1_152457032_A_G	S100A11	1.20964	0.0364197	0.23079	1.20872	0.0390136	2.80168e-05	0.0360179
937	1_152459486_G_A	S100A11	1.20964	0.0364197	0.23079	1.20872	0.0390136	2.80168e-05	0.0360179
938	1_152460169_T_C	S100A11	1.20964	0.0364197	0.23079	1.20872	0.0390136	2.80168e-05	0.0360179
939	1_152461452_C_T	S100A11	1.20964	0.0364197	0.23079	1.20872	0.0390136	2.80168e-05	0.0360179
940	1_152464219_G_T	S100A11	1.20964	0.0364197	0.23079	1.20872	0.0390136	2.80168e-05	0.0360179
941	1_152466000_A_G	S100A11	1.20964	0.0364197	0.23079	1.20872	0.0390136	2.80168e-05	0.0360179
942	1_152468277_T_C	S100A11	1.20964	0.0364197	0.23079	1.20872	0.0390136	2.80168e-05	0.0360179
943	1_152472365_C_T	S100A11	1.20964	0.0364197	0.23079	1.20872	0.0390136	2.80168e-05	0.0360179
944	1_152473931_C_T	S100A11	1.20964	0.0364197	0.23079	1.20872	0.0390136	2.80168e-05	0.0360179
945	1_152474552_C_T	S100A11	1.20964	0.0364197	0.23079	1.20872	0.0390136	2.80168e-05	0.0360179
946	1_152474735_C_T	S100A11	1.20964	0.0364197	0.23079	1.20872	0.0390136	2.80168e-05	0.0360179
947	1_152475641_G_A	S100A11	1.20964	0.0364197	0.23079	1.20872	0.0390136	2.80168e-05	0.0360179
948	1_152476269_C_T	S100A11	1.20964	0.0364197	0.23079	1.20872	0.0390136	2.80168e-05	0.0360179
949	1_152476512_T_C	S100A11	1.20964	0.0364197	0.23079	1.20872	0.0390136	2.80168e-05	0.0360179
950	1_152478073_T_C	S100A11	1.20964	0.0364197	0.23079	1.20872	0.0390136	2.80168e-05	0.0360179
951	1_152480683_T_C	S100A11	1.20964	0.0364197	0.219815	1.2087	0.0395355	2.18546e-05	0.0294623
952	1_152484747_C_T	S100A11	1.20964	0.0364197	0.142489	1.20885	0.0362456	9.95028e-05	0.0934811
953	1_152485148_G_A	S100A11	1.20964	0.0364197	0.142489	1.20885	0.0362456	9.95028e-05	0.0934811
954	1_152489192_T_C	S100A11	1.20964	0.0364197	0.15482	1.20878	0.0377008	5.16454e-05	0.0581188
955	1_152500451_T_C	S100A11	1.20964	0.0364197	0.142489	1.20885	0.0362456	9.95028e-05	0.0934811
956	1_152500786_G_A	S100A11	1.20964	0.0364197	0.142489	1.20885	0.0362456	9.95028e-05	0.0934811
957	1_152506896_C_T	S100A11	1.20964	0.0364197	0.235217	1.20853	0.0429482	3.99811e-06	0.00764104
958	1_152507004_A_C	S100A11	1.20964	0.0364197	0.235217	1.20853	0.0429482	3.99811e-06	0.00764104
959	1_152507240_T_C	S100A10	1.48973	0.0239081	0.160796	1.48869	0.0374624	5.75952e-05	0.0626704
960	1_152507240_T_C	S100A11	1.20964	0.0364197	0.184003	1.20842	0.044869	1.45203e-06	0.00322528
961	1_152637780_A_C	S100A10	1.48973	0.0239081	0.158863	1.48876	0.0362125	0.000100967	0.0944286
962	1_152652672_A_G	S100A10	1.48973	0.0239081	0.154621	1.48861	0.0388766	2.98897e-05	0.0379346
963	1_152652672_A_G	S100A11	1.20964	0.0364197	0.139438	1.20883	0.036737	7.99439e-05	0.0801734
964	1_152659957_A_G	S100A10	1.48973	0.0239081	0.154621	1.48861	0.0388766	2.98897e-05	0.0379346
965	1_152659957_A_G	S100A11	1.20964	0.0364197	0.139438	1.20883	0.036737	7.99439e-05	0.0801734
966	1_152662725_G_A	S100A10	1.48973	0.0239081	0.154621	1.48861	0.0388766	2.98897e-05	0.0379346
967	1_152662725_G_A	S100A11	1.20964	0.0364197	0.139438	1.20883	0.036737	7.99439e-05	0.0801734
968	1_152673803_C_T	S100A11	1.20964	0.0364197	0.151592	1.20886	0.0359241	0.000114652	0.0961015
969	1_152677098_T_C	S100A10	1.48973	0.0239081	0.156052	1.48859	0.0392571	2.49596e-05	0.0327301
970	1_152677098_T_C	S100A11	1.20964	0.0364197	0.142035	1.20879	0.0374356	5.83031e-05	0.0630673
971	1_152677169_G_A	S100A10	1.48973	0.0239081	0.161775	1.48858	0.0393698	2.36555e-05	0.0314053
972	1_152677169_G_A	S100A11	1.20964	0.0364197	0.140909	1.20886	0.0359294	0.000114385	0.095916
973	1_152709874_A_C	S100A11	1.20964	0.0364197	-0.16796	1.20875	-0.0383536	3.81931e-05	0.045936
974	1_152735822_C_A	S100A11	1.20964	0.0364197	-0.169371	1.20874	-0.038704	3.24189e-05	0.0405366
975	1_152737072_G_A	S100A11	1.20964	0.0364197	-0.16796	1.20875	-0.0383536	3.81931e-05	0.045936
976	1_152762695_T_G	S100A11	1.20964	0.0364197	-0.163793	1.20875	-0.0383021	3.9119e-05	0.0467807
977	1_152774058_T_C	S100A11	1.20964	0.0364197	-0.155834	1.20885	-0.0362664	9.85904e-05	0.0928438
978	1_152775777_G_A	S100A11	1.20964	0.0364197	-0.163793	1.20875	-0.0383021	3.9119e-05	0.0467807
979	1_152778030_T_C	S100A11	1.20964	0.0364197	-0.170426	1.20872	-0.039047	2.75774e-05	0.0355687
980	1_152781322_T_C	S100A11	1.20964	0.0364197	-0.155834	1.20885	-0.0362664	9.85904e-05	0.0928438
981	1_152781563_C_T	S100A11	1.20964	0.0364197	-0.170426	1.20872	-0.039047	2.75774e-05	0.0355687
982	1_152782154_G_A	S100A11	1.20964	0.0364197	-0.155834	1.20885	-0.0362664	9.85904e-05	0.0928438
983	1_152783030_C_A	S100A11	1.20964	0.0364197	0.160292	1.2087	0.03947	2.255e-05	0.0302597
984	1_152784044_C_T	S100A11	1.20964	0.0364197	0.158583	1.20866	0.040289	1.51867e-05	0.0222901
985	1_152784298_T_C	S100A11	1.20964	0.0364197	0.158583	1.20866	0.040289	1.51867e-05	0.0222901
986	1_152804989_A_G	S100A11	1.20964	0.0364197	-0.157684	1.20887	-0.0357932	0.000121424	0.0996925
987	1_152805392_A_G	S100A11	1.20964	0.0364197	-0.157684	1.20887	-0.0357932	0.000121424	0.0996925
988	1_152807894_T_C	S100A10	1.48973	0.0239081	0.334486	1.4885	0.0406336	1.28317e-05	0.0195497
989	1_152808541_C_T	S100A10	1.48973	0.0239081	0.334486	1.4885	0.0406336	1.28317e-05	0.0195497
990	1_152808968_A_G	S100A10	1.48973	0.0239081	0.334486	1.4885	0.0406336	1.28317e-05	0.0195497
991	1_152809456_G_A	S100A10	1.48973	0.0239081	0.334486	1.4885	0.0406336	1.28317e-05	0.0195497
992	1_152810740_C_T	S100A10	1.48973	0.0239081	0.334486	1.4885	0.0406336	1.28317e-05	0.0195497
993	1_152811248_C_T	S100A10	1.48973	0.0239081	-0.175528	1.48813	-0.04642	6.21995e-07	0.00158723
994	1_152811248_C_T	S100A11	1.20964	0.0364197	-0.136457	1.20878	-0.0378592	4.80192e-05	0.0550942
995	1_152811779_C_T	S100A10	1.48973	0.0239081	0.16051	1.48863	0.0385719	3.44914e-05	0.0425918
996	1_152811779_C_T	S100A11	1.20964	0.0364197	0.154746	1.20872	0.0390515	2.75182e-05	0.0355113
997	1_152813223_C_T	S100A10	1.48973	0.0239081	0.197812	1.48874	0.0364877	8.93599e-05	0.0863955
998	1_152814613_G_A	S100A10	1.48973	0.0239081	0.197812	1.48874	0.0364877	8.93599e-05	0.0863955
999	1_152815270_T_G	S100A10	1.48973	0.0239081	0.197812	1.48874	0.0364877	8.93599e-05	0.0863955
1000	1_152815685_A_C	S100A10	1.48973	0.0239081	0.186078	1.488	0.0482407	2.22175e-07	0.000665
1001	1_152815685_A_C	S100A11	1.20964	0.0364197	0.157947	1.20852	0.0429825	3.9277e-06	0.00753431
1002	1_152817236_A_G	S100A10	1.48973	0.0239081	0.197812	1.48874	0.0364877	8.93599e-05	0.0863955
1003	1_152818925_C_T	S100A10	1.48973	0.0239081	0.190791	1.48867	0.0377855	4.96763e-05	0.0566697
1004	1_152820729_A_G	S100A10	1.48973	0.0239081	0.185327	1.488	0.0482786	2.17376e-07	0.000651515
1005	1_152820729_A_G	S100A11	1.20964	0.0364197	0.157638	1.20852	0.0431092	3.6785e-06	0.00712938
1006	1_152820947_A_C	S100A10	1.48973	0.0239081	0.190791	1.48867	0.0377855	4.96763e-05	0.0566697
1007	1_152823495_T_C	S100A10	1.48973	0.0239081	0.185327	1.488	0.0482786	2.17376e-07	0.000651515
1008	1_152823495_T_C	S100A11	1.20964	0.0364197	0.157638	1.20852	0.0431092	3.6785e-06	0.00712938
1009	1_152823776_G_T	S100A10	1.48973	0.0239081	0.162727	1.48874	0.0364641	9.03037e-05	0.0871752
1010	1_152836942_T_G	S100A10	1.48973	0.0239081	0.190791	1.48867	0.0377855	4.96763e-05	0.0566697
1011	1_152836985_T_C	S100A10	1.48973	0.0239081	0.162727	1.48874	0.0364641	9.03037e-05	0.0871752
1012	1_152837389_A_C	S100A10	1.48973	0.0239081	0.162727	1.48874	0.0364641	9.03037e-05	0.0871752
1013	1_152839128_T_C	S100A10	1.48973	0.0239081	0.162727	1.48874	0.0364641	9.03037e-05	0.0871752
1014	1_152839631_T_C	S100A10	1.48973	0.0239081	0.190791	1.48867	0.0377855	4.96763e-05	0.0566697
1015	1_152841186_G_A	S100A10	1.48973	0.0239081	0.190791	1.48867	0.0377855	4.96763e-05	0.0566697
1016	1_152841897_C_T	S100A10	1.48973	0.0239081	0.190791	1.48867	0.0377855	4.96763e-05	0.0566697
1017	1_152843864_A_G	S100A10	1.48973	0.0239081	0.190791	1.48867	0.0377855	4.96763e-05	0.0566697
1018	1_152844089_A_G	S100A10	1.48973	0.0239081	0.162727	1.48874	0.0364641	9.03037e-05	0.0871752
1019	1_152845813_T_C	S100A10	1.48973	0.0239081	0.186878	1.48878	0.0358094	0.000120566	0.0995256
1020	1_152845838_A_G	S100A10	1.48973	0.0239081	0.186878	1.48878	0.0358094	0.000120566	0.0995256
1021	1_152847607_A_C	S100A10	1.48973	0.0239081	0.186878	1.48878	0.0358094	0.000120566	0.0995256
1022	1_152847788_T_C	S100A10	1.48973	0.0239081	0.186878	1.48878	0.0358094	0.000120566	0.0995256
1023	1_152851937_G_T	S100A10	1.48973	0.0239081	0.186878	1.48878	0.0358094	0.000120566	0.0995256
1024	1_152869824_G_A	S100A10	1.48973	0.0239081	0.180534	1.48811	0.0466534	5.46206e-07	0.00142361
1025	1_152869824_G_A	S100A11	1.20964	0.0364197	0.15404	1.20859	0.0417899	7.21925e-06	0.0124251
1026	1_152869930_T_C	S100A10	1.48973	0.0239081	0.188976	1.48864	0.0383636	3.80149e-05	0.0457607
1027	1_152870015_C_A	S100A10	1.48973	0.0239081	0.20724	1.48847	0.0411522	9.9321e-06	0.0160406
1028	1_152870622_C_T	S100A10	1.48973	0.0239081	0.202497	1.48846	0.0413639	8.93864e-06	0.0146335
1029	1_152870875_G_T	S100A10	1.48973	0.0239081	0.202497	1.48846	0.0413639	8.93864e-06	0.0146335
1030	1_152875416_T_C	S100A10	1.48973	0.0239081	0.179094	1.48807	0.0472673	3.87008e-07	0.00109384
1031	1_152875416_T_C	S100A11	1.20964	0.0364197	0.136133	1.20878	0.0376552	5.27355e-05	0.0590442
1032	1_152877093_T_C	S100A10	1.48973	0.0239081	0.177306	1.48837	0.0427365	4.45893e-06	0.00836197
1033	1_152879222_C_A	S100A10	1.48973	0.0239081	0.168034	1.48875	0.0363225	9.61684e-05	0.0910834
1034	1_152879331_C_T	S100A10	1.48973	0.0239081	0.168034	1.48875	0.0363225	9.61684e-05	0.0910834
1035	1_152880661_T_C	S100A10	1.48973	0.0239081	0.178479	1.48838	0.0425839	4.82242e-06	0.00892228
1036	1_152881550_T_C	S100A10	1.48973	0.0239081	0.199622	1.48859	0.0391631	2.61e-05	0.0339853
1037	1_152881550_T_C	S100A11	1.20964	0.0364197	0.17761	1.20883	0.0365458	8.7078e-05	0.0850249
1038	1_152882124_T_C	S100A10	1.48973	0.0239081	0.168034	1.48875	0.0363225	9.61684e-05	0.0910834
1039	1_152882195_C_T	S100A10	1.48973	0.0239081	0.168034	1.48875	0.0363225	9.61684e-05	0.0910834
1040	1_152882448_A_G	S100A10	1.48973	0.0239081	0.168034	1.48875	0.0363225	9.61684e-05	0.0910834
1041	1_152883826_A_G	S100A10	1.48973	0.0239081	0.168034	1.48875	0.0363225	9.61684e-05	0.0910834
1042	1_152908196_T_C	S100A10	1.48973	0.0239081	0.15435	1.48859	0.0392549	2.49865e-05	0.0327429
1043	1_152908954_T_C	S100A10	1.48973	0.0239081	0.149194	1.48869	0.0374272	5.85263e-05	0.0632011
1044	1_152909213_A_G	S100A10	1.48973	0.0239081	0.15435	1.48859	0.0392549	2.49865e-05	0.0327429
1045	1_152909326_G_A	S100A10	1.48973	0.0239081	0.15435	1.48859	0.0392549	2.49865e-05	0.0327429
1046	1_152909659_A_G	S100A10	1.48973	0.0239081	0.15435	1.48859	0.0392549	2.49865e-05	0.0327429
1047	1_152910134_A_G	S100A10	1.48973	0.0239081	0.15435	1.48859	0.0392549	2.49865e-05	0.0327429
1048	1_152911132_G_A	S100A10	1.48973	0.0239081	0.15435	1.48859	0.0392549	2.49865e-05	0.0327429
1049	1_152911204_A_G	S100A10	1.48973	0.0239081	0.15435	1.48859	0.0392549	2.49865e-05	0.0327429
1050	1_152911635_G_A	S100A10	1.48973	0.0239081	0.15435	1.48859	0.0392549	2.49865e-05	0.0327429
1051	1_152911770_G_T	S100A10	1.48973	0.0239081	0.15435	1.48859	0.0392549	2.49865e-05	0.0327429
1052	1_152911771_A_G	S100A10	1.48973	0.0239081	0.15435	1.48859	0.0392549	2.49865e-05	0.0327429
1053	1_152932554_T_C	S100A10	1.48973	0.0239081	0.192231	1.4885	0.0406881	1.24926e-05	0.0191683
1054	1_152968897_G_A	S100A10	1.48973	0.0239081	0.178649	1.48859	0.0392731	2.47713e-05	0.0325484
1055	1_152968897_G_A	S100A11	1.20964	0.0364197	0.156706	1.20885	0.0361894	0.000102005	0.0949836
1056	1_154319083_C_T	HAX1	1.74189	4.90019e-18	0.144602	1.74077	0.0358916	0.0001163	0.0970759
1057	1_154344805_G_A	HAX1	1.74189	4.90019e-18	0.163247	1.74068	0.0373113	6.16951e-05	0.0659198
1058	1_154345696_A_G	HAX1	1.74189	4.90019e-18	0.163247	1.74068	0.0373113	6.16951e-05	0.0659198
1059	1_154399011_C_T	HAX1	1.74189	4.90019e-18	0.1095	1.74072	0.0365879	8.54567e-05	0.0838677
1060	1_156108476_T_C	LMNA	1.97371	0.0129023	0.325134	1.97242	0.0360761	0.000107238	0.0956978
1061	1_156649680_A_G	LMNA	1.97371	0.0129023	0.294499	1.9724	0.0363907	9.33009e-05	0.0891156
1062	1_156649812_G_A	LMNA	1.97371	0.0129023	0.294499	1.9724	0.0363907	9.33009e-05	0.0891156
1063	1_156650394_T_G	LMNA	1.97371	0.0129023	0.294499	1.9724	0.0363907	9.33009e-05	0.0891156
1064	1_156651459_C_T	LMNA	1.97371	0.0129023	0.294499	1.9724	0.0363907	9.33009e-05	0.0891156
1065	1_156684513_C_T	LMNA	1.97371	0.0129023	0.342665	1.97229	0.037982	4.53759e-05	0.0525768
1066	1_157334365_G_A	PRCC	2.22447	0.000171774	-0.131782	2.22303	-0.0360133	0.000110242	0.0956978
1067	1_157545568_A_G	FCRL5	2.43058	0.00510291	0.236219	2.42849	0.0414708	8.47385e-06	0.0140627
1068	1_157545764_G_A	FCRL5	2.43058	0.00510291	0.243302	2.42835	0.0428382	4.23163e-06	0.00800811
1069	1_157548242_A_G	FCRL5	2.43058	0.00510291	0.236219	2.42849	0.0414708	8.47385e-06	0.0140627
1070	1_157552226_G_A	FCRL5	2.43058	0.00510291	0.255545	2.42812	0.0449911	1.35957e-06	0.00303891
1071	1_157553053_C_T	FCRL5	2.43058	0.00510291	0.255545	2.42812	0.0449911	1.35957e-06	0.00303891
1072	1_157553572_C_A	FCRL5	2.43058	0.00510291	0.241221	2.42839	0.0424656	5.12354e-06	0.00940466
1073	1_157553667_G_A	FCRL5	2.43058	0.00510291	0.241221	2.42839	0.0424656	5.12354e-06	0.00940466
1074	1_157553836_T_C	FCRL5	2.43058	0.00510291	0.241221	2.42839	0.0424656	5.12354e-06	0.00940466
1075	1_157554114_G_T	FCRL5	2.43058	0.00510291	0.255545	2.42812	0.0449911	1.35957e-06	0.00303891
1076	1_157556442_G_A	FCRL5	2.43058	0.00510291	0.263676	2.42844	0.0419728	6.58265e-06	0.0115363
1077	1_157556533_T_C	FCRL5	2.43058	0.00510291	0.229343	2.4286	0.0403285	1.48972e-05	0.0220902
1078	1_157556656_A_G	FCRL5	2.43058	0.00510291	0.229343	2.4286	0.0403285	1.48972e-05	0.0220902
1079	1_157557316_G_A	FCRL5	2.43058	0.00510291	0.229343	2.4286	0.0403285	1.48972e-05	0.0220902
1080	1_157558228_G_A	FCRL5	2.43058	0.00510291	0.243155	2.42835	0.042809	4.29566e-06	0.00808836
1081	1_157558612_G_A	FCRL5	2.43058	0.00510291	0.243155	2.42835	0.042809	4.29566e-06	0.00808836
1082	1_157558748_C_T	FCRL5	2.43058	0.00510291	0.243155	2.42835	0.042809	4.29566e-06	0.00808836
1083	1_157558952_C_A	FCRL5	2.43058	0.00510291	0.243155	2.42835	0.042809	4.29566e-06	0.00808836
1084	1_157559209_G_T	FCRL5	2.43058	0.00510291	0.243155	2.42835	0.042809	4.29566e-06	0.00808836
1085	1_157559371_G_A	FCRL5	2.43058	0.00510291	0.243155	2.42835	0.042809	4.29566e-06	0.00808836
1086	1_157559460_A_G	FCRL5	2.43058	0.00510291	0.243155	2.42835	0.042809	4.29566e-06	0.00808836
1087	1_157560307_G_A	FCRL5	2.43058	0.00510291	0.243155	2.42835	0.042809	4.29566e-06	0.00808836
1088	1_157561793_A_G	FCRL5	2.43058	0.00510291	0.243155	2.42835	0.042809	4.29566e-06	0.00808836
1089	1_157562284_A_G	FCRL5	2.43058	0.00510291	0.243155	2.42835	0.042809	4.29566e-06	0.00808836
1090	1_157562503_C_A	FCRL5	2.43058	0.00510291	0.243155	2.42835	0.042809	4.29566e-06	0.00808836
1091	1_157563628_A_C	FCRL5	2.43058	0.00510291	0.257905	2.42808	0.0453732	1.10551e-06	0.00252242
1092	1_157564245_T_C	FCRL5	2.43058	0.00510291	0.257905	2.42808	0.0453732	1.10551e-06	0.00252242
1093	1_157564656_T_C	FCRL5	2.43058	0.00510291	0.257905	2.42808	0.0453732	1.10551e-06	0.00252242
1094	1_157564982_G_A	FCRL5	2.43058	0.00510291	0.283244	2.42815	0.0447361	1.55951e-06	0.00343886
1095	1_157565028_G_A	FCRL5	2.43058	0.00510291	0.257905	2.42808	0.0453732	1.10551e-06	0.00252242
1096	1_157565059_C_A	FCRL5	2.43058	0.00510291	0.283244	2.42815	0.0447361	1.55951e-06	0.00343886
1097	1_157565196_A_C	FCRL5	2.43058	0.00510291	0.257905	2.42808	0.0453732	1.10551e-06	0.00252242
1098	1_157565326_G_T	FCRL5	2.43058	0.00510291	0.257905	2.42808	0.0453732	1.10551e-06	0.00252242
1099	1_157566234_C_T	FCRL5	2.43058	0.00510291	0.267826	2.42808	0.0453942	1.09294e-06	0.00250077
1100	1_157566287_C_A	FCRL5	2.43058	0.00510291	0.257905	2.42808	0.0453732	1.10551e-06	0.00252242
1101	1_157566590_A_G	FCRL5	2.43058	0.00510291	0.267826	2.42808	0.0453942	1.09294e-06	0.00250077
1102	1_157567271_G_T	FCRL5	2.43058	0.00510291	0.267826	2.42808	0.0453942	1.09294e-06	0.00250077
1103	1_157567275_A_G	FCRL5	2.43058	0.00510291	0.257905	2.42808	0.0453732	1.10551e-06	0.00252242
1104	1_157567293_A_G	FCRL5	2.43058	0.00510291	0.257905	2.42808	0.0453732	1.10551e-06	0.00252242
1105	1_157568935_G_A	FCRL5	2.43058	0.00510291	0.257905	2.42808	0.0453732	1.10551e-06	0.00252242
1106	1_157569150_T_C	FCRL5	2.43058	0.00510291	0.283244	2.42815	0.0447361	1.55951e-06	0.00343886
1107	1_157569527_A_G	FCRL5	2.43058	0.00510291	0.283244	2.42815	0.0447361	1.55951e-06	0.00343886
1108	1_157569595_G_A	FCRL5	2.43058	0.00510291	0.267826	2.42808	0.0453942	1.09294e-06	0.00250077
1109	1_157569733_G_A	FCRL5	2.43058	0.00510291	0.257905	2.42808	0.0453732	1.10551e-06	0.00252242
1110	1_157570242_A_G	FCRL5	2.43058	0.00510291	0.233852	2.42867	0.0396846	2.03455e-05	0.0279329
1111	1_157698600_C_T	FCRL3	2.14359	0.00710363	-0.169474	2.14206	-0.0378534	4.81489e-05	0.0552099
1112	1_157701026_G_A	FCRL3	2.14359	0.00710363	-0.15992	2.14213	-0.036939	7.30096e-05	0.0749661
1113	1_160487337_C_T	TAGLN2	1.22462	0.00875875	0.104733	1.22378	0.0370909	6.81755e-05	0.0712812
1114	1_160488820_G_A	TAGLN2	1.22462	0.00875875	0.101999	1.22365	0.0397463	1.97515e-05	0.0273557
1115	1_160497606_C_T	TAGLN2	1.22462	0.00875875	0.101857	1.22369	0.038952	2.88447e-05	0.0368785
1116	1_160592094_C_T	ARHGAP30	1.93557	0.000861272	0.113202	1.93431	0.0360226	0.000109795	0.0956978
1117	1_160595571_A_C	ARHGAP30	1.93557	0.000861272	0.119303	1.93426	0.0367686	7.88189e-05	0.0792576
1118	1_160862069_G_A	DUSP12	2.29474	0.000384979	-0.120528	2.29319	-0.0367833	7.83001e-05	0.0788532
1119	1_160865248_T_G	DEDD	2.48969	0.00437232	0.359199	2.48809	0.0358665	0.000117586	0.0975887
1120	1_160866282_G_A	DEDD	2.48969	0.00437232	0.359199	2.48809	0.0358665	0.000117586	0.0975887
1121	1_160962982_G_A	TSTD1	1.40748	0.0148194	0.200681	1.40603	0.0453863	1.09766e-06	0.00250778
1122	1_160963275_T_C	TSTD1	1.40748	0.0148194	0.20921	1.40592	0.0470891	4.27904e-07	0.00119732
1123	1_160963587_T_C	TSTD1	1.40748	0.0148194	0.20921	1.40592	0.0470891	4.27904e-07	0.00119732
1124	1_160963677_T_C	TSTD1	1.40748	0.0148194	0.131841	1.40639	0.0393633	2.37294e-05	0.0314788
1125	1_160964304_C_T	TSTD1	1.40748	0.0148194	0.198542	1.40611	0.0441608	2.1195e-06	0.00451499
1126	1_160965029_G_A	TSTD1	1.40748	0.0148194	0.121492	1.40654	0.0365175	8.81813e-05	0.0855837
1127	1_160966367_T_C	TSTD1	1.40748	0.0148194	0.198542	1.40611	0.0441608	2.1195e-06	0.00451499
1128	1_160967317_T_C	TSTD1	1.40748	0.0148194	0.203411	1.40605	0.0450322	1.32976e-06	0.00297767
1129	1_160967763_T_C	TSTD1	1.40748	0.0148194	0.121809	1.40654	0.0365958	8.51544e-05	0.0836455
1130	1_160967786_T_C	TSTD1	1.40748	0.0148194	0.121809	1.40654	0.0365958	8.51544e-05	0.0836455
1131	1_160967870_G_A	TSTD1	1.40748	0.0148194	0.194269	1.40616	0.0432648	3.39285e-06	0.00666264
1132	1_160969226_T_G	TSTD1	1.40748	0.0148194	0.194269	1.40616	0.0432648	3.39285e-06	0.00666264
1133	1_160969316_T_C	TSTD1	1.40748	0.0148194	0.121809	1.40654	0.0365958	8.51544e-05	0.0836455
1134	1_160969344_C_T	TSTD1	1.40748	0.0148194	0.194269	1.40616	0.0432648	3.39285e-06	0.00666264
1135	1_160969504_A_G	TSTD1	1.40748	0.0148194	0.121809	1.40654	0.0365958	8.51544e-05	0.0836455
1136	1_160969557_T_G	TSTD1	1.40748	0.0148194	0.121809	1.40654	0.0365958	8.51544e-05	0.0836455
1137	1_160970836_T_C	TSTD1	1.40748	0.0148194	0.121809	1.40654	0.0365958	8.51544e-05	0.0836455
1138	1_160970837_G_T	TSTD1	1.40748	0.0148194	0.121809	1.40654	0.0365958	8.51544e-05	0.0836455
1139	1_160971953_C_T	TSTD1	1.40748	0.0148194	0.197605	1.40613	0.0438241	2.532e-06	0.00523461
1140	1_160973029_C_A	TSTD1	1.40748	0.0148194	0.206963	1.40601	0.0456144	9.69338e-07	0.00228276
1141	1_160973036_A_G	TSTD1	1.40748	0.0148194	0.197605	1.40613	0.0438241	2.532e-06	0.00523461
1142	1_160973039_G_A	TSTD1	1.40748	0.0148194	0.206963	1.40601	0.0456144	9.69338e-07	0.00228276
1143	1_160974049_C_A	TSTD1	1.40748	0.0148194	0.140784	1.40632	0.0405741	1.32116e-05	0.0200094
1144	1_160974215_T_C	TSTD1	1.40748	0.0148194	0.140784	1.40632	0.0405741	1.32116e-05	0.0200094
1145	1_160974405_G_A	TSTD1	1.40748	0.0148194	0.206963	1.40601	0.0456144	9.69338e-07	0.00228276
1146	1_160974794_C_T	TSTD1	1.40748	0.0148194	0.197605	1.40613	0.0438241	2.532e-06	0.00523461
1147	1_160975095_T_C	TSTD1	1.40748	0.0148194	0.197605	1.40613	0.0438241	2.532e-06	0.00523461
1148	1_160976053_A_C	TSTD1	1.40748	0.0148194	0.140784	1.40632	0.0405741	1.32116e-05	0.0200094
1149	1_160976113_G_A	TSTD1	1.40748	0.0148194	0.206963	1.40601	0.0456144	9.69338e-07	0.00228276
1150	1_160976206_C_T	TSTD1	1.40748	0.0148194	0.206963	1.40601	0.0456144	9.69338e-07	0.00228276
1151	1_160976288_T_C	TSTD1	1.40748	0.0148194	0.197605	1.40613	0.0438241	2.532e-06	0.00523461
1152	1_160976424_A_C	FCRLA	1.85612	0.00646527	0.178864	1.85493	0.0358018	0.000120969	0.0995867
1153	1_160977524_G_A	FCRLA	1.85612	0.00646527	0.178864	1.85493	0.0358018	0.000120969	0.0995867
1154	1_160977757_C_T	TSTD1	1.40748	0.0148194	0.197605	1.40613	0.0438241	2.532e-06	0.00523461
1155	1_160981176_C_T	TSTD1	1.40748	0.0148194	0.197605	1.40613	0.0438241	2.532e-06	0.00523461
1156	1_160981747_T_C	TSTD1	1.40748	0.0148194	0.134726	1.40646	0.038013	4.47318e-05	0.0520203
1157	1_160981955_A_G	TSTD1	1.40748	0.0148194	0.134726	1.40646	0.038013	4.47318e-05	0.0520203
1158	1_160982042_G_A	TSTD1	1.40748	0.0148194	0.258052	1.40633	0.0404783	1.38464e-05	0.0207889
1159	1_160982919_T_C	TSTD1	1.40748	0.0148194	0.197605	1.40613	0.0438241	2.532e-06	0.00523461
1160	1_160988096_C_A	TSTD1	1.40748	0.0148194	0.132823	1.4065	0.0373842	5.96829e-05	0.0642217
1161	1_160989269_G_A	TSTD1	1.40748	0.0148194	0.206963	1.40601	0.0456144	9.69338e-07	0.00228276
1162	1_160999795_T_C	TSTD1	1.40748	0.0148194	0.228207	1.40606	0.0448664	1.45408e-06	0.00322813
1163	1_161001356_G_A	TSTD1	1.40748	0.0148194	0.215509	1.40619	0.0427664	4.39089e-06	0.00825434
1164	1_161003099_G_A	TSTD1	1.40748	0.0148194	0.215509	1.40619	0.0427664	4.39089e-06	0.00825434
1165	1_161003903_G_T	TSTD1	1.40748	0.0148194	0.215509	1.40619	0.0427664	4.39089e-06	0.00825434
1166	1_161006448_A_G	TSTD1	1.40748	0.0148194	0.228207	1.40606	0.0448664	1.45408e-06	0.00322813
1167	1_161014836_G_A	TSTD1	1.40748	0.0148194	0.215509	1.40619	0.0427664	4.39089e-06	0.00825434
1168	1_161015918_G_A	TSTD1	1.40748	0.0148194	0.188107	1.40629	0.0411185	1.01e-05	0.0162791
1169	1_161021085_C_T	TSTD1	1.40748	0.0148194	0.151668	1.40638	0.0394768	2.24767e-05	0.0301767
1170	1_161021086_A_C	TSTD1	1.40748	0.0148194	0.151668	1.40638	0.0394768	2.24767e-05	0.0301767
1171	1_161021088_T_C	TSTD1	1.40748	0.0148194	0.151668	1.40638	0.0394768	2.24767e-05	0.0301767
1172	1_161025602_T_C	TSTD1	1.40748	0.0148194	0.146727	1.40645	0.0382941	3.92652e-05	0.0468269
1173	1_161029689_G_A	TSTD1	1.40748	0.0148194	0.228207	1.40606	0.0448664	1.45408e-06	0.00322813
1174	1_161030317_G_A	TSTD1	1.40748	0.0148194	0.228207	1.40606	0.0448664	1.45408e-06	0.00322813
1175	1_161038782_C_A	TSTD1	1.40748	0.0148194	-0.191388	1.40539	-0.0545031	4.85203e-09	2.09724e-05
1176	1_161042970_T_C	TSTD1	1.40748	0.0148194	-0.179822	1.40557	-0.0520965	2.2219e-08	8.20438e-05
1177	1_161043522_T_C	TSTD1	1.40748	0.0148194	-0.179822	1.40557	-0.0520965	2.2219e-08	8.20438e-05
1178	1_161043921_G_A	TSTD1	1.40748	0.0148194	-0.191388	1.40539	-0.0545031	4.85203e-09	2.09724e-05
1179	1_161044656_C_T	TSTD1	1.40748	0.0148194	-0.191388	1.40539	-0.0545031	4.85203e-09	2.09724e-05
1180	1_161044859_A_G	TSTD1	1.40748	0.0148194	-0.191388	1.40539	-0.0545031	4.85203e-09	2.09724e-05
1181	1_161050599_G_A	TSTD1	1.40748	0.0148194	-0.164594	1.40595	-0.0466234	5.55436e-07	0.00144352
1182	1_161050642_T_G	TSTD1	1.40748	0.0148194	-0.168837	1.40594	-0.0468196	4.97781e-07	0.00133116
1183	1_161057878_A_G	TSTD1	1.40748	0.0148194	-0.166833	1.40589	-0.0474985	3.3954e-07	0.000973997
1184	1_161057974_G_A	TSTD1	1.40748	0.0148194	-0.16101	1.40599	-0.0460739	7.53288e-07	0.00186431
1185	1_161715083_A_G	DEDD	2.48969	0.00437232	0.372438	2.48764	0.0405897	1.31109e-05	0.0198726
1186	1_161715348_T_C	DEDD	2.48969	0.00437232	0.281186	2.48746	0.0423337	5.48033e-06	0.00994978
1187	1_161716691_C_T	DEDD	2.48969	0.00437232	0.281186	2.48746	0.0423337	5.48033e-06	0.00994978
1188	1_161717035_A_G	DEDD	2.48969	0.00437232	0.245964	2.48773	0.0396743	2.0447e-05	0.0280466
1189	1_161717471_A_G	DEDD	2.48969	0.00437232	0.281186	2.48746	0.0423337	5.48033e-06	0.00994978
1190	1_161718966_A_G	DEDD	2.48969	0.00437232	0.281186	2.48746	0.0423337	5.48033e-06	0.00994978
1191	1_161719146_G_A	DEDD	2.48969	0.00437232	0.247459	2.48769	0.040171	1.60845e-05	0.0232545
1192	1_161722918_G_A	DEDD	2.48969	0.00437232	0.443219	2.48734	0.0435007	3.0001e-06	0.00598448
1193	1_161724734_G_T	DEDD	2.48969	0.00437232	0.443219	2.48734	0.0435007	3.0001e-06	0.00598448
1194	1_161725597_G_A	DEDD	2.48969	0.00437232	0.443219	2.48734	0.0435007	3.0001e-06	0.00598448
1195	1_164834729_C_A	MGST3	1.63126	0.00658357	0.157552	1.63019	0.0362075	0.000101193	0.0946098
1196	1_164954012_C_T	MGST3	1.63126	0.00658357	0.25201	1.63017	0.0365155	8.82597e-05	0.0856289
1197	1_164957827_C_T	MGST3	1.63126	0.00658357	0.25201	1.63017	0.0365155	8.82597e-05	0.0856289
1198	1_164994513_T_G	MGST3	1.63126	0.00658357	0.109703	1.6302	0.0360432	0.000108805	0.0956978
1199	1_164994989_T_C	MGST3	1.63126	0.00658357	0.11727	1.63017	0.0364791	8.97029e-05	0.0866951
1200	1_164997192_T_C	MGST3	1.63126	0.00658357	0.109703	1.6302	0.0360432	0.000108805	0.0956978
1201	1_164997210_C_T	MGST3	1.63126	0.00658357	0.109703	1.6302	0.0360432	0.000108805	0.0956978
1202	1_165532338_A_G	MGST3	1.63126	0.00658357	0.139004	1.6302	0.0359599	0.000112863	0.0956978
1203	1_165604613_A_G	MGST3	1.63126	0.00658357	-0.119197	1.63015	-0.0368574	7.57386e-05	0.0771224
1204	1_165622711_T_C	MGST3	1.63126	0.00658357	-0.134478	1.62981	-0.0420808	6.23248e-06	0.0110567
1205	1_165630223_G_A	MGST3	1.63126	0.00658357	-0.155822	1.62956	-0.0456632	9.43824e-07	0.00224697
1206	1_165630412_C_T	MGST3	1.63126	0.00658357	-0.155822	1.62956	-0.0456632	9.43824e-07	0.00224697
1207	1_165630621_G_A	MGST3	1.63126	0.00658357	-0.155822	1.62956	-0.0456632	9.43824e-07	0.00224697
1208	1_165630909_G_A	MGST3	1.63126	0.00658357	-0.155822	1.62956	-0.0456632	9.43824e-07	0.00224697
1209	1_165631369_C_T	MGST3	1.63126	0.00658357	-0.155822	1.62956	-0.0456632	9.43824e-07	0.00224697
1210	1_165640063_G_A	MGST3	1.63126	0.00658357	-0.166716	1.62968	-0.0440168	2.28732e-06	0.0048162
1211	1_165645512_G_A	MGST3	1.63126	0.00658357	-0.166716	1.62968	-0.0440168	2.28732e-06	0.0048162
1212	1_167743453_G_A	MPZL1	2.44646	0.00348168	0.442811	2.44345	0.0496642	9.68128e-08	0.00030968
1213	1_167748431_T_G	MPZL1	2.44646	0.00348168	0.277884	2.44468	0.0381566	4.18556e-05	0.0492827
1214	1_168318829_G_A	ANKRD36BP1	2.33879	0.00595463	-0.18112	2.33709	-0.0380768	4.34317e-05	0.0508755
1215	1_168330837_G_A	ANKRD36BP1	2.33879	0.00595463	0.175	2.33728	0.0358215	0.000119932	0.0991857
1216	1_169501496_C_T	METTL18	2.32204	0.00133631	0.269834	2.32042	0.0373592	6.03663e-05	0.0647944
1217	1_171699811_G_A	VAMP4	2.43988	0.00199736	0.19219	2.4383	0.0359352	0.000114098	0.0956978
1218	1_171704096_G_A	VAMP4	2.43988	0.00199736	0.19219	2.4383	0.0359352	0.000114098	0.0956978
1219	1_171704132_C_A	VAMP4	2.43988	0.00199736	0.19219	2.4383	0.0359352	0.000114098	0.0956978
1220	1_171705101_G_T	VAMP4	2.43988	0.00199736	0.19219	2.4383	0.0359352	0.000114098	0.0956978
1221	1_171705198_C_T	VAMP4	2.43988	0.00199736	0.19219	2.4383	0.0359352	0.000114098	0.0956978
1222	1_171705847_G_A	VAMP4	2.43988	0.00199736	0.19219	2.4383	0.0359352	0.000114098	0.0956978
1223	1_171803313_T_G	PRRC2C	1.51966	0.00470063	-0.113212	1.51862	-0.0368842	7.48313e-05	0.0763171
1224	1_172922306_G_A	GAS5	0.892481	0.025035	0.2326	0.891889	0.0364428	9.11651e-05	0.0876913
1225	1_173681923_A_G	GAS5	0.892481	0.025035	0.197309	0.891155	0.0544924	4.88564e-09	2.1109e-05
1226	1_173685015_A_G	GAS5	0.892481	0.025035	0.197309	0.891155	0.0544924	4.88564e-09	2.1109e-05
1227	1_173689133_T_C	GAS5	0.892481	0.025035	0.203623	0.891133	0.054947	3.63864e-09	1.60285e-05
1228	1_173691130_G_A	GAS5	0.892481	0.025035	0.203623	0.891133	0.054947	3.63864e-09	1.60285e-05
1229	1_173691307_T_C	GAS5	0.892481	0.025035	0.203623	0.891133	0.054947	3.63864e-09	1.60285e-05
1230	1_173691465_A_C	GAS5	0.892481	0.025035	0.200995	0.891138	0.0548569	3.85812e-09	1.69384e-05
1231	1_173691883_T_C	GAS5	0.892481	0.025035	0.200995	0.891138	0.0548569	3.85812e-09	1.69384e-05
1232	1_173693993_A_G	GAS5	0.892481	0.025035	0.200995	0.891138	0.0548569	3.85812e-09	1.69384e-05
1233	1_173695314_C_T	GAS5	0.892481	0.025035	0.200995	0.891138	0.0548569	3.85812e-09	1.69384e-05
1234	1_173697153_A_G	GAS5	0.892481	0.025035	0.203623	0.891133	0.054947	3.63864e-09	1.60285e-05
1235	1_173699602_G_T	GAS5	0.892481	0.025035	0.201682	0.891736	0.0408646	1.14524e-05	0.0180332
1236	1_173701901_C_T	GAS5	0.892481	0.025035	0.223485	0.891427	0.0485862	1.81986e-07	0.000553002
1237	1_173711208_C_T	GAS5	0.892481	0.025035	0.201682	0.891736	0.0408646	1.14524e-05	0.0180332
1238	1_173713226_G_A	GAS5	0.892481	0.025035	0.213454	0.891065	0.0563152	1.47809e-09	7.17804e-06
1239	1_173718293_C_A	GAS5	0.892481	0.025035	0.213454	0.891065	0.0563152	1.47809e-09	7.17804e-06
1240	1_173719249_T_C	GAS5	0.892481	0.025035	0.213454	0.891065	0.0563152	1.47809e-09	7.17804e-06
1241	1_173719309_G_A	GAS5	0.892481	0.025035	0.225023	0.890977	0.0580288	4.64247e-10	4.62152e-06
1242	1_173725092_A_G	GAS5	0.892481	0.025035	0.213454	0.891065	0.0563152	1.47809e-09	7.17804e-06
1243	1_173726086_G_A	GAS5	0.892481	0.025035	0.213454	0.891065	0.0563152	1.47809e-09	7.17804e-06
1244	1_173726090_G_A	GAS5	0.892481	0.025035	0.201682	0.891736	0.0408646	1.14524e-05	0.0180332
1245	1_173726498_C_T	GAS5	0.892481	0.025035	0.223485	0.891427	0.0485862	1.81986e-07	0.000553002
1246	1_173726525_C_T	GAS5	0.892481	0.025035	0.223485	0.891427	0.0485862	1.81986e-07	0.000553002
1247	1_173727206_G_A	GAS5	0.892481	0.025035	0.213454	0.891065	0.0563152	1.47809e-09	7.17804e-06
1248	1_173727404_A_G	GAS5	0.892481	0.025035	0.213454	0.891065	0.0563152	1.47809e-09	7.17804e-06
1249	1_173727445_T_C	GAS5	0.892481	0.025035	0.213454	0.891065	0.0563152	1.47809e-09	7.17804e-06
1250	1_173728624_T_C	GAS5	0.892481	0.025035	0.213454	0.891065	0.0563152	1.47809e-09	7.17804e-06
1251	1_173729695_A_G	GAS5	0.892481	0.025035	0.192151	0.891601	0.0444009	1.8656e-06	0.00405073
1252	1_173730315_G_A	GAS5	0.892481	0.025035	0.210076	0.891514	0.0465416	5.81313e-07	0.00149944
1253	1_173730503_T_G	GAS5	0.892481	0.025035	0.232069	0.891066	0.0563055	1.48765e-09	7.21387e-06
1254	1_173732103_A_G	GAS5	0.892481	0.025035	0.213454	0.891065	0.0563152	1.47809e-09	7.17804e-06
1255	1_173734780_A_G	GAS5	0.892481	0.025035	0.223485	0.891427	0.0485862	1.81986e-07	0.000553002
1256	1_173734789_C_T	GAS5	0.892481	0.025035	0.213454	0.891065	0.0563152	1.47809e-09	7.17804e-06
1257	1_173735294_A_G	GAS5	0.892481	0.025035	0.213454	0.891065	0.0563152	1.47809e-09	7.17804e-06
1258	1_173736721_G_A	GAS5	0.892481	0.025035	0.221678	0.890985	0.0578737	5.16243e-10	5.02321e-06
1259	1_173737439_T_C	GAS5	0.892481	0.025035	0.201682	0.891736	0.0408646	1.14524e-05	0.0180332
1260	1_173739263_G_A	GAS5	0.892481	0.025035	0.221678	0.890985	0.0578737	5.16243e-10	5.02321e-06
1261	1_173739641_T_G	GAS5	0.892481	0.025035	0.225023	0.890977	0.0580288	4.64247e-10	4.62152e-06
1262	1_173739896_G_A	GAS5	0.892481	0.025035	0.223485	0.891427	0.0485862	1.81986e-07	0.000553002
1263	1_173740284_G_A	GAS5	0.892481	0.025035	0.213454	0.891065	0.0563152	1.47809e-09	7.17804e-06
1264	1_173740670_G_A	GAS5	0.892481	0.025035	0.213454	0.891065	0.0563152	1.47809e-09	7.17804e-06
1265	1_173742012_C_T	GAS5	0.892481	0.025035	0.123111	0.891857	0.0374063	5.90862e-05	0.0637072
1266	1_173742981_A_G	GAS5	0.892481	0.025035	0.213454	0.891065	0.0563152	1.47809e-09	7.17804e-06
1267	1_173743065_A_G	GAS5	0.892481	0.025035	0.225023	0.890977	0.0580288	4.64247e-10	4.62152e-06
1268	1_173744525_T_C	GAS5	0.892481	0.025035	0.213454	0.891065	0.0563152	1.47809e-09	7.17804e-06
1269	1_173745159_A_G	GAS5	0.892481	0.025035	0.223485	0.891427	0.0485862	1.81986e-07	0.000553002
1270	1_173745548_A_G	GAS5	0.892481	0.025035	0.213454	0.891065	0.0563152	1.47809e-09	7.17804e-06
1271	1_173747787_A_G	GAS5	0.892481	0.025035	0.213454	0.891065	0.0563152	1.47809e-09	7.17804e-06
1272	1_173748154_A_G	GAS5	0.892481	0.025035	0.213454	0.891065	0.0563152	1.47809e-09	7.17804e-06
1273	1_173748464_G_A	GAS5	0.892481	0.025035	0.201682	0.891736	0.0408646	1.14524e-05	0.0180332
1274	1_173752948_A_G	GAS5	0.892481	0.025035	0.213454	0.891065	0.0563152	1.47809e-09	7.17804e-06
1275	1_173753025_T_G	GAS5	0.892481	0.025035	0.213454	0.891065	0.0563152	1.47809e-09	7.17804e-06
1276	1_173753406_A_G	GAS5	0.892481	0.025035	0.225023	0.890977	0.0580288	4.64247e-10	4.62152e-06
1277	1_173753969_G_T	GAS5	0.892481	0.025035	0.213454	0.891065	0.0563152	1.47809e-09	7.17804e-06
1278	1_173755709_T_C	GAS5	0.892481	0.025035	0.213454	0.891065	0.0563152	1.47809e-09	7.17804e-06
1279	1_173755962_G_A	GAS5	0.892481	0.025035	0.225023	0.890977	0.0580288	4.64247e-10	4.62152e-06
1280	1_173756739_T_C	GAS5	0.892481	0.025035	0.201682	0.891736	0.0408646	1.14524e-05	0.0180332
1281	1_173757558_G_A	GAS5	0.892481	0.025035	0.225023	0.890977	0.0580288	4.64247e-10	4.62152e-06
1282	1_173758919_C_T	GAS5	0.892481	0.025035	0.225023	0.890977	0.0580288	4.64247e-10	4.62152e-06
1283	1_173761192_T_C	GAS5	0.892481	0.025035	0.213454	0.891065	0.0563152	1.47809e-09	7.17804e-06
1284	1_173761694_G_A	GAS5	0.892481	0.025035	0.213454	0.891065	0.0563152	1.47809e-09	7.17804e-06
1285	1_173762951_T_C	GAS5	0.892481	0.025035	0.213454	0.891065	0.0563152	1.47809e-09	7.17804e-06
1286	1_173763585_C_T	GAS5	0.892481	0.025035	0.213454	0.891065	0.0563152	1.47809e-09	7.17804e-06
1287	1_173766239_T_C	GAS5	0.892481	0.025035	0.213454	0.891065	0.0563152	1.47809e-09	7.17804e-06
1288	1_173766295_C_T	GAS5	0.892481	0.025035	0.213454	0.891065	0.0563152	1.47809e-09	7.17804e-06
1289	1_173766927_T_G	GAS5	0.892481	0.025035	0.223485	0.891427	0.0485862	1.81986e-07	0.000553002
1290	1_173767270_C_A	GAS5	0.892481	0.025035	0.223485	0.891427	0.0485862	1.81986e-07	0.000553002
1291	1_173772077_T_C	GAS5	0.892481	0.025035	0.225023	0.890977	0.0580288	4.64247e-10	4.62152e-06
1292	1_173773185_T_G	GAS5	0.892481	0.025035	0.213454	0.891065	0.0563152	1.47809e-09	7.17804e-06
1293	1_173774606_G_A	GAS5	0.892481	0.025035	0.223485	0.891427	0.0485862	1.81986e-07	0.000553002
1294	1_173774924_C_A	GAS5	0.892481	0.025035	0.213454	0.891065	0.0563152	1.47809e-09	7.17804e-06
1295	1_173778102_C_T	GAS5	0.892481	0.025035	0.225023	0.890977	0.0580288	4.64247e-10	4.62152e-06
1296	1_173779232_G_A	GAS5	0.892481	0.025035	0.223485	0.891427	0.0485862	1.81986e-07	0.000553002
1297	1_173782395_G_A	GAS5	0.892481	0.025035	0.225023	0.890977	0.0580288	4.64247e-10	4.62152e-06
1298	1_173784897_C_T	GAS5	0.892481	0.025035	0.213454	0.891065	0.0563152	1.47809e-09	7.17804e-06
1299	1_173785367_A_G	GAS5	0.892481	0.025035	0.213454	0.891065	0.0563152	1.47809e-09	7.17804e-06
1300	1_173787665_A_G	GAS5	0.892481	0.025035	0.201682	0.891736	0.0408646	1.14524e-05	0.0180332
1301	1_173791204_G_A	GAS5	0.892481	0.025035	0.223485	0.891427	0.0485862	1.81986e-07	0.000553002
1302	1_173792800_C_T	GAS5	0.892481	0.025035	0.213454	0.891065	0.0563152	1.47809e-09	7.17804e-06
1303	1_173794588_C_A	GAS5	0.892481	0.025035	0.213454	0.891065	0.0563152	1.47809e-09	7.17804e-06
1304	1_173795273_G_A	GAS5	0.892481	0.025035	0.223485	0.891427	0.0485862	1.81986e-07	0.000553002
1305	1_173796445_A_G	GAS5	0.892481	0.025035	0.213454	0.891065	0.0563152	1.47809e-09	7.17804e-06
1306	1_173797929_C_T	GAS5	0.892481	0.025035	0.213454	0.891065	0.0563152	1.47809e-09	7.17804e-06
1307	1_173799847_G_A	GAS5	0.892481	0.025035	0.213454	0.891065	0.0563152	1.47809e-09	7.17804e-06
1308	1_173802228_C_T	GAS5	0.892481	0.025035	0.213454	0.891065	0.0563152	1.47809e-09	7.17804e-06
1309	1_173803368_T_G	GAS5	0.892481	0.025035	0.213454	0.891065	0.0563152	1.47809e-09	7.17804e-06
1310	1_173803694_T_C	GAS5	0.892481	0.025035	0.213454	0.891065	0.0563152	1.47809e-09	7.17804e-06
1311	1_173803963_G_T	GAS5	0.892481	0.025035	0.213454	0.891065	0.0563152	1.47809e-09	7.17804e-06
1312	1_173805760_T_C	GAS5	0.892481	0.025035	0.223485	0.891427	0.0485862	1.81986e-07	0.000553002
1313	1_173809880_G_A	GAS5	0.892481	0.025035	0.213454	0.891065	0.0563152	1.47809e-09	7.17804e-06
1314	1_173811821_T_C	GAS5	0.892481	0.025035	0.213454	0.891065	0.0563152	1.47809e-09	7.17804e-06
1315	1_173813478_C_T	GAS5	0.892481	0.025035	0.213454	0.891065	0.0563152	1.47809e-09	7.17804e-06
1316	1_173813879_G_A	GAS5	0.892481	0.025035	0.213454	0.891065	0.0563152	1.47809e-09	7.17804e-06
1317	1_173814094_C_T	GAS5	0.892481	0.025035	0.213454	0.891065	0.0563152	1.47809e-09	7.17804e-06
1318	1_173817315_A_C	GAS5	0.892481	0.025035	0.213454	0.891065	0.0563152	1.47809e-09	7.17804e-06
1319	1_173817798_T_C	GAS5	0.892481	0.025035	0.221678	0.890985	0.0578737	5.16243e-10	5.02321e-06
1320	1_173818806_C_T	GAS5	0.892481	0.025035	0.213454	0.891065	0.0563152	1.47809e-09	7.17804e-06
1321	1_173818853_C_T	GAS5	0.892481	0.025035	0.213454	0.891065	0.0563152	1.47809e-09	7.17804e-06
1322	1_173819816_T_C	GAS5	0.892481	0.025035	0.201682	0.891736	0.0408646	1.14524e-05	0.0180332
1323	1_173820120_C_T	GAS5	0.892481	0.025035	0.213454	0.891065	0.0563152	1.47809e-09	7.17804e-06
1324	1_173820369_A_G	GAS5	0.892481	0.025035	0.213454	0.891065	0.0563152	1.47809e-09	7.17804e-06
1325	1_173820689_T_C	GAS5	0.892481	0.025035	0.201682	0.891736	0.0408646	1.14524e-05	0.0180332
1326	1_173822479_G_A	GAS5	0.892481	0.025035	0.213454	0.891065	0.0563152	1.47809e-09	7.17804e-06
1327	1_173827557_G_A	GAS5	0.892481	0.025035	0.213454	0.891065	0.0563152	1.47809e-09	7.17804e-06
1328	1_173827585_T_C	GAS5	0.892481	0.025035	0.213454	0.891065	0.0563152	1.47809e-09	7.17804e-06
1329	1_173828088_T_C	GAS5	0.892481	0.025035	0.213454	0.891065	0.0563152	1.47809e-09	7.17804e-06
1330	1_173833858_T_C	GAS5	0.892481	0.025035	0.213454	0.891065	0.0563152	1.47809e-09	7.17804e-06
1331	1_173838962_C_T	GAS5	0.892481	0.025035	0.223485	0.891427	0.0485862	1.81986e-07	0.000553002
1332	1_173840376_T_C	GAS5	0.892481	0.025035	0.213454	0.891065	0.0563152	1.47809e-09	7.17804e-06
1333	1_173841101_A_G	GAS5	0.892481	0.025035	0.213454	0.891065	0.0563152	1.47809e-09	7.17804e-06
1334	1_173841541_A_C	GAS5	0.892481	0.025035	0.213454	0.891065	0.0563152	1.47809e-09	7.17804e-06
1335	1_173841542_G_A	GAS5	0.892481	0.025035	0.213454	0.891065	0.0563152	1.47809e-09	7.17804e-06
1336	1_173844310_T_G	GAS5	0.892481	0.025035	0.213454	0.891065	0.0563152	1.47809e-09	7.17804e-06
1337	1_173844866_T_C	GAS5	0.892481	0.025035	0.213454	0.891065	0.0563152	1.47809e-09	7.17804e-06
1338	1_173845086_C_T	GAS5	0.892481	0.025035	0.201682	0.891736	0.0408646	1.14524e-05	0.0180332
1339	1_173846186_C_A	GAS5	0.892481	0.025035	0.213454	0.891065	0.0563152	1.47809e-09	7.17804e-06
1340	1_173846758_C_T	GAS5	0.892481	0.025035	0.213454	0.891065	0.0563152	1.47809e-09	7.17804e-06
1341	1_173851884_C_T	GAS5	0.892481	0.025035	0.213454	0.891065	0.0563152	1.47809e-09	7.17804e-06
1342	1_173852644_A_C	GAS5	0.892481	0.025035	0.213454	0.891065	0.0563152	1.47809e-09	7.17804e-06
1343	1_173856529_A_G	GAS5	0.892481	0.025035	0.201682	0.891736	0.0408646	1.14524e-05	0.0180332
1344	1_173857915_T_C	GAS5	0.892481	0.025035	0.213454	0.891065	0.0563152	1.47809e-09	7.17804e-06
1345	1_173860475_C_T	GAS5	0.892481	0.025035	0.194036	0.891392	0.0493958	1.13427e-07	0.000357907
1346	1_173860687_A_C	GAS5	0.892481	0.025035	0.213454	0.891065	0.0563152	1.47809e-09	7.17804e-06
1347	1_173860841_C_T	GAS5	0.892481	0.025035	0.213454	0.891065	0.0563152	1.47809e-09	7.17804e-06
1348	1_173861026_G_A	GAS5	0.892481	0.025035	0.213454	0.891065	0.0563152	1.47809e-09	7.17804e-06
1349	1_173862073_G_A	GAS5	0.892481	0.025035	0.213454	0.891065	0.0563152	1.47809e-09	7.17804e-06
1350	1_173862503_G_A	GAS5	0.892481	0.025035	0.213454	0.891065	0.0563152	1.47809e-09	7.17804e-06
1351	1_173863668_A_G	GAS5	0.892481	0.025035	0.213454	0.891065	0.0563152	1.47809e-09	7.17804e-06
1352	1_173865218_A_G	GAS5	0.892481	0.025035	0.213454	0.891065	0.0563152	1.47809e-09	7.17804e-06
1353	1_173866363_T_C	GAS5	0.892481	0.025035	0.225023	0.890977	0.0580288	4.64247e-10	4.62152e-06
1354	1_173866620_C_A	GAS5	0.892481	0.025035	0.213454	0.891065	0.0563152	1.47809e-09	7.17804e-06
1355	1_173869952_T_C	GAS5	0.892481	0.025035	0.201682	0.891736	0.0408646	1.14524e-05	0.0180332
1356	1_173870297_G_A	GAS5	0.892481	0.025035	0.213454	0.891065	0.0563152	1.47809e-09	7.17804e-06
1357	1_173877247_C_A	GAS5	0.892481	0.025035	0.206966	0.891178	0.0540218	6.61219e-09	2.73129e-05
1358	1_173879156_G_T	GAS5	0.892481	0.025035	0.197128	0.891628	0.0437257	2.66655e-06	0.00545065
1359	1_173902631_G_A	GAS5	0.892481	0.025035	0.197128	0.891628	0.0437257	2.66655e-06	0.00545065
1360	1_174118509_G_A	GAS5	0.892481	0.025035	0.168742	0.891852	0.0375379	5.5644e-05	0.0609428
1361	1_174563608_G_A	GAS5	0.892481	0.025035	0.182217	0.891895	0.0362371	9.98762e-05	0.0937051
1362	1_175076704_G_A	KIAA0040	2.297	0.00840945	0.389763	2.29525	0.0390555	2.74673e-05	0.0354528
1363	1_175077341_A_G	KIAA0040	2.297	0.00840945	0.389763	2.29525	0.0390555	2.74673e-05	0.0354528
1364	1_175091950_G_A	KIAA0040	2.297	0.00840945	0.389763	2.29525	0.0390555	2.74673e-05	0.0354528
1365	1_175158635_C_T	KIAA0040	2.297	0.00840945	-0.188566	2.29511	-0.040539	1.34409e-05	0.0203229
1366	1_175162204_C_T	KIAA0040	2.297	0.00840945	-0.188566	2.29511	-0.040539	1.34409e-05	0.0203229
1367	1_175162913_G_T	KIAA0040	2.297	0.00840945	-0.188566	2.29511	-0.040539	1.34409e-05	0.0203229
1368	1_175163235_G_T	KIAA0040	2.297	0.00840945	-0.188566	2.29511	-0.040539	1.34409e-05	0.0203229
1369	1_175163876_T_C	KIAA0040	2.297	0.00840945	-0.207212	2.29472	-0.0445903	1.68617e-06	0.00368021
1370	1_175164490_G_A	KIAA0040	2.297	0.00840945	-0.207212	2.29472	-0.0445903	1.68617e-06	0.00368021
1371	1_175165113_T_C	KIAA0040	2.297	0.00840945	-0.207212	2.29472	-0.0445903	1.68617e-06	0.00368021
1372	1_175165435_C_T	KIAA0040	2.297	0.00840945	-0.207212	2.29472	-0.0445903	1.68617e-06	0.00368021
1373	1_175165541_G_A	KIAA0040	2.297	0.00840945	-0.207212	2.29472	-0.0445903	1.68617e-06	0.00368021
1374	1_175166240_T_C	KIAA0040	2.297	0.00840945	-0.207212	2.29472	-0.0445903	1.68617e-06	0.00368021
1375	1_175166312_G_A	KIAA0040	2.297	0.00840945	-0.177837	2.29529	-0.0386163	3.37809e-05	0.0419856
1376	1_175169466_G_A	KIAA0040	2.297	0.00840945	-0.18843	2.29513	-0.0402958	1.51369e-05	0.0222249
1377	1_175170139_A_C	KIAA0040	2.297	0.00840945	-0.207212	2.29472	-0.0445903	1.68617e-06	0.00368021
1378	1_175170159_G_T	KIAA0040	2.297	0.00840945	-0.177837	2.29529	-0.0386163	3.37809e-05	0.0419856
1379	1_175182814_T_C	KIAA0040	2.297	0.00840945	-0.156194	2.29552	-0.0358593	0.000117961	0.0978148
1380	1_175474070_T_G	KIAA0040	2.297	0.00840945	0.388286	2.29536	0.0378414	4.84151e-05	0.0554817
1381	1_175476137_C_T	KIAA0040	2.297	0.00840945	0.388286	2.29536	0.0378414	4.84151e-05	0.0554817
1382	1_175476810_G_A	KIAA0040	2.297	0.00840945	0.388286	2.29536	0.0378414	4.84151e-05	0.0554817
1383	1_175753745_A_G	KIAA0040	2.297	0.00840945	0.280518	2.29523	0.0392616	2.49071e-05	0.0326756
1384	1_180579973_T_C	MR1	2.51666	0.000111126	-0.18841	2.51477	-0.0387351	3.19496e-05	0.0400683
1385	1_180580864_A_G	MR1	2.51666	0.000111126	-0.16997	2.51475	-0.03899	2.83311e-05	0.0363239
1386	1_182342984_A_G	RGS16	2.46539	0.00615029	0.335327	2.46374	0.0365758	8.59199e-05	0.0842158
1387	1_182619156_G_A	RGS16	2.46539	0.00615029	0.166329	2.46378	0.0361212	0.000105123	0.0956978
1388	1_182619614_C_A	RGS16	2.46539	0.00615029	0.166329	2.46378	0.0361212	0.000105123	0.0956978
1389	1_182620049_T_C	RGS16	2.46539	0.00615029	0.166329	2.46378	0.0361212	0.000105123	0.0956978
1390	1_182620292_C_A	RGS16	2.46539	0.00615029	0.166329	2.46378	0.0361212	0.000105123	0.0956978
1391	1_182620503_A_G	RGS16	2.46539	0.00615029	0.166329	2.46378	0.0361212	0.000105123	0.0956978
1392	1_182620856_G_A	RGS16	2.46539	0.00615029	0.166329	2.46378	0.0361212	0.000105123	0.0956978
1393	1_182637442_T_C	ARPC5	1.1308	0.00727818	0.0896739	1.13007	0.0359958	0.000111098	0.0956978
1394	1_182637442_T_C	RGS16	2.46539	0.00615029	0.196086	2.46365	0.0375967	5.41681e-05	0.0598614
1395	1_182637678_T_C	RGS16	2.46539	0.00615029	0.345816	2.46325	0.04166	7.70701e-06	0.0130106
1396	1_182643574_T_C	ARPC5	1.1308	0.00727818	0.106479	1.12994	0.0390421	2.76418e-05	0.0356429
1397	1_182643574_T_C	RGS16	2.46539	0.00615029	0.252818	2.46298	0.0442628	2.00778e-06	0.00432183
1398	1_182644503_C_T	ARPC5	1.1308	0.00727818	0.136327	1.13006	0.0362051	0.000101298	0.0946749
1399	1_182644633_T_G	RGS16	2.46539	0.00615029	0.218185	2.46371	0.0369635	7.22098e-05	0.0744296
1400	1_182651219_C_A	RGS16	2.46539	0.00615029	0.326181	2.46358	0.0383005	3.9148e-05	0.0467967
1401	1_182653126_G_A	RGS16	2.46539	0.00615029	0.326181	2.46358	0.0383005	3.9148e-05	0.0467967
1402	1_182658115_A_G	RGS16	2.46539	0.00615029	0.326181	2.46358	0.0383005	3.9148e-05	0.0467967
1403	1_183208904_T_C	RGS16	2.46539	0.00615029	0.463837	2.46333	0.0408746	1.13956e-05	0.0179883
1404	1_183701290_C_T	ARPC5	1.1308	0.00727818	-0.087308	1.13003	-0.0368651	7.54773e-05	0.0768825
1405	1_183706034_T_C	ARPC5	1.1308	0.00727818	-0.0882054	1.13	-0.0375817	5.45407e-05	0.0601209
1406	1_183707584_G_T	ARPC5	1.1308	0.00727818	-0.0882054	1.13	-0.0375817	5.45407e-05	0.0601209
1407	1_184220881_T_C	ARPC5	1.1308	0.00727818	-0.0926752	1.13004	-0.0366137	8.44785e-05	0.0831981
1408	1_184388252_G_A	TRMT1L	2.32646	3.69878e-12	0.214898	2.32481	0.0376032	5.40055e-05	0.0597384
1409	1_184422052_G_A	TRMT1L	2.32646	3.69878e-12	0.22275	2.32494	0.0361134	0.000105489	0.0956978
1410	1_184436716_C_T	TRMT1L	2.32646	3.69878e-12	0.229504	2.32497	0.0357937	0.000121399	0.0996834
1411	1_184460227_G_T	TRMT1L	2.32646	3.69878e-12	0.20687	2.3248	0.0377634	5.01825e-05	0.0571445
1412	1_184465159_A_G	TRMT1L	2.32646	3.69878e-12	0.183766	2.32494	0.0361539	0.00010362	0.0956978
1413	1_184473811_C_T	TRMT1L	2.32646	3.69878e-12	0.243874	2.32475	0.0383764	3.77892e-05	0.0455256
1414	1_184475310_G_A	TRMT1L	2.32646	3.69878e-12	0.20586	2.32496	0.0358933	0.000116216	0.09702
1415	1_198065844_G_A	PTPRC	1.26136	0.00230783	0.136014	1.26048	0.0374132	5.8901e-05	0.0635435
1416	1_200176378_G_A	ZNF281	2.17531	0.00040407	0.177165	2.17373	0.0381272	4.24293e-05	0.0498545
1417	1_200951893_A_G	ZNF281	2.17531	0.00040407	0.153099	2.17391	0.0359237	0.000114675	0.0961166
1418	1_202003945_T_C	TMEM9	2.5422	0.00239912	-0.180003	2.54055	-0.0360483	0.000108559	0.0956978
1419	1_203691653_G_A	TMEM183A	2.11572	0.000984828	-0.135497	2.11434	-0.0361128	0.000105517	0.0956978
1420	1_204480029_G_A	MDM4	1.62395	0.00938966	-0.126151	1.62282	-0.0372251	6.41569e-05	0.0680192
1421	1_204480306_A_G	MDM4	1.62395	0.00938966	-0.124573	1.62281	-0.0374573	5.7728e-05	0.062717
1422	1_204480824_C_T	MDM4	1.62395	0.00938966	0.116519	1.62287	0.0363529	9.48811e-05	0.0902593
1423	1_204481339_T_C	MDM4	1.62395	0.00938966	0.116519	1.62287	0.0363529	9.48811e-05	0.0902593
1424	1_204481354_G_A	MDM4	1.62395	0.00938966	0.116519	1.62287	0.0363529	9.48811e-05	0.0902593
1425	1_204482367_T_C	MDM4	1.62395	0.00938966	-0.115958	1.6229	-0.0358966	0.000116047	0.0968942
1426	1_204495318_C_A	MDM4	1.62395	0.00938966	-0.126534	1.62291	-0.0357952	0.00012132	0.0996257
1427	1_204497048_G_A	MDM4	1.62395	0.00938966	-0.128268	1.62284	-0.0369388	7.30154e-05	0.0749661
1428	1_204500968_G_T	MDM4	1.62395	0.00938966	-0.126534	1.62291	-0.0357952	0.00012132	0.0996257
1429	1_204509521_C_T	MDM4	1.62395	0.00938966	-0.125935	1.62286	-0.0365237	8.79397e-05	0.085392
1430	1_204510048_T_C	MDM4	1.62395	0.00938966	-0.128268	1.62284	-0.0369388	7.30154e-05	0.0749661
1431	1_204512081_G_A	MDM4	1.62395	0.00938966	-0.128268	1.62284	-0.0369388	7.30154e-05	0.0749661
1432	1_204512240_T_C	MDM4	1.62395	0.00938966	-0.128268	1.62284	-0.0369388	7.30154e-05	0.0749661
1433	1_204513134_G_A	MDM4	1.62395	0.00938966	-0.125935	1.62286	-0.0365237	8.79397e-05	0.085392
1434	1_204517114_A_G	MDM4	1.62395	0.00938966	-0.126534	1.62291	-0.0357952	0.00012132	0.0996257
1435	1_204520015_T_C	MDM4	1.62395	0.00938966	-0.125935	1.62286	-0.0365237	8.79397e-05	0.085392
1436	1_204520429_C_A	MDM4	1.62395	0.00938966	-0.126534	1.62291	-0.0357952	0.00012132	0.0996257
1437	1_204522484_G_A	MDM4	1.62395	0.00938966	-0.128268	1.62284	-0.0369388	7.30154e-05	0.0749661
1438	1_204522879_T_G	MDM4	1.62395	0.00938966	-0.126534	1.62291	-0.0357952	0.00012132	0.0996257
1439	1_204523454_G_A	MDM4	1.62395	0.00938966	-0.128268	1.62284	-0.0369388	7.30154e-05	0.0749661
1440	1_204524716_A_G	MDM4	1.62395	0.00938966	-0.125935	1.62286	-0.0365237	8.79397e-05	0.085392
1441	1_204526125_G_A	MDM4	1.62395	0.00938966	-0.128268	1.62284	-0.0369388	7.30154e-05	0.0749661
1442	1_204527728_C_A	MDM4	1.62395	0.00938966	-0.128268	1.62284	-0.0369388	7.30154e-05	0.0749661
1443	1_204527767_A_G	MDM4	1.62395	0.00938966	-0.128268	1.62284	-0.0369388	7.30154e-05	0.0749661
1444	1_204535359_G_A	MDM4	1.62395	0.00938966	-0.126534	1.62289	-0.0360365	0.000109125	0.0956978
1445	1_204539031_G_A	MDM4	1.62395	0.00938966	-0.126534	1.62291	-0.0357952	0.00012132	0.0996257
1446	1_204542972_T_C	MDM4	1.62395	0.00938966	-0.128268	1.62284	-0.0369388	7.30154e-05	0.0749661
1447	1_204546735_C_T	MDM4	1.62395	0.00938966	-0.125935	1.62286	-0.0365237	8.79397e-05	0.085392
1448	1_204546897_A_G	MDM4	1.62395	0.00938966	-0.125935	1.62286	-0.0365237	8.79397e-05	0.085392
1449	1_204547449_A_G	MDM4	1.62395	0.00938966	-0.126534	1.62291	-0.0357952	0.00012132	0.0996257
1450	1_204547969_G_A	MDM4	1.62395	0.00938966	-0.128268	1.62284	-0.0369388	7.30154e-05	0.0749661
1451	1_204551081_C_T	MDM4	1.62395	0.00938966	-0.126534	1.62291	-0.0357952	0.00012132	0.0996257
1452	1_204552449_G_A	MDM4	1.62395	0.00938966	-0.125935	1.62286	-0.0365237	8.79397e-05	0.085392
1453	1_204553329_T_C	MDM4	1.62395	0.00938966	-0.125935	1.62286	-0.0365237	8.79397e-05	0.085392
1454	1_204555346_G_T	MDM4	1.62395	0.00938966	-0.126534	1.62291	-0.0357952	0.00012132	0.0996257
1455	1_204559523_C_T	MDM4	1.62395	0.00938966	-0.128268	1.62284	-0.0369388	7.30154e-05	0.0749661
1456	1_204560174_A_C	MDM4	1.62395	0.00938966	-0.126534	1.62291	-0.0357952	0.00012132	0.0996257
1457	1_204561377_A_G	MDM4	1.62395	0.00938966	-0.128268	1.62284	-0.0369388	7.30154e-05	0.0749661
1458	1_204562748_T_C	MDM4	1.62395	0.00938966	-0.126534	1.62291	-0.0357952	0.00012132	0.0996257
1459	1_204566661_T_G	MDM4	1.62395	0.00938966	-0.128268	1.62284	-0.0369388	7.30154e-05	0.0749661
1460	1_204570113_T_G	MDM4	1.62395	0.00938966	-0.128268	1.62284	-0.0369388	7.30154e-05	0.0749661
1461	1_204570334_G_A	MDM4	1.62395	0.00938966	-0.128268	1.62284	-0.0369388	7.30154e-05	0.0749661
1462	1_204573393_G_A	MDM4	1.62395	0.00938966	-0.128268	1.62284	-0.0369388	7.30154e-05	0.0749661
1463	1_204573452_T_C	MDM4	1.62395	0.00938966	-0.126534	1.62291	-0.0357952	0.00012132	0.0996257
1464	1_204574873_C_A	MDM4	1.62395	0.00938966	-0.128268	1.62284	-0.0369388	7.30154e-05	0.0749661
1465	1_204578140_A_G	MDM4	1.62395	0.00938966	-0.128268	1.62284	-0.0369388	7.30154e-05	0.0749661
1466	1_204579288_A_C	MDM4	1.62395	0.00938966	-0.126534	1.62291	-0.0357952	0.00012132	0.0996257
1467	1_219144286_T_C	LYPLAL1	1.99414	0.00349783	0.174256	1.99278	0.0368242	7.68762e-05	0.0779512
1468	1_222778630_C_T	AIDA	2.11794	0.000670274	-0.10922	2.11658	-0.0358466	0.000118617	0.0982188
1469	1_227940750_T_C	RNF187	2.13712	0.0034939	0.274649	2.13572	0.0361652	0.000103104	0.0955784
1470	1_231742276_C_A	GNPAT	2.25027	0.000378318	0.313045	2.24836	0.0411379	1.00029e-05	0.0161387
1471	1_234369278_A_G	AL355472.1	2.54257	0.00391761	0.32173	2.54055	0.039911	1.82435e-05	0.0256813
1472	1_234370195_G_A	AL355472.1	2.54257	0.00391761	0.302457	2.54031	0.0422343	5.76509e-06	0.0103849
1473	1_234370291_T_C	AL355472.1	2.54257	0.00391761	0.32173	2.54055	0.039911	1.82435e-05	0.0256813
1474	1_234370711_G_A	AL355472.1	2.54257	0.00391761	0.32173	2.54055	0.039911	1.82435e-05	0.0256813
1475	1_234371254_A_C	AL355472.1	2.54257	0.00391761	0.32173	2.54055	0.039911	1.82435e-05	0.0256813
1476	1_234371636_C_T	AL355472.1	2.54257	0.00391761	0.32173	2.54055	0.039911	1.82435e-05	0.0256813
1477	1_234372789_C_T	AL355472.1	2.54257	0.00391761	0.32173	2.54055	0.039911	1.82435e-05	0.0256813
1478	1_234373210_A_C	AL355472.1	2.54257	0.00391761	0.300934	2.54017	0.0435133	2.9805e-06	0.00594936
1479	1_234374878_C_T	AL355472.1	2.54257	0.00391761	0.32173	2.54055	0.039911	1.82435e-05	0.0256813
1480	1_234377572_C_T	AL355472.1	2.54257	0.00391761	0.281048	2.54054	0.0400095	1.73951e-05	0.0247145
1481	1_234378000_G_A	AL355472.1	2.54257	0.00391761	0.340258	2.54041	0.0412145	9.62961e-06	0.0156032
1482	1_234378602_A_C	AL355472.1	2.54257	0.00391761	0.340258	2.54041	0.0412145	9.62961e-06	0.0156032
1483	1_234379862_A_C	AL355472.1	2.54257	0.00391761	0.340258	2.54041	0.0412145	9.62961e-06	0.0156032
1484	1_234380406_T_C	AL355472.1	2.54257	0.00391761	0.255622	2.54077	0.0376426	5.30403e-05	0.0592525
1485	1_234380820_C_T	AL355472.1	2.54257	0.00391761	0.340258	2.54041	0.0412145	9.62961e-06	0.0156032
1486	1_234382252_G_A	AL355472.1	2.54257	0.00391761	0.27164	2.54064	0.0390171	2.79706e-05	0.0360026
1487	1_234389792_G_A	AL355472.1	2.54257	0.00391761	0.340258	2.54041	0.0412145	9.62961e-06	0.0156032
1488	1_234395074_A_G	AL355472.1	2.54257	0.00391761	0.268886	2.54069	0.0385262	3.5237e-05	0.0431203
1489	1_234399477_G_A	AL355472.1	2.54257	0.00391761	0.282995	2.54087	0.0366544	8.29532e-05	0.08227
1490	1_234402178_T_C	AL355472.1	2.54257	0.00391761	0.31367	2.54068	0.0385951	3.41188e-05	0.0423754
1491	1_234402363_A_G	AL355472.1	2.54257	0.00391761	0.31367	2.54068	0.0385951	3.41188e-05	0.0423754
1492	1_241335804_C_T	CHML	2.47961	0.000282819	-0.258114	2.47792	-0.0368966	7.44167e-05	0.0759941
1493	1_241336790_A_G	CHML	2.47961	0.000282819	-0.222358	2.47795	-0.036516	8.82415e-05	0.0856289
1494	1_241359924_C_T	CHML	2.47961	0.000282819	-0.283188	2.47794	-0.0366782	8.20771e-05	0.0815942
1495	1_241361995_T_C	CHML	2.47961	0.000282819	-0.27903	2.47788	-0.0373222	6.13908e-05	0.0656453
1496	1_242059754_G_T	CHML	2.47961	0.000282819	-0.289871	2.4778	-0.0381437	4.21058e-05	0.0495216
1497	1_242061920_C_A	CHML	2.47961	0.000282819	-0.289871	2.4778	-0.0381437	4.21058e-05	0.0495216
1498	1_242061929_G_A	CHML	2.47961	0.000282819	-0.289871	2.4778	-0.0381437	4.21058e-05	0.0495216
1499	1_242614095_T_C	CHML	2.47961	0.000282819	-0.255581	2.47764	-0.0398228	1.9037e-05	0.0266066
1500	1_242619023_T_C	CHML	2.47961	0.000282819	-0.239449	2.47769	-0.0392834	2.46499e-05	0.0324608
1501	1_242620698_A_G	CHML	2.47961	0.000282819	-0.255965	2.47767	-0.0395155	2.20645e-05	0.0297023
1502	1_242625938_G_A	CHML	2.47961	0.000282819	-0.255965	2.47767	-0.0395155	2.20645e-05	0.0297023
1503	1_242635815_A_G	CHML	2.47961	0.000282819	-0.239449	2.47769	-0.0392834	2.46499e-05	0.0324608
1504	1_242636698_A_G	CHML	2.47961	0.000282819	-0.255965	2.47767	-0.0395155	2.20645e-05	0.0297023
1505	2_2733415_T_C	RNASEH1-AS1	2.43168	0.00069029	0.130379	2.42996	0.0375902	5.4329e-05	0.0599464
1506	2_2737517_C_T	RNASEH1-AS1	2.43168	0.00069029	-0.145523	2.43004	-0.0366591	8.2782e-05	0.0821283
1507	2_8730684_G_A	ADAM17	2.16081	0.0036472	0.248232	2.15922	0.038383	3.76737e-05	0.0454022
1508	2_8762758_A_G	ADAM17	2.16081	0.0036472	0.236169	2.15929	0.0374306	5.84341e-05	0.0631314
1509	2_8764214_G_A	ADAM17	2.16081	0.0036472	0.236169	2.15929	0.0374306	5.84341e-05	0.0631314
1510	2_8773759_A_G	ADAM17	2.16081	0.0036472	0.236169	2.15929	0.0374306	5.84341e-05	0.0631314
1511	2_8774221_A_C	ADAM17	2.16081	0.0036472	0.236169	2.15929	0.0374306	5.84341e-05	0.0631314
1512	2_8777510_A_G	ADAM17	2.16081	0.0036472	0.236169	2.15929	0.0374306	5.84341e-05	0.0631314
1513	2_8805510_G_A	ADAM17	2.16081	0.0036472	0.236169	2.15929	0.0374306	5.84341e-05	0.0631314
1514	2_9709399_A_C	IAH1	1.81794	0.00106979	0.134722	1.81673	0.0364981	8.89495e-05	0.086094
1515	2_10768447_C_T	NOL10	2.45572	4.6232e-05	0.177307	2.45408	0.0365578	8.66119e-05	0.0847316
1516	2_11807077_T_C	LPIN1	2.14717	0.00285597	0.135406	2.14578	0.0359955	0.000111112	0.0956978
1517	2_12092485_C_T	LPIN1	2.14717	0.00285597	0.267729	2.14541	0.0404393	1.4113e-05	0.0211452
1518	2_12094253_A_G	LPIN1	2.14717	0.00285597	0.267729	2.14541	0.0404393	1.4113e-05	0.0211452
1519	2_12096384_G_A	LPIN1	2.14717	0.00285597	0.315534	2.14502	0.0447119	1.57983e-06	0.00347659
1520	2_12096820_C_T	LPIN1	2.14717	0.00285597	0.315534	2.14502	0.0447119	1.57983e-06	0.00347659
1521	2_12098737_G_A	LPIN1	2.14717	0.00285597	0.290951	2.14524	0.042409	5.27395e-06	0.00963015
1522	2_12099023_T_C	LPIN1	2.14717	0.00285597	0.290951	2.14524	0.042409	5.27395e-06	0.00963015
1523	2_12101073_T_C	LPIN1	2.14717	0.00285597	0.315534	2.14502	0.0447119	1.57983e-06	0.00347659
1524	2_12105669_A_G	LPIN1	2.14717	0.00285597	0.315534	2.14502	0.0447119	1.57983e-06	0.00347659
1525	2_12123817_A_G	LPIN1	2.14717	0.00285597	0.298679	2.14522	0.042592	4.80252e-06	0.00889725
1526	2_12135717_C_T	LPIN1	2.14717	0.00285597	0.353912	2.14556	0.038737	3.19205e-05	0.0400683
1527	2_12143491_T_C	LPIN1	2.14717	0.00285597	0.306591	2.14536	0.0411061	1.01621e-05	0.0163691
1528	2_12180699_C_A	LPIN1	2.14717	0.00285597	0.22836	2.14567	0.0374303	5.84437e-05	0.0631314
1529	2_12180772_G_T	LPIN1	2.14717	0.00285597	0.22836	2.14567	0.0374303	5.84437e-05	0.0631314
1530	2_12180945_C_T	LPIN1	2.14717	0.00285597	0.22836	2.14567	0.0374303	5.84437e-05	0.0631314
1531	2_12180953_C_T	LPIN1	2.14717	0.00285597	0.22836	2.14567	0.0374303	5.84437e-05	0.0631314
1532	2_12180993_A_G	LPIN1	2.14717	0.00285597	0.22836	2.14567	0.0374303	5.84437e-05	0.0631314
1533	2_12181082_C_T	LPIN1	2.14717	0.00285597	0.22836	2.14567	0.0374303	5.84437e-05	0.0631314
1534	2_12181378_C_T	LPIN1	2.14717	0.00285597	0.22836	2.14567	0.0374303	5.84437e-05	0.0631314
1535	2_12181566_G_A	LPIN1	2.14717	0.00285597	0.22836	2.14567	0.0374303	5.84437e-05	0.0631314
1536	2_12181757_A_G	LPIN1	2.14717	0.00285597	0.22836	2.14567	0.0374303	5.84437e-05	0.0631314
1537	2_12181928_A_G	LPIN1	2.14717	0.00285597	0.233143	2.14543	0.0402142	1.57501e-05	0.0228815
1538	2_12183413_A_G	LPIN1	2.14717	0.00285597	0.22836	2.14567	0.0374303	5.84437e-05	0.0631314
1539	2_12183432_T_C	LPIN1	2.14717	0.00285597	0.22836	2.14567	0.0374303	5.84437e-05	0.0631314
1540	2_12183441_A_C	LPIN1	2.14717	0.00285597	0.22836	2.14567	0.0374303	5.84437e-05	0.0631314
1541	2_12183627_T_C	LPIN1	2.14717	0.00285597	0.22836	2.14567	0.0374303	5.84437e-05	0.0631314
1542	2_12293365_G_A	LPIN1	2.14717	0.00285597	0.175012	2.14559	0.0383227	3.87456e-05	0.0464136
1543	2_12293408_C_T	LPIN1	2.14717	0.00285597	0.175012	2.14559	0.0383227	3.87456e-05	0.0464136
1544	2_12294151_G_A	LPIN1	2.14717	0.00285597	0.198176	2.14523	0.042512	5.00319e-06	0.0092266
1545	2_19890916_G_A	TTC32	2.46867	0.00189672	0.217953	2.46667	0.0401816	1.60016e-05	0.0231411
1546	2_19901227_A_C	TTC32	2.46867	0.00189672	0.214299	2.46671	0.0398376	1.8901e-05	0.0264381
1547	2_19901468_C_A	TTC32	2.46867	0.00189672	0.214299	2.46671	0.0398376	1.8901e-05	0.0264381
1548	2_19915122_T_C	TTC32	2.46867	0.00189672	0.217953	2.46667	0.0401816	1.60016e-05	0.0231411
1549	2_19915350_A_G	TTC32	2.46867	0.00189672	0.217953	2.46667	0.0401816	1.60016e-05	0.0231411
1550	2_19942983_G_A	TTC32	2.46867	0.00189672	0.217953	2.46667	0.0401816	1.60016e-05	0.0231411
1551	2_19947083_T_C	TTC32	2.46867	0.00189672	0.214059	2.46671	0.0398408	1.88723e-05	0.0264035
1552	2_19955198_C_T	TTC32	2.46867	0.00189672	0.21709	2.4668	0.0388561	3.01808e-05	0.0381884
1553	2_19960448_G_A	TTC32	2.46867	0.00189672	0.217953	2.46667	0.0401816	1.60016e-05	0.0231411
1554	2_19963210_T_C	TTC32	2.46867	0.00189672	0.21709	2.4668	0.0388561	3.01808e-05	0.0381884
1555	2_19964922_T_C	TTC32	2.46867	0.00189672	0.217953	2.46667	0.0401816	1.60016e-05	0.0231411
1556	2_19972226_A_G	TTC32	2.46867	0.00189672	0.206534	2.46682	0.0386264	3.36212e-05	0.0418554
1557	2_19973912_G_T	TTC32	2.46867	0.00189672	0.214299	2.46671	0.0398376	1.8901e-05	0.0264381
1558	2_23890261_C_A	ITSN2	1.72498	0.000665132	-0.179557	1.72373	-0.0380125	4.47405e-05	0.0520276
1559	2_26489693_C_T	OST4	0.923334	0.00248223	0.0834472	0.92271	0.0367594	7.91468e-05	0.0795508
1560	2_28877780_A_C	PPP1CB	1.54876	0.00973312	-0.154854	1.54724	-0.0443358	1.93139e-06	0.00418491
1561	2_29516344_T_C	YPEL5	1.93956	0.0038356	0.130714	1.93829	0.0362003	0.000101515	0.0947255
1562	2_30417902_G_A	YPEL5	1.93956	0.0038356	-0.283347	1.93814	-0.0382384	4.02961e-05	0.0478145
1563	2_31020202_C_T	YPEL5	1.93956	0.0038356	0.205315	1.93818	0.0377169	5.12649e-05	0.0579485
1564	2_32755815_T_G	BIRC6	2.25058	0.000397637	0.252754	2.24912	0.0360208	0.000109882	0.0956978
1565	2_37474700_A_G	CDC42EP3	2.26092	5.73894e-14	0.284714	2.25915	0.0396365	2.08214e-05	0.0284669
1566	2_37476850_C_T	CDC42EP3	2.26092	5.73894e-14	0.275339	2.25943	0.0363093	9.67325e-05	0.0914559
1567	2_37476904_T_G	CDC42EP3	2.26092	5.73894e-14	0.275339	2.25943	0.0363093	9.67325e-05	0.0914559
1568	2_37831461_C_A	CEBPZ	1.84031	0.000909431	0.184436	1.83904	0.0371446	6.65388e-05	0.0699257
1569	2_37899435_C_A	CEBPZ	1.84031	0.000909431	0.179392	1.8391	0.0362975	9.7241e-05	0.0917834
1570	2_37904526_T_C	CEBPZ	1.84031	0.000909431	0.179392	1.8391	0.0362975	9.7241e-05	0.0917834
1571	2_38426815_C_T	SRSF7	1.3122	0.00382389	0.187725	1.31134	0.0360221	0.000109819	0.0956978
1572	2_39147538_G_T	SRSF7	1.3122	0.00382389	-0.083149	1.3113	-0.0369683	7.20514e-05	0.0744142
1573	2_39412285_T_C	THUMPD2	2.42922	0.000970406	0.295633	2.4275	0.0376046	5.39714e-05	0.0597164
1574	2_40056849_A_G	SOS1	2.50473	0.000159476	0.207726	2.50253	0.0418385	7.04467e-06	0.0121749
1575	2_40061428_T_C	SOS1	2.50473	0.000159476	0.200291	2.50265	0.040742	1.21657e-05	0.0188476
1576	2_42284173_T_G	ZFP36L2	1.43662	0.0143461	0.257765	1.43566	0.0366865	8.17739e-05	0.08137
1577	2_42326438_C_A	COX7A2L	1.37974	0.00365485	0.0961983	1.37883	0.0362911	9.75168e-05	0.0919692
1578	2_42358314_T_C	COX7A2L	1.37974	0.00365485	0.0923817	1.37884	0.0360336	0.000109266	0.0956978
1579	2_42428881_G_A	COX7A2L	1.37974	0.00365485	0.0936826	1.37882	0.0363702	9.41529e-05	0.0897499
1580	2_42432916_A_G	COX7A2L	1.37974	0.00365485	0.0887061	1.37883	0.0363139	9.65374e-05	0.0913637
1581	2_43068844_C_T	LRPPRC	2.13142	7.37499e-05	0.265444	2.13001	0.036255	9.90894e-05	0.0932593
1582	2_44136768_T_C	ZFP36L2	1.43662	0.0143461	0.20153	1.43561	0.037609	5.38625e-05	0.0596966
1583	2_54320587_A_G	PSME4	2.46439	0.00193361	0.342059	2.46273	0.0366692	8.2408e-05	0.0818613
1584	2_68282878_T_C	PLEK	1.99852	0.00989366	-0.237712	1.99717	-0.0368189	7.70605e-05	0.0780851
1585	2_68286057_T_G	PLEK	1.99852	0.00989366	-0.237712	1.99717	-0.0368189	7.70605e-05	0.0780851
1586	2_68286972_G_T	PLEK	1.99852	0.00989366	-0.240602	1.99721	-0.036242	9.9658e-05	0.0935144
1587	2_68292745_G_A	PLEK	1.99852	0.00989366	-0.240602	1.99721	-0.036242	9.9658e-05	0.0935144
1588	2_69070178_G_A	ANXA4	2.20947	0.003741	0.262916	2.20772	0.0397389	1.98218e-05	0.0274422
1589	2_69073142_C_T	ANXA4	2.20947	0.003741	0.262916	2.20772	0.0397389	1.98218e-05	0.0274422
1590	2_69079907_G_A	ANXA4	2.20947	0.003741	0.242983	2.20792	0.0374719	5.73455e-05	0.0624668
1591	2_69083996_C_T	ANXA4	2.20947	0.003741	0.262916	2.20772	0.0397389	1.98218e-05	0.0274422
1592	2_69251645_G_A	ANXA4	2.20947	0.003741	0.199655	2.20795	0.0370317	7.0023e-05	0.0728312
1593	2_69252372_G_A	ANXA4	2.20947	0.003741	0.198683	2.20792	0.0374429	5.8109e-05	0.0629061
1594	2_69253419_A_G	ANXA4	2.20947	0.003741	0.198683	2.20792	0.0374429	5.8109e-05	0.0629061
1595	2_73473726_G_A	MRPL53	2.021	0.00200995	0.126214	2.01925	0.0415185	8.27389e-06	0.0137909
1596	2_73473803_A_G	MRPL53	2.021	0.00200995	0.126214	2.01925	0.0415185	8.27389e-06	0.0137909
1597	2_73476247_A_G	MRPL53	2.021	0.00200995	0.126214	2.01925	0.0415185	8.27389e-06	0.0137909
1598	2_73476777_T_C	MRPL53	2.021	0.00200995	-0.132722	2.0194	-0.0397638	1.95853e-05	0.0271669
1599	2_73476876_T_C	MRPL53	2.021	0.00200995	0.126214	2.01925	0.0415185	8.27389e-06	0.0137909
1600	2_73490440_G_T	MRPL53	2.021	0.00200995	-0.102359	2.01966	-0.0363541	9.48275e-05	0.0902247
1601	2_73490529_A_G	MRPL53	2.021	0.00200995	-0.102359	2.01966	-0.0363541	9.48275e-05	0.0902247
1602	2_73498041_T_G	MRPL53	2.021	0.00200995	0.126214	2.01925	0.0415185	8.27389e-06	0.0137909
1603	2_73499478_A_G	MRPL53	2.021	0.00200995	-0.102688	2.01964	-0.0365893	8.54018e-05	0.083827
1604	2_73501482_A_C	MRPL53	2.021	0.00200995	0.126214	2.01925	0.0415185	8.27389e-06	0.0137909
1605	2_73506186_C_T	MRPL53	2.021	0.00200995	-0.102359	2.01966	-0.0363541	9.48275e-05	0.0902247
1606	2_73508547_G_A	MRPL53	2.021	0.00200995	0.131031	2.01896	0.0448984	1.42923e-06	0.0031834
1607	2_73514370_T_G	MRPL53	2.021	0.00200995	0.126214	2.01925	0.0415185	8.27389e-06	0.0137909
1608	2_73524839_G_A	MRPL53	2.021	0.00200995	-0.102359	2.01966	-0.0363541	9.48275e-05	0.0902247
1609	2_73533812_C_T	MRPL53	2.021	0.00200995	-0.133163	2.01931	-0.0408106	1.17615e-05	0.0182687
1610	2_73543035_C_A	MRPL53	2.021	0.00200995	0.116848	2.0195	0.038484	3.59384e-05	0.0438505
1611	2_73545124_G_A	MRPL53	2.021	0.00200995	-0.133163	2.01931	-0.0408106	1.17615e-05	0.0182687
1612	2_73546376_G_A	MRPL53	2.021	0.00200995	-0.102359	2.01966	-0.0363541	9.48275e-05	0.0902247
1613	2_73558231_A_G	MRPL53	2.021	0.00200995	-0.112204	2.01938	-0.0399888	1.75703e-05	0.0249178
1614	2_73560999_A_G	MRPL53	2.021	0.00200995	-0.112204	2.01938	-0.0399888	1.75703e-05	0.0249178
1615	2_73569796_A_G	MRPL53	2.021	0.00200995	-0.112509	2.01936	-0.0402194	1.57105e-05	0.0228367
1616	2_73588201_G_A	MRPL53	2.021	0.00200995	-0.111845	2.01956	-0.0376927	5.18362e-05	0.0582677
1617	2_73589828_G_A	MRPL53	2.021	0.00200995	-0.105723	2.01962	-0.0369115	7.39202e-05	0.0755755
1618	2_73599972_T_G	MRPL53	2.021	0.00200995	0.122313	2.01949	0.0386217	3.36952e-05	0.0418965
1619	2_73599990_A_G	MRPL53	2.021	0.00200995	0.126214	2.01925	0.0415185	8.27389e-06	0.0137909
1620	2_73601183_T_C	MRPL53	2.021	0.00200995	0.122313	2.01949	0.0386217	3.36952e-05	0.0418965
1621	2_73602245_C_T	MRPL53	2.021	0.00200995	-0.114999	2.01954	-0.0379331	4.64116e-05	0.0535341
1622	2_73602551_C_T	MRPL53	2.021	0.00200995	-0.114999	2.01954	-0.0379331	4.64116e-05	0.0535341
1623	2_73604713_T_C	MRPL53	2.021	0.00200995	0.126214	2.01925	0.0415185	8.27389e-06	0.0137909
1624	2_73605332_T_C	MRPL53	2.021	0.00200995	0.122313	2.01949	0.0386217	3.36952e-05	0.0418965
1625	2_73606156_C_T	MRPL53	2.021	0.00200995	-0.107039	2.01962	-0.0368663	7.54367e-05	0.076856
1626	2_73606304_G_A	MRPL53	2.021	0.00200995	-0.107611	2.01963	-0.0367802	7.84103e-05	0.07893
1627	2_73606612_G_A	MRPL53	2.021	0.00200995	-0.107611	2.01963	-0.0367802	7.84103e-05	0.07893
1628	2_73606908_T_G	MRPL53	2.021	0.00200995	0.126214	2.01925	0.0415185	8.27389e-06	0.0137909
1629	2_73610624_T_C	MRPL53	2.021	0.00200995	-0.107039	2.01962	-0.0368663	7.54367e-05	0.076856
1630	2_73611486_G_A	MRPL53	2.021	0.00200995	-0.107611	2.01963	-0.0367802	7.84103e-05	0.07893
1631	2_73612928_G_A	MRPL53	2.021	0.00200995	-0.107611	2.01963	-0.0367802	7.84103e-05	0.07893
1632	2_73613871_G_T	MRPL53	2.021	0.00200995	-0.107052	2.01966	-0.0363263	9.6008e-05	0.090972
1633	2_73614928_C_A	MRPL53	2.021	0.00200995	-0.107052	2.01966	-0.0363263	9.6008e-05	0.090972
1634	2_73615762_T_C	MRPL53	2.021	0.00200995	-0.106464	2.01966	-0.0364116	9.24375e-05	0.0884729
1635	2_73616444_C_T	MRPL53	2.021	0.00200995	0.122313	2.01949	0.0386217	3.36952e-05	0.0418965
1636	2_73617122_G_A	MRPL53	2.021	0.00200995	-0.107611	2.01963	-0.0367802	7.84103e-05	0.07893
1637	2_73617691_G_A	MRPL53	2.021	0.00200995	-0.107039	2.01962	-0.0368663	7.54367e-05	0.076856
1638	2_73618582_T_C	MRPL53	2.021	0.00200995	0.126214	2.01925	0.0415185	8.27389e-06	0.0137909
1639	2_73631754_C_T	MRPL53	2.021	0.00200995	0.121053	2.01938	0.0399854	1.75988e-05	0.0249531
1640	2_73632057_C_T	MRPL53	2.021	0.00200995	0.118164	2.01953	0.0380341	4.42964e-05	0.0515826
1641	2_73633221_G_A	MRPL53	2.021	0.00200995	0.118164	2.01953	0.0380341	4.42964e-05	0.0515826
1642	2_73636346_G_A	MRPL53	2.021	0.00200995	0.120437	2.01938	0.0400384	1.71532e-05	0.0244675
1643	2_73637543_C_T	MRPL53	2.021	0.00200995	0.121404	2.0193	0.0409423	1.10209e-05	0.017489
1644	2_73642780_T_C	MRPL53	2.021	0.00200995	0.125507	2.01925	0.0415576	8.11319e-06	0.0135554
1645	2_73642781_G_A	MRPL53	2.021	0.00200995	0.125507	2.01925	0.0415576	8.11319e-06	0.0135554
1646	2_73642883_C_T	MRPL53	2.021	0.00200995	0.12143	2.01954	0.0380017	4.49653e-05	0.0522426
1647	2_73644244_G_A	MRPL53	2.021	0.00200995	0.122789	2.01941	0.039637	2.0816e-05	0.0284651
1648	2_73645571_A_C	MRPL53	2.021	0.00200995	0.125618	2.01936	0.0401896	1.59396e-05	0.0231135
1649	2_73648331_G_A	MRPL53	2.021	0.00200995	0.116433	2.01966	0.0363364	9.5577e-05	0.0907195
1650	2_73650494_G_A	MRPL53	2.021	0.00200995	0.116433	2.01966	0.0363364	9.5577e-05	0.0907195
1651	2_73653740_G_A	MRPL53	2.021	0.00200995	0.121053	2.01938	0.0399854	1.75988e-05	0.0249531
1652	2_73659534_T_G	MRPL53	2.021	0.00200995	0.123741	2.01941	0.0396301	2.08851e-05	0.0285391
1653	2_73663555_T_C	MRPL53	2.021	0.00200995	0.123612	2.01944	0.0392141	2.54764e-05	0.0332663
1654	2_73663877_G_T	MRPL53	2.021	0.00200995	0.126214	2.01925	0.0415185	8.27389e-06	0.0137909
1655	2_73665392_A_G	MRPL53	2.021	0.00200995	0.123741	2.01941	0.0396301	2.08851e-05	0.0285391
1656	2_73666909_T_C	MRPL53	2.021	0.00200995	0.123741	2.01941	0.0396301	2.08851e-05	0.0285391
1657	2_73670564_C_T	MRPL53	2.021	0.00200995	0.122789	2.01941	0.039637	2.0816e-05	0.0284651
1658	2_73670991_C_T	MRPL53	2.021	0.00200995	0.122789	2.01941	0.039637	2.0816e-05	0.0284651
1659	2_73671232_G_A	MRPL53	2.021	0.00200995	0.12261	2.01944	0.0392159	2.54537e-05	0.0332429
1660	2_73671293_A_G	MRPL53	2.021	0.00200995	0.12261	2.01944	0.0392159	2.54537e-05	0.0332429
1661	2_73671725_G_A	MRPL53	2.021	0.00200995	0.12261	2.01944	0.0392159	2.54537e-05	0.0332429
1662	2_73672592_C_T	MRPL53	2.021	0.00200995	0.122789	2.01941	0.039637	2.0816e-05	0.0284651
1663	2_73677745_C_T	MRPL53	2.021	0.00200995	0.122789	2.01941	0.039637	2.0816e-05	0.0284651
1664	2_73679281_G_A	MRPL53	2.021	0.00200995	0.12261	2.01944	0.0392159	2.54537e-05	0.0332429
1665	2_73682691_T_C	MRPL53	2.021	0.00200995	0.130439	2.01931	0.040828	1.16611e-05	0.0181747
1666	2_73689326_C_T	MRPL53	2.021	0.00200995	0.131784	2.01911	0.0431573	3.5878e-06	0.00697205
1667	2_73689545_C_T	MRPL53	2.021	0.00200995	0.132145	2.01913	0.0430227	3.84704e-06	0.0074109
1668	2_73691185_T_C	MRPL53	2.021	0.00200995	-0.127267	2.0194	-0.0396948	2.02464e-05	0.0278297
1669	2_73692395_G_A	MRPL53	2.021	0.00200995	0.132145	2.01913	0.0430227	3.84704e-06	0.0074109
1670	2_73693355_G_T	MRPL53	2.021	0.00200995	0.127112	2.01929	0.0410436	1.04819e-05	0.016812
1671	2_73695348_C_T	MRPL53	2.021	0.00200995	-0.116855	2.01967	-0.0362666	9.85822e-05	0.0928438
1672	2_73695707_A_G	MRPL53	2.021	0.00200995	0.127112	2.01929	0.0410436	1.04819e-05	0.016812
1673	2_73695750_G_A	MRPL53	2.021	0.00200995	0.132072	2.01901	0.044325	1.94247e-06	0.00420538
1674	2_73695962_C_T	MRPL53	2.021	0.00200995	-0.124726	2.01945	-0.039133	2.64762e-05	0.034426
1675	2_73697055_T_C	MRPL53	2.021	0.00200995	0.129447	2.01918	0.0424246	5.23201e-06	0.00955856
1676	2_73697071_T_C	MRPL53	2.021	0.00200995	0.129102	2.01917	0.0425601	4.8816e-06	0.00901664
1677	2_73697297_G_T	MRPL53	2.021	0.00200995	0.129102	2.01917	0.0425601	4.8816e-06	0.00901664
1678	2_73698089_G_A	MRPL53	2.021	0.00200995	0.129447	2.01918	0.0424246	5.23201e-06	0.00955856
1679	2_73698509_C_A	MRPL53	2.021	0.00200995	-0.124726	2.01945	-0.039133	2.64762e-05	0.034426
1680	2_73704220_A_G	MRPL53	2.021	0.00200995	-0.129117	2.01922	-0.0419304	6.72541e-06	0.0117218
1681	2_73704637_G_A	MRPL53	2.021	0.00200995	0.132072	2.01901	0.044325	1.94247e-06	0.00420538
1682	2_73704764_A_G	MRPL53	2.021	0.00200995	-0.126736	2.01941	-0.0396484	2.07029e-05	0.02834
1683	2_73704917_A_G	MRPL53	2.021	0.00200995	-0.126736	2.01941	-0.0396484	2.07029e-05	0.02834
1684	2_73705338_C_T	MRPL53	2.021	0.00200995	0.132072	2.01901	0.044325	1.94247e-06	0.00420538
1685	2_73708788_G_T	MRPL53	2.021	0.00200995	0.129102	2.01917	0.0425601	4.8816e-06	0.00901664
1686	2_73709057_A_C	MRPL53	2.021	0.00200995	0.129102	2.01917	0.0425601	4.8816e-06	0.00901664
1687	2_73709195_T_C	MRPL53	2.021	0.00200995	0.132072	2.01901	0.044325	1.94247e-06	0.00420538
1688	2_73709373_C_T	MRPL53	2.021	0.00200995	0.131298	2.01921	0.0420527	6.32183e-06	0.0111783
1689	2_73710026_G_A	MRPL53	2.021	0.00200995	-0.126736	2.01941	-0.0396484	2.07029e-05	0.02834
1690	2_73710041_G_A	MRPL53	2.021	0.00200995	0.131298	2.01921	0.0420527	6.32183e-06	0.0111783
1691	2_73710312_G_A	MRPL53	2.021	0.00200995	0.129447	2.01918	0.0424246	5.23201e-06	0.00955856
1692	2_73710774_T_G	MRPL53	2.021	0.00200995	0.129447	2.01918	0.0424246	5.23201e-06	0.00955856
1693	2_73711168_T_C	MRPL53	2.021	0.00200995	-0.121044	2.01952	-0.0381998	4.10248e-05	0.0484105
1694	2_73711799_A_G	MRPL53	2.021	0.00200995	0.129102	2.01917	0.0425601	4.8816e-06	0.00901664
1695	2_73712324_G_A	MRPL53	2.021	0.00200995	0.129102	2.01917	0.0425601	4.8816e-06	0.00901664
1696	2_73712425_A_G	MRPL53	2.021	0.00200995	0.129102	2.01917	0.0425601	4.8816e-06	0.00901664
1697	2_73712685_C_T	MRPL53	2.021	0.00200995	-0.114214	2.01966	-0.0363337	9.56911e-05	0.0908172
1698	2_73713875_G_A	MRPL53	2.021	0.00200995	0.129447	2.01918	0.0424246	5.23201e-06	0.00955856
1699	2_73715106_G_A	MRPL53	2.021	0.00200995	0.135087	2.01895	0.0450291	1.33201e-06	0.00298209
1700	2_73715983_G_A	MRPL53	2.021	0.00200995	0.137785	2.01898	0.0446175	1.66178e-06	0.00363378
1701	2_73716957_G_A	MRPL53	2.021	0.00200995	-0.13714	2.01911	-0.0431561	3.59e-06	0.00697205
1702	2_73717145_T_C	MRPL53	2.021	0.00200995	-0.13714	2.01911	-0.0431561	3.59e-06	0.00697205
1703	2_73718473_G_A	MRPL53	2.021	0.00200995	-0.13714	2.01911	-0.0431561	3.59e-06	0.00697205
1704	2_73718484_T_C	MRPL53	2.021	0.00200995	-0.13714	2.01911	-0.0431561	3.59e-06	0.00697205
1705	2_73718606_T_C	MRPL53	2.021	0.00200995	-0.13714	2.01911	-0.0431561	3.59e-06	0.00697205
1706	2_73718970_C_T	MRPL53	2.021	0.00200995	0.13395	2.01908	0.0435242	2.96351e-06	0.00592052
1707	2_73719369_A_G	MRPL53	2.021	0.00200995	-0.13714	2.01911	-0.0431561	3.59e-06	0.00697205
1708	2_73719406_A_G	MRPL53	2.021	0.00200995	-0.13714	2.01911	-0.0431561	3.59e-06	0.00697205
1709	2_73728174_A_C	MRPL53	2.021	0.00200995	-0.13714	2.01911	-0.0431561	3.59e-06	0.00697205
1710	2_73728305_G_A	MRPL53	2.021	0.00200995	0.13395	2.01908	0.0435242	2.96351e-06	0.00592052
1711	2_73728413_G_A	MRPL53	2.021	0.00200995	0.124435	2.01934	0.0404341	1.4149e-05	0.0211866
1712	2_73728987_T_C	MRPL53	2.021	0.00200995	0.13395	2.01908	0.0435242	2.96351e-06	0.00592052
1713	2_73729617_C_T	MRPL53	2.021	0.00200995	0.13395	2.01908	0.0435242	2.96351e-06	0.00592052
1714	2_73729997_A_G	MRPL53	2.021	0.00200995	0.13395	2.01908	0.0435242	2.96351e-06	0.00592052
1715	2_73732833_G_T	MRPL53	2.021	0.00200995	0.139824	2.0187	0.0476978	3.03166e-07	0.000880259
1716	2_73750482_C_T	MRPL53	2.021	0.00200995	0.13395	2.01908	0.0435242	2.96351e-06	0.00592052
1717	2_73755813_C_T	MRPL53	2.021	0.00200995	-0.11901	2.01962	-0.0369204	7.36235e-05	0.0753366
1718	2_73755847_C_T	MRPL53	2.021	0.00200995	0.139824	2.0187	0.0476978	3.03166e-07	0.000880259
1719	2_73759294_C_T	MRPL53	2.021	0.00200995	0.13395	2.01908	0.0435242	2.96351e-06	0.00592052
1720	2_73763514_G_A	MRPL53	2.021	0.00200995	0.13395	2.01908	0.0435242	2.96351e-06	0.00592052
1721	2_73763697_T_C	MRPL53	2.021	0.00200995	-0.115127	2.01967	-0.036181	0.000102385	0.0952484
1722	2_73772527_A_G	MRPL53	2.021	0.00200995	-0.116309	2.01955	-0.0377936	4.94905e-05	0.0564977
1723	2_73780009_C_T	MRPL53	2.021	0.00200995	-0.115127	2.01967	-0.036181	0.000102385	0.0952484
1724	2_73783465_T_C	MRPL53	2.021	0.00200995	0.140322	2.01872	0.0474644	3.46157e-07	0.000992029
1725	2_73810004_T_G	MRPL53	2.021	0.00200995	0.13395	2.01908	0.0435242	2.96351e-06	0.00592052
1726	2_73810342_A_G	MRPL53	2.021	0.00200995	0.13395	2.01908	0.0435242	2.96351e-06	0.00592052
1727	2_73822214_A_G	MRPL53	2.021	0.00200995	0.134349	2.01889	0.0456814	9.34487e-07	0.00224081
1728	2_73824233_G_A	MRPL53	2.021	0.00200995	-0.135908	2.01913	-0.0429193	4.05816e-06	0.00774135
1729	2_73876346_A_G	MRPL53	2.021	0.00200995	-0.108748	2.01969	-0.0359837	0.000111688	0.0956978
1730	2_73962824_G_A	MRPL53	2.021	0.00200995	0.11714	2.01967	0.0362649	9.86528e-05	0.0928918
1731	2_74017074_T_C	MRPL53	2.021	0.00200995	-0.150021	2.01961	-0.0370941	6.80774e-05	0.0711964
1732	2_74086954_A_G	MRPL53	2.021	0.00200995	-0.159819	2.01957	-0.0375248	5.59783e-05	0.0612161
1733	2_74099775_T_C	MRPL53	2.021	0.00200995	0.115366	2.01968	0.0361301	0.000104712	0.0956978
1734	2_74184154_A_G	MTHFD2	2.09097	0.0132825	-0.177583	2.0896	-0.0361106	0.00010562	0.0956978
1735	2_74192446_T_G	MTHFD2	2.09097	0.0132825	-0.17809	2.08961	-0.0360903	0.00010657	0.0956978
1736	2_74261325_G_A	MRPL53	2.021	0.00200995	0.100347	2.01958	0.037384	5.96884e-05	0.0642243
1737	2_74294218_T_C	MRPL53	2.021	0.00200995	-0.129932	2.01956	-0.0376631	5.2545e-05	0.0588781
1738	2_74675745_G_A	MRPL53	2.021	0.00200995	0.126739	2.01883	0.046251	6.83086e-07	0.00170996
1739	2_74676698_T_C	MRPL53	2.021	0.00200995	0.126739	2.01883	0.046251	6.83086e-07	0.00170996
1740	2_74679073_T_C	MRPL53	2.021	0.00200995	0.126739	2.01883	0.046251	6.83086e-07	0.00170996
1741	2_74680837_G_A	MRPL53	2.021	0.00200995	0.126739	2.01883	0.046251	6.83086e-07	0.00170996
1742	2_74681172_C_T	MRPL53	2.021	0.00200995	-0.134714	2.01874	-0.0472052	4.00819e-07	0.00112937
1743	2_74683946_C_T	MRPL53	2.021	0.00200995	0.126739	2.01883	0.046251	6.83086e-07	0.00170996
1744	2_74686561_G_A	MRPL53	2.021	0.00200995	0.126716	2.01883	0.0462865	6.69773e-07	0.0016922
1745	2_74686571_A_G	MRPL53	2.021	0.00200995	0.126739	2.01883	0.046251	6.83086e-07	0.00170996
1746	2_74686878_G_A	MRPL53	2.021	0.00200995	0.126739	2.01883	0.046251	6.83086e-07	0.00170996
1747	2_74701157_A_G	MRPL53	2.021	0.00200995	-0.118924	2.01937	-0.0401141	1.65349e-05	0.0237761
1748	2_74701174_A_G	MRPL53	2.021	0.00200995	-0.118924	2.01937	-0.0401141	1.65349e-05	0.0237761
1749	2_74701223_C_A	MRPL53	2.021	0.00200995	-0.118924	2.01937	-0.0401141	1.65349e-05	0.0237761
1750	2_74701418_C_T	MRPL53	2.021	0.00200995	-0.118924	2.01937	-0.0401141	1.65349e-05	0.0237761
1751	2_74701838_G_A	MRPL53	2.021	0.00200995	-0.118924	2.01937	-0.0401141	1.65349e-05	0.0237761
1752	2_74701874_G_A	MRPL53	2.021	0.00200995	-0.118924	2.01937	-0.0401141	1.65349e-05	0.0237761
1753	2_74702049_G_A	MRPL53	2.021	0.00200995	-0.118924	2.01937	-0.0401141	1.65349e-05	0.0237761
1754	2_74702069_G_A	MRPL53	2.021	0.00200995	-0.118924	2.01937	-0.0401141	1.65349e-05	0.0237761
1755	2_74702363_A_G	MRPL53	2.021	0.00200995	-0.118924	2.01937	-0.0401141	1.65349e-05	0.0237761
1756	2_74703609_G_A	MRPL53	2.021	0.00200995	-0.118924	2.01937	-0.0401141	1.65349e-05	0.0237761
1757	2_74703614_G_A	MRPL53	2.021	0.00200995	-0.118924	2.01937	-0.0401141	1.65349e-05	0.0237761
1758	2_74703715_A_G	MRPL53	2.021	0.00200995	-0.118924	2.01937	-0.0401141	1.65349e-05	0.0237761
1759	2_74703772_A_G	MRPL53	2.021	0.00200995	-0.118924	2.01937	-0.0401141	1.65349e-05	0.0237761
1760	2_74704136_T_C	MRPL53	2.021	0.00200995	-0.118924	2.01937	-0.0401141	1.65349e-05	0.0237761
1761	2_74704308_T_G	MRPL53	2.021	0.00200995	-0.118924	2.01937	-0.0401141	1.65349e-05	0.0237761
1762	2_74704748_A_G	MRPL53	2.021	0.00200995	-0.118924	2.01937	-0.0401141	1.65349e-05	0.0237761
1763	2_74704754_G_A	MRPL53	2.021	0.00200995	-0.118924	2.01937	-0.0401141	1.65349e-05	0.0237761
1764	2_74705294_C_T	MRPL53	2.021	0.00200995	-0.118924	2.01937	-0.0401141	1.65349e-05	0.0237761
1765	2_74706130_T_C	MRPL53	2.021	0.00200995	-0.118924	2.01937	-0.0401141	1.65349e-05	0.0237761
1766	2_74706193_G_A	MRPL53	2.021	0.00200995	-0.118924	2.01937	-0.0401141	1.65349e-05	0.0237761
1767	2_74706271_C_T	MRPL53	2.021	0.00200995	-0.118924	2.01937	-0.0401141	1.65349e-05	0.0237761
1768	2_74706488_C_A	MRPL53	2.021	0.00200995	-0.118924	2.01937	-0.0401141	1.65349e-05	0.0237761
1769	2_74706490_G_A	MRPL53	2.021	0.00200995	-0.118924	2.01937	-0.0401141	1.65349e-05	0.0237761
1770	2_74706495_T_G	MRPL53	2.021	0.00200995	-0.118924	2.01937	-0.0401141	1.65349e-05	0.0237761
1771	2_74706684_T_G	MRPL53	2.021	0.00200995	-0.118924	2.01937	-0.0401141	1.65349e-05	0.0237761
1772	2_74706796_C_T	MRPL53	2.021	0.00200995	-0.118924	2.01937	-0.0401141	1.65349e-05	0.0237761
1773	2_74707240_G_T	MRPL53	2.021	0.00200995	-0.118924	2.01937	-0.0401141	1.65349e-05	0.0237761
1774	2_74709047_C_T	MRPL53	2.021	0.00200995	-0.12124	2.01928	-0.0412398	9.50886e-06	0.015426
1775	2_74712049_T_C	MRPL53	2.021	0.00200995	0.109699	2.01957	0.037528	5.58961e-05	0.0611486
1776	2_74720471_C_A	MRPL53	2.021	0.00200995	0.114437	2.01941	0.0395679	2.15176e-05	0.0290492
1777	2_74722940_A_G	MRPL53	2.021	0.00200995	0.114306	2.01945	0.0391058	2.68198e-05	0.0347691
1778	2_74849973_A_C	MRPL53	2.021	0.00200995	-0.12075	2.01916	-0.0426151	4.74597e-06	0.00880416
1779	2_74851074_G_T	MRPL53	2.021	0.00200995	-0.116604	2.0194	-0.0397	2.01962e-05	0.0277819
1780	2_74852292_A_G	MRPL53	2.021	0.00200995	-0.124037	2.01909	-0.0434749	3.0409e-06	0.00605837
1781	2_74853247_T_C	MRPL53	2.021	0.00200995	-0.132523	2.01922	-0.0419379	6.70006e-06	0.0117166
1782	2_74853323_C_A	MRPL53	2.021	0.00200995	-0.132523	2.01922	-0.0419379	6.70006e-06	0.0117166
1783	2_74855089_T_C	MRPL53	2.021	0.00200995	-0.13327	2.019	-0.0444037	1.86284e-06	0.00404516
1784	2_74856748_C_A	MRPL53	2.021	0.00200995	-0.13327	2.019	-0.0444037	1.86284e-06	0.00404516
1785	2_74860823_C_A	MRPL53	2.021	0.00200995	-0.119904	2.01931	-0.0408211	1.17007e-05	0.0181919
1786	2_74884359_G_A	MRPL53	2.021	0.00200995	0.125865	2.01961	0.0370955	6.80343e-05	0.0711584
1787	2_75091583_T_G	MRPL53	2.021	0.00200995	-0.120169	2.0197	-0.0358631	0.000117766	0.0976878
1788	2_75230932_A_G	MRPL53	2.021	0.00200995	-0.130818	2.0192	-0.0421815	5.92195e-06	0.0105781
1789	2_75231090_T_C	MRPL53	2.021	0.00200995	-0.130818	2.0192	-0.0421815	5.92195e-06	0.0105781
1790	2_75231307_G_A	MRPL53	2.021	0.00200995	-0.123838	2.01935	-0.0403078	1.50486e-05	0.0221185
1791	2_75232934_T_G	MRPL53	2.021	0.00200995	-0.120469	2.01947	-0.0389186	2.93039e-05	0.037264
1792	2_75322665_G_A	GCFC2	2.46742	8.95214e-13	0.143379	2.4657	0.0373568	6.04307e-05	0.0648465
1793	2_75322718_C_T	MRPL53	2.021	0.00200995	-0.154312	2.01923	-0.0418633	6.95722e-06	0.0120466
1794	2_75322864_T_C	GCFC2	2.46742	8.95214e-13	0.145866	2.46563	0.0380631	4.37065e-05	0.0511316
1795	2_75322907_A_C	GCFC2	2.46742	8.95214e-13	0.145866	2.46563	0.0380631	4.37065e-05	0.0511316
1796	2_75323533_A_G	GCFC2	2.46742	8.95214e-13	0.143379	2.4657	0.0373568	6.04307e-05	0.0648465
1797	2_75323566_A_G	GCFC2	2.46742	8.95214e-13	0.12146	2.46584	0.0357915	0.000121519	0.0997506
1798	2_75323685_T_C	GCFC2	2.46742	8.95214e-13	0.12146	2.46584	0.0357915	0.000121519	0.0997506
1799	2_75324275_T_G	GCFC2	2.46742	8.95214e-13	0.145866	2.46563	0.0380631	4.37065e-05	0.0511316
1800	2_75324628_A_C	GCFC2	2.46742	8.95214e-13	0.143379	2.4657	0.0373568	6.04307e-05	0.0648465
1801	2_75325034_T_C	GCFC2	2.46742	8.95214e-13	0.143379	2.4657	0.0373568	6.04307e-05	0.0648465
1802	2_75325118_A_C	GCFC2	2.46742	8.95214e-13	0.145866	2.46563	0.0380631	4.37065e-05	0.0511316
1803	2_75325328_T_C	GCFC2	2.46742	8.95214e-13	0.145866	2.46563	0.0380631	4.37065e-05	0.0511316
1804	2_75325395_C_T	GCFC2	2.46742	8.95214e-13	0.143379	2.4657	0.0373568	6.04307e-05	0.0648465
1805	2_75326217_A_C	GCFC2	2.46742	8.95214e-13	0.139585	2.46578	0.0364181	9.21717e-05	0.0883563
1806	2_75326219_A_G	GCFC2	2.46742	8.95214e-13	0.139585	2.46578	0.0364181	9.21717e-05	0.0883563
1807	2_75326343_C_T	GCFC2	2.46742	8.95214e-13	0.139585	2.46578	0.0364181	9.21717e-05	0.0883563
1808	2_75332056_C_T	GCFC2	2.46742	8.95214e-13	0.170176	2.4657	0.0373166	6.15454e-05	0.06578
1809	2_75335634_C_T	GCFC2	2.46742	8.95214e-13	0.170176	2.4657	0.0373166	6.15454e-05	0.06578
1810	2_75340748_C_A	GCFC2	2.46742	8.95214e-13	0.170176	2.4657	0.0373166	6.15454e-05	0.06578
1811	2_75362285_A_G	GCFC2	2.46742	8.95214e-13	-0.137813	2.46582	-0.0359512	0.000113295	0.0956978
1812	2_85216801_G_A	CAPG	1.6337	0.0192796	0.14656	1.63258	0.0369714	7.19532e-05	0.0744142
1813	2_85219363_A_G	CAPG	1.6337	0.0192796	0.153295	1.63251	0.0381594	4.1801e-05	0.0492267
1814	2_85346259_G_A	CAPG	1.6337	0.0192796	0.368709	1.6326	0.0367083	8.09779e-05	0.0808775
1815	2_85346599_C_A	CAPG	1.6337	0.0192796	0.368709	1.6326	0.0367083	8.09779e-05	0.0808775
1816	2_85346854_T_C	CAPG	1.6337	0.0192796	0.368709	1.6326	0.0367083	8.09779e-05	0.0808775
1817	2_85347075_A_C	CAPG	1.6337	0.0192796	0.368709	1.6326	0.0367083	8.09779e-05	0.0808775
1818	2_85347838_C_T	CAPG	1.6337	0.0192796	0.368709	1.6326	0.0367083	8.09779e-05	0.0808775
1819	2_85348189_T_C	CAPG	1.6337	0.0192796	0.368709	1.6326	0.0367083	8.09779e-05	0.0808775
1820	2_85348563_G_A	CAPG	1.6337	0.0192796	0.368709	1.6326	0.0367083	8.09779e-05	0.0808775
1821	2_85348790_G_A	CAPG	1.6337	0.0192796	0.368709	1.6326	0.0367083	8.09779e-05	0.0808775
1822	2_85349027_A_G	CAPG	1.6337	0.0192796	0.368709	1.6326	0.0367083	8.09779e-05	0.0808775
1823	2_85350246_G_A	CAPG	1.6337	0.0192796	0.368709	1.6326	0.0367083	8.09779e-05	0.0808775
1824	2_85350734_A_G	CAPG	1.6337	0.0192796	0.368709	1.6326	0.0367083	8.09779e-05	0.0808775
1825	2_85351268_A_G	CAPG	1.6337	0.0192796	0.368709	1.6326	0.0367083	8.09779e-05	0.0808775
1826	2_85351470_C_T	CAPG	1.6337	0.0192796	0.368709	1.6326	0.0367083	8.09779e-05	0.0808775
1827	2_85352247_G_A	CAPG	1.6337	0.0192796	0.368709	1.6326	0.0367083	8.09779e-05	0.0808775
1828	2_85352358_T_C	CAPG	1.6337	0.0192796	0.368709	1.6326	0.0367083	8.09779e-05	0.0808775
1829	2_85353178_A_G	CAPG	1.6337	0.0192796	0.368709	1.6326	0.0367083	8.09779e-05	0.0808775
1830	2_85354823_T_G	CAPG	1.6337	0.0192796	0.368709	1.6326	0.0367083	8.09779e-05	0.0808775
1831	2_85359509_A_G	CAPG	1.6337	0.0192796	0.368709	1.6326	0.0367083	8.09779e-05	0.0808775
1832	2_85396334_C_T	CAPG	1.6337	0.0192796	0.282755	1.63259	0.0369235	7.35212e-05	0.0752557
1833	2_88118607_G_A	IGKC	2.10722	0.0133951	-0.233453	2.10586	-0.0358622	0.000117811	0.0977207
1834	2_88119927_C_T	IGKC	2.10722	0.0133951	-0.237853	2.10585	-0.0359818	0.000111784	0.0956978
1835	2_88122893_G_A	IGKC	2.10722	0.0133951	-0.237853	2.10585	-0.0359818	0.000111784	0.0956978
1836	2_88123239_G_A	IGKC	2.10722	0.0133951	-0.237853	2.10585	-0.0359818	0.000111784	0.0956978
1837	2_98842138_A_G	TSGA10	2.53502	0.00223434	0.154904	2.53337	0.0361487	0.000103856	0.0956978
1838	2_98842470_A_G	TSGA10	2.53502	0.00223434	0.190629	2.5326	0.043768	2.60787e-06	0.00537397
1839	2_98844151_T_C	TSGA10	2.53502	0.00223434	0.165245	2.53324	0.0375472	5.54076e-05	0.0607188
1840	2_98846248_T_C	TSGA10	2.53502	0.00223434	0.165245	2.53324	0.0375472	5.54076e-05	0.0607188
1841	2_98851528_G_A	TSGA10	2.53502	0.00223434	0.148461	2.53336	0.0362358	9.99338e-05	0.0937382
1842	2_98851878_C_T	TSGA10	2.53502	0.00223434	0.148461	2.53336	0.0362358	9.99338e-05	0.0937382
1843	2_98872576_G_A	TSGA10	2.53502	0.00223434	0.164312	2.53312	0.0387438	3.18192e-05	0.0399551
1844	2_98873889_T_C	TSGA10	2.53502	0.00223434	0.164312	2.53312	0.0387438	3.18192e-05	0.0399551
1845	2_98875172_A_G	TSGA10	2.53502	0.00223434	0.164312	2.53312	0.0387438	3.18192e-05	0.0399551
1846	2_98878776_C_A	TSGA10	2.53502	0.00223434	0.153093	2.53338	0.0360236	0.000109748	0.0956978
1847	2_98879357_T_C	TSGA10	2.53502	0.00223434	0.164312	2.53312	0.0387438	3.18192e-05	0.0399551
1848	2_98881247_G_A	TSGA10	2.53502	0.00223434	0.160402	2.53329	0.0370196	7.0406e-05	0.0731129
1849	2_98883139_A_G	TSGA10	2.53502	0.00223434	0.164312	2.53312	0.0387438	3.18192e-05	0.0399551
1850	2_98884404_T_C	TSGA10	2.53502	0.00223434	0.160402	2.53329	0.0370196	7.0406e-05	0.0731129
1851	2_98887860_A_G	TSGA10	2.53502	0.00223434	0.160402	2.53329	0.0370196	7.0406e-05	0.0731129
1852	2_98889236_G_A	TSGA10	2.53502	0.00223434	0.158493	2.53326	0.0373234	6.13573e-05	0.0656359
1853	2_98891549_T_C	TSGA10	2.53502	0.00223434	0.164312	2.53312	0.0387438	3.18192e-05	0.0399551
1854	2_98893142_C_T	TSGA10	2.53502	0.00223434	0.160402	2.53329	0.0370196	7.0406e-05	0.0731129
1855	2_98893566_G_T	TSGA10	2.53502	0.00223434	0.160402	2.53329	0.0370196	7.0406e-05	0.0731129
1856	2_98893576_G_A	TSGA10	2.53502	0.00223434	0.160402	2.53329	0.0370196	7.0406e-05	0.0731129
1857	2_98904145_C_T	TSGA10	2.53502	0.00223434	0.184154	2.53283	0.0415951	7.96227e-06	0.0133554
1858	2_98905374_C_A	TSGA10	2.53502	0.00223434	0.176505	2.53281	0.0418211	7.10693e-06	0.0122626
1859	2_98905596_G_A	TSGA10	2.53502	0.00223434	0.184154	2.53283	0.0415951	7.96227e-06	0.0133554
1860	2_98910847_C_T	TSGA10	2.53502	0.00223434	0.184154	2.53283	0.0415951	7.96227e-06	0.0133554
1861	2_98911105_C_T	TSGA10	2.53502	0.00223434	0.184154	2.53283	0.0415951	7.96227e-06	0.0133554
1862	2_98911217_C_T	TSGA10	2.53502	0.00223434	0.178632	2.53273	0.0425677	4.86262e-06	0.00898951
1863	2_98911833_A_G	TSGA10	2.53502	0.00223434	0.178632	2.53273	0.0425677	4.86262e-06	0.00898951
1864	2_98911842_C_T	TSGA10	2.53502	0.00223434	0.184154	2.53283	0.0415951	7.96227e-06	0.0133554
1865	2_98913655_G_A	TSGA10	2.53502	0.00223434	0.159261	2.53324	0.0374708	5.73737e-05	0.0624796
1866	2_98914997_A_C	TSGA10	2.53502	0.00223434	0.159261	2.53324	0.0374708	5.73737e-05	0.0624796
1867	2_98917266_A_G	TSGA10	2.53502	0.00223434	0.164979	2.53329	0.0370092	7.07356e-05	0.0733807
1868	2_98918396_A_G	TSGA10	2.53502	0.00223434	0.159261	2.53324	0.0374708	5.73737e-05	0.0624796
1869	2_98918725_T_C	TSGA10	2.53502	0.00223434	0.164979	2.53329	0.0370092	7.07356e-05	0.0733807
1870	2_98918963_C_T	TSGA10	2.53502	0.00223434	0.159261	2.53324	0.0374708	5.73737e-05	0.0624796
1871	2_98920383_C_T	TSGA10	2.53502	0.00223434	0.164979	2.53329	0.0370092	7.07356e-05	0.0733807
1872	2_98920832_C_A	TSGA10	2.53502	0.00223434	0.164979	2.53329	0.0370092	7.07356e-05	0.0733807
1873	2_98925031_T_C	TSGA10	2.53502	0.00223434	0.162768	2.53339	0.035876	0.000117098	0.0972837
1874	2_98926642_C_A	TSGA10	2.53502	0.00223434	0.297695	2.53306	0.0393849	2.34853e-05	0.0312208
1875	2_98926981_T_C	TSGA10	2.53502	0.00223434	0.162768	2.53339	0.035876	0.000117098	0.0972837
1876	2_98941554_A_G	TSGA10	2.53502	0.00223434	0.154991	2.53317	0.0382925	3.9294e-05	0.0468269
1877	2_98942507_G_A	TSGA10	2.53502	0.00223434	0.154991	2.53317	0.0382925	3.9294e-05	0.0468269
1878	2_98945064_T_C	TSGA10	2.53502	0.00223434	0.154991	2.53317	0.0382925	3.9294e-05	0.0468269
1879	2_98947191_C_T	TSGA10	2.53502	0.00223434	0.154991	2.53317	0.0382925	3.9294e-05	0.0468269
1880	2_98947965_A_G	TSGA10	2.53502	0.00223434	0.154991	2.53317	0.0382925	3.9294e-05	0.0468269
1881	2_98953465_T_C	TSGA10	2.53502	0.00223434	0.154991	2.53317	0.0382925	3.9294e-05	0.0468269
1882	2_98960168_T_C	TSGA10	2.53502	0.00223434	0.154991	2.53317	0.0382925	3.9294e-05	0.0468269
1883	2_98973122_C_T	TSGA10	2.53502	0.00223434	0.154991	2.53317	0.0382925	3.9294e-05	0.0468269
1884	2_98973366_T_C	TSGA10	2.53502	0.00223434	0.154991	2.53317	0.0382925	3.9294e-05	0.0468269
1885	2_98975606_T_C	TSGA10	2.53502	0.00223434	0.154991	2.53317	0.0382925	3.9294e-05	0.0468269
1886	2_98976617_T_G	TSGA10	2.53502	0.00223434	0.154991	2.53317	0.0382925	3.9294e-05	0.0468269
1887	2_98978306_G_A	TSGA10	2.53502	0.00223434	0.154991	2.53317	0.0382925	3.9294e-05	0.0468269
1888	2_98978322_G_T	TSGA10	2.53502	0.00223434	0.154991	2.53317	0.0382925	3.9294e-05	0.0468269
1889	2_98978955_A_G	TSGA10	2.53502	0.00223434	0.154991	2.53317	0.0382925	3.9294e-05	0.0468269
1890	2_98981513_C_T	TSGA10	2.53502	0.00223434	0.154991	2.53317	0.0382925	3.9294e-05	0.0468269
1891	2_98981681_G_T	TSGA10	2.53502	0.00223434	0.154991	2.53317	0.0382925	3.9294e-05	0.0468269
1892	2_98988936_C_T	TSGA10	2.53502	0.00223434	0.150248	2.5333	0.0368403	7.63219e-05	0.0775581
1893	2_98989419_G_A	TSGA10	2.53502	0.00223434	0.154991	2.53317	0.0382925	3.9294e-05	0.0468269
1894	2_98989883_T_C	TSGA10	2.53502	0.00223434	0.154991	2.53317	0.0382925	3.9294e-05	0.0468269
1895	2_98992049_G_A	TSGA10	2.53502	0.00223434	0.154991	2.53317	0.0382925	3.9294e-05	0.0468269
1896	2_98992873_T_C	TSGA10	2.53502	0.00223434	0.154991	2.53317	0.0382925	3.9294e-05	0.0468269
1897	2_98997021_A_G	TSGA10	2.53502	0.00223434	0.154991	2.53317	0.0382925	3.9294e-05	0.0468269
1898	2_99001862_G_A	TSGA10	2.53502	0.00223434	0.154991	2.53317	0.0382925	3.9294e-05	0.0468269
1899	2_99010130_T_C	TSGA10	2.53502	0.00223434	0.154991	2.53317	0.0382925	3.9294e-05	0.0468269
1900	2_99012686_T_G	TSGA10	2.53502	0.00223434	0.143265	2.53339	0.035897	0.000116023	0.0968787
1901	2_99023121_T_C	TSGA10	2.53502	0.00223434	0.154991	2.53317	0.0382925	3.9294e-05	0.0468269
1902	2_99028319_A_G	TSGA10	2.53502	0.00223434	0.154991	2.53317	0.0382925	3.9294e-05	0.0468269
1903	2_99043382_A_C	TSGA10	2.53502	0.00223434	0.154991	2.53317	0.0382925	3.9294e-05	0.0468269
1904	2_99043683_A_G	TSGA10	2.53502	0.00223434	0.154991	2.53317	0.0382925	3.9294e-05	0.0468269
1905	2_99044685_A_G	TSGA10	2.53502	0.00223434	0.154991	2.53317	0.0382925	3.9294e-05	0.0468269
1906	2_99045482_T_C	TSGA10	2.53502	0.00223434	0.154991	2.53317	0.0382925	3.9294e-05	0.0468269
1907	2_99045885_A_G	TSGA10	2.53502	0.00223434	0.154991	2.53317	0.0382925	3.9294e-05	0.0468269
1908	2_99046001_C_T	TSGA10	2.53502	0.00223434	0.154991	2.53317	0.0382925	3.9294e-05	0.0468269
1909	2_99050034_A_G	TSGA10	2.53502	0.00223434	0.154991	2.53317	0.0382925	3.9294e-05	0.0468269
1910	2_99052491_C_A	TSGA10	2.53502	0.00223434	0.154991	2.53317	0.0382925	3.9294e-05	0.0468269
1911	2_99053308_A_G	TSGA10	2.53502	0.00223434	0.154991	2.53317	0.0382925	3.9294e-05	0.0468269
1912	2_99056666_C_A	TSGA10	2.53502	0.00223434	0.154991	2.53317	0.0382925	3.9294e-05	0.0468269
1913	2_99058764_G_A	TSGA10	2.53502	0.00223434	0.154991	2.53317	0.0382925	3.9294e-05	0.0468269
1914	2_99058910_G_A	TSGA10	2.53502	0.00223434	0.154991	2.53317	0.0382925	3.9294e-05	0.0468269
1915	2_99063210_T_C	TSGA10	2.53502	0.00223434	0.154991	2.53317	0.0382925	3.9294e-05	0.0468269
1916	2_99064022_T_C	TSGA10	2.53502	0.00223434	0.154991	2.53317	0.0382925	3.9294e-05	0.0468269
1917	2_99066867_A_G	TSGA10	2.53502	0.00223434	0.143265	2.53339	0.035897	0.000116023	0.0968787
1918	2_99073672_A_G	TSGA10	2.53502	0.00223434	0.154991	2.53317	0.0382925	3.9294e-05	0.0468269
1919	2_99079954_A_G	TSGA10	2.53502	0.00223434	0.154991	2.53317	0.0382925	3.9294e-05	0.0468269
1920	2_99084690_A_G	TSGA10	2.53502	0.00223434	-0.163216	2.53297	-0.0402378	1.55707e-05	0.0227028
1921	2_99084918_C_A	TSGA10	2.53502	0.00223434	-0.163216	2.53297	-0.0402378	1.55707e-05	0.0227028
1922	2_99087810_T_C	TSGA10	2.53502	0.00223434	0.158711	2.53292	0.0407013	1.24116e-05	0.0191121
1923	2_99088084_G_A	TSGA10	2.53502	0.00223434	-0.173768	2.53285	-0.0414363	8.62123e-06	0.0141958
1924	2_99090354_G_A	TSGA10	2.53502	0.00223434	-0.173863	2.53281	-0.0418188	7.11519e-06	0.0122725
1925	2_99090844_T_C	TSGA10	2.53502	0.00223434	-0.173863	2.53281	-0.0418188	7.11519e-06	0.0122725
1926	2_99091784_C_A	TSGA10	2.53502	0.00223434	-0.173768	2.53285	-0.0414363	8.62123e-06	0.0141958
1927	2_99095829_C_T	TSGA10	2.53502	0.00223434	0.173225	2.53255	0.0442091	2.06588e-06	0.004412
1928	2_99101835_T_C	TSGA10	2.53502	0.00223434	-0.161776	2.53309	-0.0390263	2.7849e-05	0.0358704
1929	2_99103224_T_C	TSGA10	2.53502	0.00223434	-0.161776	2.53309	-0.0390263	2.7849e-05	0.0358704
1930	2_99106648_C_T	TSGA10	2.53502	0.00223434	-0.161776	2.53309	-0.0390263	2.7849e-05	0.0358704
1931	2_99108049_T_C	TSGA10	2.53502	0.00223434	0.173225	2.53255	0.0442091	2.06588e-06	0.004412
1932	2_99108562_T_C	TSGA10	2.53502	0.00223434	-0.161776	2.53309	-0.0390263	2.7849e-05	0.0358704
1933	2_99108675_T_C	TSGA10	2.53502	0.00223434	-0.161776	2.53309	-0.0390263	2.7849e-05	0.0358704
1934	2_99108760_G_A	TSGA10	2.53502	0.00223434	-0.160314	2.53331	-0.0367869	7.8177e-05	0.0787735
1935	2_99109112_T_C	TSGA10	2.53502	0.00223434	0.171696	2.53257	0.04396	2.35696e-06	0.00493309
1936	2_99111326_C_T	TSGA10	2.53502	0.00223434	-0.161776	2.53309	-0.0390263	2.7849e-05	0.0358704
1937	2_99111830_T_C	TSGA10	2.53502	0.00223434	-0.161776	2.53309	-0.0390263	2.7849e-05	0.0358704
1938	2_99113736_A_C	TSGA10	2.53502	0.00223434	-0.161776	2.53309	-0.0390263	2.7849e-05	0.0358704
1939	2_99114194_C_T	TSGA10	2.53502	0.00223434	-0.161776	2.53309	-0.0390263	2.7849e-05	0.0358704
1940	2_99115089_T_C	TSGA10	2.53502	0.00223434	-0.160314	2.53331	-0.0367869	7.8177e-05	0.0787735
1941	2_99116278_G_A	TSGA10	2.53502	0.00223434	0.173225	2.53255	0.0442091	2.06588e-06	0.004412
1942	2_99118589_G_T	TSGA10	2.53502	0.00223434	0.158711	2.53292	0.0407013	1.24116e-05	0.0191121
1943	2_99120542_T_C	TSGA10	2.53502	0.00223434	0.158711	2.53292	0.0407013	1.24116e-05	0.0191121
1944	2_99120657_A_G	TSGA10	2.53502	0.00223434	-0.173768	2.53285	-0.0414363	8.62123e-06	0.0141958
1945	2_99120980_A_C	TSGA10	2.53502	0.00223434	0.173225	2.53255	0.0442091	2.06588e-06	0.004412
1946	2_99121183_G_A	TSGA10	2.53502	0.00223434	-0.173768	2.53285	-0.0414363	8.62123e-06	0.0141958
1947	2_99121545_C_T	TSGA10	2.53502	0.00223434	-0.173768	2.53285	-0.0414363	8.62123e-06	0.0141958
1948	2_99121761_T_C	TSGA10	2.53502	0.00223434	-0.173768	2.53285	-0.0414363	8.62123e-06	0.0141958
1949	2_99122498_G_A	TSGA10	2.53502	0.00223434	-0.174453	2.53275	-0.0423779	5.35812e-06	0.00976596
1950	2_99122499_C_A	TSGA10	2.53502	0.00223434	-0.174453	2.53275	-0.0423779	5.35812e-06	0.00976596
1951	2_99123712_C_T	TSGA10	2.53502	0.00223434	-0.173768	2.53285	-0.0414363	8.62123e-06	0.0141958
1952	2_99124143_T_C	TSGA10	2.53502	0.00223434	0.173225	2.53255	0.0442091	2.06588e-06	0.004412
1953	2_99125501_C_T	TSGA10	2.53502	0.00223434	0.173225	2.53255	0.0442091	2.06588e-06	0.004412
1954	2_99125521_T_G	TSGA10	2.53502	0.00223434	0.158711	2.53292	0.0407013	1.24116e-05	0.0191121
1955	2_99125698_C_T	TSGA10	2.53502	0.00223434	-0.173768	2.53285	-0.0414363	8.62123e-06	0.0141958
1956	2_99126956_G_A	TSGA10	2.53502	0.00223434	0.173225	2.53255	0.0442091	2.06588e-06	0.004412
1957	2_99129397_C_A	TSGA10	2.53502	0.00223434	-0.173768	2.53285	-0.0414363	8.62123e-06	0.0141958
1958	2_99129435_G_A	TSGA10	2.53502	0.00223434	0.158711	2.53292	0.0407013	1.24116e-05	0.0191121
1959	2_99129827_C_T	TSGA10	2.53502	0.00223434	0.158711	2.53292	0.0407013	1.24116e-05	0.0191121
1960	2_99130947_A_G	TSGA10	2.53502	0.00223434	-0.173768	2.53285	-0.0414363	8.62123e-06	0.0141958
1961	2_99131366_G_A	TSGA10	2.53502	0.00223434	-0.173768	2.53285	-0.0414363	8.62123e-06	0.0141958
1962	2_99132691_T_C	TSGA10	2.53502	0.00223434	-0.173768	2.53285	-0.0414363	8.62123e-06	0.0141958
1963	2_99132887_C_T	TSGA10	2.53502	0.00223434	-0.173177	2.53307	-0.0392758	2.47385e-05	0.0325217
1964	2_99133883_C_A	TSGA10	2.53502	0.00223434	0.158711	2.53292	0.0407013	1.24116e-05	0.0191121
1965	2_99134210_G_A	TSGA10	2.53502	0.00223434	-0.173768	2.53285	-0.0414363	8.62123e-06	0.0141958
1966	2_99135783_C_T	TSGA10	2.53502	0.00223434	0.173225	2.53255	0.0442091	2.06588e-06	0.004412
1967	2_99137371_A_G	TSGA10	2.53502	0.00223434	-0.173768	2.53285	-0.0414363	8.62123e-06	0.0141958
1968	2_99139895_G_A	TSGA10	2.53502	0.00223434	-0.173768	2.53285	-0.0414363	8.62123e-06	0.0141958
1969	2_99140467_C_T	TSGA10	2.53502	0.00223434	-0.173768	2.53285	-0.0414363	8.62123e-06	0.0141958
1970	2_99140478_C_T	TSGA10	2.53502	0.00223434	-0.158516	2.53326	-0.0373095	6.17446e-05	0.0659693
1971	2_99143402_G_A	TSGA10	2.53502	0.00223434	-0.173768	2.53285	-0.0414363	8.62123e-06	0.0141958
1972	2_99146863_A_G	TSGA10	2.53502	0.00223434	-0.173768	2.53285	-0.0414363	8.62123e-06	0.0141958
1973	2_99148058_T_C	TSGA10	2.53502	0.00223434	-0.173177	2.53307	-0.0392758	2.47385e-05	0.0325217
1974	2_99148129_T_C	TSGA10	2.53502	0.00223434	0.158711	2.53292	0.0407013	1.24116e-05	0.0191121
1975	2_99149685_G_A	TSGA10	2.53502	0.00223434	-0.173768	2.53285	-0.0414363	8.62123e-06	0.0141958
1976	2_99149754_C_T	TSGA10	2.53502	0.00223434	-0.173768	2.53285	-0.0414363	8.62123e-06	0.0141958
1977	2_99149859_C_A	TSGA10	2.53502	0.00223434	-0.173768	2.53285	-0.0414363	8.62123e-06	0.0141958
1978	2_99151405_T_C	TSGA10	2.53502	0.00223434	-0.173768	2.53285	-0.0414363	8.62123e-06	0.0141958
1979	2_99151601_C_T	TSGA10	2.53502	0.00223434	-0.173768	2.53285	-0.0414363	8.62123e-06	0.0141958
1980	2_99151956_A_G	TSGA10	2.53502	0.00223434	0.173225	2.53255	0.0442091	2.06588e-06	0.004412
1981	2_99156102_T_C	TSGA10	2.53502	0.00223434	-0.173768	2.53285	-0.0414363	8.62123e-06	0.0141958
1982	2_99157239_T_G	TSGA10	2.53502	0.00223434	0.173225	2.53255	0.0442091	2.06588e-06	0.004412
1983	2_99160223_A_G	TSGA10	2.53502	0.00223434	-0.162798	2.53304	-0.0395992	2.11968e-05	0.02869
1984	2_99160942_T_C	TSGA10	2.53502	0.00223434	0.173225	2.53255	0.0442091	2.06588e-06	0.004412
1985	2_99162522_C_T	TSGA10	2.53502	0.00223434	-0.162798	2.53304	-0.0395992	2.11968e-05	0.02869
1986	2_99162668_T_C	TSGA10	2.53502	0.00223434	0.173225	2.53255	0.0442091	2.06588e-06	0.004412
1987	2_99163192_A_C	TSGA10	2.53502	0.00223434	-0.154931	2.53317	-0.0382227	4.05897e-05	0.0480992
1988	2_99164452_T_C	TSGA10	2.53502	0.00223434	-0.160314	2.53331	-0.0367869	7.8177e-05	0.0787735
1989	2_99165763_C_T	TSGA10	2.53502	0.00223434	0.173225	2.53255	0.0442091	2.06588e-06	0.004412
1990	2_99166385_A_C	TSGA10	2.53502	0.00223434	0.173225	2.53255	0.0442091	2.06588e-06	0.004412
1991	2_99172119_G_A	TSGA10	2.53502	0.00223434	-0.160314	2.53331	-0.0367869	7.8177e-05	0.0787735
1992	2_99174934_C_T	TSGA10	2.53502	0.00223434	-0.160314	2.53331	-0.0367869	7.8177e-05	0.0787735
1993	2_99176607_G_A	TSGA10	2.53502	0.00223434	0.173225	2.53255	0.0442091	2.06588e-06	0.004412
1994	2_99177127_C_T	TSGA10	2.53502	0.00223434	0.173225	2.53255	0.0442091	2.06588e-06	0.004412
1995	2_99178686_T_C	TSGA10	2.53502	0.00223434	0.173225	2.53255	0.0442091	2.06588e-06	0.004412
1996	2_99178768_G_T	TSGA10	2.53502	0.00223434	0.173225	2.53255	0.0442091	2.06588e-06	0.004412
1997	2_99182804_G_A	TSGA10	2.53502	0.00223434	-0.162798	2.53304	-0.0395992	2.11968e-05	0.02869
1998	2_99185337_C_T	TSGA10	2.53502	0.00223434	-0.160314	2.53331	-0.0367869	7.8177e-05	0.0787735
[truncated: 23,561 more rows]

## Sheet: B,flu,cis
	SNP	Gene	s0	l0	b	s	r	p	q
0	1_818025_A_C	MTND1P23	2.03573	0.311351	0.677046	2.03403	0.0408487	1.99967e-05	0.0256474
1	1_818045_C_T	MTND1P23	2.03573	0.311351	0.675848	2.03406	0.040588	2.25811e-05	0.0281002
2	1_818802_G_A	MTND1P23	2.03573	0.311351	0.664862	2.03395	0.0418383	1.2525e-05	0.0174515
3	1_818812_G_A	MTND1P23	2.03573	0.311351	0.664862	2.03395	0.0418383	1.2525e-05	0.0174515
4	1_818954_C_T	MTND1P23	2.03573	0.311351	0.664862	2.03395	0.0418383	1.2525e-05	0.0174515
5	1_819123_A_G	MTND1P23	2.03573	0.311351	0.684961	2.03385	0.0429977	7.14578e-06	0.0126147
6	1_821224_G_A	MTND1P23	2.03573	0.311351	0.675848	2.03406	0.040588	2.25811e-05	0.0281002
7	1_822260_A_G	MTND1P23	2.03573	0.311351	0.598309	2.0342	0.0388052	5.08749e-05	0.0520946
8	1_822354_T_C	MTND1P23	2.03573	0.311351	0.675848	2.03406	0.040588	2.25811e-05	0.0281002
9	1_822556_A_C	MTND1P23	2.03573	0.311351	0.675848	2.03406	0.040588	2.25811e-05	0.0281002
10	1_822764_G_A	MTND1P23	2.03573	0.311351	0.664467	2.03414	0.0395199	3.68819e-05	0.0411363
11	1_825532_T_C	MTND1P23	2.03573	0.311351	0.741071	2.03387	0.0428178	7.80327e-06	0.0135682
12	1_825767_C_T	MTND1P23	2.03573	0.311351	0.741071	2.03387	0.0428178	7.80327e-06	0.0135682
13	1_826372_T_C	MTND1P23	2.03573	0.311351	0.752845	2.03377	0.043909	4.55197e-06	0.00885291
14	1_830367_A_G	ISG15	0.687311	0.437832	-0.649271	0.686804	-0.0384006	6.08933e-05	0.0600114
15	1_830912_C_T	ISG15	0.687311	0.437832	-0.649271	0.686804	-0.0384006	6.08933e-05	0.0600114
16	1_832297_G_A	ISG15	0.687311	0.437832	-0.649271	0.686804	-0.0384006	6.08933e-05	0.0600114
17	1_836443_C_T	MTND1P23	2.03573	0.311351	0.752845	2.03377	0.043909	4.55197e-06	0.00885291
18	1_847601_C_T	MTND1P23	2.03573	0.311351	0.721734	2.03389	0.0424976	9.11879e-06	0.0153657
19	1_849670_A_G	MTND1P23	2.03573	0.311351	0.598155	2.03417	0.0392464	4.17396e-05	0.045264
20	1_852226_G_T	MTND1P23	2.03573	0.311351	0.707614	2.03418	0.0390665	4.52592e-05	0.0478486
21	1_855656_T_C	ISG15	0.687311	0.437832	-0.649271	0.686804	-0.0384006	6.08933e-05	0.0600114
22	1_864390_C_T	ISG15	0.687311	0.437832	-0.640024	0.686819	-0.0378416	7.78392e-05	0.0716605
23	1_925081_A_G	MTND1P23	2.03573	0.311351	0.654287	2.0342	0.0388397	5.00973e-05	0.0514922
24	1_925141_A_C	MTND1P23	2.03573	0.311351	0.647966	2.03424	0.038332	6.27672e-05	0.0611943
25	1_926428_G_A	MTND1P23	2.03573	0.311351	0.764435	2.03391	0.0422641	1.02086e-05	0.0164938
26	1_926713_C_T	MTND1P23	2.03573	0.311351	0.764435	2.03391	0.0422641	1.02086e-05	0.0164938
27	1_926744_G_A	MTND1P23	2.03573	0.311351	0.764435	2.03391	0.0422641	1.02086e-05	0.0164938
28	1_927003_T_C	MTND1P23	2.03573	0.311351	0.747575	2.03394	0.0420048	1.15649e-05	0.0164938
29	1_927009_G_A	MTND1P23	2.03573	0.311351	0.792533	2.03379	0.0436921	5.07178e-06	0.00965564
30	1_928309_G_A	MTND1P23	2.03573	0.311351	0.702121	2.03428	0.0377947	7.94454e-05	0.0726419
31	1_930939_A_G	MTND1P23	2.03573	0.311351	1.3674	2.03428	0.0378098	7.89248e-05	0.0723924
32	1_932949_C_A	MTND1P23	2.03573	0.311351	1.52908	2.03428	0.0377824	7.98744e-05	0.0728468
33	1_933024_T_C	MTND1P23	2.03573	0.311351	1.54553	2.03387	0.0427407	8.10206e-06	0.0139503
34	1_959193_A_G	MTND1P23	2.03573	0.311351	0.588186	2.0342	0.0387567	5.19872e-05	0.0530925
35	1_1051063_T_C	MTND1P23	2.03573	0.311351	0.70377	2.03417	0.0391495	4.36026e-05	0.0467228
36	1_1051820_T_C	MTND1P23	2.03573	0.311351	0.71873	2.03423	0.0384816	5.87492e-05	0.0584543
37	1_1055037_T_C	MTND1P23	2.03573	0.311351	0.660978	2.0343	0.0374843	9.09077e-05	0.0800708
38	1_1055153_G_A	MTND1P23	2.03573	0.311351	0.841636	2.03414	0.0395308	3.67008e-05	0.0410274
39	1_1056570_T_C	MTND1P23	2.03573	0.311351	1.09275	2.03414	0.0395442	3.64775e-05	0.040829
40	1_1057439_G_A	MTND1P23	2.03573	0.311351	-0.660342	2.03432	-0.0372741	9.95392e-05	0.0855162
41	1_1058607_T_C	MTND1P23	2.03573	0.311351	0.818533	2.03385	0.0430306	7.03157e-06	0.0124463
42	1_1059011_T_G	MTND1P23	2.03573	0.311351	0.639906	2.03422	0.0386178	5.53038e-05	0.0558505
43	1_1059337_A_G	MTND1P23	2.03573	0.311351	0.761868	2.03418	0.0390391	4.58197e-05	0.0482471
44	1_1060101_T_G	MTND1P23	2.03573	0.311351	-0.665172	2.03423	-0.0383702	6.17173e-05	0.060564
45	1_1295039_T_C	MTND1P23	2.03573	0.311351	0.613685	2.0343	0.0374608	9.18386e-05	0.0807291
46	1_1303959_G_T	MTND1P23	2.03573	0.311351	0.738012	2.03394	0.0419518	1.18626e-05	0.0167165
47	1_1306420_G_A	MTND1P23	2.03573	0.311351	0.624399	2.03421	0.0387186	5.28774e-05	0.0537878
48	1_1306584_G_A	MTND1P23	2.03573	0.311351	0.732209	2.03423	0.038395	6.10431e-05	0.0601312
49	1_1308516_C_T	MTND1P23	2.03573	0.311351	-0.608574	2.03419	-0.0389963	4.67083e-05	0.0490065
50	1_1309988_G_A	MTND1P23	2.03573	0.311351	-0.608574	2.03419	-0.0389963	4.67083e-05	0.0490065
51	1_1313807_G_A	MTND1P23	2.03573	0.311351	-0.608574	2.03419	-0.0389963	4.67083e-05	0.0490065
52	1_1318756_A_G	MTND1P23	2.03573	0.311351	0.727519	2.03414	0.0395447	3.64703e-05	0.040823
53	1_1319063_A_G	MTND1P23	2.03573	0.311351	0.727519	2.03414	0.0395447	3.64703e-05	0.040823
54	1_1322866_C_A	MTND1P23	2.03573	0.311351	0.727519	2.03414	0.0395447	3.64703e-05	0.040823
55	1_1329774_C_T	MTND1P23	2.03573	0.311351	0.710725	2.0343	0.037548	8.8437e-05	0.0784468
56	1_1330080_C_T	MTND1P23	2.03573	0.311351	0.764457	2.03391	0.0422715	1.01723e-05	0.0164938
57	1_1330125_G_A	MTND1P23	2.03573	0.311351	-0.622781	2.03413	-0.0396926	3.40976e-05	0.0390673
58	1_1359943_A_G	MTND1P23	2.03573	0.311351	0.765011	2.03371	0.0446165	3.18805e-06	0.00657108
59	1_1360023_C_T	MTND1P23	2.03573	0.311351	0.765011	2.03371	0.0446165	3.18805e-06	0.00657108
60	1_1394423_G_A	MTND1P23	2.03573	0.311351	-0.623094	2.03416	-0.0392674	4.13463e-05	0.0449491
61	1_1395346_G_A	MTND1P23	2.03573	0.311351	-0.624394	2.03412	-0.039785	3.26904e-05	0.0377619
62	1_1402457_G_A	MTND1P23	2.03573	0.311351	-0.643198	2.034	-0.041223	1.6774e-05	0.0221251
63	1_1418000_T_C	NOC2L	2.1748	0.00117966	0.140395	2.1731	0.039542	3.6514e-05	0.040864
64	1_1418181_A_G	NOC2L	2.1748	0.00117966	0.138128	2.17322	0.0381945	6.66876e-05	0.0640382
65	1_1418223_A_G	NOC2L	2.1748	0.00117966	0.140395	2.1731	0.039542	3.6514e-05	0.040864
66	1_1418252_A_G	NOC2L	2.1748	0.00117966	0.140395	2.1731	0.039542	3.6514e-05	0.040864
67	1_1430190_C_A	MTND1P23	2.03573	0.311351	-0.667753	2.03395	-0.0418528	1.24382e-05	0.0173641
68	1_1430908_G_A	MTND1P23	2.03573	0.311351	-0.667753	2.03395	-0.0418528	1.24382e-05	0.0173641
69	1_1431450_G_A	MTND1P23	2.03573	0.311351	-0.667753	2.03395	-0.0418528	1.24382e-05	0.0173641
70	1_1443457_C_T	MTND1P23	2.03573	0.311351	-0.639158	2.03406	-0.0405214	2.32909e-05	0.0288622
71	1_1445187_G_T	MTND1P23	2.03573	0.311351	-0.700093	2.03385	-0.0430069	7.11374e-06	0.012562
72	1_1445240_G_A	MTND1P23	2.03573	0.311351	-0.656741	2.03399	-0.041395	1.54646e-05	0.0206824
73	1_1452511_G_A	MTND1P23	2.03573	0.311351	-0.672567	2.03384	-0.0430854	6.84484e-06	0.0121644
74	1_1452888_A_C	MTND1P23	2.03573	0.311351	-0.672567	2.03384	-0.0430854	6.84484e-06	0.0121644
75	1_1452909_C_A	MTND1P23	2.03573	0.311351	-0.672567	2.03384	-0.0430854	6.84484e-06	0.0121644
76	1_1453703_G_A	MTND1P23	2.03573	0.311351	-0.672567	2.03384	-0.0430854	6.84484e-06	0.0121644
77	1_1454092_G_A	MTND1P23	2.03573	0.311351	-0.672567	2.03384	-0.0430854	6.84484e-06	0.0121644
78	1_1454770_C_T	MTND1P23	2.03573	0.311351	-0.692574	2.03375	-0.044082	4.17432e-06	0.00822804
79	1_1455617_G_T	MTND1P23	2.03573	0.311351	-0.651819	2.03394	-0.0420135	1.15169e-05	0.0164938
80	1_1471992_C_T	MTND1P23	2.03573	0.311351	-0.587355	2.03426	-0.0380339	7.15599e-05	0.0673053
81	1_1481959_C_T	MTND1P23	2.03573	0.311351	0.675437	2.03378	0.0437576	4.90906e-06	0.00944414
82	1_1485282_A_G	MTND1P23	2.03573	0.311351	0.940786	2.03349	0.0469318	9.58146e-07	0.0025439
83	1_1487887_A_G	MTND1P23	2.03573	0.311351	0.701378	2.03367	0.0449883	2.63836e-06	0.00564506
84	1_1488652_A_G	MTND1P23	2.03573	0.311351	0.650402	2.03389	0.0425412	8.92789e-06	0.0150946
85	1_1489916_C_T	MTND1P23	2.03573	0.311351	0.67141	2.03413	0.0397001	3.39816e-05	0.038944
86	1_1490320_T_C	MTND1P23	2.03573	0.311351	0.650402	2.03389	0.0425412	8.92789e-06	0.0150946
87	1_1492850_G_A	MTND1P23	2.03573	0.311351	0.650402	2.03389	0.0425412	8.92789e-06	0.0150946
88	1_1515567_A_C	MTND1P23	2.03573	0.311351	0.804185	2.03364	0.045298	2.25106e-06	0.00503389
89	1_1516109_T_C	MTND1P23	2.03573	0.311351	0.866768	2.03376	0.0439686	4.41838e-06	0.00862138
90	1_1516110_G_A	MTND1P23	2.03573	0.311351	0.866768	2.03376	0.0439686	4.41838e-06	0.00862138
91	1_1520875_A_G	MTND1P23	2.03573	0.311351	0.678608	2.03392	0.0422099	1.04788e-05	0.0164938
92	1_1531601_A_G	MTND1P23	2.03573	0.311351	0.653507	2.034	0.041208	1.68925e-05	0.0222586
93	1_1532105_T_C	MTND1P23	2.03573	0.311351	0.653507	2.034	0.041208	1.68925e-05	0.0222586
94	1_1533018_T_C	MTND1P23	2.03573	0.311351	0.653507	2.034	0.041208	1.68925e-05	0.0222586
95	1_1533095_G_A	MTND1P23	2.03573	0.311351	0.653507	2.034	0.041208	1.68925e-05	0.0222586
96	1_1533253_C_T	MTND1P23	2.03573	0.311351	0.653507	2.034	0.041208	1.68925e-05	0.0222586
97	1_1541864_C_T	MTND1P23	2.03573	0.311351	-0.590133	2.03428	-0.0378088	7.89594e-05	0.0723967
98	1_1553692_G_A	MTND1P23	2.03573	0.311351	-0.597132	2.03431	-0.0373378	9.68447e-05	0.0840373
99	1_1554694_G_A	MTND1P23	2.03573	0.311351	-0.597132	2.03431	-0.0373378	9.68447e-05	0.0840373
100	1_1554852_C_T	MTND1P23	2.03573	0.311351	-0.597132	2.03431	-0.0373378	9.68447e-05	0.0840373
101	1_1561628_C_T	TNFRSF14	2.01339	0.00276612	0.129937	2.0115	0.0432629	6.27251e-06	0.0113762
102	1_1561821_C_A	MTND1P23	2.03573	0.311351	-0.574785	2.03435	-0.0368164	0.000121084	0.0974609
103	1_1561821_C_A	TNFRSF14	2.01339	0.00276612	0.117911	2.01175	0.0402886	2.59421e-05	0.0312564
104	1_1563918_G_A	TNFRSF14	2.01339	0.00276612	0.129937	2.0115	0.0432629	6.27251e-06	0.0113762
105	1_1565561_G_A	TNFRSF14	2.01339	0.00276612	0.129937	2.0115	0.0432629	6.27251e-06	0.0113762
106	1_1565684_G_T	TNFRSF14	2.01339	0.00276612	0.129937	2.0115	0.0432629	6.27251e-06	0.0113762
107	1_1566086_A_G	MTND1P23	2.03573	0.311351	-0.616716	2.03423	-0.0383642	6.18806e-05	0.0606727
108	1_1566086_A_G	TNFRSF14	2.01339	0.00276612	0.132015	2.01142	0.0441705	3.99302e-06	0.00791525
109	1_1568548_A_G	TNFRSF14	2.01339	0.00276612	0.115642	2.01202	0.036828	0.000120489	0.0970826
110	1_1569661_C_T	TNFRSF14	2.01339	0.00276612	0.115642	2.01202	0.036828	0.000120489	0.0970826
111	1_1569875_T_C	TNFRSF14	2.01339	0.00276612	0.129937	2.0115	0.0432629	6.27251e-06	0.0113762
112	1_1570587_T_C	TNFRSF14	2.01339	0.00276612	0.115642	2.01202	0.036828	0.000120489	0.0970826
113	1_1572532_C_A	TNFRSF14	2.01339	0.00276612	0.129937	2.0115	0.0432629	6.27251e-06	0.0113762
114	1_1573079_G_A	TNFRSF14	2.01339	0.00276612	0.129937	2.0115	0.0432629	6.27251e-06	0.0113762
115	1_1573654_C_T	MTND1P23	2.03573	0.311351	-0.575134	2.03435	-0.0368379	0.000119979	0.0967226
116	1_1573654_C_T	TNFRSF14	2.01339	0.00276612	0.127695	2.01147	0.0435889	5.33856e-06	0.0100777
117	1_1574445_G_A	MTND1P23	2.03573	0.311351	-0.60953	2.0342	-0.0388446	4.99874e-05	0.0513952
118	1_1574445_G_A	TNFRSF14	2.01339	0.00276612	0.12948	2.0114	0.0444412	3.48388e-06	0.00709273
119	1_1575421_T_C	MTND1P23	2.03573	0.311351	-0.588574	2.0343	-0.0374788	9.11245e-05	0.0801902
120	1_1575421_T_C	TNFRSF14	2.01339	0.00276612	0.124761	2.01158	0.0423846	9.6313e-06	0.0160665
121	1_1575864_A_G	MTND1P23	2.03573	0.311351	-0.575134	2.03435	-0.0368379	0.000119979	0.0967226
122	1_1575864_A_G	TNFRSF14	2.01339	0.00276612	0.127695	2.01147	0.0435889	5.33856e-06	0.0100777
123	1_2068401_C_T	TNFRSF14	2.01339	0.00276612	0.289065	2.01177	0.0400629	2.87832e-05	0.0340986
124	1_7317759_A_C	NOL9	2.60953	0.00134403	0.172257	2.60757	0.0388186	5.05729e-05	0.0518663
125	1_7374697_G_A	NOL9	2.60953	0.00134403	0.283421	2.60751	0.0393517	3.98016e-05	0.0436701
126	1_7766333_T_C	PARK7	1.06496	0.00775036	0.159489	1.06394	0.0436544	5.16781e-06	0.00980647
127	1_7770275_A_C	PARK7	1.06496	0.00775036	0.182226	1.06418	0.0382198	6.59495e-05	0.063485
128	1_7771292_C_T	PARK7	1.06496	0.00775036	0.182226	1.06418	0.0382198	6.59495e-05	0.063485
129	1_7772476_C_T	PARK7	1.06496	0.00775036	0.182226	1.06418	0.0382198	6.59495e-05	0.063485
130	1_7776621_T_C	PARK7	1.06496	0.00775036	0.194555	1.06417	0.0384387	5.98745e-05	0.059334
131	1_7781511_A_C	PARK7	1.06496	0.00775036	0.194555	1.06417	0.0384387	5.98745e-05	0.059334
132	1_7783137_C_T	PARK7	1.06496	0.00775036	0.194555	1.06417	0.0384387	5.98745e-05	0.059334
133	1_7860156_A_C	RERE	2.41484	0.00141791	0.2294	2.4132	0.0368627	0.000118718	0.0961529
134	1_7860489_C_T	RERE	2.41484	0.00141791	0.2294	2.4132	0.0368627	0.000118718	0.0961529
135	1_9271570_T_G	H6PD	2.80648	2.12391e-13	0.157419	2.80457	0.0368695	0.000118375	0.0961529
136	1_9644867_T_G	PGD	2.439	9.68505e-14	0.131842	2.43724	0.0380102	7.23083e-05	0.0678602
137	1_9656067_G_A	PGD	2.439	9.68505e-14	0.126148	2.43722	0.0381934	6.67192e-05	0.0640552
138	1_10143387_T_C	LZIC	2.52192	0.000749174	0.122942	2.52017	0.0373376	9.68568e-05	0.0840415
139	1_10173977_T_C	LZIC	2.52192	0.000749174	0.170193	2.51946	0.0441612	4.01171e-06	0.00794928
140	1_10454265_G_A	UBE4B	2.70725	0.000647559	0.454349	2.70508	0.0400746	2.86297e-05	0.0339672
141	1_15543404_A_G	DNAJC16	2.71692	0.000393944	0.191082	2.71463	0.0410419	1.82663e-05	0.0237353
142	1_16042283_C_A	NECAP2	2.07984	0.004271	-0.141243	2.0783	-0.0384295	6.01199e-05	0.0594956
143	1_16042302_G_T	NECAP2	2.07984	0.004271	-0.137606	2.07826	-0.0389545	4.75911e-05	0.049696
144	1_21869743_C_T	USP48	2.26889	0.0024816	-0.318066	2.26726	-0.0378896	7.62232e-05	0.0704764
145	1_21872462_G_A	USP48	2.26889	0.0024816	-0.318066	2.26726	-0.0378896	7.62232e-05	0.0704764
146	1_24961935_T_G	RUNX3	1.81129	0.00459894	-0.299351	1.80996	-0.038341	6.25174e-05	0.0610353
147	1_24961994_G_A	RUNX3	1.81129	0.00459894	-0.299351	1.80996	-0.038341	6.25174e-05	0.0610353
148	1_25934520_T_C	RUNX3	1.81129	0.00459894	-0.181109	1.81001	-0.0375395	8.87625e-05	0.0786209
149	1_26392390_C_T	SH3BGRL3	0.920373	0.0406706	0.150674	0.919664	0.0392446	4.17739e-05	0.0452852
150	1_26394123_C_T	SH3BGRL3	0.920373	0.0406706	0.146864	0.919724	0.0375341	8.8971e-05	0.0787694
151	1_26394843_G_A	SH3BGRL3	0.920373	0.0406706	0.146864	0.919724	0.0375341	8.8971e-05	0.0787694
152	1_26397561_T_C	SH3BGRL3	0.920373	0.0406706	0.154819	0.91966	0.0393513	3.9809e-05	0.0436701
153	1_26399184_G_A	SH3BGRL3	0.920373	0.0406706	0.153015	0.91966	0.0393382	4.00455e-05	0.0438858
154	1_26403576_T_C	SH3BGRL3	0.920373	0.0406706	0.154819	0.91966	0.0393513	3.9809e-05	0.0436701
155	1_26404302_C_T	SH3BGRL3	0.920373	0.0406706	0.153015	0.91966	0.0393382	4.00455e-05	0.0438858
156	1_26405477_A_C	SH3BGRL3	0.920373	0.0406706	0.154819	0.91966	0.0393513	3.9809e-05	0.0436701
157	1_26405479_T_C	SH3BGRL3	0.920373	0.0406706	0.154819	0.91966	0.0393513	3.9809e-05	0.0436701
158	1_26406748_G_A	SH3BGRL3	0.920373	0.0406706	0.159226	0.919676	0.0389074	4.86038e-05	0.0503014
159	1_27044779_A_G	SYTL1	2.43694	0.00167301	0.194229	2.43525	0.0371707	0.000104066	0.0880509
160	1_27045952_A_G	SYTL1	2.43694	0.00167301	0.192946	2.43524	0.0373032	9.83014e-05	0.0849609
161	1_27047727_A_G	SYTL1	2.43694	0.00167301	0.192946	2.43524	0.0373032	9.83014e-05	0.0849609
162	1_27049506_C_T	SYTL1	2.43694	0.00167301	0.270505	2.43526	0.0371379	0.000105539	0.0889295
163	1_27049518_G_T	SYTL1	2.43694	0.00167301	0.270505	2.43526	0.0371379	0.000105539	0.0889295
164	1_27049671_G_A	SYTL1	2.43694	0.00167301	0.270505	2.43526	0.0371379	0.000105539	0.0889295
165	1_27049717_G_A	SYTL1	2.43694	0.00167301	0.270505	2.43526	0.0371379	0.000105539	0.0889295
166	1_27098307_T_C	SH3BGRL3	0.920373	0.0406706	0.29397	0.91965	0.0396302	3.50804e-05	0.0399974
167	1_27125466_G_A	SH3BGRL3	0.920373	0.0406706	0.29397	0.91965	0.0396302	3.50804e-05	0.0399974
168	1_27138894_C_T	SH3BGRL3	0.920373	0.0406706	0.29397	0.91965	0.0396302	3.50804e-05	0.0399974
169	1_27148904_A_G	SH3BGRL3	0.920373	0.0406706	0.29397	0.91965	0.0396302	3.50804e-05	0.0399974
170	1_27169875_A_C	SH3BGRL3	0.920373	0.0406706	0.29397	0.91965	0.0396302	3.50804e-05	0.0399974
171	1_27184068_G_T	SH3BGRL3	0.920373	0.0406706	0.29397	0.91965	0.0396302	3.50804e-05	0.0399974
172	1_27184493_T_G	SH3BGRL3	0.920373	0.0406706	0.29397	0.91965	0.0396302	3.50804e-05	0.0399974
173	1_27982165_C_A	EYA3	2.61993	0.00565075	-0.231315	2.61745	-0.04353	5.49676e-06	0.0102997
174	1_27990253_C_T	EYA3	2.61993	0.00565075	-0.236204	2.61747	-0.043329	6.07144e-06	0.0110575
175	1_28001111_T_C	EYA3	2.61993	0.00565075	-0.236204	2.61747	-0.043329	6.07144e-06	0.0110575
176	1_28002357_A_C	EYA3	2.61993	0.00565075	-0.236204	2.61747	-0.043329	6.07144e-06	0.0110575
177	1_28002858_C_T	EYA3	2.61993	0.00565075	-0.236204	2.61747	-0.043329	6.07144e-06	0.0110575
178	1_28002903_T_C	EYA3	2.61993	0.00565075	-0.236204	2.61747	-0.043329	6.07144e-06	0.0110575
179	1_28003218_T_C	EYA3	2.61993	0.00565075	-0.22022	2.61731	-0.0447211	3.02328e-06	0.00626795
180	1_28006502_A_C	EYA3	2.61993	0.00565075	-0.22022	2.61731	-0.0447211	3.02328e-06	0.00626795
181	1_28012777_G_A	EYA3	2.61993	0.00565075	-0.247184	2.61724	-0.0453331	2.21079e-06	0.00497166
182	1_28013829_A_G	EYA3	2.61993	0.00565075	-0.22022	2.61731	-0.0447211	3.02328e-06	0.00626795
183	1_28014138_C_A	EYA3	2.61993	0.00565075	-0.247184	2.61724	-0.0453331	2.21079e-06	0.00497166
184	1_28014480_C_T	EYA3	2.61993	0.00565075	-0.236204	2.61747	-0.043329	6.07144e-06	0.0110575
185	1_28016266_A_G	EYA3	2.61993	0.00565075	-0.22022	2.61731	-0.0447211	3.02328e-06	0.00626795
186	1_28017386_G_A	EYA3	2.61993	0.00565075	-0.247184	2.61724	-0.0453331	2.21079e-06	0.00497166
187	1_28017670_C_T	EYA3	2.61993	0.00565075	-0.247184	2.61724	-0.0453331	2.21079e-06	0.00497166
188	1_28018469_A_G	EYA3	2.61993	0.00565075	-0.22022	2.61731	-0.0447211	3.02328e-06	0.00626795
189	1_28020939_C_A	EYA3	2.61993	0.00565075	-0.22022	2.61731	-0.0447211	3.02328e-06	0.00626795
190	1_28022212_G_A	EYA3	2.61993	0.00565075	-0.247184	2.61724	-0.0453331	2.21079e-06	0.00497166
191	1_28022633_T_C	EYA3	2.61993	0.00565075	-0.22022	2.61731	-0.0447211	3.02328e-06	0.00626795
192	1_28022642_T_C	EYA3	2.61993	0.00565075	-0.247184	2.61724	-0.0453331	2.21079e-06	0.00497166
193	1_28023817_C_T	EYA3	2.61993	0.00565075	-0.22022	2.61731	-0.0447211	3.02328e-06	0.00626795
194	1_28025604_G_A	EYA3	2.61993	0.00565075	-0.236204	2.61747	-0.043329	6.07144e-06	0.0110575
195	1_28026136_C_T	EYA3	2.61993	0.00565075	-0.22022	2.61731	-0.0447211	3.02328e-06	0.00626795
196	1_28029023_T_G	EYA3	2.61993	0.00565075	-0.247184	2.61724	-0.0453331	2.21079e-06	0.00497166
197	1_28029752_T_C	EYA3	2.61993	0.00565075	-0.236204	2.61747	-0.043329	6.07144e-06	0.0110575
198	1_28039477_C_T	EYA3	2.61993	0.00565075	-0.247184	2.61724	-0.0453331	2.21079e-06	0.00497166
199	1_28039504_A_G	EYA3	2.61993	0.00565075	-0.209281	2.6173	-0.044851	2.82987e-06	0.00593227
200	1_28045481_T_C	EYA3	2.61993	0.00565075	-0.209281	2.6173	-0.044851	2.82987e-06	0.00593227
201	1_28048304_C_T	EYA3	2.61993	0.00565075	-0.236204	2.61747	-0.043329	6.07144e-06	0.0110575
202	1_28049066_T_C	EYA3	2.61993	0.00565075	-0.236204	2.61747	-0.043329	6.07144e-06	0.0110575
203	1_28050376_A_G	EYA3	2.61993	0.00565075	-0.236204	2.61747	-0.043329	6.07144e-06	0.0110575
204	1_28050542_C_T	EYA3	2.61993	0.00565075	-0.22022	2.61731	-0.0447211	3.02328e-06	0.00626795
205	1_28051873_C_T	EYA3	2.61993	0.00565075	-0.236204	2.61747	-0.043329	6.07144e-06	0.0110575
206	1_28052811_A_G	EYA3	2.61993	0.00565075	-0.22022	2.61731	-0.0447211	3.02328e-06	0.00626795
207	1_28053598_T_C	EYA3	2.61993	0.00565075	-0.22022	2.61731	-0.0447211	3.02328e-06	0.00626795
208	1_28056556_A_G	EYA3	2.61993	0.00565075	-0.236204	2.61747	-0.043329	6.07144e-06	0.0110575
209	1_28057015_C_T	EYA3	2.61993	0.00565075	-0.165223	2.61813	-0.0370847	0.000107976	0.0905864
210	1_28059212_C_T	EYA3	2.61993	0.00565075	-0.236204	2.61747	-0.043329	6.07144e-06	0.0110575
211	1_28060670_T_C	EYA3	2.61993	0.00565075	-0.22022	2.61731	-0.0447211	3.02328e-06	0.00626795
212	1_28064085_T_C	EYA3	2.61993	0.00565075	-0.256525	2.61744	-0.0436354	5.21662e-06	0.0098853
213	1_28067690_T_G	EYA3	2.61993	0.00565075	-0.247184	2.61724	-0.0453331	2.21079e-06	0.00497166
214	1_28068240_G_A	EYA3	2.61993	0.00565075	-0.227828	2.61725	-0.045267	2.28725e-06	0.00505366
215	1_28069611_A_G	EYA3	2.61993	0.00565075	-0.209281	2.6173	-0.044851	2.82987e-06	0.00593227
216	1_28074367_T_C	EYA3	2.61993	0.00565075	-0.22022	2.61731	-0.0447211	3.02328e-06	0.00626795
217	1_28076413_C_T	EYA3	2.61993	0.00565075	-0.227828	2.61725	-0.045267	2.28725e-06	0.00505366
218	1_28084543_T_C	EYA3	2.61993	0.00565075	-0.22022	2.61731	-0.0447211	3.02328e-06	0.00626795
219	1_28900780_A_G	SNHG12	2.61394	0.00260769	0.309373	2.61216	0.036874	0.000118149	0.0960955
220	1_31624839_C_T	MARCKSL1	2.07086	0.0186406	0.426042	2.0694	0.037525	8.93228e-05	0.0790082
221	1_34850136_T_C	SMIM12	2.11317	0.000677893	-0.123634	2.11152	-0.0394692	3.77409e-05	0.0419608
222	1_34850318_G_A	SMIM12	2.11317	0.000677893	-0.123634	2.11152	-0.0394692	3.77409e-05	0.0419608
223	1_34850449_A_G	SMIM12	2.11317	0.000677893	-0.123634	2.11152	-0.0394692	3.77409e-05	0.0419608
224	1_36869632_C_T	GNL2	2.27088	0.000255587	0.192092	2.26918	0.0386884	5.35952e-05	0.0543554
225	1_36874317_C_A	GNL2	2.27088	0.000255587	0.196725	2.26914	0.0390838	4.4908e-05	0.0475862
226	1_37145982_C_T	C1orf109	2.69426	0.00107551	-0.173094	2.69237	-0.0374123	9.37814e-05	0.0820093
227	1_37156701_C_T	C1orf109	2.69426	0.00107551	0.170893	2.69236	0.0374856	9.08598e-05	0.0800708
228	1_37157287_A_G	C1orf109	2.69426	0.00107551	0.170893	2.69236	0.0374856	9.08598e-05	0.0800708
229	1_37158471_A_C	C1orf109	2.69426	0.00107551	0.170893	2.69236	0.0374856	9.08598e-05	0.0800708
230	1_37268112_G_A	C1orf109	2.69426	0.00107551	0.256816	2.69219	0.0391511	4.35712e-05	0.0467228
231	1_37282613_T_C	C1orf109	2.69426	0.00107551	0.190238	2.69231	0.0380614	7.07018e-05	0.0665957
232	1_37285013_C_T	C1orf109	2.69426	0.00107551	0.190238	2.69231	0.0380614	7.07018e-05	0.0665957
233	1_37286166_G_A	C1orf109	2.69426	0.00107551	0.290569	2.69207	0.0402477	2.6436e-05	0.0317407
234	1_37291027_G_A	C1orf109	2.69426	0.00107551	0.184695	2.69243	0.0367886	0.000122523	0.0981894
235	1_37737048_C_T	C1orf109	2.69426	0.00107551	-0.178356	2.6924	-0.0371729	0.000103969	0.0879879
236	1_37737595_T_G	C1orf109	2.69426	0.00107551	-0.178356	2.6924	-0.0371729	0.000103969	0.0879879
237	1_37818487_G_A	C1orf109	2.69426	0.00107551	0.269566	2.69234	0.0377528	8.09086e-05	0.0734985
238	1_37824724_C_A	C1orf109	2.69426	0.00107551	0.269566	2.69234	0.0377528	8.09086e-05	0.0734985
239	1_37825668_C_T	C1orf109	2.69426	0.00107551	0.269566	2.69234	0.0377528	8.09086e-05	0.0734985
240	1_37828320_T_C	C1orf109	2.69426	0.00107551	0.269566	2.69234	0.0377528	8.09086e-05	0.0734985
241	1_37861914_T_C	C1orf109	2.69426	0.00107551	0.269566	2.69234	0.0377528	8.09086e-05	0.0734985
242	1_37875846_A_G	C1orf109	2.69426	0.00107551	0.269566	2.69234	0.0377528	8.09086e-05	0.0734985
243	1_37895019_G_A	C1orf109	2.69426	0.00107551	0.269566	2.69234	0.0377528	8.09086e-05	0.0734985
244	1_37896890_G_A	C1orf109	2.69426	0.00107551	0.269566	2.69234	0.0377528	8.09086e-05	0.0734985
245	1_37912457_C_A	C1orf109	2.69426	0.00107551	0.269566	2.69234	0.0377528	8.09086e-05	0.0734985
246	1_38064996_G_A	C1orf109	2.69426	0.00107551	0.200139	2.69222	0.0388492	4.98867e-05	0.0513168
247	1_38066073_A_G	C1orf109	2.69426	0.00107551	0.200671	2.69221	0.038981	4.70278e-05	0.0492613
248	1_38066334_T_C	C1orf109	2.69426	0.00107551	0.200671	2.69221	0.038981	4.70278e-05	0.0492613
249	1_38066389_T_C	C1orf109	2.69426	0.00107551	0.200671	2.69221	0.038981	4.70278e-05	0.0492613
250	1_38206025_G_A	GNL2	2.27088	0.000255587	-0.115393	2.26922	-0.0382273	6.57305e-05	0.0633031
251	1_38216162_C_T	GNL2	2.27088	0.000255587	-0.111903	2.26924	-0.0379629	7.38191e-05	0.0687645
252	1_38550132_G_T	NDUFS5	1.27775	0.00393124	0.176837	1.27686	0.0373669	9.56382e-05	0.0832317
253	1_41732200_C_T	YBX1	0.828164	0.0224752	0.126523	0.827444	0.0416763	1.35315e-05	0.0185994
254	1_42678811_T_C	SLC2A1	2.73864	0.00518767	0.376722	2.73637	0.0406799	2.16357e-05	0.027331
255	1_42688530_C_T	SLC2A1	2.73864	0.00518767	0.376722	2.73637	0.0406799	2.16357e-05	0.027331
256	1_42779496_C_T	SLC2A1	2.73864	0.00518767	0.376722	2.73637	0.0406799	2.16357e-05	0.027331
257	1_42780974_T_C	SLC2A1	2.73864	0.00518767	0.376722	2.73637	0.0406799	2.16357e-05	0.027331
258	1_42786697_C_T	SLC2A1	2.73864	0.00518767	0.358444	2.73639	0.0405106	2.34081e-05	0.0289997
259	1_42789406_C_T	SLC2A1	2.73864	0.00518767	0.376722	2.73637	0.0406799	2.16357e-05	0.027331
260	1_42797155_C_T	SLC2A1	2.73864	0.00518767	0.376722	2.73637	0.0406799	2.16357e-05	0.027331
261	1_42809101_A_G	SLC2A1	2.73864	0.00518767	0.376722	2.73637	0.0406799	2.16357e-05	0.027331
262	1_42809516_A_G	SLC2A1	2.73864	0.00518767	0.376722	2.73637	0.0406799	2.16357e-05	0.027331
263	1_42811180_A_G	SLC2A1	2.73864	0.00518767	0.376722	2.73637	0.0406799	2.16357e-05	0.027331
264	1_42816330_G_A	SLC2A1	2.73864	0.00518767	0.376722	2.73637	0.0406799	2.16357e-05	0.027331
265	1_42823154_T_C	SLC2A1	2.73864	0.00518767	0.376722	2.73637	0.0406799	2.16357e-05	0.027331
266	1_42827977_A_G	SLC2A1	2.73864	0.00518767	0.376722	2.73637	0.0406799	2.16357e-05	0.027331
267	1_42830901_C_T	SLC2A1	2.73864	0.00518767	0.376722	2.73637	0.0406799	2.16357e-05	0.027331
268	1_42833137_T_C	SLC2A1	2.73864	0.00518767	0.376722	2.73637	0.0406799	2.16357e-05	0.027331
269	1_42834164_C_T	YBX1	0.828164	0.0224752	0.0918304	0.827528	0.0391747	4.31099e-05	0.0463344
270	1_43003384_C_A	C1orf50	2.6142	0.0021614	0.277524	2.61236	0.0375539	8.82113e-05	0.0782796
271	1_43686782_A_G	C1orf50	2.6142	0.0021614	0.284537	2.61147	0.045665	1.86267e-06	0.00432397
272	1_43689199_C_T	C1orf50	2.6142	0.0021614	0.284537	2.61147	0.045665	1.86267e-06	0.00432397
273	1_43693760_C_T	C1orf50	2.6142	0.0021614	0.284537	2.61147	0.045665	1.86267e-06	0.00432397
274	1_43706709_G_A	C1orf50	2.6142	0.0021614	0.284537	2.61147	0.045665	1.86267e-06	0.00432397
275	1_43708274_A_G	C1orf50	2.6142	0.0021614	0.284537	2.61147	0.045665	1.86267e-06	0.00432397
276	1_43709849_A_G	C1orf50	2.6142	0.0021614	0.284537	2.61147	0.045665	1.86267e-06	0.00432397
277	1_43709853_A_G	C1orf50	2.6142	0.0021614	0.284537	2.61147	0.045665	1.86267e-06	0.00432397
278	1_43710431_A_G	C1orf50	2.6142	0.0021614	0.284537	2.61147	0.045665	1.86267e-06	0.00432397
279	1_43711198_C_T	C1orf50	2.6142	0.0021614	0.284537	2.61147	0.045665	1.86267e-06	0.00432397
280	1_43713986_G_A	C1orf50	2.6142	0.0021614	0.284537	2.61147	0.045665	1.86267e-06	0.00432397
281	1_43716053_T_C	C1orf50	2.6142	0.0021614	0.284537	2.61147	0.045665	1.86267e-06	0.00432397
282	1_43716335_T_C	C1orf50	2.6142	0.0021614	0.284537	2.61147	0.045665	1.86267e-06	0.00432397
283	1_43716656_C_A	C1orf50	2.6142	0.0021614	0.284537	2.61147	0.045665	1.86267e-06	0.00432397
284	1_43716785_T_G	C1orf50	2.6142	0.0021614	0.284537	2.61147	0.045665	1.86267e-06	0.00432397
285	1_43718440_C_T	C1orf50	2.6142	0.0021614	0.284537	2.61147	0.045665	1.86267e-06	0.00432397
286	1_43733838_G_A	C1orf50	2.6142	0.0021614	0.27752	2.61155	0.044996	2.62805e-06	0.00562968
287	1_43739252_T_G	C1orf50	2.6142	0.0021614	0.27752	2.61155	0.044996	2.62805e-06	0.00562968
288	1_43740191_G_A	C1orf50	2.6142	0.0021614	0.27752	2.61155	0.044996	2.62805e-06	0.00562968
289	1_43743954_A_G	C1orf50	2.6142	0.0021614	0.27752	2.61155	0.044996	2.62805e-06	0.00562968
290	1_43744946_G_T	C1orf50	2.6142	0.0021614	0.27752	2.61155	0.044996	2.62805e-06	0.00562968
291	1_43757260_G_T	C1orf50	2.6142	0.0021614	0.27752	2.61155	0.044996	2.62805e-06	0.00562968
292	1_43757328_A_C	C1orf50	2.6142	0.0021614	0.27752	2.61155	0.044996	2.62805e-06	0.00562968
293	1_44425984_T_C	UROD	2.33734	0.00233267	0.326535	2.33569	0.0375441	8.85868e-05	0.0785164
294	1_44427401_G_T	UROD	2.33734	0.00233267	0.326535	2.33569	0.0375441	8.85868e-05	0.0785164
295	1_44427659_A_G	UROD	2.33734	0.00233267	0.326535	2.33569	0.0375441	8.85868e-05	0.0785164
296	1_44430041_G_A	UROD	2.33734	0.00233267	0.326535	2.33569	0.0375441	8.85868e-05	0.0785164
297	1_44596644_A_G	EIF2B3	2.66675	3.78625e-12	0.332264	2.66471	0.0391608	4.33802e-05	0.0465757
298	1_52633845_A_G	ECHDC2	2.78356	0.000791353	0.14947	2.78168	0.0367547	0.000124303	0.0993358
299	1_52695218_C_T	TXNDC12	2.22115	0.00254328	0.138538	2.21963	0.0369563	0.00011407	0.0940242
300	1_52696744_A_G	TXNDC12	2.22115	0.00254328	0.161451	2.2192	0.0419486	1.18808e-05	0.0167344
301	1_52698877_C_A	TXNDC12	2.22115	0.00254328	0.164291	2.21911	0.0428357	7.73527e-06	0.0134743
302	1_52703170_T_C	TXNDC12	2.22115	0.00254328	0.164291	2.21911	0.0428357	7.73527e-06	0.0134743
303	1_52703346_G_A	TXNDC12	2.22115	0.00254328	-0.14409	2.21963	-0.0369979	0.000112061	0.0929349
304	1_52703692_A_G	TXNDC12	2.22115	0.00254328	0.164291	2.21911	0.0428357	7.73527e-06	0.0134743
305	1_52703713_C_A	TXNDC12	2.22115	0.00254328	-0.14409	2.21963	-0.0369979	0.000112061	0.0929349
306	1_52704822_T_C	TXNDC12	2.22115	0.00254328	0.164291	2.21911	0.0428357	7.73527e-06	0.0134743
307	1_52706491_T_C	TXNDC12	2.22115	0.00254328	0.151009	2.21933	0.0405225	2.32788e-05	0.0288518
308	1_52707380_C_T	TXNDC12	2.22115	0.00254328	0.151009	2.21933	0.0405225	2.32788e-05	0.0288518
309	1_53337121_T_C	SCP2	1.74319	0.00374536	0.179046	1.74196	0.0375379	8.88257e-05	0.0786738
310	1_53424914_G_A	HSPB11	1.60851	0.0012338	-0.134316	1.60729	-0.0388036	5.0911e-05	0.0521201
311	1_53425080_A_G	HSPB11	1.60851	0.0012338	-0.134316	1.60729	-0.0388036	5.0911e-05	0.0521201
312	1_53425382_C_T	HSPB11	1.60851	0.0012338	-0.134316	1.60729	-0.0388036	5.0911e-05	0.0521201
313	1_53426189_G_A	HSPB11	1.60851	0.0012338	-0.134316	1.60729	-0.0388036	5.0911e-05	0.0521201
314	1_53426222_C_T	HSPB11	1.60851	0.0012338	-0.134316	1.60729	-0.0388036	5.0911e-05	0.0521201
315	1_53428200_C_T	HSPB11	1.60851	0.0012338	-0.155871	1.60705	-0.0424914	9.14621e-06	0.0154052
316	1_53428935_T_C	HSPB11	1.60851	0.0012338	-0.140893	1.60715	-0.0410146	1.85018e-05	0.0240138
317	1_53428961_T_C	HSPB11	1.60851	0.0012338	-0.140893	1.60715	-0.0410146	1.85018e-05	0.0240138
318	1_53430927_C_T	HSPB11	1.60851	0.0012338	-0.140893	1.60715	-0.0410146	1.85018e-05	0.0240138
319	1_53577713_G_A	HSPB11	1.60851	0.0012338	-0.107394	1.60727	-0.039168	4.32408e-05	0.0464561
320	1_53579507_T_C	HSPB11	1.60851	0.0012338	-0.107394	1.60727	-0.039168	4.32408e-05	0.0464561
321	1_53580183_T_G	HSPB11	1.60851	0.0012338	-0.107394	1.60727	-0.039168	4.32408e-05	0.0464561
322	1_63415881_T_C	ITGB3BP	2.3245	0.000309713	0.160077	2.32277	0.0386771	5.38642e-05	0.0545301
323	1_63438623_C_T	ITGB3BP	2.3245	0.000309713	0.160077	2.32277	0.0386771	5.38642e-05	0.0545301
324	1_63443064_T_C	ITGB3BP	2.3245	0.000309713	0.160077	2.32277	0.0386771	5.38642e-05	0.0545301
325	1_63456211_T_C	ITGB3BP	2.3245	0.000309713	0.160077	2.32277	0.0386771	5.38642e-05	0.0545301
326	1_63457142_C_T	ITGB3BP	2.3245	0.000309713	0.160077	2.32277	0.0386771	5.38642e-05	0.0545301
327	1_63460622_T_C	ITGB3BP	2.3245	0.000309713	0.160077	2.32277	0.0386771	5.38642e-05	0.0545301
328	1_63480593_A_G	ITGB3BP	2.3245	0.000309713	0.160077	2.32277	0.0386771	5.38642e-05	0.0545301
329	1_63489337_T_C	ITGB3BP	2.3245	0.000309713	0.160077	2.32277	0.0386771	5.38642e-05	0.0545301
330	1_63493454_A_C	ITGB3BP	2.3245	0.000309713	0.163216	2.32281	0.0381528	6.79206e-05	0.0647489
331	1_63511501_T_C	ITGB3BP	2.3245	0.000309713	0.160077	2.32277	0.0386771	5.38642e-05	0.0545301
332	1_63521194_T_C	ITGB3BP	2.3245	0.000309713	0.160077	2.32277	0.0386771	5.38642e-05	0.0545301
333	1_63523233_G_A	ITGB3BP	2.3245	0.000309713	0.160077	2.32277	0.0386771	5.38642e-05	0.0545301
334	1_63528821_C_T	ITGB3BP	2.3245	0.000309713	0.160077	2.32277	0.0386771	5.38642e-05	0.0545301
335	1_63529504_G_A	ITGB3BP	2.3245	0.000309713	0.160077	2.32277	0.0386771	5.38642e-05	0.0545301
336	1_63543803_T_G	ITGB3BP	2.3245	0.000309713	0.163258	2.32269	0.0394863	3.74484e-05	0.0416857
337	1_63545149_C_T	ITGB3BP	2.3245	0.000309713	0.160077	2.32277	0.0386771	5.38642e-05	0.0545301
338	1_63552159_G_A	ITGB3BP	2.3245	0.000309713	0.160077	2.32277	0.0386771	5.38642e-05	0.0545301
339	1_63559093_G_T	ITGB3BP	2.3245	0.000309713	0.160077	2.32277	0.0386771	5.38642e-05	0.0545301
340	1_63579968_T_C	ITGB3BP	2.3245	0.000309713	0.163258	2.32269	0.0394863	3.74484e-05	0.0416857
341	1_63580525_T_C	ITGB3BP	2.3245	0.000309713	0.121469	2.32291	0.0370346	0.000110316	0.0920107
342	1_63585628_T_C	ITGB3BP	2.3245	0.000309713	0.160077	2.32277	0.0386771	5.38642e-05	0.0545301
343	1_63589088_C_A	ITGB3BP	2.3245	0.000309713	0.13011	2.32281	0.0381362	6.84188e-05	0.0651084
344	1_63592345_T_C	ITGB3BP	2.3245	0.000309713	0.13011	2.32281	0.0381362	6.84188e-05	0.0651084
345	1_63599109_C_T	ITGB3BP	2.3245	0.000309713	0.163458	2.32271	0.0392751	4.1202e-05	0.0448153
346	1_63599400_G_A	ITGB3BP	2.3245	0.000309713	0.163458	2.32271	0.0392751	4.1202e-05	0.0448153
347	1_63600146_G_A	ITGB3BP	2.3245	0.000309713	0.138017	2.32271	0.0393035	4.06789e-05	0.0444074
348	1_63602349_G_T	ITGB3BP	2.3245	0.000309713	0.163458	2.32271	0.0392751	4.1202e-05	0.0448153
349	1_63602611_C_A	ITGB3BP	2.3245	0.000309713	0.138017	2.32271	0.0393035	4.06789e-05	0.0444074
350	1_63602618_C_A	ITGB3BP	2.3245	0.000309713	0.138017	2.32271	0.0393035	4.06789e-05	0.0444074
351	1_78112866_G_A	NEXN	1.98351	0.0344495	0.232509	1.98214	0.0370979	0.000107365	0.0901427
352	1_78174425_G_T	NEXN	1.98351	0.0344495	-0.246185	1.98206	-0.0382537	6.49729e-05	0.0627539
353	1_78174538_A_C	NEXN	1.98351	0.0344495	0.244844	1.98204	0.0385045	5.81545e-05	0.0580449
354	1_78175940_T_C	NEXN	1.98351	0.0344495	-0.246185	1.98206	-0.0382537	6.49729e-05	0.0627539
355	1_78177691_G_A	NEXN	1.98351	0.0344495	-0.246185	1.98206	-0.0382537	6.49729e-05	0.0627539
356	1_78178334_G_T	NEXN	1.98351	0.0344495	-0.246185	1.98206	-0.0382537	6.49729e-05	0.0627539
357	1_78179251_C_T	NEXN	1.98351	0.0344495	0.239055	1.98212	0.0374854	9.08659e-05	0.0800708
358	1_78179572_A_G	NEXN	1.98351	0.0344495	-0.241469	1.98212	-0.037437	9.27859e-05	0.0813495
359	1_78191711_T_C	NEXN	1.98351	0.0344495	-0.246185	1.98206	-0.0382537	6.49729e-05	0.0627539
360	1_78196099_A_G	NEXN	1.98351	0.0344495	-0.246185	1.98206	-0.0382537	6.49729e-05	0.0627539
361	1_79874541_G_A	LINC01781	2.53029	0.0206587	0.587376	2.52851	0.0374295	9.30905e-05	0.0815697
362	1_89064742_C_T	GBP3	2.11126	0.00540476	-0.138926	2.10974	-0.0379474	7.43224e-05	0.0691665
363	1_89064901_G_T	GBP3	2.11126	0.00540476	-0.138926	2.10974	-0.0379474	7.43224e-05	0.0691665
364	1_89068515_C_A	GBP3	2.11126	0.00540476	-0.138926	2.10974	-0.0379474	7.43224e-05	0.0691665
365	1_89068652_T_C	GBP3	2.11126	0.00540476	-0.137775	2.10978	-0.0373755	9.52849e-05	0.0829554
366	1_89068655_C_T	GBP3	2.11126	0.00540476	-0.138926	2.10974	-0.0379474	7.43224e-05	0.0691665
367	1_89073653_A_G	GBP3	2.11126	0.00540476	-0.138487	2.10981	-0.0369778	0.000113028	0.0934455
368	1_89075836_G_A	GBP3	2.11126	0.00540476	-0.138487	2.10981	-0.0369778	0.000113028	0.0934455
369	1_89102259_G_A	GBP3	2.11126	0.00540476	-0.128334	2.10982	-0.0369112	0.000116289	0.0952084
370	1_89103442_T_C	GBP3	2.11126	0.00540476	-0.129039	2.10978	-0.0374044	9.41043e-05	0.0822154
371	1_89103472_A_C	GBP3	2.11126	0.00540476	-0.129039	2.10978	-0.0374044	9.41043e-05	0.0822154
372	1_89107579_T_C	GBP3	2.11126	0.00540476	-0.128193	2.10983	-0.0368174	0.000121031	0.097425
373	1_89109109_A_G	GBP3	2.11126	0.00540476	-0.129039	2.10978	-0.0374044	9.41043e-05	0.0822154
374	1_89109137_T_C	GBP3	2.11126	0.00540476	-0.129039	2.10978	-0.0374044	9.41043e-05	0.0822154
375	1_89111234_A_G	GBP3	2.11126	0.00540476	-0.128334	2.10982	-0.0369112	0.000116289	0.0952084
376	1_89111666_A_G	GBP3	2.11126	0.00540476	-0.128334	2.10982	-0.0369112	0.000116289	0.0952084
377	1_89118882_G_A	GBP3	2.11126	0.00540476	-0.128334	2.10982	-0.0369112	0.000116289	0.0952084
378	1_89123873_C_T	GBP3	2.11126	0.00540476	-0.128334	2.10982	-0.0369112	0.000116289	0.0952084
379	1_89125399_G_T	GBP3	2.11126	0.00540476	-0.128334	2.10982	-0.0369112	0.000116289	0.0952084
380	1_89605734_G_A	GBP5	1.51348	0.0665816	0.295309	1.51244	0.0372104	0.000102305	0.0871023
381	1_89605738_G_A	GBP5	1.51348	0.0665816	0.295309	1.51244	0.0372104	0.000102305	0.0871023
382	1_89605760_C_T	GBP5	1.51348	0.0665816	0.295309	1.51244	0.0372104	0.000102305	0.0871023
383	1_89606048_T_C	GBP5	1.51348	0.0665816	0.295309	1.51244	0.0372104	0.000102305	0.0871023
384	1_92347568_A_C	CCDC18-AS1	2.12617	0.00522439	-0.18756	2.12467	-0.0376554	8.44111e-05	0.0759713
385	1_93079072_C_T	DR1	2.04201	0.00544984	0.134428	2.04022	0.0418558	1.24203e-05	0.0173508
386	1_93115435_T_C	DR1	2.04201	0.00544984	0.132637	2.04022	0.0418518	1.24441e-05	0.0173649
387	1_93118642_A_G	DR1	2.04201	0.00544984	0.132637	2.04022	0.0418518	1.24441e-05	0.0173649
388	1_93135073_A_G	DR1	2.04201	0.00544984	0.132637	2.04022	0.0418518	1.24441e-05	0.0173649
389	1_93142463_C_A	DR1	2.04201	0.00544984	0.132637	2.04022	0.0418518	1.24441e-05	0.0173649
390	1_93142470_G_A	DR1	2.04201	0.00544984	0.132637	2.04022	0.0418518	1.24441e-05	0.0173649
391	1_93144286_C_T	DR1	2.04201	0.00544984	0.132637	2.04022	0.0418518	1.24441e-05	0.0173649
392	1_93145378_T_C	DR1	2.04201	0.00544984	0.132637	2.04022	0.0418518	1.24441e-05	0.0173649
393	1_93168452_G_A	DR1	2.04201	0.00544984	-0.130515	2.04061	-0.0370385	0.000110132	0.0919316
394	1_93172843_G_A	DR1	2.04201	0.00544984	-0.131966	2.04055	-0.0377876	7.96917e-05	0.0727494
395	1_93207166_C_A	DR1	2.04201	0.00544984	0.153823	2.04006	0.0437342	4.96652e-06	0.00949778
396	1_93212861_C_T	DR1	2.04201	0.00544984	0.153823	2.04006	0.0437342	4.96652e-06	0.00949778
397	1_93215179_A_G	DR1	2.04201	0.00544984	0.153823	2.04006	0.0437342	4.96652e-06	0.00949778
398	1_93223262_G_T	DR1	2.04201	0.00544984	0.153823	2.04006	0.0437342	4.96652e-06	0.00949778
399	1_93229589_G_A	DR1	2.04201	0.00544984	0.153823	2.04006	0.0437342	4.96652e-06	0.00949778
400	1_93230193_G_A	DR1	2.04201	0.00544984	0.153823	2.04006	0.0437342	4.96652e-06	0.00949778
401	1_93232922_A_G	DR1	2.04201	0.00544984	0.153823	2.04006	0.0437342	4.96652e-06	0.00949778
402	1_93233668_A_G	DR1	2.04201	0.00544984	0.153823	2.04006	0.0437342	4.96652e-06	0.00949778
403	1_93241079_C_T	DR1	2.04201	0.00544984	0.153823	2.04006	0.0437342	4.96652e-06	0.00949778
404	1_93249662_A_G	DR1	2.04201	0.00544984	-0.130515	2.04061	-0.0370385	0.000110132	0.0919316
405	1_93257919_G_A	DR1	2.04201	0.00544984	0.153823	2.04006	0.0437342	4.96652e-06	0.00949778
406	1_93264032_T_G	DR1	2.04201	0.00544984	0.153823	2.04006	0.0437342	4.96652e-06	0.00949778
407	1_93265748_C_T	DR1	2.04201	0.00544984	0.153823	2.04006	0.0437342	4.96652e-06	0.00949778
408	1_93268313_T_C	DR1	2.04201	0.00544984	0.153823	2.04006	0.0437342	4.96652e-06	0.00949778
409	1_93269770_A_G	DR1	2.04201	0.00544984	0.153823	2.04006	0.0437342	4.96652e-06	0.00949778
410	1_93279978_T_C	DR1	2.04201	0.00544984	-0.129035	2.0406	-0.0371831	0.000103513	0.087728
411	1_93280124_A_G	DR1	2.04201	0.00544984	0.153823	2.04006	0.0437342	4.96652e-06	0.00949778
412	1_93282126_G_T	DR1	2.04201	0.00544984	-0.124025	2.04061	-0.0370021	0.000111862	0.0928434
413	1_93291697_A_C	DR1	2.04201	0.00544984	0.153823	2.04006	0.0437342	4.96652e-06	0.00949778
414	1_93292893_C_T	DR1	2.04201	0.00544984	-0.150371	2.04033	-0.0406041	2.24127e-05	0.0280136
415	1_93294077_C_T	DR1	2.04201	0.00544984	0.153823	2.04006	0.0437342	4.96652e-06	0.00949778
416	1_93294370_C_T	DR1	2.04201	0.00544984	0.153823	2.04006	0.0437342	4.96652e-06	0.00949778
417	1_93295836_G_A	DR1	2.04201	0.00544984	0.153823	2.04006	0.0437342	4.96652e-06	0.00949778
418	1_93299827_C_T	DR1	2.04201	0.00544984	0.153823	2.04006	0.0437342	4.96652e-06	0.00949778
419	1_93306636_C_T	DR1	2.04201	0.00544984	0.153823	2.04006	0.0437342	4.96652e-06	0.00949778
420	1_93307224_C_T	DR1	2.04201	0.00544984	0.153823	2.04006	0.0437342	4.96652e-06	0.00949778
421	1_93309655_T_C	DR1	2.04201	0.00544984	0.153823	2.04006	0.0437342	4.96652e-06	0.00949778
422	1_93311514_T_C	DR1	2.04201	0.00544984	0.153823	2.04006	0.0437342	4.96652e-06	0.00949778
423	1_93315185_G_A	DR1	2.04201	0.00544984	-0.150371	2.04033	-0.0406041	2.24127e-05	0.0280136
424	1_93316608_A_G	DR1	2.04201	0.00544984	0.153823	2.04006	0.0437342	4.96652e-06	0.00949778
425	1_93317336_C_T	DR1	2.04201	0.00544984	0.153823	2.04006	0.0437342	4.96652e-06	0.00949778
426	1_93325331_T_C	DR1	2.04201	0.00544984	0.153823	2.04006	0.0437342	4.96652e-06	0.00949778
427	1_93328294_T_C	DR1	2.04201	0.00544984	0.153823	2.04006	0.0437342	4.96652e-06	0.00949778
428	1_93330375_C_T	DR1	2.04201	0.00544984	0.153823	2.04006	0.0437342	4.96652e-06	0.00949778
429	1_93333445_T_C	DR1	2.04201	0.00544984	0.153823	2.04006	0.0437342	4.96652e-06	0.00949778
430	1_93333682_A_G	DR1	2.04201	0.00544984	-0.129035	2.0406	-0.0371831	0.000103513	0.087728
431	1_93335607_C_T	DR1	2.04201	0.00544984	0.153823	2.04006	0.0437342	4.96652e-06	0.00949778
432	1_93336657_T_G	DR1	2.04201	0.00544984	0.153823	2.04006	0.0437342	4.96652e-06	0.00949778
433	1_93345092_C_T	DR1	2.04201	0.00544984	0.153823	2.04006	0.0437342	4.96652e-06	0.00949778
434	1_93346012_G_A	DR1	2.04201	0.00544984	0.133818	2.04063	0.0368043	0.000121707	0.0977948
435	1_93348442_A_G	DR1	2.04201	0.00544984	0.153823	2.04006	0.0437342	4.96652e-06	0.00949778
436	1_93348854_A_G	DR1	2.04201	0.00544984	-0.130515	2.04061	-0.0370385	0.000110132	0.0919316
437	1_93355031_G_A	DR1	2.04201	0.00544984	0.153823	2.04006	0.0437342	4.96652e-06	0.00949778
438	1_93366137_C_A	DR1	2.04201	0.00544984	0.153823	2.04006	0.0437342	4.96652e-06	0.00949778
439	1_93366517_A_G	DR1	2.04201	0.00544984	0.153823	2.04006	0.0437342	4.96652e-06	0.00949778
440	1_93371576_T_C	DR1	2.04201	0.00544984	-0.131966	2.04055	-0.0377876	7.96917e-05	0.0727494
441	1_93371927_T_C	DR1	2.04201	0.00544984	0.153823	2.04006	0.0437342	4.96652e-06	0.00949778
442	1_93373571_G_A	DR1	2.04201	0.00544984	0.151659	2.04007	0.0435376	5.47623e-06	0.0102645
443	1_93384726_C_A	DR1	2.04201	0.00544984	-0.130515	2.04061	-0.0370385	0.000110132	0.0919316
444	1_93389437_G_A	DR1	2.04201	0.00544984	-0.130327	2.0406	-0.0371248	0.000106135	0.0893373
445	1_93400612_G_A	DR1	2.04201	0.00544984	-0.139527	2.04033	-0.0405485	2.29993e-05	0.028556
446	1_93401378_C_A	DR1	2.04201	0.00544984	-0.139527	2.04033	-0.0405485	2.29993e-05	0.028556
447	1_96739690_G_A	PTBP2	2.80404	0.00203644	-0.193476	2.80194	-0.0387003	5.33118e-05	0.054097
448	1_96759664_A_G	PTBP2	2.80404	0.00203644	-0.193476	2.80194	-0.0387003	5.33118e-05	0.054097
449	1_96772617_A_C	PTBP2	2.80404	0.00203644	-0.18915	2.80203	-0.0378281	7.82985e-05	0.0719888
450	1_96782690_T_C	PTBP2	2.80404	0.00203644	-0.193476	2.80194	-0.0387003	5.33118e-05	0.054097
451	1_96786520_A_G	PTBP2	2.80404	0.00203644	-0.193476	2.80194	-0.0387003	5.33118e-05	0.054097
452	1_96794916_C_T	PTBP2	2.80404	0.00203644	-0.18915	2.80203	-0.0378281	7.82985e-05	0.0719888
453	1_96798826_A_G	PTBP2	2.80404	0.00203644	-0.193476	2.80194	-0.0387003	5.33118e-05	0.054097
454	1_96807776_G_A	PTBP2	2.80404	0.00203644	-0.193476	2.80194	-0.0387003	5.33118e-05	0.054097
455	1_96822269_G_T	PTBP2	2.80404	0.00203644	-0.20931	2.80187	-0.0393	4.07415e-05	0.0444611
456	1_96828236_C_A	PTBP2	2.80404	0.00203644	-0.20931	2.80187	-0.0393	4.07415e-05	0.0444611
457	1_96831379_G_A	PTBP2	2.80404	0.00203644	-0.20931	2.80187	-0.0393	4.07415e-05	0.0444611
458	1_100541480_T_C	S1PR1	2.52363	0.00613697	0.28848	2.5218	0.0380266	7.17884e-05	0.0674599
459	1_108653075_G_A	PRPF38B	1.54945	0.00470846	0.177276	1.54812	0.0413684	1.56607e-05	0.0208951
460	1_108658246_C_A	PRPF38B	1.54945	0.00470846	0.181553	1.5483	0.0384862	5.86285e-05	0.0583895
461	1_108780621_G_A	SARS	1.69426	0.00221818	0.251419	1.69311	0.0367696	0.000123518	0.0988481
462	1_110881233_C_T	CSF1	2.80722	0.00043934	0.225664	2.80515	0.0383694	6.17378e-05	0.0605741
463	1_111205506_C_T	CHI3L2	2.4691	0.0119116	-0.390263	2.46703	-0.0409479	1.90893e-05	0.0246807
464	1_111219860_G_A	CHI3L2	2.4691	0.0119116	-0.328768	2.4668	-0.0431791	6.53683e-06	0.0116716
465	1_111225954_G_A	CHI3L2	2.4691	0.0119116	-0.300384	2.46655	-0.0454609	2.06995e-06	0.00469697
466	1_111226769_C_T	CHI3L2	2.4691	0.0119116	-0.300384	2.46655	-0.0454609	2.06995e-06	0.00469697
467	1_111227801_G_T	CHI3L2	2.4691	0.0119116	0.244572	2.46717	0.0395296	3.67201e-05	0.0410469
468	1_111233053_C_T	CHI3L2	2.4691	0.0119116	-0.303141	2.46715	-0.0397247	3.36025e-05	0.0385688
469	1_111233170_A_G	CHI3L2	2.4691	0.0119116	-0.303141	2.46715	-0.0397247	3.36025e-05	0.0385688
470	1_111236476_T_G	CHI3L2	2.4691	0.0119116	-0.303141	2.46715	-0.0397247	3.36025e-05	0.0385688
471	1_111237712_C_T	CHI3L2	2.4691	0.0119116	-0.303141	2.46715	-0.0397247	3.36025e-05	0.0385688
472	1_111240819_G_A	CHI3L2	2.4691	0.0119116	-0.303141	2.46715	-0.0397247	3.36025e-05	0.0385688
473	1_111241360_C_A	CHI3L2	2.4691	0.0119116	-0.303141	2.46715	-0.0397247	3.36025e-05	0.0385688
474	1_111241516_T_C	CHI3L2	2.4691	0.0119116	-0.303141	2.46715	-0.0397247	3.36025e-05	0.0385688
475	1_111241536_T_C	CHI3L2	2.4691	0.0119116	-0.303141	2.46715	-0.0397247	3.36025e-05	0.0385688
476	1_111241605_C_T	CHI3L2	2.4691	0.0119116	-0.303141	2.46715	-0.0397247	3.36025e-05	0.0385688
477	1_111241783_G_A	CHI3L2	2.4691	0.0119116	-0.281244	2.46741	-0.0370045	0.000111745	0.0927729
478	1_111243606_A_G	CHI3L2	2.4691	0.0119116	-0.303141	2.46715	-0.0397247	3.36025e-05	0.0385688
479	1_111243987_G_A	CHI3L2	2.4691	0.0119116	-0.303141	2.46715	-0.0397247	3.36025e-05	0.0385688
480	1_111828317_A_G	LRIF1	2.17617	0.00105098	0.289827	2.17448	0.0393737	3.94074e-05	0.0432933
481	1_112383742_C_A	RHOC	2.58477	0.000943506	0.20194	2.58299	0.0371015	0.000107199	0.0900392
482	1_114125142_G_T	NRAS	2.41153	4.524e-19	-0.142037	2.40981	-0.0377196	8.20888e-05	0.0743124
483	1_115830585_C_T	CD58	1.88989	0.00926172	0.163389	1.88834	0.0405207	2.32983e-05	0.0288699
484	1_115928096_C_T	CD58	1.88989	0.00926172	0.204367	1.88861	0.0369203	0.000115838	0.0950393
485	1_116244877_G_T	CD58	1.88989	0.00926172	0.172733	1.88854	0.037798	7.93315e-05	0.0725922
486	1_116245717_C_T	CD58	1.88989	0.00926172	0.175056	1.88851	0.0382162	6.60541e-05	0.0635354
487	1_150483913_G_A	LINC00869	2.13253	0.00510381	0.146981	2.13108	0.0368962	0.000117038	0.0956693
488	1_151396999_A_G	S100A11	1.0345	0.0540749	0.140842	1.03372	0.038921	4.83099e-05	0.0500532
489	1_151397783_T_C	S100A11	1.0345	0.0540749	0.140842	1.03372	0.038921	4.83099e-05	0.0500532
490	1_151398671_A_G	S100A11	1.0345	0.0540749	0.140842	1.03372	0.038921	4.83099e-05	0.0500532
491	1_151399214_T_C	S100A11	1.0345	0.0540749	0.140842	1.03372	0.038921	4.83099e-05	0.0500532
492	1_151399662_A_G	S100A11	1.0345	0.0540749	0.140842	1.03372	0.038921	4.83099e-05	0.0500532
493	1_151406774_A_G	S100A11	1.0345	0.0540749	0.140842	1.03372	0.038921	4.83099e-05	0.0500532
494	1_151410000_C_T	S100A11	1.0345	0.0540749	0.140842	1.03372	0.038921	4.83099e-05	0.0500532
495	1_151413383_T_C	S100A11	1.0345	0.0540749	0.140842	1.03372	0.038921	4.83099e-05	0.0500532
496	1_151415032_T_C	S100A11	1.0345	0.0540749	0.140842	1.03372	0.038921	4.83099e-05	0.0500532
497	1_151417144_C_A	S100A11	1.0345	0.0540749	0.140842	1.03372	0.038921	4.83099e-05	0.0500532
498	1_151417210_T_C	S100A11	1.0345	0.0540749	0.140842	1.03372	0.038921	4.83099e-05	0.0500532
499	1_151417914_C_T	S100A11	1.0345	0.0540749	0.140842	1.03372	0.038921	4.83099e-05	0.0500532
500	1_151419474_T_C	S100A11	1.0345	0.0540749	0.140842	1.03372	0.038921	4.83099e-05	0.0500532
501	1_151420121_A_G	S100A11	1.0345	0.0540749	0.140842	1.03372	0.038921	4.83099e-05	0.0500532
502	1_151422741_A_G	S100A11	1.0345	0.0540749	0.140842	1.03372	0.038921	4.83099e-05	0.0500532
503	1_151423561_C_A	S100A11	1.0345	0.0540749	0.140842	1.03372	0.038921	4.83099e-05	0.0500532
504	1_151428466_C_A	S100A11	1.0345	0.0540749	0.143713	1.03374	0.0385512	5.69645e-05	0.0570221
505	1_151431440_T_G	S100A11	1.0345	0.0540749	0.140842	1.03372	0.038921	4.83099e-05	0.0500532
506	1_151435217_G_A	S100A11	1.0345	0.0540749	0.140842	1.03372	0.038921	4.83099e-05	0.0500532
507	1_151435643_T_C	S100A11	1.0345	0.0540749	0.140842	1.03372	0.038921	4.83099e-05	0.0500532
508	1_151450465_A_G	S100A11	1.0345	0.0540749	0.140842	1.03372	0.038921	4.83099e-05	0.0500532
509	1_151462683_G_A	S100A11	1.0345	0.0540749	0.132905	1.0338	0.0368154	0.000121137	0.0974938
510	1_151504963_G_A	S100A11	1.0345	0.0540749	0.223438	1.0337	0.0395026	3.71731e-05	0.0414291
511	1_151573968_A_G	S100A10	1.36879	0.02293	0.163912	1.36732	0.0463678	1.29079e-06	0.0032583
512	1_151577753_T_C	S100A10	1.36879	0.02293	0.158518	1.36741	0.0449208	2.73089e-06	0.00581176
513	1_151577912_T_G	S100A10	1.36879	0.02293	0.158518	1.36741	0.0449208	2.73089e-06	0.00581176
514	1_151578197_A_G	S100A10	1.36879	0.02293	0.158518	1.36741	0.0449208	2.73089e-06	0.00581176
515	1_151578844_A_G	S100A10	1.36879	0.02293	0.158518	1.36741	0.0449208	2.73089e-06	0.00581176
516	1_151580196_A_G	S100A10	1.36879	0.02293	0.158518	1.36741	0.0449208	2.73089e-06	0.00581176
517	1_151581442_T_C	S100A10	1.36879	0.02293	0.159173	1.36739	0.04515	2.42883e-06	0.00532274
518	1_151582027_C_T	S100A10	1.36879	0.02293	0.159173	1.36739	0.04515	2.42883e-06	0.00532274
519	1_151583225_T_C	S100A10	1.36879	0.02293	0.155007	1.36745	0.0442168	3.90112e-06	0.00776676
520	1_151584782_G_A	S100A10	1.36879	0.02293	0.141022	1.36773	0.0393686	3.94992e-05	0.0433837
521	1_151603280_A_G	S100A10	1.36879	0.02293	0.138659	1.36764	0.0409903	1.87133e-05	0.0242611
522	1_151604807_T_C	S100A10	1.36879	0.02293	0.138659	1.36764	0.0409903	1.87133e-05	0.0242611
523	1_151608244_T_C	S100A10	1.36879	0.02293	0.135593	1.36766	0.0407306	2.11304e-05	0.0268173
524	1_151616259_G_A	S100A10	1.36879	0.02293	-0.153154	1.36758	-0.0419753	1.17298e-05	0.0165824
525	1_151616259_G_A	S100A11	1.0345	0.0540749	-0.170786	1.03349	-0.0442865	3.76675e-06	0.00757226
526	1_151625185_T_C	S100A10	1.36879	0.02293	-0.151022	1.36769	-0.0401295	2.79153e-05	0.033227
527	1_151625185_T_C	S100A11	1.0345	0.0540749	-0.170447	1.03355	-0.0428619	7.63674e-06	0.0133365
528	1_151626791_G_T	S100A10	1.36879	0.02293	-0.146321	1.36781	-0.0378855	7.63608e-05	0.0705777
529	1_151626791_G_T	S100A11	1.0345	0.0540749	-0.187526	1.03341	-0.0458912	1.65623e-06	0.00397014
530	1_151629256_A_G	S100A11	1.0345	0.0540749	-0.166955	1.03359	-0.0420587	1.12697e-05	0.0164938
531	1_151629539_A_G	S100A10	1.36879	0.02293	-0.146321	1.36781	-0.0378855	7.63608e-05	0.0705777
532	1_151629539_A_G	S100A11	1.0345	0.0540749	-0.187526	1.03341	-0.0458912	1.65623e-06	0.00397014
533	1_151630860_C_T	S100A10	1.36879	0.02293	-0.155324	1.36772	-0.0395938	3.56654e-05	0.0402443
534	1_151630860_C_T	S100A11	1.0345	0.0540749	-0.172007	1.03361	-0.0414652	1.4959e-05	0.0201331
535	1_151642919_C_T	S100A10	1.36879	0.02293	-0.146321	1.36781	-0.0378855	7.63608e-05	0.0705777
536	1_151642919_C_T	S100A11	1.0345	0.0540749	-0.187526	1.03341	-0.0458912	1.65623e-06	0.00397014
537	1_151643210_C_T	S100A11	1.0345	0.0540749	-0.166955	1.03359	-0.0420587	1.12697e-05	0.0164938
538	1_151644645_T_C	S100A10	1.36879	0.02293	-0.148197	1.36779	-0.0382374	6.54396e-05	0.0630939
539	1_151644645_T_C	S100A11	1.0345	0.0540749	-0.181478	1.03349	-0.0442395	3.85679e-06	0.00769307
540	1_151648740_A_C	S100A11	1.0345	0.0540749	-0.166955	1.03359	-0.0420587	1.12697e-05	0.0164938
541	1_151649196_G_A	S100A10	1.36879	0.02293	-0.151022	1.36769	-0.0401295	2.79153e-05	0.033227
542	1_151649196_G_A	S100A11	1.0345	0.0540749	-0.170447	1.03355	-0.0428619	7.63674e-06	0.0133365
543	1_151650053_A_C	S100A11	1.0345	0.0540749	-0.156486	1.03368	-0.0398524	3.16996e-05	0.0368159
544	1_151653106_T_C	S100A11	1.0345	0.0540749	-0.166955	1.03359	-0.0420587	1.12697e-05	0.0164938
545	1_151655128_A_G	S100A10	1.36879	0.02293	-0.146321	1.36781	-0.0378855	7.63608e-05	0.0705777
546	1_151655128_A_G	S100A11	1.0345	0.0540749	-0.187526	1.03341	-0.0458912	1.65623e-06	0.00397014
547	1_151656066_A_G	S100A11	1.0345	0.0540749	-0.166955	1.03359	-0.0420587	1.12697e-05	0.0164938
548	1_151657534_C_T	S100A11	1.0345	0.0540749	-0.156486	1.03368	-0.0398524	3.16996e-05	0.0368159
549	1_151658945_A_G	S100A10	1.36879	0.02293	-0.146321	1.36781	-0.0378855	7.63608e-05	0.0705777
550	1_151658945_A_G	S100A11	1.0345	0.0540749	-0.187526	1.03341	-0.0458912	1.65623e-06	0.00397014
551	1_151660170_T_C	S100A10	1.36879	0.02293	-0.151022	1.36769	-0.0401295	2.79153e-05	0.033227
552	1_151660170_T_C	S100A11	1.0345	0.0540749	-0.170447	1.03355	-0.0428619	7.63674e-06	0.0133365
553	1_151662327_G_A	S100A10	1.36879	0.02293	-0.156519	1.36761	-0.0415522	1.43541e-05	0.0194857
554	1_151662327_G_A	S100A11	1.0345	0.0540749	-0.174076	1.03352	-0.0436691	5.1301e-06	0.00974273
555	1_151670902_A_G	S100A11	1.0345	0.0540749	-0.156486	1.03368	-0.0398524	3.16996e-05	0.0368159
556	1_151674472_T_C	S100A11	1.0345	0.0540749	-0.166955	1.03359	-0.0420587	1.12697e-05	0.0164938
557	1_151674531_T_C	S100A10	1.36879	0.02293	-0.146321	1.36781	-0.0378855	7.63608e-05	0.0705777
558	1_151674531_T_C	S100A11	1.0345	0.0540749	-0.187526	1.03341	-0.0458912	1.65623e-06	0.00397014
559	1_151675422_C_T	S100A11	1.0345	0.0540749	-0.156486	1.03368	-0.0398524	3.16996e-05	0.0368159
560	1_151680053_C_T	S100A11	1.0345	0.0540749	-0.156486	1.03368	-0.0398524	3.16996e-05	0.0368159
561	1_151680435_C_T	S100A10	1.36879	0.02293	-0.146321	1.36781	-0.0378855	7.63608e-05	0.0705777
562	1_151680435_C_T	S100A11	1.0345	0.0540749	-0.187526	1.03341	-0.0458912	1.65623e-06	0.00397014
563	1_151683051_A_C	S100A11	1.0345	0.0540749	-0.166955	1.03359	-0.0420587	1.12697e-05	0.0164938
564	1_151689637_G_A	S100A11	1.0345	0.0540749	0.157787	1.03378	0.037444	9.25066e-05	0.0811477
565	1_151697521_A_C	S100A11	1.0345	0.0540749	-0.156486	1.03368	-0.0398524	3.16996e-05	0.0368159
566	1_151704657_A_G	S100A11	1.0345	0.0540749	-0.166955	1.03359	-0.0420587	1.12697e-05	0.0164938
567	1_151704773_C_T	S100A11	1.0345	0.0540749	-0.150898	1.03379	-0.0371471	0.000105124	0.08867
568	1_151708498_T_G	S100A10	1.36879	0.02293	-0.151631	1.36785	-0.0371501	0.000104991	0.0885615
569	1_151708498_T_G	S100A11	1.0345	0.0540749	-0.182225	1.03358	-0.0422223	1.04165e-05	0.0164938
570	1_151733950_G_A	S100A11	1.0345	0.0540749	-0.168701	1.0338	-0.0369101	0.000116345	0.0952421
571	1_151736842_G_A	S100A10	1.36879	0.02293	0.236757	1.36778	0.0384715	5.90127e-05	0.0586938
572	1_151750467_C_T	S100A10	1.36879	0.02293	0.236757	1.36778	0.0384715	5.90127e-05	0.0586938
573	1_151752060_C_T	S100A10	1.36879	0.02293	0.236757	1.36778	0.0384715	5.90127e-05	0.0586938
574	1_151752123_G_A	S100A10	1.36879	0.02293	0.236757	1.36778	0.0384715	5.90127e-05	0.0586938
575	1_151756725_A_G	S100A11	1.0345	0.0540749	-0.162839	1.03375	-0.038239	6.53936e-05	0.0630575
576	1_151782561_C_T	S100A11	1.0345	0.0540749	0.222034	1.03379	0.0370652	0.000108882	0.0911584
577	1_151839431_C_A	GABPB2	2.70956	0.00288499	-0.171133	2.70773	-0.0367783	0.000123063	0.098525
578	1_151844929_C_A	S100A10	1.36879	0.02293	0.125243	1.36784	0.037304	9.8269e-05	0.0849423
579	1_151968824_C_T	S100A10	1.36879	0.02293	0.177911	1.36783	0.0374545	9.20868e-05	0.080893
580	1_151968962_C_T	S100A10	1.36879	0.02293	0.177911	1.36783	0.0374545	9.20868e-05	0.080893
581	1_151982416_C_T	S100A11	1.0345	0.0540749	0.191272	1.03374	0.0383881	6.12296e-05	0.060279
582	1_152026871_T_G	S100A11	1.0345	0.0540749	-0.165351	1.03362	-0.0414024	1.54108e-05	0.0206222
583	1_152035123_T_C	S100A11	1.0345	0.0540749	0.269941	1.03252	0.0618476	1.06535e-10	8.39874e-07
584	1_152037054_C_T	S100A11	1.0345	0.0540749	0.263586	1.03252	0.0618345	1.07502e-10	8.47209e-07
585	1_152037840_A_G	S100A11	1.0345	0.0540749	0.262641	1.03263	0.0602029	3.26484e-10	2.22606e-06
586	1_152039910_C_T	S100A11	1.0345	0.0540749	0.269941	1.03252	0.0618476	1.06535e-10	8.39874e-07
587	1_152042009_T_G	S100A11	1.0345	0.0540749	0.269941	1.03252	0.0618476	1.06535e-10	8.39874e-07
588	1_152042106_T_G	S100A11	1.0345	0.0540749	0.262641	1.03263	0.0602029	3.26484e-10	2.22606e-06
589	1_152042861_T_C	S100A11	1.0345	0.0540749	0.237382	1.03372	0.0388882	4.90246e-05	0.0506372
590	1_152043569_A_G	S100A11	1.0345	0.0540749	0.237382	1.03372	0.0388882	4.90246e-05	0.0506372
591	1_152046606_C_T	S100A11	1.0345	0.0540749	0.237382	1.03372	0.0388882	4.90246e-05	0.0506372
592	1_152049994_T_C	S100A11	1.0345	0.0540749	0.329196	1.03378	0.0374983	9.03618e-05	0.0797229
593	1_152050163_A_G	S100A11	1.0345	0.0540749	0.289329	1.03373	0.0388073	5.08273e-05	0.0520597
594	1_152073556_C_T	S100A11	1.0345	0.0540749	0.252896	1.03367	0.0400476	2.89873e-05	0.0342807
595	1_152090274_A_G	S100A11	1.0345	0.0540749	0.275162	1.03352	0.0435722	5.38295e-06	0.0101308
596	1_152170974_A_G	S100A10	1.36879	0.02293	0.144934	1.36785	0.0371112	0.000106756	0.0897688
597	1_152173185_T_C	S100A10	1.36879	0.02293	0.149482	1.36779	0.0382895	6.39539e-05	0.0621147
598	1_152176782_G_A	S100A10	1.36879	0.02293	0.18623	1.36765	0.0408723	1.97776e-05	0.0254186
599	1_152179474_A_G	S100A10	1.36879	0.02293	0.18623	1.36765	0.0408723	1.97776e-05	0.0254186
600	1_152193402_C_T	S100A10	1.36879	0.02293	-0.14381	1.36781	-0.0377921	7.95373e-05	0.0726454
601	1_152205063_G_A	S100A10	1.36879	0.02293	-0.14381	1.36781	-0.0377921	7.95373e-05	0.0726454
602	1_152237136_A_G	S100A10	1.36879	0.02293	-0.148393	1.36779	-0.0382785	6.4264e-05	0.0622787
603	1_152240636_C_T	S100A10	1.36879	0.02293	-0.148393	1.36779	-0.0382785	6.4264e-05	0.0622787
604	1_152240727_A_G	S100A10	1.36879	0.02293	0.138145	1.36782	0.0376246	8.55468e-05	0.0765526
605	1_152242307_C_T	S100A10	1.36879	0.02293	0.14266	1.36768	0.0403245	2.55154e-05	0.030952
606	1_152250439_C_T	S100A10	1.36879	0.02293	0.14266	1.36768	0.0403245	2.55154e-05	0.030952
607	1_152254845_A_G	S100A10	1.36879	0.02293	0.140448	1.36775	0.0390644	4.53026e-05	0.0478486
608	1_152255501_G_A	S100A10	1.36879	0.02293	0.140448	1.36775	0.0390644	4.53026e-05	0.0478486
609	1_152256069_C_T	S100A10	1.36879	0.02293	0.140448	1.36775	0.0390644	4.53026e-05	0.0478486
610	1_152256342_C_T	S100A10	1.36879	0.02293	0.140448	1.36775	0.0390644	4.53026e-05	0.0478486
611	1_152256382_T_C	S100A10	1.36879	0.02293	0.144624	1.36766	0.0405836	2.26278e-05	0.0281522
612	1_152256496_T_G	S100A10	1.36879	0.02293	0.140448	1.36775	0.0390644	4.53026e-05	0.0478486
613	1_152256567_T_C	S100A10	1.36879	0.02293	0.143293	1.36769	0.0400086	2.95104e-05	0.0347376
614	1_152256857_C_A	S100A10	1.36879	0.02293	0.140448	1.36775	0.0390644	4.53026e-05	0.0478486
615	1_152257225_G_A	S100A10	1.36879	0.02293	0.140448	1.36775	0.0390644	4.53026e-05	0.0478486
616	1_152257240_G_A	S100A10	1.36879	0.02293	0.158208	1.36777	0.0385752	5.63612e-05	0.0565382
617	1_152257265_A_G	S100A10	1.36879	0.02293	0.140448	1.36775	0.0390644	4.53026e-05	0.0478486
618	1_152258402_C_T	S100A10	1.36879	0.02293	0.140448	1.36775	0.0390644	4.53026e-05	0.0478486
619	1_152259845_A_G	S100A10	1.36879	0.02293	0.140448	1.36775	0.0390644	4.53026e-05	0.0478486
620	1_152260090_T_G	S100A10	1.36879	0.02293	0.140448	1.36775	0.0390644	4.53026e-05	0.0478486
621	1_152260257_A_C	S100A10	1.36879	0.02293	0.144624	1.36766	0.0405836	2.26278e-05	0.0281522
622	1_152261237_C_T	S100A10	1.36879	0.02293	0.140448	1.36775	0.0390644	4.53026e-05	0.0478486
623	1_152261734_G_T	S100A10	1.36879	0.02293	0.149775	1.3675	0.0434116	5.82877e-06	0.0107927
624	1_152262554_A_G	S100A10	1.36879	0.02293	0.140448	1.36775	0.0390644	4.53026e-05	0.0478486
625	1_152262832_C_A	S100A10	1.36879	0.02293	0.140448	1.36775	0.0390644	4.53026e-05	0.0478486
626	1_152264014_C_T	S100A10	1.36879	0.02293	0.158208	1.36777	0.0385752	5.63612e-05	0.0565382
627	1_152264110_T_C	S100A10	1.36879	0.02293	0.140448	1.36775	0.0390644	4.53026e-05	0.0478486
628	1_152264257_T_C	S100A10	1.36879	0.02293	0.140448	1.36775	0.0390644	4.53026e-05	0.0478486
629	1_152265748_T_G	S100A10	1.36879	0.02293	0.158208	1.36777	0.0385752	5.63612e-05	0.0565382
630	1_152265788_G_A	S100A10	1.36879	0.02293	0.140448	1.36775	0.0390644	4.53026e-05	0.0478486
631	1_152265927_G_A	S100A10	1.36879	0.02293	0.158208	1.36777	0.0385752	5.63612e-05	0.0565382
632	1_152266724_G_A	S100A10	1.36879	0.02293	0.137071	1.36781	0.0378768	7.66502e-05	0.0707603
633	1_152266886_C_A	S100A10	1.36879	0.02293	0.140448	1.36775	0.0390644	4.53026e-05	0.0478486
634	1_152267948_A_G	S100A10	1.36879	0.02293	0.14505	1.36758	0.0420384	1.13799e-05	0.0164938
635	1_152268034_A_G	S100A10	1.36879	0.02293	0.14505	1.36758	0.0420384	1.13799e-05	0.0164938
636	1_152268107_T_G	S100A10	1.36879	0.02293	0.14505	1.36758	0.0420384	1.13799e-05	0.0164938
637	1_152268301_T_C	S100A10	1.36879	0.02293	0.14505	1.36758	0.0420384	1.13799e-05	0.0164938
638	1_152272900_C_A	S100A10	1.36879	0.02293	0.140448	1.36775	0.0390644	4.53026e-05	0.0478486
639	1_152273825_G_T	S100A10	1.36879	0.02293	0.144624	1.36766	0.0405836	2.26278e-05	0.0281522
640	1_152275143_G_A	S100A10	1.36879	0.02293	0.158208	1.36777	0.0385752	5.63612e-05	0.0565382
641	1_152275384_C_T	S100A10	1.36879	0.02293	0.134987	1.36785	0.0370396	0.000110083	0.0919109
642	1_152275717_A_G	S100A10	1.36879	0.02293	0.134987	1.36785	0.0370396	0.000110083	0.0919109
643	1_152276076_C_A	S100A10	1.36879	0.02293	0.134987	1.36785	0.0370396	0.000110083	0.0919109
644	1_152278548_G_A	S100A10	1.36879	0.02293	0.158208	1.36777	0.0385752	5.63612e-05	0.0565382
645	1_152279238_G_A	S100A10	1.36879	0.02293	0.134987	1.36785	0.0370396	0.000110083	0.0919109
646	1_152279886_C_T	S100A10	1.36879	0.02293	0.158208	1.36777	0.0385752	5.63612e-05	0.0565382
647	1_152282192_C_A	S100A10	1.36879	0.02293	0.158208	1.36777	0.0385752	5.63612e-05	0.0565382
648	1_152282574_G_A	S100A10	1.36879	0.02293	0.134987	1.36785	0.0370396	0.000110083	0.0919109
649	1_152282749_A_G	S100A10	1.36879	0.02293	0.158208	1.36777	0.0385752	5.63612e-05	0.0565382
650	1_152283099_G_A	S100A10	1.36879	0.02293	0.134987	1.36785	0.0370396	0.000110083	0.0919109
651	1_152284318_G_A	S100A10	1.36879	0.02293	0.134987	1.36785	0.0370396	0.000110083	0.0919109
652	1_152284449_G_A	S100A10	1.36879	0.02293	0.134987	1.36785	0.0370396	0.000110083	0.0919109
653	1_152284981_C_T	S100A10	1.36879	0.02293	0.134987	1.36785	0.0370396	0.000110083	0.0919109
654	1_152286225_G_T	S100A10	1.36879	0.02293	0.134987	1.36785	0.0370396	0.000110083	0.0919109
655	1_152289246_G_T	S100A10	1.36879	0.02293	0.140649	1.36769	0.0401854	2.72062e-05	0.032559
656	1_152293551_A_G	S100A10	1.36879	0.02293	0.134987	1.36785	0.0370396	0.000110083	0.0919109
657	1_152293888_G_A	S100A10	1.36879	0.02293	0.134987	1.36785	0.0370396	0.000110083	0.0919109
658	1_152294027_G_A	S100A10	1.36879	0.02293	0.134987	1.36785	0.0370396	0.000110083	0.0919109
659	1_152296062_G_A	S100A10	1.36879	0.02293	0.134987	1.36785	0.0370396	0.000110083	0.0919109
660	1_152296166_C_A	S100A10	1.36879	0.02293	0.134987	1.36785	0.0370396	0.000110083	0.0919109
661	1_152296681_C_A	S100A10	1.36879	0.02293	0.134987	1.36785	0.0370396	0.000110083	0.0919109
662	1_152297007_A_G	S100A10	1.36879	0.02293	0.158208	1.36777	0.0385752	5.63612e-05	0.0565382
663	1_152297146_T_G	S100A10	1.36879	0.02293	0.134987	1.36785	0.0370396	0.000110083	0.0919109
664	1_152298370_G_A	S100A10	1.36879	0.02293	0.158208	1.36777	0.0385752	5.63612e-05	0.0565382
665	1_152298714_G_A	S100A10	1.36879	0.02293	0.134987	1.36785	0.0370396	0.000110083	0.0919109
666	1_152298831_T_G	S100A10	1.36879	0.02293	0.134987	1.36785	0.0370396	0.000110083	0.0919109
667	1_152299305_A_G	S100A10	1.36879	0.02293	0.158208	1.36777	0.0385752	5.63612e-05	0.0565382
668	1_152299876_G_A	S100A10	1.36879	0.02293	0.134987	1.36785	0.0370396	0.000110083	0.0919109
669	1_152306733_T_C	S100A10	1.36879	0.02293	0.152367	1.3678	0.0379968	7.27332e-05	0.0681676
670	1_152306743_A_G	S100A10	1.36879	0.02293	0.152367	1.3678	0.0379968	7.27332e-05	0.0681676
671	1_152308306_G_A	S100A10	1.36879	0.02293	-0.161979	1.36727	-0.0471112	8.70854e-07	0.00236452
672	1_152309003_T_G	S100A10	1.36879	0.02293	-0.161979	1.36727	-0.0471112	8.70854e-07	0.00236452
673	1_152309459_A_G	S100A10	1.36879	0.02293	0.152367	1.3678	0.0379968	7.27332e-05	0.0681676
674	1_152309637_G_A	S100A10	1.36879	0.02293	0.152367	1.3678	0.0379968	7.27332e-05	0.0681676
675	1_152311335_G_A	S100A10	1.36879	0.02293	0.152367	1.3678	0.0379968	7.27332e-05	0.0681676
676	1_152312661_G_T	S100A10	1.36879	0.02293	0.155696	1.36766	0.0405538	2.29431e-05	0.0285046
677	1_152312712_G_A	S100A10	1.36879	0.02293	0.152592	1.36774	0.0391412	4.37658e-05	0.0467816
678	1_152321926_G_A	S100A10	1.36879	0.02293	-0.161979	1.36727	-0.0471112	8.70854e-07	0.00236452
679	1_152328341_G_A	S100A10	1.36879	0.02293	0.131908	1.36784	0.0372673	9.98329e-05	0.085692
680	1_152330389_G_T	S100A10	1.36879	0.02293	0.131908	1.36784	0.0372673	9.98329e-05	0.085692
681	1_152333309_A_G	S100A10	1.36879	0.02293	0.131908	1.36784	0.0372673	9.98329e-05	0.085692
682	1_152334037_C_T	S100A10	1.36879	0.02293	0.136204	1.36785	0.0370487	0.000109655	0.091696
683	1_152334862_C_T	S100A10	1.36879	0.02293	-0.161219	1.36731	-0.0465271	1.187e-06	0.00304788
684	1_152335554_G_A	S100A10	1.36879	0.02293	0.136204	1.36785	0.0370487	0.000109655	0.091696
685	1_152338550_A_G	S100A10	1.36879	0.02293	-0.161219	1.36731	-0.0465271	1.187e-06	0.00304788
686	1_152358469_T_C	S100A10	1.36879	0.02293	0.159472	1.36724	0.0476294	6.59626e-07	0.00187329
687	1_152359057_T_G	S100A10	1.36879	0.02293	0.159472	1.36724	0.0476294	6.59626e-07	0.00187329
688	1_152359511_T_C	S100A10	1.36879	0.02293	0.159472	1.36724	0.0476294	6.59626e-07	0.00187329
689	1_152381292_A_G	S100A10	1.36879	0.02293	0.167599	1.36713	0.0492356	2.73892e-07	0.000906271
690	1_152381996_C_T	S100A10	1.36879	0.02293	0.1455	1.3677	0.0399928	2.97246e-05	0.0349594
691	1_152386164_G_T	S100A10	1.36879	0.02293	0.142537	1.36773	0.0393018	4.0709e-05	0.0444319
692	1_152386692_C_T	S100A10	1.36879	0.02293	0.162702	1.36729	0.0468007	1.02719e-06	0.00270134
693	1_152388344_G_A	S100A10	1.36879	0.02293	0.162702	1.36729	0.0468007	1.02719e-06	0.00270134
694	1_152390496_C_T	S100A10	1.36879	0.02293	0.142537	1.36773	0.0393018	4.0709e-05	0.0444319
695	1_152391105_A_G	S100A10	1.36879	0.02293	0.148324	1.36758	0.042031	1.14206e-05	0.0164938
696	1_152391398_G_A	S100A10	1.36879	0.02293	0.142537	1.36773	0.0393018	4.0709e-05	0.0444319
697	1_152393179_A_C	S100A10	1.36879	0.02293	0.142537	1.36773	0.0393018	4.0709e-05	0.0444319
698	1_152406238_G_A	S100A10	1.36879	0.02293	-0.152664	1.36762	-0.0413115	1.60875e-05	0.0213659
699	1_152415999_A_C	S100A10	1.36879	0.02293	-0.160312	1.36757	-0.042162	1.07236e-05	0.0164938
700	1_152417902_A_G	S100A10	1.36879	0.02293	0.214056	1.36715	0.0490208	3.08543e-07	0.000991482
701	1_152418252_C_T	S100A10	1.36879	0.02293	-0.155138	1.36755	-0.042533	8.96332e-06	0.0151501
702	1_152420787_A_C	S100A10	1.36879	0.02293	0.134974	1.36786	0.0367827	0.000122832	0.098374
703	1_152423472_T_C	S100A10	1.36879	0.02293	0.152827	1.36763	0.041161	1.7271e-05	0.022703
704	1_152427579_G_A	S100A10	1.36879	0.02293	-0.150435	1.36761	-0.0415812	1.41576e-05	0.019336
705	1_152427817_C_T	S100A10	1.36879	0.02293	0.148977	1.36767	0.0405411	2.30789e-05	0.028644
706	1_152438614_C_T	S100A10	1.36879	0.02293	0.145573	1.36758	0.0421132	1.09785e-05	0.0164938
707	1_152441963_G_T	S100A10	1.36879	0.02293	-0.154915	1.3675	-0.0433999	5.86235e-06	0.0108502
708	1_152442832_A_G	S100A10	1.36879	0.02293	0.145573	1.36758	0.0421132	1.09785e-05	0.0164938
709	1_152444154_T_C	S100A10	1.36879	0.02293	0.143203	1.36768	0.0402598	2.62895e-05	0.0316167
710	1_152451321_T_C	S100A10	1.36879	0.02293	-0.134903	1.36778	-0.0384248	6.02451e-05	0.0596016
711	1_152452349_T_G	S100A10	1.36879	0.02293	0.143672	1.36767	0.0403925	2.47248e-05	0.0301914
712	1_152457676_G_A	S100A10	1.36879	0.02293	-0.144008	1.36779	-0.0381762	6.72269e-05	0.0642237
713	1_152458037_T_G	S100A10	1.36879	0.02293	0.14492	1.36769	0.0401411	2.77666e-05	0.0330841
714	1_152460408_C_T	S100A10	1.36879	0.02293	-0.144008	1.36779	-0.0381762	6.72269e-05	0.0642237
715	1_152460428_G_A	S100A10	1.36879	0.02293	0.14492	1.36769	0.0401411	2.77666e-05	0.0330841
716	1_152461400_C_T	S100A10	1.36879	0.02293	-0.144008	1.36779	-0.0381762	6.72269e-05	0.0642237
717	1_152472108_C_T	S100A10	1.36879	0.02293	-0.132324	1.36784	-0.0372886	9.89206e-05	0.0854001
718	1_152475515_T_C	S100A10	1.36879	0.02293	0.152008	1.36761	0.0415307	1.45014e-05	0.0196234
719	1_152478138_T_C	S100A10	1.36879	0.02293	0.174741	1.36734	0.0460757	1.50429e-06	0.0036648
720	1_152478422_T_G	S100A10	1.36879	0.02293	0.174741	1.36734	0.0460757	1.50429e-06	0.0036648
721	1_152484747_C_T	S100A10	1.36879	0.02293	0.14268	1.36775	0.0389375	4.79545e-05	0.0499177
722	1_152485148_G_A	S100A10	1.36879	0.02293	0.14268	1.36775	0.0389375	4.79545e-05	0.0499177
723	1_152487335_T_C	S100A10	1.36879	0.02293	0.174727	1.36775	0.0389221	4.82861e-05	0.0500532
724	1_152489192_T_C	S100A10	1.36879	0.02293	0.150122	1.36775	0.0390478	4.5641e-05	0.0480765
725	1_152500451_T_C	S100A10	1.36879	0.02293	0.14268	1.36775	0.0389375	4.79545e-05	0.0499177
726	1_152500786_G_A	S100A10	1.36879	0.02293	0.14268	1.36775	0.0389375	4.79545e-05	0.0499177
727	1_152503423_A_G	S100A10	1.36879	0.02293	0.139545	1.36771	0.0397983	3.2492e-05	0.0376022
728	1_152506896_C_T	S100A11	1.0345	0.0540749	0.205536	1.03376	0.0380477	7.11286e-05	0.0669459
729	1_152507004_A_C	S100A11	1.0345	0.0540749	0.205536	1.03376	0.0380477	7.11286e-05	0.0669459
730	1_152507240_T_C	S100A10	1.36879	0.02293	0.173362	1.36739	0.0452492	2.30826e-06	0.00509522
731	1_152507240_T_C	S100A11	1.0345	0.0540749	0.165505	1.03364	0.0408384	2.00933e-05	0.0257584
732	1_152509220_G_T	S100A10	1.36879	0.02293	0.190136	1.36769	0.0401782	2.72964e-05	0.0326483
733	1_152516370_T_G	S100A10	1.36879	0.02293	-0.129851	1.36786	-0.0368518	0.000119271	0.0962993
734	1_152519749_A_G	S100A10	1.36879	0.02293	-0.129851	1.36786	-0.0368518	0.000119271	0.0962993
735	1_152523773_T_G	S100A10	1.36879	0.02293	-0.129851	1.36786	-0.0368518	0.000119271	0.0962993
736	1_152525209_C_T	S100A10	1.36879	0.02293	-0.129851	1.36786	-0.0368518	0.000119271	0.0962993
737	1_152534413_C_T	S100A10	1.36879	0.02293	-0.129851	1.36786	-0.0368518	0.000119271	0.0962993
738	1_152534680_G_A	S100A10	1.36879	0.02293	-0.129851	1.36786	-0.0368518	0.000119271	0.0962993
739	1_152536390_G_A	S100A10	1.36879	0.02293	0.185554	1.36777	0.0386737	5.39461e-05	0.0545915
740	1_152537667_C_T	S100A10	1.36879	0.02293	-0.129851	1.36786	-0.0368518	0.000119271	0.0962993
741	1_152547020_T_C	S100A10	1.36879	0.02293	-0.133491	1.36783	-0.0374603	9.18584e-05	0.0807291
742	1_152553784_C_T	S100A10	1.36879	0.02293	-0.133491	1.36783	-0.0374603	9.18584e-05	0.0807291
743	1_152555186_C_T	S100A10	1.36879	0.02293	-0.133491	1.36783	-0.0374603	9.18584e-05	0.0807291
744	1_152555214_A_G	S100A10	1.36879	0.02293	-0.133491	1.36783	-0.0374603	9.18584e-05	0.0807291
745	1_152555490_C_A	S100A10	1.36879	0.02293	-0.133491	1.36783	-0.0374603	9.18584e-05	0.0807291
746	1_152557649_G_A	S100A10	1.36879	0.02293	-0.133491	1.36783	-0.0374603	9.18584e-05	0.0807291
747	1_152560356_A_G	S100A10	1.36879	0.02293	-0.133491	1.36783	-0.0374603	9.18584e-05	0.0807291
748	1_152815233_C_A	S100A10	1.36879	0.02293	0.260252	1.36772	0.0394578	3.79356e-05	0.0421161
749	1_152815685_A_C	S100A10	1.36879	0.02293	0.141637	1.36763	0.0411014	1.77624e-05	0.0232145
750	1_152815685_A_C	S100A11	1.0345	0.0540749	0.154143	1.03357	0.0425479	8.89885e-06	0.0150591
751	1_152820729_A_G	S100A10	1.36879	0.02293	0.140259	1.36765	0.0408755	1.97478e-05	0.0253845
752	1_152820729_A_G	S100A11	1.0345	0.0540749	0.154826	1.03355	0.0429349	7.36906e-06	0.0129407
753	1_152823495_T_C	S100A10	1.36879	0.02293	0.140259	1.36765	0.0408755	1.97478e-05	0.0253845
754	1_152823495_T_C	S100A11	1.0345	0.0540749	0.154826	1.03355	0.0429349	7.36906e-06	0.0129407
755	1_152828165_C_T	S100A10	1.36879	0.02293	0.21683	1.36785	0.0370217	0.000110928	0.0922838
756	1_152837801_T_C	S100A10	1.36879	0.02293	0.21683	1.36785	0.0370217	0.000110928	0.0922838
757	1_152837940_G_A	S100A10	1.36879	0.02293	0.21683	1.36785	0.0370217	0.000110928	0.0922838
758	1_152838145_T_C	S100A10	1.36879	0.02293	0.21683	1.36785	0.0370217	0.000110928	0.0922838
759	1_152838558_C_T	S100A10	1.36879	0.02293	0.21683	1.36785	0.0370217	0.000110928	0.0922838
760	1_152838654_C_T	S100A10	1.36879	0.02293	0.21683	1.36785	0.0370217	0.000110928	0.0922838
761	1_152838969_G_A	S100A10	1.36879	0.02293	0.21683	1.36785	0.0370217	0.000110928	0.0922838
762	1_152839065_C_A	S100A10	1.36879	0.02293	0.21683	1.36785	0.0370217	0.000110928	0.0922838
763	1_152839320_T_C	S100A10	1.36879	0.02293	0.21683	1.36785	0.0370217	0.000110928	0.0922838
764	1_152839552_A_C	S100A10	1.36879	0.02293	0.21683	1.36785	0.0370217	0.000110928	0.0922838
765	1_152840102_T_C	S100A10	1.36879	0.02293	0.21683	1.36785	0.0370217	0.000110928	0.0922838
766	1_152840156_A_G	S100A10	1.36879	0.02293	0.21683	1.36785	0.0370217	0.000110928	0.0922838
767	1_152840535_G_A	S100A10	1.36879	0.02293	0.21683	1.36785	0.0370217	0.000110928	0.0922838
768	1_152841708_G_A	S100A10	1.36879	0.02293	0.21683	1.36785	0.0370217	0.000110928	0.0922838
769	1_152843314_G_A	S100A10	1.36879	0.02293	0.21683	1.36785	0.0370217	0.000110928	0.0922838
770	1_152869824_G_A	S100A10	1.36879	0.02293	0.13807	1.3677	0.0398908	3.11478e-05	0.0363443
771	1_152869824_G_A	S100A11	1.0345	0.0540749	0.148679	1.03364	0.0408913	1.96024e-05	0.0252242
772	1_152869930_T_C	S100A10	1.36879	0.02293	0.172373	1.36773	0.0393214	4.03509e-05	0.0440972
773	1_152870015_C_A	S100A10	1.36879	0.02293	0.192424	1.36755	0.0426337	8.53556e-06	0.0145209
774	1_152870622_C_T	S100A10	1.36879	0.02293	0.193623	1.36745	0.0442876	3.76461e-06	0.00756862
775	1_152870875_G_T	S100A10	1.36879	0.02293	0.193623	1.36745	0.0442876	3.76461e-06	0.00756862
776	1_152871666_G_A	S100A10	1.36879	0.02293	0.164961	1.36766	0.0406607	2.18303e-05	0.0274793
777	1_152872109_C_T	S100A10	1.36879	0.02293	0.178043	1.36741	0.0449565	2.68167e-06	0.00571911
778	1_152874075_T_G	S100A10	1.36879	0.02293	0.178043	1.36741	0.0449565	2.68167e-06	0.00571911
779	1_152874247_A_G	S100A10	1.36879	0.02293	0.178043	1.36741	0.0449565	2.68167e-06	0.00571911
780	1_152875416_T_C	S100A10	1.36879	0.02293	0.147036	1.3675	0.0433891	5.89376e-06	0.0108944
781	1_152877093_T_C	S100A10	1.36879	0.02293	0.177651	1.3672	0.0481252	5.04353e-07	0.00152842
782	1_152879222_C_A	S100A10	1.36879	0.02293	0.194773	1.36725	0.0473928	7.49109e-07	0.00208362
783	1_152879331_C_T	S100A10	1.36879	0.02293	0.194773	1.36725	0.0473928	7.49109e-07	0.00208362
784	1_152880661_T_C	S100A10	1.36879	0.02293	0.180903	1.36718	0.0484967	4.11773e-07	0.0012678
785	1_152881550_T_C	S100A10	1.36879	0.02293	0.22581	1.36711	0.0495804	2.25987e-07	0.000759388
786	1_152881637_G_A	S100A10	1.36879	0.02293	0.208261	1.36768	0.0402674	2.61967e-05	0.0315238
787	1_152881961_A_G	S100A10	1.36879	0.02293	0.17031	1.36781	0.0378938	7.60855e-05	0.0703711
788	1_152882124_T_C	S100A10	1.36879	0.02293	0.194773	1.36725	0.0473928	7.49109e-07	0.00208362
789	1_152882195_C_T	S100A10	1.36879	0.02293	0.194773	1.36725	0.0473928	7.49109e-07	0.00208362
790	1_152882448_A_G	S100A10	1.36879	0.02293	0.194773	1.36725	0.0473928	7.49109e-07	0.00208362
791	1_152883826_A_G	S100A10	1.36879	0.02293	0.194773	1.36725	0.0473928	7.49109e-07	0.00208362
792	1_152885005_C_A	S100A10	1.36879	0.02293	0.205176	1.36733	0.0462211	1.3941e-06	0.00348297
793	1_152890239_T_C	S100A10	1.36879	0.02293	0.250994	1.36741	0.0449088	2.74768e-06	0.0058362
794	1_152892192_A_G	S100A10	1.36879	0.02293	0.250994	1.36741	0.0449088	2.74768e-06	0.0058362
795	1_152892599_G_A	S100A10	1.36879	0.02293	0.250994	1.36741	0.0449088	2.74768e-06	0.0058362
796	1_152896469_G_A	S100A10	1.36879	0.02293	0.250994	1.36741	0.0449088	2.74768e-06	0.0058362
797	1_152897237_A_C	S100A10	1.36879	0.02293	0.250994	1.36741	0.0449088	2.74768e-06	0.0058362
798	1_152897783_T_C	S100A10	1.36879	0.02293	0.250994	1.36741	0.0449088	2.74768e-06	0.0058362
799	1_152899054_T_C	S100A10	1.36879	0.02293	0.250994	1.36741	0.0449088	2.74768e-06	0.0058362
800	1_152899635_T_C	S100A10	1.36879	0.02293	0.250994	1.36741	0.0449088	2.74768e-06	0.0058362
801	1_152900777_T_C	S100A10	1.36879	0.02293	0.240421	1.36756	0.0424032	9.54501e-06	0.015941
802	1_152901205_T_G	S100A10	1.36879	0.02293	0.240421	1.36756	0.0424032	9.54501e-06	0.015941
803	1_152901356_G_A	S100A10	1.36879	0.02293	0.214255	1.36776	0.0387344	5.25083e-05	0.0535419
804	1_152901383_G_A	S100A10	1.36879	0.02293	0.240421	1.36756	0.0424032	9.54501e-06	0.015941
805	1_152902266_C_T	S100A10	1.36879	0.02293	0.240421	1.36756	0.0424032	9.54501e-06	0.015941
806	1_152902319_C_T	S100A10	1.36879	0.02293	0.240421	1.36756	0.0424032	9.54501e-06	0.015941
807	1_152902491_A_G	S100A10	1.36879	0.02293	0.240421	1.36756	0.0424032	9.54501e-06	0.015941
808	1_152902629_A_G	S100A10	1.36879	0.02293	0.240421	1.36756	0.0424032	9.54501e-06	0.015941
809	1_152903218_G_A	S100A10	1.36879	0.02293	0.26879	1.36754	0.0428246	7.77734e-06	0.0135353
810	1_152903225_A_C	S100A10	1.36879	0.02293	0.26879	1.36754	0.0428246	7.77734e-06	0.0135353
811	1_152903694_A_C	S100A10	1.36879	0.02293	0.26879	1.36754	0.0428246	7.77734e-06	0.0135353
812	1_152904407_T_C	S100A10	1.36879	0.02293	0.26879	1.36754	0.0428246	7.77734e-06	0.0135353
813	1_152908196_T_C	S100A10	1.36879	0.02293	0.13514	1.36777	0.0386027	5.56759e-05	0.0560191
814	1_152908954_T_C	S100A10	1.36879	0.02293	0.131828	1.36785	0.037152	0.000104903	0.0885003
815	1_152909104_G_A	S100A10	1.36879	0.02293	0.327038	1.36761	0.0414556	1.5027e-05	0.0202082
816	1_152909213_A_G	S100A10	1.36879	0.02293	0.13514	1.36777	0.0386027	5.56759e-05	0.0560191
817	1_152909326_G_A	S100A10	1.36879	0.02293	0.13514	1.36777	0.0386027	5.56759e-05	0.0560191
818	1_152909659_A_G	S100A10	1.36879	0.02293	0.13514	1.36777	0.0386027	5.56759e-05	0.0560191
819	1_152910134_A_G	S100A10	1.36879	0.02293	0.13514	1.36777	0.0386027	5.56759e-05	0.0560191
820	1_152911132_G_A	S100A10	1.36879	0.02293	0.13514	1.36777	0.0386027	5.56759e-05	0.0560191
821	1_152911204_A_G	S100A10	1.36879	0.02293	0.13514	1.36777	0.0386027	5.56759e-05	0.0560191
822	1_152911635_G_A	S100A10	1.36879	0.02293	0.13514	1.36777	0.0386027	5.56759e-05	0.0560191
823	1_152911770_G_T	S100A10	1.36879	0.02293	0.13514	1.36777	0.0386027	5.56759e-05	0.0560191
824	1_152911771_A_G	S100A10	1.36879	0.02293	0.13514	1.36777	0.0386027	5.56759e-05	0.0560191
825	1_152922151_G_A	S100A10	1.36879	0.02293	-0.137209	1.36786	-0.0368554	0.000119088	0.0962462
826	1_152927252_C_T	S100A10	1.36879	0.02293	-0.145231	1.3678	-0.0380725	7.03588e-05	0.0663646
827	1_152928174_C_A	S100A10	1.36879	0.02293	-0.145231	1.3678	-0.0380725	7.03588e-05	0.0663646
828	1_152929272_A_G	S100A10	1.36879	0.02293	-0.138896	1.36784	-0.0372924	9.87593e-05	0.085293
829	1_152932554_T_C	S100A10	1.36879	0.02293	0.16925	1.36768	0.0402692	2.61751e-05	0.0315027
830	1_152941014_A_G	S100A10	1.36879	0.02293	-0.137209	1.36786	-0.0368554	0.000119088	0.0962462
831	1_152946309_T_G	S100A10	1.36879	0.02293	-0.137209	1.36786	-0.0368554	0.000119088	0.0962462
832	1_155750279_T_G	GON4L	2.51839	0.00140623	0.247037	2.51651	0.0386635	5.41913e-05	0.0548157
833	1_157545568_A_G	FCRL5	2.68766	0.00772044	0.300279	2.6851	0.0436852	5.08922e-06	0.0096764
834	1_157545764_G_A	FCRL5	2.68766	0.00772044	0.318442	2.68476	0.0464469	1.23825e-06	0.00315705
835	1_157548242_A_G	FCRL5	2.68766	0.00772044	0.300279	2.6851	0.0436852	5.08922e-06	0.0096764
836	1_157552226_G_A	FCRL5	2.68766	0.00772044	0.319836	2.68474	0.0466472	1.11407e-06	0.00287853
837	1_157553053_C_T	FCRL5	2.68766	0.00772044	0.319836	2.68474	0.0466472	1.11407e-06	0.00287853
838	1_157553572_C_A	FCRL5	2.68766	0.00772044	0.300037	2.68509	0.0437541	4.91765e-06	0.00945594
839	1_157553667_G_A	FCRL5	2.68766	0.00772044	0.300037	2.68509	0.0437541	4.91765e-06	0.00945594
840	1_157553836_T_C	FCRL5	2.68766	0.00772044	0.300037	2.68509	0.0437541	4.91765e-06	0.00945594
841	1_157554114_G_T	FCRL5	2.68766	0.00772044	0.319836	2.68474	0.0466472	1.11407e-06	0.00287853
842	1_157556442_G_A	FCRL5	2.68766	0.00772044	0.423692	2.68348	0.0557864	5.72717e-09	2.86388e-05
843	1_157556533_T_C	FCRL5	2.68766	0.00772044	0.29971	2.6851	0.0436859	5.08738e-06	0.00967451
844	1_157556656_A_G	FCRL5	2.68766	0.00772044	0.29971	2.6851	0.0436859	5.08738e-06	0.00967451
845	1_157557316_G_A	FCRL5	2.68766	0.00772044	0.29971	2.6851	0.0436859	5.08738e-06	0.00967451
846	1_157558228_G_A	FCRL5	2.68766	0.00772044	0.31902	2.68475	0.0465434	1.17687e-06	0.00302322
847	1_157558612_G_A	FCRL5	2.68766	0.00772044	0.31902	2.68475	0.0465434	1.17687e-06	0.00302322
848	1_157558748_C_T	FCRL5	2.68766	0.00772044	0.31902	2.68475	0.0465434	1.17687e-06	0.00302322
849	1_157558952_C_A	FCRL5	2.68766	0.00772044	0.31902	2.68475	0.0465434	1.17687e-06	0.00302322
850	1_157559209_G_T	FCRL5	2.68766	0.00772044	0.31902	2.68475	0.0465434	1.17687e-06	0.00302322
851	1_157559371_G_A	FCRL5	2.68766	0.00772044	0.31902	2.68475	0.0465434	1.17687e-06	0.00302322
852	1_157559460_A_G	FCRL5	2.68766	0.00772044	0.31902	2.68475	0.0465434	1.17687e-06	0.00302322
853	1_157560307_G_A	FCRL5	2.68766	0.00772044	0.31902	2.68475	0.0465434	1.17687e-06	0.00302322
854	1_157561793_A_G	FCRL5	2.68766	0.00772044	0.31902	2.68475	0.0465434	1.17687e-06	0.00302322
855	1_157562284_A_G	FCRL5	2.68766	0.00772044	0.31902	2.68475	0.0465434	1.17687e-06	0.00302322
856	1_157562503_C_A	FCRL5	2.68766	0.00772044	0.31902	2.68475	0.0465434	1.17687e-06	0.00302322
857	1_157563628_A_C	FCRL5	2.68766	0.00772044	0.312101	2.68488	0.0455	2.02855e-06	0.00461617
858	1_157564245_T_C	FCRL5	2.68766	0.00772044	0.312101	2.68488	0.0455	2.02855e-06	0.00461617
859	1_157564656_T_C	FCRL5	2.68766	0.00772044	0.312101	2.68488	0.0455	2.02855e-06	0.00461617
860	1_157564982_G_A	FCRL5	2.68766	0.00772044	0.430801	2.6834	0.0563019	4.14339e-09	2.16949e-05
861	1_157565028_G_A	FCRL5	2.68766	0.00772044	0.312101	2.68488	0.0455	2.02855e-06	0.00461617
862	1_157565059_C_A	FCRL5	2.68766	0.00772044	0.430801	2.6834	0.0563019	4.14339e-09	2.16949e-05
863	1_157565196_A_C	FCRL5	2.68766	0.00772044	0.312101	2.68488	0.0455	2.02855e-06	0.00461617
864	1_157565326_G_T	FCRL5	2.68766	0.00772044	0.312101	2.68488	0.0455	2.02855e-06	0.00461617
865	1_157566234_C_T	FCRL5	2.68766	0.00772044	0.378386	2.68388	0.0530267	3.08739e-08	0.000127002
866	1_157566287_C_A	FCRL5	2.68766	0.00772044	0.312101	2.68488	0.0455	2.02855e-06	0.00461617
867	1_157566590_A_G	FCRL5	2.68766	0.00772044	0.378386	2.68388	0.0530267	3.08739e-08	0.000127002
868	1_157567271_G_T	FCRL5	2.68766	0.00772044	0.378386	2.68388	0.0530267	3.08739e-08	0.000127002
869	1_157567275_A_G	FCRL5	2.68766	0.00772044	0.312101	2.68488	0.0455	2.02855e-06	0.00461617
870	1_157567293_A_G	FCRL5	2.68766	0.00772044	0.312101	2.68488	0.0455	2.02855e-06	0.00461617
871	1_157568935_G_A	FCRL5	2.68766	0.00772044	0.312101	2.68488	0.0455	2.02855e-06	0.00461617
872	1_157569150_T_C	FCRL5	2.68766	0.00772044	0.430801	2.6834	0.0563019	4.14339e-09	2.16949e-05
873	1_157569527_A_G	FCRL5	2.68766	0.00772044	0.430801	2.6834	0.0563019	4.14339e-09	2.16949e-05
874	1_157569595_G_A	FCRL5	2.68766	0.00772044	0.378386	2.68388	0.0530267	3.08739e-08	0.000127002
875	1_157569733_G_A	FCRL5	2.68766	0.00772044	0.312101	2.68488	0.0455	2.02855e-06	0.00461617
876	1_157570242_A_G	FCRL5	2.68766	0.00772044	0.301661	2.68525	0.0423695	9.70215e-06	0.0161672
877	1_159838496_G_A	DCAF8	2.43782	5.1307e-05	-0.121968	2.43617	-0.0368457	0.000119582	0.0964702
878	1_160051155_A_G	SLAMF6	2.70003	0.00613499	0.29953	2.69815	0.0373553	9.61189e-05	0.0835462
879	1_160758419_G_A	DUSP23	2.39212	0.00203797	0.295739	2.39035	0.038406	6.07473e-05	0.0599628
880	1_160893550_G_A	B4GALT3	2.48201	0.000133834	-0.146415	2.48027	-0.037382	9.50163e-05	0.0827776
881	1_160894644_T_C	B4GALT3	2.48201	0.000133834	-0.145434	2.48031	-0.0369863	0.000112621	0.093225
882	1_160962982_G_A	TSTD1	1.41712	0.0196399	0.214412	1.41573	0.0443423	3.66229e-06	0.00739311
883	1_160963275_T_C	TSTD1	1.41712	0.0196399	0.222322	1.41564	0.0457617	1.77156e-06	0.00419686
884	1_160963587_T_C	TSTD1	1.41712	0.0196399	0.222322	1.41564	0.0457617	1.77156e-06	0.00419686
885	1_160964304_C_T	TSTD1	1.41712	0.0196399	0.223877	1.41565	0.0454983	2.03037e-06	0.00461713
886	1_160966367_T_C	TSTD1	1.41712	0.0196399	0.223877	1.41565	0.0454983	2.03037e-06	0.00461713
887	1_160967317_T_C	TSTD1	1.41712	0.0196399	0.226062	1.41564	0.0457019	1.82732e-06	0.00430089
888	1_160967870_G_A	TSTD1	1.41712	0.0196399	0.21736	1.41574	0.0442058	3.92271e-06	0.00780639
889	1_160969226_T_G	TSTD1	1.41712	0.0196399	0.21736	1.41574	0.0442058	3.92271e-06	0.00780639
890	1_160969344_C_T	TSTD1	1.41712	0.0196399	0.21736	1.41574	0.0442058	3.92271e-06	0.00780639
891	1_160971953_C_T	TSTD1	1.41712	0.0196399	0.219695	1.41572	0.0445213	3.34562e-06	0.00685925
892	1_160973029_C_A	TSTD1	1.41712	0.0196399	0.228601	1.41562	0.0460372	1.53487e-06	0.0037209
893	1_160973036_A_G	TSTD1	1.41712	0.0196399	0.219695	1.41572	0.0445213	3.34562e-06	0.00685925
894	1_160973039_G_A	TSTD1	1.41712	0.0196399	0.228601	1.41562	0.0460372	1.53487e-06	0.0037209
895	1_160974405_G_A	TSTD1	1.41712	0.0196399	0.228601	1.41562	0.0460372	1.53487e-06	0.0037209
896	1_160974794_C_T	TSTD1	1.41712	0.0196399	0.219695	1.41572	0.0445213	3.34562e-06	0.00685925
897	1_160975095_T_C	TSTD1	1.41712	0.0196399	0.219695	1.41572	0.0445213	3.34562e-06	0.00685925
898	1_160976113_G_A	TSTD1	1.41712	0.0196399	0.228601	1.41562	0.0460372	1.53487e-06	0.0037209
899	1_160976206_C_T	TSTD1	1.41712	0.0196399	0.228601	1.41562	0.0460372	1.53487e-06	0.0037209
900	1_160976288_T_C	TSTD1	1.41712	0.0196399	0.219695	1.41572	0.0445213	3.34562e-06	0.00685925
901	1_160977757_C_T	TSTD1	1.41712	0.0196399	0.219695	1.41572	0.0445213	3.34562e-06	0.00685925
902	1_160981176_C_T	TSTD1	1.41712	0.0196399	0.219695	1.41572	0.0445213	3.34562e-06	0.00685925
903	1_160982042_G_A	TSTD1	1.41712	0.0196399	0.325735	1.41554	0.0472211	8.21209e-07	0.00223945
904	1_160982919_T_C	TSTD1	1.41712	0.0196399	0.219695	1.41572	0.0445213	3.34562e-06	0.00685925
905	1_160989269_G_A	TSTD1	1.41712	0.0196399	0.228601	1.41562	0.0460372	1.53487e-06	0.0037209
906	1_160999795_T_C	TSTD1	1.41712	0.0196399	0.262114	1.41554	0.0472927	7.90372e-07	0.00217056
907	1_161001356_G_A	TSTD1	1.41712	0.0196399	0.249786	1.41566	0.0454886	2.04051e-06	0.00463472
908	1_161003099_G_A	TSTD1	1.41712	0.0196399	0.249786	1.41566	0.0454886	2.04051e-06	0.00463472
909	1_161003903_G_T	TSTD1	1.41712	0.0196399	0.249786	1.41566	0.0454886	2.04051e-06	0.00463472
910	1_161006448_A_G	TSTD1	1.41712	0.0196399	0.262114	1.41554	0.0472927	7.90372e-07	0.00217056
911	1_161014836_G_A	TSTD1	1.41712	0.0196399	0.249786	1.41566	0.0454886	2.04051e-06	0.00463472
912	1_161015918_G_A	TSTD1	1.41712	0.0196399	0.210357	1.41585	0.0424028	9.54691e-06	0.015943
913	1_161029689_G_A	TSTD1	1.41712	0.0196399	0.262114	1.41554	0.0472927	7.90372e-07	0.00217056
914	1_161030317_G_A	TSTD1	1.41712	0.0196399	0.262114	1.41554	0.0472927	7.90372e-07	0.00217056
915	1_161038782_C_A	TSTD1	1.41712	0.0196399	-0.198213	1.41523	-0.0516148	7.08544e-08	0.000271966
916	1_161042970_T_C	TSTD1	1.41712	0.0196399	-0.188569	1.41536	-0.0499072	1.88123e-07	0.000646145
917	1_161043522_T_C	TSTD1	1.41712	0.0196399	-0.188569	1.41536	-0.0499072	1.88123e-07	0.000646145
918	1_161043921_G_A	TSTD1	1.41712	0.0196399	-0.198213	1.41523	-0.0516148	7.08544e-08	0.000271966
919	1_161044656_C_T	TSTD1	1.41712	0.0196399	-0.198213	1.41523	-0.0516148	7.08544e-08	0.000271966
920	1_161044859_A_G	TSTD1	1.41712	0.0196399	-0.198213	1.41523	-0.0516148	7.08544e-08	0.000271966
921	1_161050599_G_A	TSTD1	1.41712	0.0196399	-0.163374	1.41585	-0.0424083	9.52165e-06	0.01591
922	1_161050642_T_G	TSTD1	1.41712	0.0196399	-0.168349	1.41582	-0.0427795	7.95056e-06	0.0137575
923	1_161057878_A_G	TSTD1	1.41712	0.0196399	-0.167838	1.41577	-0.0436803	5.10169e-06	0.00969931
924	1_161057974_G_A	TSTD1	1.41712	0.0196399	-0.166819	1.41577	-0.0436673	5.13477e-06	0.00975018
925	1_161075338_G_A	TSTD1	1.41712	0.0196399	0.291496	1.41574	0.0441636	4.00676e-06	0.00794016
926	1_161075578_A_G	TSTD1	1.41712	0.0196399	0.202773	1.4159	0.0414976	1.47305e-05	0.0198696
927	1_161075670_T_G	TSTD1	1.41712	0.0196399	0.202773	1.4159	0.0414976	1.47305e-05	0.0198696
928	1_161075873_C_T	TSTD1	1.41712	0.0196399	0.365207	1.41557	0.0468468	1.00235e-06	0.0026471
929	1_161077430_T_C	TSTD1	1.41712	0.0196399	0.314444	1.41558	0.0467147	1.07503e-06	0.00280921
930	1_161078778_C_A	TSTD1	1.41712	0.0196399	0.164172	1.41614	0.0372889	9.89081e-05	0.085396
931	1_161083854_C_T	TSTD1	1.41712	0.0196399	0.255974	1.41602	0.0394529	3.80204e-05	0.0422005
932	1_165524927_C_A	MGST3	1.74339	0.008682	0.234261	1.74214	0.0378893	7.62345e-05	0.0704835
933	1_165628074_G_T	MGST3	1.74339	0.008682	-0.14215	1.74214	-0.0378909	7.61816e-05	0.0704459
934	1_167070144_G_A	MPZL1	2.73244	0.00395732	0.470149	2.73009	0.0415127	1.46256e-05	0.0197557
935	1_167874866_C_T	TIPRL	2.06353	0.000716214	-0.12854	2.06164	-0.0428187	7.79973e-06	0.0135651
936	1_167875315_C_A	TIPRL	2.06353	0.000716214	-0.12854	2.06164	-0.0428187	7.79973e-06	0.0135651
937	1_167875778_G_A	TIPRL	2.06353	0.000716214	-0.12854	2.06164	-0.0428187	7.79973e-06	0.0135651
938	1_167876126_T_G	TIPRL	2.06353	0.000716214	-0.120589	2.06181	-0.0407792	2.06566e-05	0.026365
939	1_167876188_C_T	TIPRL	2.06353	0.000716214	-0.123604	2.06175	-0.0415788	1.41737e-05	0.0193522
940	1_167876628_T_C	TIPRL	2.06353	0.000716214	-0.123604	2.06175	-0.0415788	1.41737e-05	0.0193522
941	1_167876803_T_C	TIPRL	2.06353	0.000716214	-0.123604	2.06175	-0.0415788	1.41737e-05	0.0193522
942	1_167877087_C_T	TIPRL	2.06353	0.000716214	-0.123604	2.06175	-0.0415788	1.41737e-05	0.0193522
943	1_167877390_A_G	TIPRL	2.06353	0.000716214	-0.113735	2.06199	-0.0386009	5.57202e-05	0.0560483
944	1_168230019_C_T	TIPRL	2.06353	0.000716214	0.106949	2.06208	0.0374528	9.21553e-05	0.0809427
945	1_168231495_T_C	TIPRL	2.06353	0.000716214	0.109651	2.06202	0.0382248	6.58023e-05	0.0633697
946	1_168238059_C_T	ANKRD36BP1	2.34962	0.0234369	-0.259393	2.34785	-0.0387748	5.15701e-05	0.0527088
947	1_168239070_C_T	ANKRD36BP1	2.34962	0.0234369	-0.259393	2.34785	-0.0387748	5.15701e-05	0.0527088
948	1_168242018_C_T	TIPRL	2.06353	0.000716214	0.104552	2.06213	0.0369071	0.000116493	0.0953348
949	1_168242996_A_G	ANKRD36BP1	2.34962	0.0234369	-0.249802	2.34799	-0.037179	0.000103693	0.0878379
950	1_168246261_A_C	ANKRD36BP1	2.34962	0.0234369	-0.259093	2.34794	-0.0378465	7.76732e-05	0.0715481
951	1_168246337_G_A	TIPRL	2.06353	0.000716214	0.104552	2.06213	0.0369071	0.000116493	0.0953348
952	1_168250814_G_A	ANKRD36BP1	2.34962	0.0234369	-0.229449	2.34797	-0.0374425	9.25659e-05	0.0811904
953	1_168250814_G_A	TIPRL	2.06353	0.000716214	-0.103972	2.06214	-0.036782	0.00012287	0.0983944
954	1_168254151_G_A	ANKRD36BP1	2.34962	0.0234369	-0.242831	2.34793	-0.0378818	7.64834e-05	0.0706543
955	1_168254368_T_C	TIPRL	2.06353	0.000716214	0.104552	2.06213	0.0369071	0.000116493	0.0953348
956	1_168254459_T_C	ANKRD36BP1	2.34962	0.0234369	-0.229449	2.34797	-0.0374425	9.25659e-05	0.0811904
957	1_168254459_T_C	TIPRL	2.06353	0.000716214	-0.103972	2.06214	-0.036782	0.00012287	0.0983944
958	1_168254683_A_G	ANKRD36BP1	2.34962	0.0234369	-0.249761	2.34786	-0.0387082	5.31243e-05	0.0539772
959	1_168255121_C_T	TIPRL	2.06353	0.000716214	0.104552	2.06213	0.0369071	0.000116493	0.0953348
960	1_168255904_G_A	TIPRL	2.06353	0.000716214	0.104552	2.06213	0.0369071	0.000116493	0.0953348
961	1_168257558_G_T	ANKRD36BP1	2.34962	0.0234369	-0.267937	2.3477	-0.0404217	2.43936e-05	0.0298448
962	1_168257859_T_G	ANKRD36BP1	2.34962	0.0234369	-0.255344	2.34798	-0.0373937	9.45374e-05	0.0824941
963	1_168262781_G_A	ANKRD36BP1	2.34962	0.0234369	-0.257589	2.348	-0.0371504	0.000104976	0.0885518
964	1_168263838_A_G	ANKRD36BP1	2.34962	0.0234369	-0.264263	2.34797	-0.0375069	9.00227e-05	0.079442
965	1_168264696_A_G	ANKRD36BP1	2.34962	0.0234369	-0.257589	2.348	-0.0371504	0.000104976	0.0885518
966	1_168264878_C_T	ANKRD36BP1	2.34962	0.0234369	-0.257589	2.348	-0.0371504	0.000104976	0.0885518
967	1_168267027_A_G	TIPRL	2.06353	0.000716214	0.106533	2.06197	0.0388978	4.88139e-05	0.0504737
968	1_168268218_G_T	ANKRD36BP1	2.34962	0.0234369	0.234328	2.34787	0.0385602	5.6736e-05	0.0568352
969	1_169013625_A_G	TIPRL	2.06353	0.000716214	0.183572	2.06208	0.0375145	8.97276e-05	0.0791966
970	1_169016851_A_G	TIPRL	2.06353	0.000716214	0.183572	2.06208	0.0375145	8.97276e-05	0.0791966
971	1_169021124_C_A	TIPRL	2.06353	0.000716214	0.183572	2.06208	0.0375145	8.97276e-05	0.0791966
972	1_169022982_T_C	TIPRL	2.06353	0.000716214	0.183572	2.06208	0.0375145	8.97276e-05	0.0791966
973	1_169023479_T_G	TIPRL	2.06353	0.000716214	0.183572	2.06208	0.0375145	8.97276e-05	0.0791966
974	1_169024161_C_T	TIPRL	2.06353	0.000716214	0.183572	2.06208	0.0375145	8.97276e-05	0.0791966
975	1_169026146_A_C	TIPRL	2.06353	0.000716214	0.183572	2.06208	0.0375145	8.97276e-05	0.0791966
976	1_169028182_G_A	TIPRL	2.06353	0.000716214	0.183572	2.06208	0.0375145	8.97276e-05	0.0791966
977	1_169028546_C_A	TIPRL	2.06353	0.000716214	0.183572	2.06208	0.0375145	8.97276e-05	0.0791966
978	1_169028578_C_T	TIPRL	2.06353	0.000716214	0.183572	2.06208	0.0375145	8.97276e-05	0.0791966
979	1_169032475_A_G	TIPRL	2.06353	0.000716214	0.183572	2.06208	0.0375145	8.97276e-05	0.0791966
980	1_169033139_C_T	TIPRL	2.06353	0.000716214	0.183572	2.06208	0.0375145	8.97276e-05	0.0791966
981	1_169033234_T_C	TIPRL	2.06353	0.000716214	0.183572	2.06208	0.0375145	8.97276e-05	0.0791966
982	1_169033667_C_A	TIPRL	2.06353	0.000716214	0.183572	2.06208	0.0375145	8.97276e-05	0.0791966
983	1_169035091_A_G	TIPRL	2.06353	0.000716214	0.183572	2.06208	0.0375145	8.97276e-05	0.0791966
984	1_169037808_T_C	TIPRL	2.06353	0.000716214	0.183572	2.06208	0.0375145	8.97276e-05	0.0791966
985	1_169039008_A_G	TIPRL	2.06353	0.000716214	0.183572	2.06208	0.0375145	8.97276e-05	0.0791966
986	1_169039101_G_A	TIPRL	2.06353	0.000716214	0.183572	2.06208	0.0375145	8.97276e-05	0.0791966
987	1_173585928_A_G	GAS5	0.81855	0.0359088	0.201125	0.817797	0.0428806	7.56757e-06	0.013232
988	1_173613810_G_A	GAS5	0.81855	0.0359088	0.208439	0.817707	0.0453526	2.18873e-06	0.00492951
989	1_173615109_G_A	GAS5	0.81855	0.0359088	0.208439	0.817707	0.0453526	2.18873e-06	0.00492951
990	1_173618052_G_A	GAS5	0.81855	0.0359088	0.208439	0.817707	0.0453526	2.18873e-06	0.00492951
991	1_173681923_A_G	GAS5	0.81855	0.0359088	0.185153	0.817545	0.0495255	2.33027e-07	0.000780662
992	1_173685015_A_G	GAS5	0.81855	0.0359088	0.185153	0.817545	0.0495255	2.33027e-07	0.000780662
993	1_173689133_T_C	GAS5	0.81855	0.0359088	0.207781	0.817339	0.0543603	1.38172e-08	6.22657e-05
994	1_173691130_G_A	GAS5	0.81855	0.0359088	0.207781	0.817339	0.0543603	1.38172e-08	6.22657e-05
995	1_173691307_T_C	GAS5	0.81855	0.0359088	0.207781	0.817339	0.0543603	1.38172e-08	6.22657e-05
996	1_173691465_A_C	GAS5	0.81855	0.0359088	0.201419	0.817388	0.0532568	2.69111e-08	0.000112097
997	1_173691883_T_C	GAS5	0.81855	0.0359088	0.201419	0.817388	0.0532568	2.69111e-08	0.000112097
998	1_173693914_G_A	GAS5	0.81855	0.0359088	0.247685	0.817962	0.037884	7.64094e-05	0.0706113
999	1_173693993_A_G	GAS5	0.81855	0.0359088	0.201419	0.817388	0.0532568	2.69111e-08	0.000112097
1000	1_173695314_C_T	GAS5	0.81855	0.0359088	0.201419	0.817388	0.0532568	2.69111e-08	0.000112097
1001	1_173697153_A_G	GAS5	0.81855	0.0359088	0.207781	0.817339	0.0543603	1.38172e-08	6.22657e-05
1002	1_173699602_G_T	GAS5	0.81855	0.0359088	0.275212	0.817345	0.0542309	1.49502e-08	6.65291e-05
1003	1_173701901_C_T	GAS5	0.81855	0.0359088	0.269192	0.817227	0.0568348	2.95651e-09	1.62109e-05
1004	1_173711208_C_T	GAS5	0.81855	0.0359088	0.275212	0.817345	0.0542309	1.49502e-08	6.65291e-05
1005	1_173713226_G_A	GAS5	0.81855	0.0359088	0.213767	0.817334	0.054481	1.28352e-08	5.83295e-05
1006	1_173718293_C_A	GAS5	0.81855	0.0359088	0.213767	0.817334	0.054481	1.28352e-08	5.83295e-05
1007	1_173719249_T_C	GAS5	0.81855	0.0359088	0.213767	0.817334	0.054481	1.28352e-08	5.83295e-05
1008	1_173719309_G_A	GAS5	0.81855	0.0359088	0.234556	0.817147	0.0585196	9.96877e-10	6.03249e-06
1009	1_173722169_T_C	GAS5	0.81855	0.0359088	0.250497	0.817888	0.0401986	2.70417e-05	0.0323839
1010	1_173722170_C_T	GAS5	0.81855	0.0359088	0.250497	0.817888	0.0401986	2.70417e-05	0.0323839
1011	1_173725092_A_G	GAS5	0.81855	0.0359088	0.213767	0.817334	0.054481	1.28352e-08	5.83295e-05
1012	1_173726086_G_A	GAS5	0.81855	0.0359088	0.213767	0.817334	0.054481	1.28352e-08	5.83295e-05
1013	1_173726090_G_A	GAS5	0.81855	0.0359088	0.275212	0.817345	0.0542309	1.49502e-08	6.65291e-05
1014	1_173726498_C_T	GAS5	0.81855	0.0359088	0.269192	0.817227	0.0568348	2.95651e-09	1.62109e-05
1015	1_173726525_C_T	GAS5	0.81855	0.0359088	0.269192	0.817227	0.0568348	2.95651e-09	1.62109e-05
1016	1_173727206_G_A	GAS5	0.81855	0.0359088	0.213767	0.817334	0.054481	1.28352e-08	5.83295e-05
1017	1_173727404_A_G	GAS5	0.81855	0.0359088	0.213767	0.817334	0.054481	1.28352e-08	5.83295e-05
1018	1_173727445_T_C	GAS5	0.81855	0.0359088	0.213767	0.817334	0.054481	1.28352e-08	5.83295e-05
1019	1_173728624_T_C	GAS5	0.81855	0.0359088	0.213767	0.817334	0.054481	1.28352e-08	5.83295e-05
1020	1_173730315_G_A	GAS5	0.81855	0.0359088	0.247583	0.817391	0.0531847	2.80962e-08	0.000116634
1021	1_173730503_T_G	GAS5	0.81855	0.0359088	0.249218	0.817154	0.0583707	1.09875e-09	6.61606e-06
1022	1_173732103_A_G	GAS5	0.81855	0.0359088	0.213767	0.817334	0.054481	1.28352e-08	5.83295e-05
1023	1_173734780_A_G	GAS5	0.81855	0.0359088	0.269192	0.817227	0.0568348	2.95651e-09	1.62109e-05
1024	1_173734789_C_T	GAS5	0.81855	0.0359088	0.213767	0.817334	0.054481	1.28352e-08	5.83295e-05
1025	1_173735294_A_G	GAS5	0.81855	0.0359088	0.213767	0.817334	0.054481	1.28352e-08	5.83295e-05
1026	1_173736721_G_A	GAS5	0.81855	0.0359088	0.226985	0.817205	0.05729	2.2105e-09	1.26923e-05
1027	1_173737439_T_C	GAS5	0.81855	0.0359088	0.275212	0.817345	0.0542309	1.49502e-08	6.65291e-05
1028	1_173739263_G_A	GAS5	0.81855	0.0359088	0.226985	0.817205	0.05729	2.2105e-09	1.26923e-05
1029	1_173739641_T_G	GAS5	0.81855	0.0359088	0.234556	0.817147	0.0585196	9.96877e-10	6.03249e-06
1030	1_173739896_G_A	GAS5	0.81855	0.0359088	0.269192	0.817227	0.0568348	2.95651e-09	1.62109e-05
1031	1_173740284_G_A	GAS5	0.81855	0.0359088	0.213767	0.817334	0.054481	1.28352e-08	5.83295e-05
1032	1_173740670_G_A	GAS5	0.81855	0.0359088	0.213767	0.817334	0.054481	1.28352e-08	5.83295e-05
1033	1_173742012_C_T	GAS5	0.81855	0.0359088	0.143059	0.817827	0.0420244	1.14566e-05	0.0164938
1034	1_173742634_C_T	GAS5	0.81855	0.0359088	0.250497	0.817888	0.0401986	2.70417e-05	0.0323839
1035	1_173742981_A_G	GAS5	0.81855	0.0359088	0.213767	0.817334	0.054481	1.28352e-08	5.83295e-05
1036	1_173743065_A_G	GAS5	0.81855	0.0359088	0.234556	0.817147	0.0585196	9.96877e-10	6.03249e-06
1037	1_173744525_T_C	GAS5	0.81855	0.0359088	0.213767	0.817334	0.054481	1.28352e-08	5.83295e-05
1038	1_173745159_A_G	GAS5	0.81855	0.0359088	0.269192	0.817227	0.0568348	2.95651e-09	1.62109e-05
1039	1_173745548_A_G	GAS5	0.81855	0.0359088	0.213767	0.817334	0.054481	1.28352e-08	5.83295e-05
1040	1_173747003_A_G	GAS5	0.81855	0.0359088	0.250497	0.817888	0.0401986	2.70417e-05	0.0323839
1041	1_173747787_A_G	GAS5	0.81855	0.0359088	0.213767	0.817334	0.054481	1.28352e-08	5.83295e-05
1042	1_173748154_A_G	GAS5	0.81855	0.0359088	0.213767	0.817334	0.054481	1.28352e-08	5.83295e-05
1043	1_173748464_G_A	GAS5	0.81855	0.0359088	0.275212	0.817345	0.0542309	1.49502e-08	6.65291e-05
1044	1_173752948_A_G	GAS5	0.81855	0.0359088	0.213767	0.817334	0.054481	1.28352e-08	5.83295e-05
1045	1_173753025_T_G	GAS5	0.81855	0.0359088	0.213767	0.817334	0.054481	1.28352e-08	5.83295e-05
1046	1_173753406_A_G	GAS5	0.81855	0.0359088	0.234556	0.817147	0.0585196	9.96877e-10	6.03249e-06
1047	1_173753969_G_T	GAS5	0.81855	0.0359088	0.213767	0.817334	0.054481	1.28352e-08	5.83295e-05
1048	1_173755709_T_C	GAS5	0.81855	0.0359088	0.213767	0.817334	0.054481	1.28352e-08	5.83295e-05
1049	1_173755962_G_A	GAS5	0.81855	0.0359088	0.234556	0.817147	0.0585196	9.96877e-10	6.03249e-06
1050	1_173756739_T_C	GAS5	0.81855	0.0359088	0.275212	0.817345	0.0542309	1.49502e-08	6.65291e-05
1051	1_173757558_G_A	GAS5	0.81855	0.0359088	0.234556	0.817147	0.0585196	9.96877e-10	6.03249e-06
1052	1_173758919_C_T	GAS5	0.81855	0.0359088	0.234556	0.817147	0.0585196	9.96877e-10	6.03249e-06
1053	1_173761192_T_C	GAS5	0.81855	0.0359088	0.213767	0.817334	0.054481	1.28352e-08	5.83295e-05
1054	1_173761694_G_A	GAS5	0.81855	0.0359088	0.213767	0.817334	0.054481	1.28352e-08	5.83295e-05
1055	1_173762951_T_C	GAS5	0.81855	0.0359088	0.213767	0.817334	0.054481	1.28352e-08	5.83295e-05
1056	1_173763585_C_T	GAS5	0.81855	0.0359088	0.213767	0.817334	0.054481	1.28352e-08	5.83295e-05
1057	1_173766239_T_C	GAS5	0.81855	0.0359088	0.213767	0.817334	0.054481	1.28352e-08	5.83295e-05
1058	1_173766295_C_T	GAS5	0.81855	0.0359088	0.213767	0.817334	0.054481	1.28352e-08	5.83295e-05
1059	1_173766927_T_G	GAS5	0.81855	0.0359088	0.269192	0.817227	0.0568348	2.95651e-09	1.62109e-05
1060	1_173767270_C_A	GAS5	0.81855	0.0359088	0.269192	0.817227	0.0568348	2.95651e-09	1.62109e-05
1061	1_173772077_T_C	GAS5	0.81855	0.0359088	0.234556	0.817147	0.0585196	9.96877e-10	6.03249e-06
1062	1_173773185_T_G	GAS5	0.81855	0.0359088	0.213767	0.817334	0.054481	1.28352e-08	5.83295e-05
1063	1_173774606_G_A	GAS5	0.81855	0.0359088	0.269192	0.817227	0.0568348	2.95651e-09	1.62109e-05
1064	1_173774924_C_A	GAS5	0.81855	0.0359088	0.213767	0.817334	0.054481	1.28352e-08	5.83295e-05
1065	1_173778102_C_T	GAS5	0.81855	0.0359088	0.234556	0.817147	0.0585196	9.96877e-10	6.03249e-06
1066	1_173779232_G_A	GAS5	0.81855	0.0359088	0.269192	0.817227	0.0568348	2.95651e-09	1.62109e-05
1067	1_173782395_G_A	GAS5	0.81855	0.0359088	0.234556	0.817147	0.0585196	9.96877e-10	6.03249e-06
1068	1_173784897_C_T	GAS5	0.81855	0.0359088	0.213767	0.817334	0.054481	1.28352e-08	5.83295e-05
1069	1_173785367_A_G	GAS5	0.81855	0.0359088	0.213767	0.817334	0.054481	1.28352e-08	5.83295e-05
1070	1_173787665_A_G	GAS5	0.81855	0.0359088	0.275212	0.817345	0.0542309	1.49502e-08	6.65291e-05
1071	1_173791204_G_A	GAS5	0.81855	0.0359088	0.269192	0.817227	0.0568348	2.95651e-09	1.62109e-05
1072	1_173792800_C_T	GAS5	0.81855	0.0359088	0.213767	0.817334	0.054481	1.28352e-08	5.83295e-05
1073	1_173794588_C_A	GAS5	0.81855	0.0359088	0.213767	0.817334	0.054481	1.28352e-08	5.83295e-05
1074	1_173795273_G_A	GAS5	0.81855	0.0359088	0.269192	0.817227	0.0568348	2.95651e-09	1.62109e-05
1075	1_173796445_A_G	GAS5	0.81855	0.0359088	0.213767	0.817334	0.054481	1.28352e-08	5.83295e-05
1076	1_173797929_C_T	GAS5	0.81855	0.0359088	0.213767	0.817334	0.054481	1.28352e-08	5.83295e-05
1077	1_173799847_G_A	GAS5	0.81855	0.0359088	0.213767	0.817334	0.054481	1.28352e-08	5.83295e-05
1078	1_173802228_C_T	GAS5	0.81855	0.0359088	0.213767	0.817334	0.054481	1.28352e-08	5.83295e-05
1079	1_173803368_T_G	GAS5	0.81855	0.0359088	0.213767	0.817334	0.054481	1.28352e-08	5.83295e-05
1080	1_173803694_T_C	GAS5	0.81855	0.0359088	0.213767	0.817334	0.054481	1.28352e-08	5.83295e-05
1081	1_173803963_G_T	GAS5	0.81855	0.0359088	0.213767	0.817334	0.054481	1.28352e-08	5.83295e-05
1082	1_173805760_T_C	GAS5	0.81855	0.0359088	0.269192	0.817227	0.0568348	2.95651e-09	1.62109e-05
1083	1_173808145_C_T	GAS5	0.81855	0.0359088	0.250497	0.817888	0.0401986	2.70417e-05	0.0323839
1084	1_173809880_G_A	GAS5	0.81855	0.0359088	0.213767	0.817334	0.054481	1.28352e-08	5.83295e-05
1085	1_173811821_T_C	GAS5	0.81855	0.0359088	0.213767	0.817334	0.054481	1.28352e-08	5.83295e-05
1086	1_173813478_C_T	GAS5	0.81855	0.0359088	0.213767	0.817334	0.054481	1.28352e-08	5.83295e-05
1087	1_173813879_G_A	GAS5	0.81855	0.0359088	0.213767	0.817334	0.054481	1.28352e-08	5.83295e-05
1088	1_173814094_C_T	GAS5	0.81855	0.0359088	0.213767	0.817334	0.054481	1.28352e-08	5.83295e-05
1089	1_173816966_C_A	GAS5	0.81855	0.0359088	0.250497	0.817888	0.0401986	2.70417e-05	0.0323839
1090	1_173817315_A_C	GAS5	0.81855	0.0359088	0.213767	0.817334	0.054481	1.28352e-08	5.83295e-05
1091	1_173817798_T_C	GAS5	0.81855	0.0359088	0.226985	0.817205	0.05729	2.2105e-09	1.26923e-05
1092	1_173818806_C_T	GAS5	0.81855	0.0359088	0.213767	0.817334	0.054481	1.28352e-08	5.83295e-05
1093	1_173818853_C_T	GAS5	0.81855	0.0359088	0.213767	0.817334	0.054481	1.28352e-08	5.83295e-05
1094	1_173819816_T_C	GAS5	0.81855	0.0359088	0.275212	0.817345	0.0542309	1.49502e-08	6.65291e-05
1095	1_173820120_C_T	GAS5	0.81855	0.0359088	0.213767	0.817334	0.054481	1.28352e-08	5.83295e-05
1096	1_173820369_A_G	GAS5	0.81855	0.0359088	0.213767	0.817334	0.054481	1.28352e-08	5.83295e-05
1097	1_173820689_T_C	GAS5	0.81855	0.0359088	0.275212	0.817345	0.0542309	1.49502e-08	6.65291e-05
1098	1_173822479_G_A	GAS5	0.81855	0.0359088	0.213767	0.817334	0.054481	1.28352e-08	5.83295e-05
1099	1_173827557_G_A	GAS5	0.81855	0.0359088	0.213767	0.817334	0.054481	1.28352e-08	5.83295e-05
1100	1_173827585_T_C	GAS5	0.81855	0.0359088	0.213767	0.817334	0.054481	1.28352e-08	5.83295e-05
1101	1_173828088_T_C	GAS5	0.81855	0.0359088	0.213767	0.817334	0.054481	1.28352e-08	5.83295e-05
1102	1_173833858_T_C	GAS5	0.81855	0.0359088	0.213767	0.817334	0.054481	1.28352e-08	5.83295e-05
1103	1_173838962_C_T	GAS5	0.81855	0.0359088	0.269192	0.817227	0.0568348	2.95651e-09	1.62109e-05
1104	1_173840376_T_C	GAS5	0.81855	0.0359088	0.213767	0.817334	0.054481	1.28352e-08	5.83295e-05
1105	1_173841101_A_G	GAS5	0.81855	0.0359088	0.213767	0.817334	0.054481	1.28352e-08	5.83295e-05
1106	1_173841541_A_C	GAS5	0.81855	0.0359088	0.213767	0.817334	0.054481	1.28352e-08	5.83295e-05
1107	1_173841542_G_A	GAS5	0.81855	0.0359088	0.213767	0.817334	0.054481	1.28352e-08	5.83295e-05
1108	1_173844310_T_G	GAS5	0.81855	0.0359088	0.213767	0.817334	0.054481	1.28352e-08	5.83295e-05
1109	1_173844866_T_C	GAS5	0.81855	0.0359088	0.213767	0.817334	0.054481	1.28352e-08	5.83295e-05
1110	1_173845086_C_T	GAS5	0.81855	0.0359088	0.275212	0.817345	0.0542309	1.49502e-08	6.65291e-05
1111	1_173846186_C_A	GAS5	0.81855	0.0359088	0.213767	0.817334	0.054481	1.28352e-08	5.83295e-05
1112	1_173846758_C_T	GAS5	0.81855	0.0359088	0.213767	0.817334	0.054481	1.28352e-08	5.83295e-05
1113	1_173846951_G_T	GAS5	0.81855	0.0359088	0.250497	0.817888	0.0401986	2.70417e-05	0.0323839
1114	1_173851884_C_T	GAS5	0.81855	0.0359088	0.213767	0.817334	0.054481	1.28352e-08	5.83295e-05
1115	1_173852644_A_C	GAS5	0.81855	0.0359088	0.213767	0.817334	0.054481	1.28352e-08	5.83295e-05
1116	1_173856529_A_G	GAS5	0.81855	0.0359088	0.275212	0.817345	0.0542309	1.49502e-08	6.65291e-05
1117	1_173857915_T_C	GAS5	0.81855	0.0359088	0.213767	0.817334	0.054481	1.28352e-08	5.83295e-05
1118	1_173858993_G_A	GAS5	0.81855	0.0359088	0.250497	0.817888	0.0401986	2.70417e-05	0.0323839
1119	1_173860475_C_T	GAS5	0.81855	0.0359088	0.207929	0.817479	0.0511277	9.3908e-08	0.000348424
1120	1_173860687_A_C	GAS5	0.81855	0.0359088	0.213767	0.817334	0.054481	1.28352e-08	5.83295e-05
1121	1_173860841_C_T	GAS5	0.81855	0.0359088	0.213767	0.817334	0.054481	1.28352e-08	5.83295e-05
1122	1_173861026_G_A	GAS5	0.81855	0.0359088	0.213767	0.817334	0.054481	1.28352e-08	5.83295e-05
1123	1_173862073_G_A	GAS5	0.81855	0.0359088	0.213767	0.817334	0.054481	1.28352e-08	5.83295e-05
1124	1_173862503_G_A	GAS5	0.81855	0.0359088	0.213767	0.817334	0.054481	1.28352e-08	5.83295e-05
1125	1_173863668_A_G	GAS5	0.81855	0.0359088	0.213767	0.817334	0.054481	1.28352e-08	5.83295e-05
1126	1_173865218_A_G	GAS5	0.81855	0.0359088	0.213767	0.817334	0.054481	1.28352e-08	5.83295e-05
1127	1_173866363_T_C	GAS5	0.81855	0.0359088	0.234556	0.817147	0.0585196	9.96877e-10	6.03249e-06
1128	1_173866620_C_A	GAS5	0.81855	0.0359088	0.213767	0.817334	0.054481	1.28352e-08	5.83295e-05
1129	1_173867180_G_A	GAS5	0.81855	0.0359088	0.250497	0.817888	0.0401986	2.70417e-05	0.0323839
1130	1_173867525_G_T	GAS5	0.81855	0.0359088	0.250497	0.817888	0.0401986	2.70417e-05	0.0323839
1131	1_173869952_T_C	GAS5	0.81855	0.0359088	0.275212	0.817345	0.0542309	1.49502e-08	6.65291e-05
1132	1_173870297_G_A	GAS5	0.81855	0.0359088	0.213767	0.817334	0.054481	1.28352e-08	5.83295e-05
1133	1_173877247_C_A	GAS5	0.81855	0.0359088	0.218857	0.817301	0.0552232	8.13035e-09	3.96275e-05
1134	1_173879156_G_T	GAS5	0.81855	0.0359088	0.244892	0.817413	0.0526832	3.78631e-08	0.000152763
1135	1_173902631_G_A	GAS5	0.81855	0.0359088	0.244892	0.817413	0.0526832	3.78631e-08	0.000152763
1136	1_173922389_A_G	GAS5	0.81855	0.0359088	0.240323	0.817504	0.0505229	1.32763e-07	0.000476232
1137	1_173924794_G_A	GAS5	0.81855	0.0359088	0.195072	0.817858	0.0411104	1.76871e-05	0.0231474
1138	1_173932382_C_T	GAS5	0.81855	0.0359088	0.210941	0.817651	0.0468515	9.99859e-07	0.00264249
1139	1_173940385_C_T	GAS5	0.81855	0.0359088	0.210941	0.817651	0.0468515	9.99859e-07	0.00264249
1140	1_173944666_A_G	GAS5	0.81855	0.0359088	0.210941	0.817651	0.0468515	9.99859e-07	0.00264249
1141	1_173946205_C_A	GAS5	0.81855	0.0359088	0.16909	0.817931	0.0388595	4.96576e-05	0.0510948
1142	1_173960761_A_G	GAS5	0.81855	0.0359088	0.16909	0.817931	0.0388595	4.96576e-05	0.0510948
1143	1_173979890_G_A	GAS5	0.81855	0.0359088	0.16909	0.817931	0.0388595	4.96576e-05	0.0510948
1144	1_173992854_T_C	GAS5	0.81855	0.0359088	0.210941	0.817651	0.0468515	9.99859e-07	0.00264249
1145	1_173994163_G_A	GAS5	0.81855	0.0359088	0.16909	0.817931	0.0388595	4.96576e-05	0.0510948
1146	1_173997949_C_T	GAS5	0.81855	0.0359088	0.210941	0.817651	0.0468515	9.99859e-07	0.00264249
1147	1_174014525_C_T	GAS5	0.81855	0.0359088	0.16909	0.817931	0.0388595	4.96576e-05	0.0510948
1148	1_174025658_G_T	GAS5	0.81855	0.0359088	0.176045	0.817858	0.0410985	1.77867e-05	0.0232343
1149	1_174027130_T_G	GAS5	0.81855	0.0359088	0.176045	0.817858	0.0410985	1.77867e-05	0.0232343
1150	1_174055964_G_T	GAS5	0.81855	0.0359088	0.209099	0.817666	0.0464635	1.22747e-06	0.00313475
1151	1_174060842_T_C	GAS5	0.81855	0.0359088	0.167752	0.817905	0.0396855	3.42074e-05	0.0391872
1152	1_174064646_G_A	GAS5	0.81855	0.0359088	0.209099	0.817666	0.0464635	1.22747e-06	0.00313475
1153	1_174070264_C_T	GAS5	0.81855	0.0359088	0.209099	0.817666	0.0464635	1.22747e-06	0.00313475
1154	1_174083085_C_T	GAS5	0.81855	0.0359088	0.176634	0.817836	0.0417456	1.30916e-05	0.0180678
1155	1_174094380_G_T	GAS5	0.81855	0.0359088	0.176634	0.817836	0.0417456	1.30916e-05	0.0180678
1156	1_174101876_A_G	GAS5	0.81855	0.0359088	0.176634	0.817836	0.0417456	1.30916e-05	0.0180678
1157	1_174117866_C_T	GAS5	0.81855	0.0359088	0.247685	0.817962	0.037884	7.64094e-05	0.0706113
1158	1_174118509_G_A	GAS5	0.81855	0.0359088	0.231037	0.817514	0.0502804	1.52373e-07	0.00053634
1159	1_174135018_C_T	GAS5	0.81855	0.0359088	0.176634	0.817836	0.0417456	1.30916e-05	0.0180678
1160	1_174141266_T_C	GAS5	0.81855	0.0359088	0.247685	0.817962	0.037884	7.64094e-05	0.0706113
1161	1_174143612_C_T	GAS5	0.81855	0.0359088	0.176634	0.817836	0.0417456	1.30916e-05	0.0180678
1162	1_174171068_A_G	GAS5	0.81855	0.0359088	0.166512	0.817928	0.0389689	4.72853e-05	0.0494627
1163	1_174171468_T_C	GAS5	0.81855	0.0359088	0.166512	0.817928	0.0389689	4.72853e-05	0.0494627
1164	1_174174636_C_T	GAS5	0.81855	0.0359088	0.166512	0.817928	0.0389689	4.72853e-05	0.0494627
1165	1_174175130_A_G	GAS5	0.81855	0.0359088	0.221512	0.817625	0.0475248	6.97844e-07	0.00195918
1166	1_174191205_C_T	GAS5	0.81855	0.0359088	0.166512	0.817928	0.0389689	4.72853e-05	0.0494627
1167	1_174194821_C_T	GAS5	0.81855	0.0359088	0.166512	0.817928	0.0389689	4.72853e-05	0.0494627
1168	1_174195303_A_G	GAS5	0.81855	0.0359088	0.166512	0.817928	0.0389689	4.72853e-05	0.0494627
1169	1_174202679_G_T	GAS5	0.81855	0.0359088	0.166512	0.817928	0.0389689	4.72853e-05	0.0494627
1170	1_174211677_A_G	GAS5	0.81855	0.0359088	0.20997	0.817753	0.0441124	4.11114e-06	0.00811848
1171	1_174213683_C_A	GAS5	0.81855	0.0359088	0.166512	0.817928	0.0389689	4.72853e-05	0.0494627
1172	1_174226003_C_T	GAS5	0.81855	0.0359088	0.166512	0.817928	0.0389689	4.72853e-05	0.0494627
1173	1_174245296_T_C	GAS5	0.81855	0.0359088	0.221512	0.817625	0.0475248	6.97844e-07	0.00195918
1174	1_174254760_C_T	GAS5	0.81855	0.0359088	0.221512	0.817625	0.0475248	6.97844e-07	0.00195918
1175	1_174301278_G_T	GAS5	0.81855	0.0359088	0.221512	0.817625	0.0475248	6.97844e-07	0.00195918
1176	1_174303866_T_C	GAS5	0.81855	0.0359088	0.166512	0.817928	0.0389689	4.72853e-05	0.0494627
1177	1_174310018_T_C	GAS5	0.81855	0.0359088	0.166512	0.817928	0.0389689	4.72853e-05	0.0494627
1178	1_174312348_T_C	GAS5	0.81855	0.0359088	0.166512	0.817928	0.0389689	4.72853e-05	0.0494627
1179	1_174329731_G_A	GAS5	0.81855	0.0359088	0.166512	0.817928	0.0389689	4.72853e-05	0.0494627
1180	1_174358289_T_C	GAS5	0.81855	0.0359088	0.221512	0.817625	0.0475248	6.97844e-07	0.00195918
1181	1_174367882_T_C	GAS5	0.81855	0.0359088	0.221512	0.817625	0.0475248	6.97844e-07	0.00195918
1182	1_174387325_C_A	GAS5	0.81855	0.0359088	0.166512	0.817928	0.0389689	4.72853e-05	0.0494627
1183	1_174389149_A_G	GAS5	0.81855	0.0359088	0.166512	0.817928	0.0389689	4.72853e-05	0.0494627
1184	1_174389990_G_A	GAS5	0.81855	0.0359088	0.166512	0.817928	0.0389689	4.72853e-05	0.0494627
1185	1_174421618_A_G	GAS5	0.81855	0.0359088	0.20997	0.817753	0.0441124	4.11114e-06	0.00811848
1186	1_174427144_A_G	RABGAP1L	1.47095	0.0394978	-0.376666	1.46988	-0.0382392	6.53867e-05	0.0630535
1187	1_174463253_G_T	GAS5	0.81855	0.0359088	0.221512	0.817625	0.0475248	6.97844e-07	0.00195918
1188	1_174463257_T_C	GAS5	0.81855	0.0359088	0.221512	0.817625	0.0475248	6.97844e-07	0.00195918
1189	1_174465438_G_A	GAS5	0.81855	0.0359088	0.221512	0.817625	0.0475248	6.97844e-07	0.00195918
1190	1_174467307_A_G	GAS5	0.81855	0.0359088	0.221512	0.817625	0.0475248	6.97844e-07	0.00195918
1191	1_174515784_A_G	GAS5	0.81855	0.0359088	0.221512	0.817625	0.0475248	6.97844e-07	0.00195918
1192	1_174563608_G_A	GAS5	0.81855	0.0359088	0.242709	0.817652	0.0468141	1.01988e-06	0.00268465
1193	1_174584138_G_T	GAS5	0.81855	0.0359088	0.229923	0.817787	0.0431575	6.60665e-06	0.0117826
1194	1_175158635_C_T	KIAA0040	1.58375	0.0508003	-0.219284	1.58264	-0.0375296	8.91425e-05	0.0789
1195	1_175162204_C_T	KIAA0040	1.58375	0.0508003	-0.219284	1.58264	-0.0375296	8.91425e-05	0.0789
1196	1_175162913_G_T	KIAA0040	1.58375	0.0508003	-0.219284	1.58264	-0.0375296	8.91425e-05	0.0789
1197	1_175163235_G_T	KIAA0040	1.58375	0.0508003	-0.219284	1.58264	-0.0375296	8.91425e-05	0.0789
1198	1_175166312_G_A	KIAA0040	1.58375	0.0508003	-0.217205	1.58264	-0.0374474	9.23711e-05	0.0810411
1199	1_175169466_G_A	KIAA0040	1.58375	0.0508003	-0.230808	1.58253	-0.0392425	4.1813e-05	0.0453201
1200	1_175170159_G_T	KIAA0040	1.58375	0.0508003	-0.217205	1.58264	-0.0374474	9.23711e-05	0.0810411
1201	1_179447243_C_T	TOR3A	2.28153	0.000559152	0.138056	2.27959	0.0412811	1.63203e-05	0.0216469
1202	1_181242754_C_A	ACBD6	2.56047	6.60302e-11	-0.203574	2.55861	-0.0380191	7.20254e-05	0.0676468
1203	1_181247943_C_T	ACBD6	2.56047	6.60302e-11	-0.203574	2.55861	-0.0380191	7.20254e-05	0.0676468
1204	1_181258846_G_A	ACBD6	2.56047	6.60302e-11	-0.176725	2.55872	-0.0369527	0.00011425	0.0941363
1205	1_181260977_T_C	ACBD6	2.56047	6.60302e-11	-0.213913	2.55862	-0.0379526	7.41536e-05	0.0690372
1206	1_181426914_T_C	GLUL	2.53151	0.00271434	0.256215	2.52971	0.03774	8.13607e-05	0.0737978
1207	1_182619156_G_A	RGS16	2.76884	0.00388097	0.195786	2.76641	0.0419241	1.20209e-05	0.016909
1208	1_182619614_C_A	RGS16	2.76884	0.00388097	0.195786	2.76641	0.0419241	1.20209e-05	0.016909
1209	1_182620049_T_C	RGS16	2.76884	0.00388097	0.195786	2.76641	0.0419241	1.20209e-05	0.016909
1210	1_182620292_C_A	RGS16	2.76884	0.00388097	0.195786	2.76641	0.0419241	1.20209e-05	0.016909
1211	1_182620503_A_G	RGS16	2.76884	0.00388097	0.195786	2.76641	0.0419241	1.20209e-05	0.016909
1212	1_182620856_G_A	RGS16	2.76884	0.00388097	0.195786	2.76641	0.0419241	1.20209e-05	0.016909
1213	1_182621434_A_G	RGS16	2.76884	0.00388097	0.198136	2.76633	0.0425865	8.73335e-06	0.0148242
1214	1_182621667_A_G	RGS16	2.76884	0.00388097	0.188952	2.76655	0.0407047	2.13879e-05	0.0270906
1215	1_182624532_A_G	RGS16	2.76884	0.00388097	0.193115	2.76689	0.0376064	8.62243e-05	0.0770032
1216	1_182624629_T_C	RGS16	2.76884	0.00388097	0.193115	2.76689	0.0376064	8.62243e-05	0.0770032
1217	1_182627683_C_T	RGS16	2.76884	0.00388097	0.186291	2.7668	0.0384141	6.05316e-05	0.0598338
1218	1_182637442_T_C	RGS16	2.76884	0.00388097	0.206095	2.7668	0.0383869	6.12634e-05	0.0603097
1219	1_182643574_T_C	RGS16	2.76884	0.00388097	0.21955	2.76694	0.037066	0.000108842	0.0911347
1220	1_182651003_T_G	RGS16	2.76884	0.00388097	0.199323	2.76694	0.0370519	0.000109501	0.0915803
1221	1_182651016_A_C	RGS16	2.76884	0.00388097	0.199323	2.76694	0.0370519	0.000109501	0.0915803
1222	1_182659657_C_A	RGS16	2.76884	0.00388097	0.451138	2.76639	0.0421335	1.08717e-05	0.0164938
1223	1_192384068_T_C	RGS1	1.99677	0.0185729	0.420632	1.99542	0.0367898	0.000122464	0.0981675
1224	1_192400736_C_T	RGS1	1.99677	0.0185729	0.405038	1.99537	0.0374322	9.29802e-05	0.0814889
1225	1_192406076_G_A	RGS1	1.99677	0.0185729	0.35442	1.99529	0.0384868	5.86141e-05	0.0583802
1226	1_202974452_T_C	SNRPE	1.16879	0.0107534	0.225002	1.16788	0.0393566	3.97139e-05	0.0435865
1227	1_202976614_G_A	SNRPE	1.16879	0.0107534	0.225002	1.16788	0.0393566	3.97139e-05	0.0435865
1228	1_202981368_G_A	SNRPE	1.16879	0.0107534	0.225002	1.16788	0.0393566	3.97139e-05	0.0435865
1229	1_202984293_G_A	SNRPE	1.16879	0.0107534	0.225002	1.16788	0.0393566	3.97139e-05	0.0435865
1230	1_202985512_G_A	SNRPE	1.16879	0.0107534	0.225002	1.16788	0.0393566	3.97139e-05	0.0435865
1231	1_202988465_G_A	SNRPE	1.16879	0.0107534	0.225002	1.16788	0.0393566	3.97139e-05	0.0435865
1232	1_202998982_C_T	SNRPE	1.16879	0.0107534	0.225002	1.16788	0.0393566	3.97139e-05	0.0435865
1233	1_203000586_G_T	ADIPOR1	2.22443	0.00297894	0.273585	2.22286	0.037634	8.52e-05	0.0763161
1234	1_203001221_G_A	SNRPE	1.16879	0.0107534	0.225002	1.16788	0.0393566	3.97139e-05	0.0435865
1235	1_203003647_G_A	SNRPE	1.16879	0.0107534	0.225002	1.16788	0.0393566	3.97139e-05	0.0435865
1236	1_204480824_C_T	MDM4	1.58621	0.0150461	0.140052	1.58496	0.0395952	3.56434e-05	0.0402443
1237	1_204481339_T_C	MDM4	1.58621	0.0150461	0.140052	1.58496	0.0395952	3.56434e-05	0.0402443
1238	1_204481354_G_A	MDM4	1.58621	0.0150461	0.140052	1.58496	0.0395952	3.56434e-05	0.0402443
1239	1_204481958_T_C	MDM4	1.58621	0.0150461	0.150396	1.58484	0.0414555	1.50279e-05	0.0202082
1240	1_204482367_T_C	MDM4	1.58621	0.0150461	-0.145113	1.58489	-0.040711	2.13252e-05	0.0270141
1241	1_204482373_T_C	MDM4	1.58621	0.0150461	0.184054	1.58502	0.0387136	5.29953e-05	0.0538698
1242	1_204484565_T_C	MDM4	1.58621	0.0150461	0.150396	1.58484	0.0414555	1.50279e-05	0.0202082
1243	1_204484656_C_A	MDM4	1.58621	0.0150461	0.158162	1.58473	0.0431289	6.7002e-06	0.0119375
1244	1_204485037_T_C	MDM4	1.58621	0.0150461	0.150396	1.58484	0.0414555	1.50279e-05	0.0202082
1245	1_204485419_G_A	MDM4	1.58621	0.0150461	0.148871	1.58488	0.0408375	2.01017e-05	0.0257678
1246	1_204487154_A_G	MDM4	1.58621	0.0150461	0.150941	1.58488	0.0409604	1.89781e-05	0.0245644
1247	1_204488208_A_G	MDM4	1.58621	0.0150461	0.150941	1.58488	0.0409604	1.89781e-05	0.0245644
1248	1_204495318_C_A	MDM4	1.58621	0.0150461	-0.172134	1.58465	-0.0443047	3.73224e-06	0.007514
1249	1_204496356_A_G	MDM4	1.58621	0.0150461	-0.181096	1.58448	-0.0467105	1.07744e-06	0.00281141
1250	1_204496531_A_G	MDM4	1.58621	0.0150461	-0.181096	1.58448	-0.0467105	1.07744e-06	0.00281141
1251	1_204497048_G_A	MDM4	1.58621	0.0150461	-0.16982	1.58464	-0.0444359	3.49324e-06	0.00709273
1252	1_204500968_G_T	MDM4	1.58621	0.0150461	-0.172134	1.58465	-0.0443047	3.73224e-06	0.007514
1253	1_204503151_T_C	MDM4	1.58621	0.0150461	0.184834	1.58491	0.040377	2.49028e-05	0.0303388
1254	1_204506706_G_T	MDM4	1.58621	0.0150461	-0.172794	1.58461	-0.0448245	2.86838e-06	0.00599726
1255	1_204508849_A_G	MDM4	1.58621	0.0150461	-0.181767	1.58444	-0.0472311	8.16865e-07	0.00223346
1256	1_204509521_C_T	MDM4	1.58621	0.0150461	-0.170552	1.5846	-0.0449595	2.67745e-06	0.00571328
1257	1_204510048_T_C	MDM4	1.58621	0.0150461	-0.16982	1.58464	-0.0444359	3.49324e-06	0.00709273
1258	1_204512081_G_A	MDM4	1.58621	0.0150461	-0.16982	1.58464	-0.0444359	3.49324e-06	0.00709273
1259	1_204512240_T_C	MDM4	1.58621	0.0150461	-0.16982	1.58464	-0.0444359	3.49324e-06	0.00709273
1260	1_204513134_G_A	MDM4	1.58621	0.0150461	-0.170552	1.5846	-0.0449595	2.67745e-06	0.00571328
1261	1_204513466_C_T	MDM4	1.58621	0.0150461	-0.181767	1.58444	-0.0472311	8.16865e-07	0.00223346
1262	1_204517114_A_G	MDM4	1.58621	0.0150461	-0.172134	1.58465	-0.0443047	3.73224e-06	0.007514
1263	1_204520015_T_C	MDM4	1.58621	0.0150461	-0.170552	1.5846	-0.0449595	2.67745e-06	0.00571328
1264	1_204520429_C_A	MDM4	1.58621	0.0150461	-0.172134	1.58465	-0.0443047	3.73224e-06	0.007514
1265	1_204522484_G_A	MDM4	1.58621	0.0150461	-0.16982	1.58464	-0.0444359	3.49324e-06	0.00709273
1266	1_204522674_A_G	MDM4	1.58621	0.0150461	-0.181767	1.58444	-0.0472311	8.16865e-07	0.00223346
1267	1_204522879_T_G	MDM4	1.58621	0.0150461	-0.172134	1.58465	-0.0443047	3.73224e-06	0.007514
1268	1_204523454_G_A	MDM4	1.58621	0.0150461	-0.16982	1.58464	-0.0444359	3.49324e-06	0.00709273
1269	1_204524716_A_G	MDM4	1.58621	0.0150461	-0.170552	1.5846	-0.0449595	2.67745e-06	0.00571328
1270	1_204526125_G_A	MDM4	1.58621	0.0150461	-0.16982	1.58464	-0.0444359	3.49324e-06	0.00709273
1271	1_204527728_C_A	MDM4	1.58621	0.0150461	-0.16982	1.58464	-0.0444359	3.49324e-06	0.00709273
1272	1_204527767_A_G	MDM4	1.58621	0.0150461	-0.16982	1.58464	-0.0444359	3.49324e-06	0.00709273
1273	1_204528285_A_G	MDM4	1.58621	0.0150461	-0.181767	1.58444	-0.0472311	8.16865e-07	0.00223346
1274	1_204529928_A_G	MDM4	1.58621	0.0150461	-0.178649	1.58453	-0.0459859	1.57647e-06	0.00381311
1275	1_204535359_G_A	MDM4	1.58621	0.0150461	-0.174015	1.5846	-0.0450454	2.56246e-06	0.00556264
1276	1_204535399_T_C	MDM4	1.58621	0.0150461	-0.186108	1.58442	-0.0474175	7.39245e-07	0.00205916
1277	1_204536028_G_A	MDM4	1.58621	0.0150461	0.181444	1.5851	0.0372919	9.87805e-05	0.0853031
1278	1_204536979_C_T	MDM4	1.58621	0.0150461	-0.186108	1.58442	-0.0474175	7.39245e-07	0.00205916
1279	1_204539031_G_A	MDM4	1.58621	0.0150461	-0.172134	1.58465	-0.0443047	3.73224e-06	0.007514
1280	1_204542474_A_C	MDM4	1.58621	0.0150461	0.173173	1.58454	0.0458034	1.73359e-06	0.00411716
1281	1_204542576_T_C	MDM4	1.58621	0.0150461	0.16094	1.58511	0.0371313	0.000105842	0.089139
1282	1_204542972_T_C	MDM4	1.58621	0.0150461	-0.16982	1.58464	-0.0444359	3.49324e-06	0.00709273
1283	1_204544128_A_G	MDM4	1.58621	0.0150461	-0.186108	1.58442	-0.0474175	7.39245e-07	0.00205916
1284	1_204546735_C_T	MDM4	1.58621	0.0150461	-0.170552	1.5846	-0.0449595	2.67745e-06	0.00571328
1285	1_204546897_A_G	MDM4	1.58621	0.0150461	-0.170552	1.5846	-0.0449595	2.67745e-06	0.00571328
1286	1_204547449_A_G	MDM4	1.58621	0.0150461	-0.172134	1.58465	-0.0443047	3.73224e-06	0.007514
1287	1_204547969_G_A	MDM4	1.58621	0.0150461	-0.16982	1.58464	-0.0444359	3.49324e-06	0.00709273
1288	1_204551081_C_T	MDM4	1.58621	0.0150461	-0.172134	1.58465	-0.0443047	3.73224e-06	0.007514
1289	1_204552449_G_A	MDM4	1.58621	0.0150461	-0.170552	1.5846	-0.0449595	2.67745e-06	0.00571328
1290	1_204553329_T_C	MDM4	1.58621	0.0150461	-0.170552	1.5846	-0.0449595	2.67745e-06	0.00571328
1291	1_204553361_C_T	MDM4	1.58621	0.0150461	-0.145573	1.58501	-0.0388894	4.89971e-05	0.0506201
1292	1_204555346_G_T	MDM4	1.58621	0.0150461	-0.172134	1.58465	-0.0443047	3.73224e-06	0.007514
1293	1_204559128_G_A	MDM4	1.58621	0.0150461	-0.145573	1.58501	-0.0388894	4.89971e-05	0.0506201
1294	1_204559216_A_C	MDM4	1.58621	0.0150461	-0.177245	1.58455	-0.0457005	1.82871e-06	0.00430371
1295	1_204559523_C_T	MDM4	1.58621	0.0150461	-0.16982	1.58464	-0.0444359	3.49324e-06	0.00709273
1296	1_204560174_A_C	MDM4	1.58621	0.0150461	-0.172134	1.58465	-0.0443047	3.73224e-06	0.007514
1297	1_204561377_A_G	MDM4	1.58621	0.0150461	-0.16982	1.58464	-0.0444359	3.49324e-06	0.00709273
1298	1_204562439_C_T	MDM4	1.58621	0.0150461	-0.145573	1.58501	-0.0388894	4.89971e-05	0.0506201
1299	1_204562748_T_C	MDM4	1.58621	0.0150461	-0.172134	1.58465	-0.0443047	3.73224e-06	0.007514
1300	1_204564156_A_G	MDM4	1.58621	0.0150461	-0.145573	1.58501	-0.0388894	4.89971e-05	0.0506201
1301	1_204566661_T_G	MDM4	1.58621	0.0150461	-0.16982	1.58464	-0.0444359	3.49324e-06	0.00709273
1302	1_204567069_A_G	MDM4	1.58621	0.0150461	-0.185365	1.58446	-0.0468808	9.84419e-07	0.00260674
1303	1_204569994_C_T	MDM4	1.58621	0.0150461	-0.145573	1.58501	-0.0388894	4.89971e-05	0.0506201
1304	1_204570113_T_G	MDM4	1.58621	0.0150461	-0.16982	1.58464	-0.0444359	3.49324e-06	0.00709273
1305	1_204570334_G_A	MDM4	1.58621	0.0150461	-0.16982	1.58464	-0.0444359	3.49324e-06	0.00709273
1306	1_204572815_T_C	MDM4	1.58621	0.0150461	-0.145573	1.58501	-0.0388894	4.89971e-05	0.0506201
1307	1_204573393_G_A	MDM4	1.58621	0.0150461	-0.16982	1.58464	-0.0444359	3.49324e-06	0.00709273
1308	1_204573452_T_C	MDM4	1.58621	0.0150461	-0.172134	1.58465	-0.0443047	3.73224e-06	0.007514
1309	1_204574873_C_A	MDM4	1.58621	0.0150461	-0.16982	1.58464	-0.0444359	3.49324e-06	0.00709273
1310	1_204578140_A_G	MDM4	1.58621	0.0150461	-0.16982	1.58464	-0.0444359	3.49324e-06	0.00709273
1311	1_204579288_A_C	MDM4	1.58621	0.0150461	-0.172134	1.58465	-0.0443047	3.73224e-06	0.007514
1312	1_204580247_A_G	MDM4	1.58621	0.0150461	-0.182414	1.58453	-0.0460379	1.53429e-06	0.0037209
1313	1_204591549_A_G	MDM4	1.58621	0.0150461	-0.143965	1.58512	-0.0369522	0.000114271	0.0941363
1314	1_204592489_C_T	MDM4	1.58621	0.0150461	-0.143965	1.58512	-0.0369522	0.000114271	0.0941363
1315	1_204597055_T_C	MDM4	1.58621	0.0150461	-0.143965	1.58512	-0.0369522	0.000114271	0.0941363
1316	1_204597572_C_A	MDM4	1.58621	0.0150461	-0.143965	1.58512	-0.0369522	0.000114271	0.0941363
1317	1_204599024_A_G	MDM4	1.58621	0.0150461	-0.143965	1.58512	-0.0369522	0.000114271	0.0941363
1318	1_204600248_T_C	MDM4	1.58621	0.0150461	-0.147953	1.58507	-0.0378081	7.8985e-05	0.0723967
1319	1_206110067_C_T	IKBKE	2.79902	0.0013467	0.187358	2.7969	0.0389561	4.75558e-05	0.0496694
1320	1_206110702_T_C	IKBKE	2.79902	0.0013467	0.152514	2.79705	0.0375627	8.78757e-05	0.0780957
1321	1_206112039_T_C	IKBKE	2.79902	0.0013467	0.183453	2.79631	0.0440233	4.29907e-06	0.00844471
1322	1_206113095_A_G	IKBKE	2.79902	0.0013467	0.176998	2.79609	0.0457239	1.80659e-06	0.00426098
1323	1_206119738_T_C	IKBKE	2.79902	0.0013467	0.142234	2.79695	0.038467	5.91292e-05	0.0587438
1324	1_206121621_G_T	IKBKE	2.79902	0.0013467	0.142234	2.79695	0.038467	5.91292e-05	0.0587438
1325	1_206122326_A_G	IKBKE	2.79902	0.0013467	0.149546	2.79679	0.0399136	3.08236e-05	0.0360449
1326	1_206130592_T_C	IKBKE	2.79902	0.0013467	0.162336	2.79697	0.0382413	6.53276e-05	0.0630096
1327	1_206130700_C_T	IKBKE	2.79902	0.0013467	0.162336	2.79697	0.0382413	6.53276e-05	0.0630096
1328	1_206130958_G_T	IKBKE	2.79902	0.0013467	0.162336	2.79697	0.0382413	6.53276e-05	0.0630096
1329	1_206132585_A_G	IKBKE	2.79902	0.0013467	0.159569	2.79695	0.0385003	5.82633e-05	0.0581084
1330	1_206132983_T_C	IKBKE	2.79902	0.0013467	0.143053	2.79691	0.0388526	4.9811e-05	0.0512434
1331	1_206135057_T_C	IKBKE	2.79902	0.0013467	0.145585	2.79681	0.0397054	3.38998e-05	0.0388657
1332	1_206146442_A_G	IKBKE	2.79902	0.0013467	0.201626	2.79703	0.0377191	8.21069e-05	0.074323
1333	1_210625839_C_T	RCOR3	2.78393	0.000805551	0.229878	2.78195	0.0377016	8.2734e-05	0.0748036
1334	1_222701159_C_T	FAM177B	2.82903	0.00352913	0.206609	2.82686	0.0391353	4.38819e-05	0.0468359
1335	1_222726085_T_C	FAM177B	2.82903	0.00352913	0.177989	2.8269	0.038813	5.06981e-05	0.0519717
1336	1_222732952_A_G	FAM177B	2.82903	0.00352913	0.177989	2.8269	0.038813	5.06981e-05	0.0519717
1337	1_222746553_T_G	FAM177B	2.82903	0.00352913	0.210236	2.82581	0.047713	6.30551e-07	0.00181243
1338	1_222749659_A_G	FAM177B	2.82903	0.00352913	0.210236	2.82581	0.047713	6.30551e-07	0.00181243
1339	1_222752593_T_C	BROX	2.05985	0.00335434	0.128328	2.0583	0.0388474	4.9925e-05	0.0513493
1340	1_222752593_T_C	FAM177B	2.82903	0.00352913	0.220724	2.82573	0.0482457	4.7232e-07	0.00143737
1341	1_222754052_G_A	BROX	2.05985	0.00335434	0.128328	2.0583	0.0388474	4.9925e-05	0.0513493
1342	1_222754052_G_A	FAM177B	2.82903	0.00352913	0.220724	2.82573	0.0482457	4.7232e-07	0.00143737
1343	1_222757434_G_A	FAM177B	2.82903	0.00352913	-0.215832	2.82636	-0.0434314	5.77192e-06	0.0107534
1344	1_222762137_T_C	FAM177B	2.82903	0.00352913	-0.215832	2.82636	-0.0434314	5.77192e-06	0.0107534
1345	1_222762443_T_C	BROX	2.05985	0.00335434	-0.12474	2.05841	-0.0374173	9.358e-05	0.0818873
1346	1_222762443_T_C	FAM177B	2.82903	0.00352913	-0.204031	2.82626	-0.0441877	3.95864e-06	0.00786434
1347	1_222762462_A_G	BROX	2.05985	0.00335434	-0.137063	2.05824	-0.0395322	3.66764e-05	0.0410086
1348	1_222762462_A_G	FAM177B	2.82903	0.00352913	-0.230754	2.82576	-0.0480574	5.23303e-07	0.00157778
1349	1_222762469_C_T	FAM177B	2.82903	0.00352913	-0.215832	2.82636	-0.0434314	5.77192e-06	0.0107534
1350	1_222762689_G_A	FAM177B	2.82903	0.00352913	-0.215832	2.82636	-0.0434314	5.77192e-06	0.0107534
1351	1_222762716_G_A	FAM177B	2.82903	0.00352913	-0.215832	2.82636	-0.0434314	5.77192e-06	0.0107534
1352	1_222763012_G_A	FAM177B	2.82903	0.00352913	0.210236	2.82581	0.047713	6.30551e-07	0.00181243
1353	1_222763427_C_T	BROX	2.05985	0.00335434	-0.12474	2.05841	-0.0374173	9.358e-05	0.0818873
1354	1_222763427_C_T	FAM177B	2.82903	0.00352913	-0.204031	2.82626	-0.0441877	3.95864e-06	0.00786434
1355	1_222763845_C_T	BROX	2.05985	0.00335434	0.13329	2.05814	0.0407557	2.08845e-05	0.0265696
1356	1_222763845_C_T	FAM177B	2.82903	0.00352913	0.222354	2.82562	0.0490923	2.96561e-07	0.000963495
1357	1_222764249_A_C	BROX	2.05985	0.00335434	-0.137063	2.05824	-0.0395322	3.66764e-05	0.0410086
1358	1_222764249_A_C	FAM177B	2.82903	0.00352913	-0.230754	2.82576	-0.0480574	5.23303e-07	0.00157778
1359	1_222764393_C_T	BROX	2.05985	0.00335434	-0.137063	2.05824	-0.0395322	3.66764e-05	0.0410086
1360	1_222764393_C_T	FAM177B	2.82903	0.00352913	-0.230754	2.82576	-0.0480574	5.23303e-07	0.00157778
1361	1_222765428_A_G	FAM177B	2.82903	0.00352913	0.206311	2.82587	0.0472268	8.18736e-07	0.00223531
1362	1_222765972_G_A	BROX	2.05985	0.00335434	-0.137063	2.05824	-0.0395322	3.66764e-05	0.0410086
1363	1_222765972_G_A	FAM177B	2.82903	0.00352913	-0.230754	2.82576	-0.0480574	5.23303e-07	0.00157778
1364	1_222767410_A_C	BROX	2.05985	0.00335434	-0.132322	2.0584	-0.0375881	8.69115e-05	0.0773995
1365	1_222767410_A_C	FAM177B	2.82903	0.00352913	-0.19311	2.82681	-0.0396106	3.53945e-05	0.0402272
1366	1_222767413_T_C	BROX	2.05985	0.00335434	-0.154203	2.05833	-0.038511	5.79875e-05	0.0579033
1367	1_222767413_T_C	FAM177B	2.82903	0.00352913	-0.224359	2.82671	-0.0404549	2.40203e-05	0.0296549
1368	1_222767740_T_C	BROX	2.05985	0.00335434	-0.13513	2.05817	-0.0403793	2.48765e-05	0.030317
1369	1_222767740_T_C	FAM177B	2.82903	0.00352913	-0.203173	2.82631	-0.0438458	4.69778e-06	0.00910128
1370	1_222768358_T_G	BROX	2.05985	0.00335434	-0.151862	2.05813	-0.0408834	1.96747e-05	0.0253004
1371	1_222768358_T_G	FAM177B	2.82903	0.00352913	-0.228349	2.82624	-0.0443968	3.56289e-06	0.00721325
1372	1_222768709_T_C	BROX	2.05985	0.00335434	-0.13513	2.05817	-0.0403793	2.48765e-05	0.030317
1373	1_222768709_T_C	FAM177B	2.82903	0.00352913	-0.203173	2.82631	-0.0438458	4.69778e-06	0.00910128
1374	1_222769179_G_A	BROX	2.05985	0.00335434	-0.151862	2.05813	-0.0408834	1.96747e-05	0.0253004
1375	1_222769179_G_A	FAM177B	2.82903	0.00352913	-0.228349	2.82624	-0.0443968	3.56289e-06	0.00721325
1376	1_222770351_C_T	BROX	2.05985	0.00335434	-0.151862	2.05813	-0.0408834	1.96747e-05	0.0253004
1377	1_222770351_C_T	FAM177B	2.82903	0.00352913	-0.228349	2.82624	-0.0443968	3.56289e-06	0.00721325
1378	1_222771054_G_A	BROX	2.05985	0.00335434	-0.13513	2.05817	-0.0403793	2.48765e-05	0.030317
1379	1_222771054_G_A	FAM177B	2.82903	0.00352913	-0.203173	2.82631	-0.0438458	4.69778e-06	0.00910128
1380	1_222771116_C_T	BROX	2.05985	0.00335434	-0.151862	2.05813	-0.0408834	1.96747e-05	0.0253004
1381	1_222771116_C_T	FAM177B	2.82903	0.00352913	-0.228349	2.82624	-0.0443968	3.56289e-06	0.00721325
1382	1_222771533_G_A	BROX	2.05985	0.00335434	-0.13513	2.05817	-0.0403793	2.48765e-05	0.030317
1383	1_222771533_G_A	FAM177B	2.82903	0.00352913	-0.203173	2.82631	-0.0438458	4.69778e-06	0.00910128
1384	1_222771925_G_A	BROX	2.05985	0.00335434	-0.151862	2.05813	-0.0408834	1.96747e-05	0.0253004
1385	1_222771925_G_A	FAM177B	2.82903	0.00352913	-0.228349	2.82624	-0.0443968	3.56289e-06	0.00721325
1386	1_222772968_G_A	BROX	2.05985	0.00335434	-0.146537	2.05824	-0.0395721	3.60189e-05	0.0404234
1387	1_222772968_G_A	FAM177B	2.82903	0.00352913	-0.222319	2.82637	-0.0433595	5.98065e-06	0.010958
1388	1_222772996_T_G	BROX	2.05985	0.00335434	-0.146537	2.05824	-0.0395721	3.60189e-05	0.0404234
1389	1_222772996_T_G	FAM177B	2.82903	0.00352913	-0.222319	2.82637	-0.0433595	5.98065e-06	0.010958
1390	1_222773284_T_C	BROX	2.05985	0.00335434	-0.146537	2.05824	-0.0395721	3.60189e-05	0.0404234
1391	1_222773284_T_C	FAM177B	2.82903	0.00352913	-0.222319	2.82637	-0.0433595	5.98065e-06	0.010958
1392	1_222773862_A_C	BROX	2.05985	0.00335434	-0.146537	2.05824	-0.0395721	3.60189e-05	0.0404234
1393	1_222773862_A_C	FAM177B	2.82903	0.00352913	-0.222319	2.82637	-0.0433595	5.98065e-06	0.010958
1394	1_222774719_T_C	BROX	2.05985	0.00335434	-0.130505	2.05828	-0.0391525	4.35433e-05	0.0467228
1395	1_222774719_T_C	FAM177B	2.82903	0.00352913	-0.197817	2.82643	-0.0428614	7.63886e-06	0.0133365
1396	1_222775046_T_G	BROX	2.05985	0.00335434	-0.130505	2.05828	-0.0391525	4.35433e-05	0.0467228
1397	1_222775046_T_G	FAM177B	2.82903	0.00352913	-0.197817	2.82643	-0.0428614	7.63886e-06	0.0133365
1398	1_222775591_T_C	BROX	2.05985	0.00335434	-0.130505	2.05828	-0.0391525	4.35433e-05	0.0467228
1399	1_222775591_T_C	FAM177B	2.82903	0.00352913	-0.197817	2.82643	-0.0428614	7.63886e-06	0.0133365
1400	1_222775911_G_T	BROX	2.05985	0.00335434	-0.160437	2.05833	-0.0384582	5.93602e-05	0.0589127
1401	1_222775911_G_T	FAM177B	2.82903	0.00352913	-0.21833	2.82701	-0.0377838	7.98239e-05	0.0728208
1402	1_222775916_T_G	BROX	2.05985	0.00335434	-0.160437	2.05833	-0.0384582	5.93602e-05	0.0589127
1403	1_222775916_T_G	FAM177B	2.82903	0.00352913	-0.21833	2.82701	-0.0377838	7.98239e-05	0.0728208
1404	1_222776012_C_T	BROX	2.05985	0.00335434	-0.130505	2.05828	-0.0391525	4.35433e-05	0.0467228
1405	1_222776012_C_T	FAM177B	2.82903	0.00352913	-0.197817	2.82643	-0.0428614	7.63886e-06	0.0133365
1406	1_222776556_G_A	BROX	2.05985	0.00335434	-0.127523	2.05833	-0.0384504	5.95667e-05	0.0590821
1407	1_222776556_G_A	FAM177B	2.82903	0.00352913	-0.192682	2.82654	-0.0419598	1.18171e-05	0.0166854
1408	1_222776777_A_G	BROX	2.05985	0.00335434	-0.143468	2.0583	-0.0388749	4.93164e-05	0.0509114
1409	1_222776777_A_G	FAM177B	2.82903	0.00352913	-0.216903	2.82648	-0.0424482	9.33952e-06	0.0156507
1410	1_222778630_C_T	FAM177B	2.82903	0.00352913	-0.191541	2.82676	-0.0400532	2.89123e-05	0.0341989
1411	1_222779085_G_T	FAM177B	2.82903	0.00352913	0.202048	2.82631	0.0438179	4.76377e-06	0.00922063
1412	1_222779651_C_T	BROX	2.05985	0.00335434	-0.131356	2.05839	-0.0376866	8.32742e-05	0.0752032
1413	1_222779651_C_T	FAM177B	2.82903	0.00352913	-0.181453	2.82703	-0.0375991	8.64993e-05	0.0772048
1414	1_222780165_T_G	BROX	2.05985	0.00335434	-0.131356	2.05839	-0.0376866	8.32742e-05	0.0752032
1415	1_222780165_T_G	FAM177B	2.82903	0.00352913	-0.181453	2.82703	-0.0375991	8.64993e-05	0.0772048
1416	1_222781005_C_T	BROX	2.05985	0.00335434	-0.131356	2.05839	-0.0376866	8.32742e-05	0.0752032
1417	1_222781005_C_T	FAM177B	2.82903	0.00352913	-0.181453	2.82703	-0.0375991	8.64993e-05	0.0772048
1418	1_222781552_C_T	FAM177B	2.82903	0.00352913	0.194969	2.82646	0.0426335	8.53612e-06	0.0145209
1419	1_222781876_A_C	BROX	2.05985	0.00335434	-0.131356	2.05839	-0.0376866	8.32742e-05	0.0752032
1420	1_222781876_A_C	FAM177B	2.82903	0.00352913	-0.181453	2.82703	-0.0375991	8.64993e-05	0.0772048
1421	1_222782854_C_T	FAM177B	2.82903	0.00352913	0.19711	2.82642	0.0429448	7.33344e-06	0.012886
1422	1_222783506_T_C	BROX	2.05985	0.00335434	-0.131356	2.05839	-0.0376866	8.32742e-05	0.0752032
1423	1_222783506_T_C	FAM177B	2.82903	0.00352913	-0.181453	2.82703	-0.0375991	8.64993e-05	0.0772048
1424	1_222783543_A_G	FAM177B	2.82903	0.00352913	0.19711	2.82642	0.0429448	7.33344e-06	0.012886
1425	1_222784758_A_G	BROX	2.05985	0.00335434	-0.131356	2.05839	-0.0376866	8.32742e-05	0.0752032
1426	1_222784758_A_G	FAM177B	2.82903	0.00352913	-0.181453	2.82703	-0.0375991	8.64993e-05	0.0772048
1427	1_222784886_A_C	BROX	2.05985	0.00335434	-0.131356	2.05839	-0.0376866	8.32742e-05	0.0752032
1428	1_222784886_A_C	FAM177B	2.82903	0.00352913	-0.181453	2.82703	-0.0375991	8.64993e-05	0.0772048
1429	1_222785328_T_C	BROX	2.05985	0.00335434	-0.131356	2.05839	-0.0376866	8.32742e-05	0.0752032
1430	1_222785328_T_C	FAM177B	2.82903	0.00352913	-0.181453	2.82703	-0.0375991	8.64993e-05	0.0772048
1431	1_222786825_C_T	BROX	2.05985	0.00335434	-0.128601	2.05844	-0.0370034	0.000111798	0.0928096
1432	1_222786825_C_T	FAM177B	2.82903	0.00352913	-0.177962	2.82709	-0.0369842	0.000112719	0.0932563
1433	1_223638508_G_A	FBXO28	2.66378	0.000650421	0.331687	2.66186	0.0379521	7.41684e-05	0.0690481
1434	1_223645588_T_G	FBXO28	2.66378	0.000650421	0.331597	2.66194	0.0372	0.000102762	0.0873826
1435	1_224105446_C_T	NVL	2.76112	0.000848389	0.274805	2.75917	0.0375155	8.96889e-05	0.0791966
1436	1_224131056_A_C	NVL	2.76112	0.000848389	0.274805	2.75917	0.0375155	8.96889e-05	0.0791966
1437	1_224131907_A_G	NVL	2.76112	0.000848389	0.274805	2.75917	0.0375155	8.96889e-05	0.0791966
1438	1_224136579_C_T	NVL	2.76112	0.000848389	0.286784	2.75908	0.0384147	6.05152e-05	0.0598228
1439	1_224136584_T_C	NVL	2.76112	0.000848389	0.306326	2.75886	0.0403923	2.47278e-05	0.0301914
1440	1_224136589_A_G	NVL	2.76112	0.000848389	0.306326	2.75886	0.0403923	2.47278e-05	0.0301914
1441	1_224136594_G_A	NVL	2.76112	0.000848389	0.306326	2.75886	0.0403923	2.47278e-05	0.0301914
1442	1_224186509_C_T	NVL	2.76112	0.000848389	0.370832	2.75908	0.0384614	5.92765e-05	0.0588473
1443	1_224188306_T_C	NVL	2.76112	0.000848389	0.370832	2.75908	0.0384614	5.92765e-05	0.0588473
1444	1_224234906_G_A	NVL	2.76112	0.000848389	0.370832	2.75908	0.0384614	5.92765e-05	0.0588473
1445	1_228037220_C_T	GUK1	1.28033	0.00461593	0.118014	1.2794	0.0381724	6.73401e-05	0.0643042
1446	1_228041173_G_A	GUK1	1.28033	0.00461593	0.118014	1.2794	0.0381724	6.73401e-05	0.0643042
1447	1_228046103_A_C	GUK1	1.28033	0.00461593	0.118014	1.2794	0.0381724	6.73401e-05	0.0643042
1448	1_228054541_T_C	GUK1	1.28033	0.00461593	0.118014	1.2794	0.0381724	6.73401e-05	0.0643042
1449	1_228062198_G_A	GUK1	1.28033	0.00461593	0.118014	1.2794	0.0381724	6.73401e-05	0.0643042
1450	1_228071475_G_A	GUK1	1.28033	0.00461593	0.115645	1.27945	0.0371993	0.000102794	0.0874035
1451	1_228074200_G_A	GUK1	1.28033	0.00461593	0.115645	1.27945	0.0371993	0.000102794	0.0874035
1452	1_231133334_T_G	SPRTN	2.64561	8.32567e-13	0.260169	2.64369	0.038079	7.01598e-05	0.0662394
1453	1_232927309_G_A	NTPCR	2.49841	0.000201848	0.188659	2.49656	0.0384723	5.89915e-05	0.0586828
1454	1_232945847_C_T	NTPCR	2.49841	0.000201848	0.169651	2.49671	0.0368656	0.00011857	0.0961529
1455	1_232946215_T_C	NTPCR	2.49841	0.000201848	0.169651	2.49671	0.0368656	0.00011857	0.0961529
1456	1_232948998_T_C	NTPCR	2.49841	0.000201848	0.169651	2.49671	0.0368656	0.00011857	0.0961529
1457	1_232949106_C_T	NTPCR	2.49841	0.000201848	0.169651	2.49671	0.0368656	0.00011857	0.0961529
1458	1_232950710_T_C	NTPCR	2.49841	0.000201848	0.169651	2.49671	0.0368656	0.00011857	0.0961529
1459	1_234373210_A_C	AL355472.1	2.73174	4.24043e-05	0.216436	2.72976	0.0380812	7.00917e-05	0.0661907
1460	1_234377572_C_T	AL355472.1	2.73174	4.24043e-05	0.221686	2.72969	0.0386924	5.35001e-05	0.0542684
1461	1_234380406_T_C	AL355472.1	2.73174	4.24043e-05	0.211846	2.72981	0.0376036	8.63302e-05	0.0770862
1462	1_234382252_G_A	AL355472.1	2.73174	4.24043e-05	0.215476	2.72979	0.0378156	7.87263e-05	0.0723246
1463	1_235935148_C_T	GGPS1	2.06298	0.000137553	-0.250518	2.06157	-0.036937	0.000115015	0.0946684
1464	1_235935296_A_G	GGPS1	2.06298	0.000137553	-0.250518	2.06157	-0.036937	0.000115015	0.0946684
1465	1_235936512_G_A	GGPS1	2.06298	0.000137553	-0.250518	2.06157	-0.036937	0.000115015	0.0946684
1466	1_235939586_A_G	GGPS1	2.06298	0.000137553	-0.250518	2.06157	-0.036937	0.000115015	0.0946684
1467	1_235940665_C_T	GGPS1	2.06298	0.000137553	-0.250518	2.06157	-0.036937	0.000115015	0.0946684
1468	1_235943941_C_A	GGPS1	2.06298	0.000137553	-0.250518	2.06157	-0.036937	0.000115015	0.0946684
1469	1_235945146_T_C	GGPS1	2.06298	0.000137553	-0.274114	2.0614	-0.0390813	4.49601e-05	0.0476135
1470	1_240548947_A_G	FH	2.51101	0.00148744	0.267022	2.50903	0.039694	3.40752e-05	0.0390436
1471	1_240550943_C_A	FH	2.51101	0.00148744	0.280092	2.50911	0.0388923	4.8933e-05	0.050572
1472	1_241045637_T_C	OPN3	2.36036	0.0026493	-0.200679	2.35868	-0.0376898	8.31596e-05	0.0751389
1473	1_241263397_G_A	FH	2.51101	0.00148744	-0.173362	2.50865	-0.0433205	6.09705e-06	0.0110972
1474	1_241278719_T_C	FH	2.51101	0.00148744	-0.15787	2.50896	-0.0403786	2.48849e-05	0.0303224
1475	1_241278786_G_A	FH	2.51101	0.00148744	0.158849	2.50904	0.0396302	3.50806e-05	0.0399974
1476	1_241278865_G_A	FH	2.51101	0.00148744	0.158849	2.50904	0.0396302	3.50806e-05	0.0399974
1477	1_241287585_G_A	FH	2.51101	0.00148744	-0.151266	2.50923	-0.0376682	8.39443e-05	0.0756338
1478	1_241287742_C_A	FH	2.51101	0.00148744	-0.153484	2.50911	-0.0388433	5.00183e-05	0.0514201
1479	1_241288195_C_T	FH	2.51101	0.00148744	-0.143399	2.50929	-0.0369634	0.000113725	0.0938332
1480	1_241350305_G_A	FH	2.51101	0.00148744	0.2571	2.50917	0.0382523	6.50108e-05	0.0627825
1481	1_242213662_A_G	FH	2.51101	0.00148744	0.28861	2.50894	0.0405506	2.29774e-05	0.0285365
1482	1_242214538_C_A	FH	2.51101	0.00148744	0.28861	2.50894	0.0405506	2.29774e-05	0.0285365
1483	1_242215090_G_A	FH	2.51101	0.00148744	0.28861	2.50894	0.0405506	2.29774e-05	0.0285365
1484	1_242215854_A_G	FH	2.51101	0.00148744	0.28861	2.50894	0.0405506	2.29774e-05	0.0285365
1485	1_242217201_G_A	FH	2.51101	0.00148744	0.2788	2.50916	0.0383174	6.31725e-05	0.0615451
1486	1_244199060_C_T	SDCCAG8	2.26423	0.0036618	0.320636	2.26266	0.037224	0.00010171	0.0866756
1487	1_244998094_A_G	COX20	1.82824	0.0046549	0.266787	1.82698	0.0369851	0.000112677	0.0932329
1488	1_244998271_C_T	COX20	1.82824	0.0046549	0.266787	1.82698	0.0369851	0.000112677	0.0932329
1489	1_244998738_C_T	COX20	1.82824	0.0046549	0.266787	1.82698	0.0369851	0.000112677	0.0932329
1490	1_244999272_T_C	COX20	1.82824	0.0046549	0.266787	1.82698	0.0369851	0.000112677	0.0932329
1491	1_245009732_G_T	COX20	1.82824	0.0046549	0.266787	1.82698	0.0369851	0.000112677	0.0932329
1492	1_245010188_C_A	COX20	1.82824	0.0046549	0.266787	1.82698	0.0369851	0.000112677	0.0932329
1493	2_2674366_C_T	RPS7	0.555879	0.0204138	0.0842292	0.555421	0.0405681	2.27913e-05	0.0283403
1494	2_4466571_C_T	RPS7	0.555879	0.0204138	-0.132645	0.555471	-0.0382881	6.39939e-05	0.0621484
1495	2_6832411_T_C	CMPK2	1.25664	0.0299203	-0.220667	1.25578	-0.0370551	0.000109355	0.0914814
1496	2_6842709_T_C	CMPK2	1.25664	0.0299203	-0.220667	1.25578	-0.0370551	0.000109355	0.0914814
1497	2_9219206_T_C	ADAM17	2.123	0.0042984	0.14764	2.12139	0.0388973	4.88246e-05	0.050478
1498	2_9222856_C_T	ADAM17	2.123	0.0042984	0.139417	2.12154	0.0370351	0.000110295	0.0920049
1499	2_9226197_G_A	ADAM17	2.123	0.0042984	0.139417	2.12154	0.0370351	0.000110295	0.0920049
1500	2_9227317_T_C	ADAM17	2.123	0.0042984	0.144419	2.12144	0.0383304	6.28094e-05	0.0612243
1501	2_9230920_G_T	ADAM17	2.123	0.0042984	0.14764	2.12139	0.0388973	4.88246e-05	0.050478
1502	2_9235882_A_G	ADAM17	2.123	0.0042984	0.14764	2.12139	0.0388973	4.88246e-05	0.050478
1503	2_9240553_C_A	ADAM17	2.123	0.0042984	0.137235	2.12153	0.0371323	0.000105793	0.0891074
1504	2_9241137_A_G	ADAM17	2.123	0.0042984	0.137235	2.12153	0.0371323	0.000105793	0.0891074
1505	2_9244833_C_T	ADAM17	2.123	0.0042984	0.137235	2.12153	0.0371323	0.000105793	0.0891074
1506	2_9251836_C_T	ADAM17	2.123	0.0042984	0.135349	2.12155	0.0368681	0.000118447	0.0961529
1507	2_9258715_G_A	ADAM17	2.123	0.0042984	0.135349	2.12155	0.0368681	0.000118447	0.0961529
1508	2_9414126_A_G	ADAM17	2.123	0.0042984	0.165059	2.12142	0.038506	5.81177e-05	0.0580158
1509	2_19882411_T_C	TTC32	2.60149	0.00860596	0.438655	2.59818	0.0504891	1.35342e-07	0.000485033
1510	2_19882987_G_A	TTC32	2.60149	0.00860596	0.525379	2.59725	0.0570673	2.5491e-09	1.42049e-05
1511	2_19883051_T_C	TTC32	2.60149	0.00860596	0.431537	2.59775	0.0536619	2.11004e-08	9.03501e-05
1512	2_19888257_C_T	TTC32	2.60149	0.00860596	0.481609	2.59745	0.055751	5.85521e-09	2.92664e-05
1513	2_19889239_G_A	TTC32	2.60149	0.00860596	0.436457	2.59763	0.0545072	1.26314e-08	5.83295e-05
1514	2_19890916_G_A	TTC32	2.60149	0.00860596	0.500614	2.59563	0.0670912	2.47249e-12	9.68979e-08
1515	2_19890978_G_A	TTC32	2.60149	0.00860596	0.322597	2.59825	0.04995	1.83647e-07	0.000633027
1516	2_19891638_G_A	TTC32	2.60149	0.00860596	0.322597	2.59825	0.04995	1.83647e-07	0.000633027
1517	2_19892129_G_T	TTC32	2.60149	0.00860596	0.533537	2.59579	0.0661656	4.90809e-12	1.63526e-07
1518	2_19892271_G_A	TTC32	2.60149	0.00860596	0.533537	2.59579	0.0661656	4.90809e-12	1.63526e-07
1519	2_19901227_A_C	TTC32	2.60149	0.00860596	0.482303	2.59594	0.0653089	9.18301e-12	2.75757e-07
1520	2_19901468_C_A	TTC32	2.60149	0.00860596	0.482303	2.59594	0.0653089	9.18301e-12	2.75757e-07
1521	2_19901726_G_A	TTC32	2.60149	0.00860596	0.283093	2.59882	0.0453661	2.17356e-06	0.0048989
1522	2_19901956_A_G	TTC32	2.60149	0.00860596	0.508371	2.59616	0.0640015	2.35281e-11	4.01907e-07
1523	2_19915122_T_C	TTC32	2.60149	0.00860596	0.500614	2.59563	0.0670912	2.47249e-12	9.68979e-08
1524	2_19915350_A_G	TTC32	2.60149	0.00860596	0.500614	2.59563	0.0670912	2.47249e-12	9.68979e-08
1525	2_19915876_A_G	TTC32	2.60149	0.00860596	0.322597	2.59825	0.04995	1.83647e-07	0.000633027
1526	2_19916278_G_A	TTC32	2.60149	0.00860596	0.322597	2.59825	0.04995	1.83647e-07	0.000633027
1527	2_19922955_G_A	TTC32	2.60149	0.00860596	0.307736	2.59852	0.0477782	6.08754e-07	0.00176014
1528	2_19923949_G_A	TTC32	2.60149	0.00860596	0.307736	2.59852	0.0477782	6.08754e-07	0.00176014
1529	2_19924176_T_C	TTC32	2.60149	0.00860596	0.307736	2.59852	0.0477782	6.08754e-07	0.00176014
1530	2_19925729_C_T	TTC32	2.60149	0.00860596	0.312953	2.59844	0.0484476	4.22989e-07	0.00129912
1531	2_19942983_G_A	TTC32	2.60149	0.00860596	0.500614	2.59563	0.0670912	2.47249e-12	9.68979e-08
1532	2_19944611_C_T	TTC32	2.60149	0.00860596	0.533537	2.59579	0.0661656	4.90809e-12	1.63526e-07
1533	2_19947083_T_C	TTC32	2.60149	0.00860596	0.501302	2.59549	0.067871	1.37781e-12	5.95481e-08
1534	2_19949004_T_G	TTC32	2.60149	0.00860596	0.322597	2.59825	0.04995	1.83647e-07	0.000633027
1535	2_19952355_C_T	TTC32	2.60149	0.00860596	0.533537	2.59579	0.0661656	4.90809e-12	1.63526e-07
1536	2_19954712_T_C	TTC32	2.60149	0.00860596	0.533537	2.59579	0.0661656	4.90809e-12	1.63526e-07
1537	2_19955198_C_T	TTC32	2.60149	0.00860596	0.504217	2.59594	0.0653137	9.15078e-12	2.75757e-07
1538	2_19956821_G_A	TTC32	2.60149	0.00860596	0.328162	2.59816	0.0506459	1.23779e-07	0.000447127
1539	2_19958703_A_C	TTC32	2.60149	0.00860596	0.510668	2.59849	0.0480536	5.24368e-07	0.00158079
1540	2_19960448_G_A	TTC32	2.60149	0.00860596	0.500614	2.59563	0.0670912	2.47249e-12	9.68979e-08
1541	2_19963210_T_C	TTC32	2.60149	0.00860596	0.504217	2.59594	0.0653137	9.15078e-12	2.75757e-07
1542	2_19964530_C_T	TTC32	2.60149	0.00860596	0.533537	2.59579	0.0661656	4.90809e-12	1.63526e-07
1543	2_19964922_T_C	TTC32	2.60149	0.00860596	0.500614	2.59563	0.0670912	2.47249e-12	9.68979e-08
1544	2_19967240_G_A	TTC32	2.60149	0.00860596	0.508371	2.59616	0.0640015	2.35281e-11	4.01907e-07
1545	2_19972226_A_G	TTC32	2.60149	0.00860596	0.477764	2.59598	0.0650894	1.07682e-11	3.16373e-07
1546	2_19973912_G_T	TTC32	2.60149	0.00860596	0.482303	2.59594	0.0653089	9.18301e-12	2.75757e-07
1547	2_19975141_A_G	TTC32	2.60149	0.00860596	0.508371	2.59616	0.0640015	2.35281e-11	4.01907e-07
1548	2_19979459_C_T	TTC32	2.60149	0.00860596	0.533537	2.59579	0.0661656	4.90809e-12	1.63526e-07
1549	2_19980203_A_G	TTC32	2.60149	0.00860596	0.328556	2.59813	0.0508218	1.11935e-07	0.000408815
1550	2_19986004_T_C	TTC32	2.60149	0.00860596	0.533537	2.59579	0.0661656	4.90809e-12	1.63526e-07
1551	2_19989254_T_C	TTC32	2.60149	0.00860596	0.533537	2.59579	0.0661656	4.90809e-12	1.63526e-07
1552	2_20004293_C_T	TTC32	2.60149	0.00860596	0.23926	2.59962	0.0379853	7.30996e-05	0.0684642
1553	2_20013678_T_G	TTC32	2.60149	0.00860596	0.525395	2.59773	0.0537583	1.99096e-08	8.56002e-05
1554	2_23355063_G_A	UBXN2A	2.29583	0.00321067	-0.167173	2.29427	-0.0368653	0.00011859	0.0961529
1555	2_23355257_G_A	UBXN2A	2.29583	0.00321067	-0.171041	2.2941	-0.038857	4.97111e-05	0.0511475
1556	2_23355607_G_A	UBXN2A	2.29583	0.00321067	-0.167173	2.29427	-0.0368653	0.00011859	0.0961529
1557	2_27209632_T_G	ATRAID	1.69248	0.000730861	0.0985178	1.69122	0.0385152	5.78807e-05	0.0578266
1558	2_27538591_G_T	SLC4A1AP	2.58678	0.00238001	0.214275	2.585	0.0371466	0.000105148	0.0886772
1559	2_27548379_A_C	SLC4A1AP	2.58678	0.00238001	0.215059	2.5848	0.0391276	4.40338e-05	0.0469525
1560	2_27550308_T_C	SLC4A1AP	2.58678	0.00238001	0.215059	2.5848	0.0391276	4.40338e-05	0.0469525
1561	2_27562572_T_C	SLC4A1AP	2.58678	0.00238001	0.215059	2.5848	0.0391276	4.40338e-05	0.0469525
1562	2_27586893_T_C	SLC4A1AP	2.58678	0.00238001	0.215059	2.5848	0.0391276	4.40338e-05	0.0469525
1563	2_27587102_G_A	SLC4A1AP	2.58678	0.00238001	0.215059	2.5848	0.0391276	4.40338e-05	0.0469525
1564	2_27587302_T_C	SLC4A1AP	2.58678	0.00238001	0.215059	2.5848	0.0391276	4.40338e-05	0.0469525
1565	2_27587746_A_G	SLC4A1AP	2.58678	0.00238001	0.215059	2.5848	0.0391276	4.40338e-05	0.0469525
1566	2_27594779_C_T	SLC4A1AP	2.58678	0.00238001	0.215059	2.5848	0.0391276	4.40338e-05	0.0469525
1567	2_27599587_A_C	SLC4A1AP	2.58678	0.00238001	0.215059	2.5848	0.0391276	4.40338e-05	0.0469525
1568	2_28745945_T_C	PPP1CB	1.48863	0.0101277	0.125083	1.48745	0.0398556	3.16527e-05	0.0368159
1569	2_28746062_A_G	PPP1CB	1.48863	0.0101277	0.125083	1.48745	0.0398556	3.16527e-05	0.0368159
1570	2_28746547_C_T	PPP1CB	1.48863	0.0101277	0.12247	1.48748	0.0392844	4.10302e-05	0.0447317
1571	2_28759117_G_A	PPP1CB	1.48863	0.0101277	-0.119851	1.48749	-0.0391002	4.45784e-05	0.0473106
1572	2_28759164_A_G	PPP1CB	1.48863	0.0101277	-0.119851	1.48749	-0.0391002	4.45784e-05	0.0473106
1573	2_28759763_G_A	PPP1CB	1.48863	0.0101277	-0.123417	1.48745	-0.03983	3.20251e-05	0.0371287
1574	2_28760300_T_C	PPP1CB	1.48863	0.0101277	-0.119851	1.48749	-0.0391002	4.45784e-05	0.0473106
1575	2_28769138_C_T	PPP1CB	1.48863	0.0101277	0.121632	1.48754	0.0382403	6.53574e-05	0.0630278
1576	2_28769154_T_G	PPP1CB	1.48863	0.0101277	-0.123417	1.48745	-0.03983	3.20251e-05	0.0371287
1577	2_28778825_G_A	PPP1CB	1.48863	0.0101277	0.121632	1.48754	0.0382403	6.53574e-05	0.0630278
1578	2_28784483_C_T	PPP1CB	1.48863	0.0101277	0.121632	1.48754	0.0382403	6.53574e-05	0.0630278
1579	2_28787200_C_T	PPP1CB	1.48863	0.0101277	0.121632	1.48754	0.0382403	6.53574e-05	0.0630278
1580	2_28787473_A_G	PPP1CB	1.48863	0.0101277	0.118535	1.48751	0.0386975	5.33781e-05	0.0541563
1581	2_28796023_C_T	PPP1CB	1.48863	0.0101277	0.118535	1.48751	0.0386975	5.33781e-05	0.0541563
1582	2_28802613_A_G	PPP1CB	1.48863	0.0101277	-0.123417	1.48745	-0.03983	3.20251e-05	0.0371287
1583	2_28808446_A_C	PPP1CB	1.48863	0.0101277	0.115172	1.48755	0.0380813	7.00869e-05	0.0661907
1584	2_28812983_C_T	PPP1CB	1.48863	0.0101277	-0.122216	1.48749	-0.0391357	4.38728e-05	0.0468284
1585	2_28841670_G_A	PPP1CB	1.48863	0.0101277	-0.123419	1.48748	-0.0392632	4.14255e-05	0.0450183
1586	2_28876419_T_C	PPP1CB	1.48863	0.0101277	-0.140375	1.48758	-0.037581	8.71806e-05	0.0775644
1587	2_28876662_C_T	PPP1CB	1.48863	0.0101277	-0.140375	1.48758	-0.037581	8.71806e-05	0.0775644
1588	2_28877780_A_C	PPP1CB	1.48863	0.0101277	-0.164943	1.48687	-0.0486765	3.73067e-07	0.00117092
1589	2_28879138_T_C	PPP1CB	1.48863	0.0101277	-0.13168	1.48755	-0.0380481	7.11151e-05	0.0669387
1590	2_28915143_A_G	PPP1CB	1.48863	0.0101277	-0.142943	1.48754	-0.0382776	6.42914e-05	0.0622787
1591	2_28915586_C_T	PPP1CB	1.48863	0.0101277	-0.142943	1.48754	-0.0382776	6.42914e-05	0.0622787
1592	2_28915956_A_G	PPP1CB	1.48863	0.0101277	-0.142943	1.48754	-0.0382776	6.42914e-05	0.0622787
1593	2_28919191_G_A	PPP1CB	1.48863	0.0101277	-0.142943	1.48754	-0.0382776	6.42914e-05	0.0622787
1594	2_28919267_A_C	PPP1CB	1.48863	0.0101277	-0.142943	1.48754	-0.0382776	6.42914e-05	0.0622787
1595	2_28920823_C_T	PPP1CB	1.48863	0.0101277	-0.142943	1.48754	-0.0382776	6.42914e-05	0.0622787
1596	2_28939282_C_T	PPP1CB	1.48863	0.0101277	-0.142943	1.48754	-0.0382776	6.42914e-05	0.0622787
1597	2_28939888_A_G	PPP1CB	1.48863	0.0101277	-0.142943	1.48754	-0.0382776	6.42914e-05	0.0622787
1598	2_28948311_A_G	PPP1CB	1.48863	0.0101277	-0.142943	1.48754	-0.0382776	6.42914e-05	0.0622787
1599	2_28950417_T_C	PPP1CB	1.48863	0.0101277	-0.142943	1.48754	-0.0382776	6.42914e-05	0.0622787
1600	2_28957140_A_G	PPP1CB	1.48863	0.0101277	-0.142943	1.48754	-0.0382776	6.42914e-05	0.0622787
1601	2_32587113_G_A	RASGRP3	2.0615	0.00534521	-0.338134	2.05998	-0.0383685	6.17626e-05	0.0605741
1602	2_37876299_G_T	EIF2AK2	0.884696	0.0478208	-0.282064	0.883903	-0.0423251	9.91235e-06	0.0164428
1603	2_37877868_C_T	EIF2AK2	0.884696	0.0478208	-0.238596	0.883948	-0.0411117	1.76764e-05	0.0231385
1604	2_37879328_T_C	EIF2AK2	0.884696	0.0478208	-0.201259	0.884043	-0.0384069	6.0723e-05	0.0599616
1605	2_37882024_A_G	EIF2AK2	0.884696	0.0478208	-0.121381	0.884064	-0.0377871	7.97086e-05	0.0727559
1606	2_37883821_G_A	EIF2AK2	0.884696	0.0478208	-0.130487	0.884091	-0.036968	0.000113503	0.0937444
1607	2_37883827_C_T	EIF2AK2	0.884696	0.0478208	-0.131073	0.884038	-0.0385455	5.71079e-05	0.0571607
1608	2_37947821_G_A	EIF2AK2	0.884696	0.0478208	-0.139515	0.883978	-0.040274	2.6117e-05	0.0314495
1609	2_42433550_C_A	EML4	1.92673	0.00364168	0.175866	1.9253	0.0384017	6.08622e-05	0.0599965
1610	2_42445438_G_A	EML4	1.92673	0.00364168	0.14888	1.92517	0.0401214	2.80193e-05	0.0333268
1611	2_42449267_G_A	EML4	1.92673	0.00364168	0.168404	1.925	0.0423204	9.93506e-06	0.0164746
1612	2_42449712_G_A	EML4	1.92673	0.00364168	0.139726	1.92537	0.0374631	9.17468e-05	0.0806648
1613	2_42450447_C_T	EML4	1.92673	0.00364168	0.161262	1.92514	0.0405575	2.29037e-05	0.0284632
1614	2_42457870_C_T	EML4	1.92673	0.00364168	0.163219	1.92478	0.0449287	2.71991e-06	0.00579413
1615	2_42463738_C_T	EML4	1.92673	0.00364168	0.142781	1.925	0.0423228	9.92341e-06	0.0164577
1616	2_42465093_G_A	EML4	1.92673	0.00364168	0.143688	1.92499	0.0424721	9.23204e-06	0.0155147
1617	2_42470057_G_A	EML4	1.92673	0.00364168	0.145934	1.925	0.0422651	1.02036e-05	0.0164938
1618	2_42472024_T_C	EML4	1.92673	0.00364168	0.126658	1.9254	0.0370874	0.000107849	0.0904834
1619	2_42483979_C_T	EML4	1.92673	0.00364168	0.171371	1.92538	0.0374025	9.41812e-05	0.0822701
1620	2_42485792_G_A	EML4	1.92673	0.00364168	0.189815	1.92511	0.0409038	1.94882e-05	0.0251024
1621	2_42499954_C_A	EML4	1.92673	0.00364168	0.230882	1.92469	0.0459049	1.64447e-06	0.00394686
1622	2_42511952_G_A	EML4	1.92673	0.00364168	0.20688	1.92508	0.0413321	1.59321e-05	0.0212303
1623	2_46853953_T_C	CALM2	0.780554	0.0229063	-0.112468	0.779986	-0.0381521	6.79431e-05	0.0647522
1624	2_46864646_G_A	CALM2	0.780554	0.0229063	-0.113286	0.779987	-0.0381194	6.89264e-05	0.0654298
1625	2_46866784_G_A	CALM2	0.780554	0.0229063	-0.112666	0.779992	-0.0379421	7.44945e-05	0.0693127
1626	2_47001886_T_C	RHOQ	2.7933	0.000879311	0.413905	2.79107	0.0399625	3.01407e-05	0.0353302
1627	2_55266897_G_A	PNPT1	1.34495	0.032473	0.385083	1.34388	0.0399667	3.00825e-05	0.0352835
1628	2_55272431_T_C	PNPT1	1.34495	0.032473	0.385083	1.34388	0.0399667	3.00825e-05	0.0352835
1629	2_55272925_C_T	PNPT1	1.34495	0.032473	0.385083	1.34388	0.0399667	3.00825e-05	0.0352835
1630	2_55274036_G_A	PNPT1	1.34495	0.032473	0.385083	1.34388	0.0399667	3.00825e-05	0.0352835
1631	2_55274233_G_A	PNPT1	1.34495	0.032473	0.385083	1.34388	0.0399667	3.00825e-05	0.0352835
1632	2_55279458_C_T	PNPT1	1.34495	0.032473	0.385083	1.34388	0.0399667	3.00825e-05	0.0352835
1633	2_55281099_T_C	PNPT1	1.34495	0.032473	0.385083	1.34388	0.0399667	3.00825e-05	0.0352835
1634	2_55460271_A_G	PNPT1	1.34495	0.032473	0.354042	1.34391	0.0392581	4.15203e-05	0.0451058
1635	2_55720859_T_G	CCDC88A	2.77366	0.00387979	0.341485	2.77157	0.0387861	5.1311e-05	0.0524761
1636	2_58880826_C_T	VRK2	2.3042	0.00175419	0.308211	2.30222	0.0414466	1.50917e-05	0.0202869
1637	2_58882020_G_A	VRK2	2.3042	0.00175419	0.325589	2.30211	0.0425011	9.10327e-06	0.0153474
1638	2_58885910_A_G	VRK2	2.3042	0.00175419	0.323946	2.30181	0.0454915	2.03749e-06	0.00462968
1639	2_58886044_C_A	VRK2	2.3042	0.00175419	0.325589	2.30211	0.0425011	9.10327e-06	0.0153474
1640	2_58889818_G_A	VRK2	2.3042	0.00175419	0.31009	2.3019	0.044597	3.21975e-06	0.00662764
1641	2_58889832_G_A	VRK2	2.3042	0.00175419	0.289777	2.30181	0.0455115	2.01653e-06	0.0045974
1642	2_58896227_C_A	VRK2	2.3042	0.00175419	0.302397	2.30256	0.0376964	8.29211e-05	0.0749367
1643	2_60185273_T_G	REL	1.79182	0.0113416	0.24781	1.79031	0.040975	1.88489e-05	0.0244081
1644	2_60187319_G_A	REL	1.79182	0.0113416	0.24781	1.79031	0.040975	1.88489e-05	0.0244081
1645	2_60189327_A_G	REL	1.79182	0.0113416	0.245311	1.7904	0.039789	3.26308e-05	0.0377043
1646	2_60190356_T_C	REL	1.79182	0.0113416	0.329661	1.79015	0.0431805	6.53251e-06	0.0116657
1647	2_60190862_C_A	REL	1.79182	0.0113416	0.336038	1.79017	0.0428426	7.70929e-06	0.0134412
1648	2_60194552_A_G	REL	1.79182	0.0113416	0.284151	1.79025	0.0417669	1.29592e-05	0.017929
1649	2_60198518_T_C	REL	1.79182	0.0113416	0.24781	1.79031	0.040975	1.88489e-05	0.0244081
1650	2_60199854_T_C	REL	1.79182	0.0113416	0.24781	1.79031	0.040975	1.88489e-05	0.0244081
1651	2_60207687_T_G	REL	1.79182	0.0113416	0.309109	1.7904	0.0397851	3.26892e-05	0.0377619
1652	2_60211601_C_T	REL	1.79182	0.0113416	0.306854	1.79032	0.0408649	1.9846e-05	0.0254743
1653	2_60215380_G_A	REL	1.79182	0.0113416	0.22764	1.79058	0.0372084	0.000102394	0.0871486
1654	2_60221479_C_A	REL	1.79182	0.0113416	0.24781	1.79031	0.040975	1.88489e-05	0.0244081
1655	2_61143684_A_G	C2orf74	2.75897	0.00290751	0.204614	2.75676	0.0399749	2.99696e-05	0.0352031
1656	2_61144343_A_G	C2orf74	2.75897	0.00290751	0.190603	2.75697	0.0380302	7.16766e-05	0.0673801
1657	2_61144372_A_C	C2orf74	2.75897	0.00290751	0.184095	2.75708	0.0369991	0.000112005	0.0929019
1658	2_61144566_G_A	C2orf74	2.75897	0.00290751	0.194976	2.75691	0.038566	5.65912e-05	0.0567033
1659	2_61144588_G_A	C2orf74	2.75897	0.00290751	0.194976	2.75691	0.038566	5.65912e-05	0.0567033
1660	2_61144623_A_G	C2orf74	2.75897	0.00290751	0.194976	2.75691	0.038566	5.65912e-05	0.0567033
1661	2_61145372_A_G	C2orf74	2.75897	0.00290751	0.209317	2.7567	0.0405359	2.31347e-05	0.0287026
1662	2_61147014_T_C	C2orf74	2.75897	0.00290751	0.204371	2.75684	0.0392223	4.21955e-05	0.0455738
1663	2_61147148_A_G	C2orf74	2.75897	0.00290751	0.204371	2.75684	0.0392223	4.21955e-05	0.0455738
1664	2_61147928_T_C	C2orf74	2.75897	0.00290751	0.209317	2.7567	0.0405359	2.31347e-05	0.0287026
1665	2_61149328_T_C	C2orf74	2.75897	0.00290751	0.202416	2.75685	0.0391792	4.30222e-05	0.0462557
1666	2_61149774_C_T	C2orf74	2.75897	0.00290751	0.202416	2.75685	0.0391792	4.30222e-05	0.0462557
1667	2_61149873_G_A	C2orf74	2.75897	0.00290751	0.202416	2.75685	0.0391792	4.30222e-05	0.0462557
1668	2_61150884_A_G	C2orf74	2.75897	0.00290751	0.202416	2.75685	0.0391792	4.30222e-05	0.0462557
1669	2_61151051_C_A	C2orf74	2.75897	0.00290751	0.202416	2.75685	0.0391792	4.30222e-05	0.0462557
1670	2_61151165_C_A	C2orf74	2.75897	0.00290751	0.202416	2.75685	0.0391792	4.30222e-05	0.0462557
1671	2_61151681_A_G	C2orf74	2.75897	0.00290751	0.202416	2.75685	0.0391792	4.30222e-05	0.0462557
1672	2_61152398_A_G	C2orf74	2.75897	0.00290751	0.202416	2.75685	0.0391792	4.30222e-05	0.0462557
1673	2_61152709_G_A	C2orf74	2.75897	0.00290751	0.202416	2.75685	0.0391792	4.30222e-05	0.0462557
1674	2_61152809_T_C	C2orf74	2.75897	0.00290751	0.202416	2.75685	0.0391792	4.30222e-05	0.0462557
1675	2_61152953_T_C	C2orf74	2.75897	0.00290751	0.202416	2.75685	0.0391792	4.30222e-05	0.0462557
1676	2_61153373_T_C	C2orf74	2.75897	0.00290751	0.198483	2.75683	0.0393601	3.96512e-05	0.0435379
1677	2_61153883_C_T	C2orf74	2.75897	0.00290751	0.202416	2.75685	0.0391792	4.30222e-05	0.0462557
1678	2_61155202_C_A	C2orf74	2.75897	0.00290751	0.202416	2.75685	0.0391792	4.30222e-05	0.0462557
1679	2_61155624_T_C	C2orf74	2.75897	0.00290751	0.202416	2.75685	0.0391792	4.30222e-05	0.0462557
1680	2_61156027_G_A	C2orf74	2.75897	0.00290751	0.202416	2.75685	0.0391792	4.30222e-05	0.0462557
1681	2_61157179_T_G	C2orf74	2.75897	0.00290751	0.202416	2.75685	0.0391792	4.30222e-05	0.0462557
1682	2_61744085_G_T	B3GNT2	1.84332	0.0152046	-0.20319	1.84205	-0.0371238	0.000106178	0.0893672
1683	2_62063756_T_C	EHBP1	2.7822	0.000322547	0.380526	2.78024	0.0375675	8.76918e-05	0.0779638
1684	2_62228111_A_G	EHBP1	2.7822	0.000322547	0.165698	2.78025	0.0374082	9.39512e-05	0.0821251
1685	2_62260532_G_A	EHBP1	2.7822	0.000322547	0.296728	2.78021	0.0378245	7.84201e-05	0.072069
1686	2_62261145_C_T	EHBP1	2.7822	0.000322547	0.296728	2.78021	0.0378245	7.84201e-05	0.072069
1687	2_62261829_C_T	EHBP1	2.7822	0.000322547	0.314804	2.77961	0.0431855	6.51637e-06	0.0116596
1688	2_62261925_A_G	EHBP1	2.7822	0.000322547	0.314804	2.77961	0.0431855	6.51637e-06	0.0116596
1689	2_62262048_C_T	EHBP1	2.7822	0.000322547	0.321805	2.77983	0.0413111	1.60906e-05	0.0213663
1690	2_62262953_C_T	EHBP1	2.7822	0.000322547	0.321805	2.77983	0.0413111	1.60906e-05	0.0213663
1691	2_62300563_T_C	EHBP1	2.7822	0.000322547	0.355174	2.78015	0.038372	6.16686e-05	0.0605205
1692	2_64255882_A_G	MDH1	1.53684	0.000370344	0.100097	1.53577	0.0372305	0.000101427	0.0864869
1693	2_64516627_G_A	MDH1	1.53684	0.000370344	-0.0949207	1.53565	-0.039268	4.13354e-05	0.0449395
1694	2_64517224_T_C	MDH1	1.53684	0.000370344	0.0895441	1.53574	0.037701	8.27533e-05	0.0748173
1695	2_64521945_T_C	MDH1	1.53684	0.000370344	0.0947457	1.53565	0.0393211	4.03557e-05	0.0441004
1696	2_68121986_T_C	C1D	1.76332	0.00231284	0.117099	1.76211	0.0371056	0.000107014	0.0899463
1697	2_68792702_A_G	ANXA4	2.38967	0.00430819	0.362244	2.38795	0.0379278	7.49634e-05	0.0696536
1698	2_69021258_T_C	PLEK	2.04102	0.00783776	0.167827	2.03956	0.0378204	7.8563e-05	0.0721947
1699	2_69021265_A_G	PLEK	2.04102	0.00783776	0.167827	2.03956	0.0378204	7.8563e-05	0.0721947
1700	2_69251645_G_A	ANXA4	2.38967	0.00430819	0.218977	2.38802	0.0371754	0.000103855	0.0879301
1701	2_69252372_G_A	ANXA4	2.38967	0.00430819	0.221128	2.38794	0.038123	6.88174e-05	0.0653882
1702	2_69253419_A_G	ANXA4	2.38967	0.00430819	0.221128	2.38794	0.038123	6.88174e-05	0.0653882
1703	2_69488911_A_G	GMCL1	2.44216	0.00323621	0.270211	2.44048	0.0370746	0.000108444	0.0908901
1704	2_69718936_A_G	ANXA4	2.38967	0.00430819	0.15667	2.38789	0.0386058	5.55983e-05	0.0560191
1705	2_69719462_C_T	ANXA4	2.38967	0.00430819	0.142881	2.38801	0.0373628	9.5807e-05	0.0833127
1706	2_69720241_C_T	ANXA4	2.38967	0.00430819	0.150915	2.38792	0.0382495	6.50923e-05	0.0628482
1707	2_69734044_C_T	ANXA4	2.38967	0.00430819	0.209802	2.38793	0.0381765	6.72179e-05	0.0642237
1708	2_69734436_C_A	ANXA4	2.38967	0.00430819	0.209799	2.38787	0.0388458	4.9961e-05	0.0513772
1709	2_69749789_G_A	ANXA4	2.38967	0.00430819	0.363597	2.38803	0.0371322	0.000105798	0.0891088
1710	2_69945819_A_C	ANXA4	2.38967	0.00430819	0.214012	2.38789	0.0386804	5.37845e-05	0.05449
1711	2_69947813_T_C	ANXA4	2.38967	0.00430819	0.239829	2.38738	0.0438249	4.74707e-06	0.00919215
1712	2_69948026_C_A	ANXA4	2.38967	0.00430819	0.314074	2.38729	0.0446816	3.08449e-06	0.00638274
1713	2_69953856_C_T	ANXA4	2.38967	0.00430819	0.23785	2.3878	0.0395583	3.62458e-05	0.040629
1714	2_69954261_A_C	ANXA4	2.38967	0.00430819	0.23785	2.3878	0.0395583	3.62458e-05	0.040629
1715	2_69954405_C_T	ANXA4	2.38967	0.00430819	0.23785	2.3878	0.0395583	3.62458e-05	0.040629
1716	2_70031650_T_C	ANXA4	2.38967	0.00430819	0.359689	2.38801	0.0372946	9.86652e-05	0.0852212
1717	2_70071441_G_A	ANXA4	2.38967	0.00430819	0.359689	2.38801	0.0372946	9.86652e-05	0.0852212
1718	2_70946879_C_T	TIA1	2.20525	0.0042376	0.208238	2.20313	0.0437961	4.81589e-06	0.00930438
1719	2_70947100_T_C	TIA1	2.20525	0.0042376	0.213903	2.20319	0.0431837	6.52195e-06	0.0116596
1720	2_71047848_T_C	NAGK	1.73006	0.00955062	-0.239198	1.72869	-0.0397789	3.2781e-05	0.0378011
1721	2_71049269_A_G	NAGK	1.73006	0.00955062	-0.234092	1.72871	-0.0394145	3.86867e-05	0.0426962
1722	2_71053741_C_T	NAGK	1.73006	0.00955062	-0.2062	1.72888	-0.0368923	0.000117229	0.0957912
1723	2_71066147_G_A	NAGK	1.73006	0.00955062	-0.217186	1.72885	-0.0372954	9.86317e-05	0.0852024
1724	2_71067924_A_C	NAGK	1.73006	0.00955062	-0.217186	1.72885	-0.0372954	9.86317e-05	0.0852024
1725	2_71070565_T_C	NAGK	1.73006	0.00955062	-0.260279	1.7284	-0.0437757	4.86493e-06	0.00937249
1726	2_71071208_C_T	NAGK	1.73006	0.00955062	-0.260279	1.7284	-0.0437757	4.86493e-06	0.00937249
1727	2_71071356_T_C	NAGK	1.73006	0.00955062	-0.260279	1.7284	-0.0437757	4.86493e-06	0.00937249
1728	2_71072084_G_T	NAGK	1.73006	0.00955062	-0.260279	1.7284	-0.0437757	4.86493e-06	0.00937249
1729	2_71074829_T_C	NAGK	1.73006	0.00955062	-0.276562	1.72829	-0.0452336	2.32686e-06	0.00512942
1730	2_73605659_C_T	DOK1	2.625	0.00155152	-0.161752	2.62317	-0.0372829	9.91635e-05	0.0855162
1731	2_73606907_A_G	DOK1	2.625	0.00155152	-0.161752	2.62317	-0.0372829	9.91635e-05	0.0855162
1732	2_73610828_A_G	DOK1	2.625	0.00155152	-0.161752	2.62317	-0.0372829	9.91635e-05	0.0855162
1733	2_73644538_C_T	DOK1	2.625	0.00155152	-0.168342	2.62291	-0.0398871	3.11998e-05	0.036389
1734	2_73646375_C_T	DOK1	2.625	0.00155152	-0.161752	2.62317	-0.0372829	9.91635e-05	0.0855162
1735	2_73668638_G_A	DOK1	2.625	0.00155152	-0.161752	2.62317	-0.0372829	9.91635e-05	0.0855162
1736	2_73670017_A_G	DOK1	2.625	0.00155152	-0.161752	2.62317	-0.0372829	9.91635e-05	0.0855162
1737	2_73673773_T_C	DOK1	2.625	0.00155152	-0.161752	2.62317	-0.0372829	9.91635e-05	0.0855162
1738	2_73864200_C_T	MRPL53	2.08643	0.0078637	0.136439	2.08501	0.0368876	0.000117465	0.0959167
1739	2_73864678_T_C	MRPL53	2.08643	0.0078637	0.138339	2.08496	0.0375455	8.85314e-05	0.0785164
1740	2_73892381_A_C	MRPL53	2.08643	0.0078637	-0.159382	2.08502	-0.0367536	0.000124361	0.0993748
1741	2_73975768_A_G	INO80B	2.82347	0.000468643	0.149252	2.821	0.0417947	1.27881e-05	0.0177348
1742	2_74195520_T_G	MRPL53	2.08643	0.0078637	-0.256213	2.0849	-0.038218	6.60011e-05	0.0635052
1743	2_74205322_A_G	MOGS	2.57015	3.32886e-05	-0.145264	2.56823	-0.0387119	5.30366e-05	0.0539074
1744	2_74258570_G_A	MRPL53	2.08643	0.0078637	-0.137919	2.08488	-0.0385026	5.82059e-05	0.0580587
1745	2_74259230_G_A	MRPL53	2.08643	0.0078637	-0.137919	2.08488	-0.0385026	5.82059e-05	0.0580587
1746	2_74261325_G_A	MRPL53	2.08643	0.0078637	0.146606	2.08462	0.0416837	1.34834e-05	0.0185389
1747	2_74268787_G_A	MRPL53	2.08643	0.0078637	-0.137919	2.08488	-0.0385026	5.82059e-05	0.0580587
1748	2_74272053_G_T	MRPL53	2.08643	0.0078637	-0.137919	2.08488	-0.0385026	5.82059e-05	0.0580587
1749	2_74274817_C_T	MRPL53	2.08643	0.0078637	-0.137919	2.08488	-0.0385026	5.82059e-05	0.0580587
1750	2_74275885_C_T	MRPL53	2.08643	0.0078637	-0.137919	2.08488	-0.0385026	5.82059e-05	0.0580587
1751	2_74288031_G_A	MRPL53	2.08643	0.0078637	-0.163471	2.08488	-0.0385726	5.6425e-05	0.0565923
1752	2_74389743_A_G	MRPL53	2.08643	0.0078637	-0.151553	2.08494	-0.0377228	8.19722e-05	0.0742228
1753	2_74417071_A_G	MRPL53	2.08643	0.0078637	-0.145265	2.08501	-0.0368339	0.000120188	0.0968739
1754	2_74437340_C_T	MRPL53	2.08643	0.0078637	-0.144712	2.08499	-0.0371021	0.000107173	0.090025
1755	2_74674475_C_T	MRPL53	2.08643	0.0078637	-0.162073	2.08489	-0.0383381	6.25986e-05	0.0610788
1756	2_74675745_G_A	MRPL53	2.08643	0.0078637	0.17086	2.08405	0.0477731	6.10426e-07	0.00176299
1757	2_74676698_T_C	MRPL53	2.08643	0.0078637	0.17086	2.08405	0.0477731	6.10426e-07	0.00176299
1758	2_74679073_T_C	MRPL53	2.08643	0.0078637	0.17086	2.08405	0.0477731	6.10426e-07	0.00176299
1759	2_74680837_G_A	MRPL53	2.08643	0.0078637	0.17086	2.08405	0.0477731	6.10426e-07	0.00176299
1760	2_74681172_C_T	MRPL53	2.08643	0.0078637	-0.169972	2.08433	-0.0448609	2.81566e-06	0.00590572
1761	2_74683946_C_T	MRPL53	2.08643	0.0078637	0.17086	2.08405	0.0477731	6.10426e-07	0.00176299
1762	2_74686561_G_A	MRPL53	2.08643	0.0078637	0.179471	2.0838	0.0501588	1.63234e-07	0.000570315
1763	2_74686571_A_G	MRPL53	2.08643	0.0078637	0.17086	2.08405	0.0477731	6.10426e-07	0.00176299
1764	2_74686878_G_A	MRPL53	2.08643	0.0078637	0.17086	2.08405	0.0477731	6.10426e-07	0.00176299
1765	2_74701157_A_G	MRPL53	2.08643	0.0078637	-0.148307	2.08495	-0.0376741	8.37279e-05	0.0754771
1766	2_74701174_A_G	MRPL53	2.08643	0.0078637	-0.148307	2.08495	-0.0376741	8.37279e-05	0.0754771
1767	2_74701223_C_A	MRPL53	2.08643	0.0078637	-0.148307	2.08495	-0.0376741	8.37279e-05	0.0754771
1768	2_74701418_C_T	MRPL53	2.08643	0.0078637	-0.148307	2.08495	-0.0376741	8.37279e-05	0.0754771
1769	2_74701838_G_A	MRPL53	2.08643	0.0078637	-0.148307	2.08495	-0.0376741	8.37279e-05	0.0754771
1770	2_74701874_G_A	MRPL53	2.08643	0.0078637	-0.148307	2.08495	-0.0376741	8.37279e-05	0.0754771
1771	2_74702049_G_A	MRPL53	2.08643	0.0078637	-0.148307	2.08495	-0.0376741	8.37279e-05	0.0754771
1772	2_74702069_G_A	MRPL53	2.08643	0.0078637	-0.148307	2.08495	-0.0376741	8.37279e-05	0.0754771
1773	2_74702363_A_G	MRPL53	2.08643	0.0078637	-0.148307	2.08495	-0.0376741	8.37279e-05	0.0754771
1774	2_74703609_G_A	MRPL53	2.08643	0.0078637	-0.148307	2.08495	-0.0376741	8.37279e-05	0.0754771
1775	2_74703614_G_A	MRPL53	2.08643	0.0078637	-0.148307	2.08495	-0.0376741	8.37279e-05	0.0754771
1776	2_74703715_A_G	MRPL53	2.08643	0.0078637	-0.148307	2.08495	-0.0376741	8.37279e-05	0.0754771
1777	2_74703772_A_G	MRPL53	2.08643	0.0078637	-0.148307	2.08495	-0.0376741	8.37279e-05	0.0754771
1778	2_74704136_T_C	MRPL53	2.08643	0.0078637	-0.148307	2.08495	-0.0376741	8.37279e-05	0.0754771
1779	2_74704308_T_G	MRPL53	2.08643	0.0078637	-0.148307	2.08495	-0.0376741	8.37279e-05	0.0754771
1780	2_74704748_A_G	MRPL53	2.08643	0.0078637	-0.148307	2.08495	-0.0376741	8.37279e-05	0.0754771
1781	2_74704754_G_A	MRPL53	2.08643	0.0078637	-0.148307	2.08495	-0.0376741	8.37279e-05	0.0754771
1782	2_74705294_C_T	MRPL53	2.08643	0.0078637	-0.148307	2.08495	-0.0376741	8.37279e-05	0.0754771
1783	2_74706130_T_C	MRPL53	2.08643	0.0078637	-0.148307	2.08495	-0.0376741	8.37279e-05	0.0754771
1784	2_74706193_G_A	MRPL53	2.08643	0.0078637	-0.148307	2.08495	-0.0376741	8.37279e-05	0.0754771
1785	2_74706271_C_T	MRPL53	2.08643	0.0078637	-0.148307	2.08495	-0.0376741	8.37279e-05	0.0754771
1786	2_74706488_C_A	MRPL53	2.08643	0.0078637	-0.148307	2.08495	-0.0376741	8.37279e-05	0.0754771
1787	2_74706490_G_A	MRPL53	2.08643	0.0078637	-0.148307	2.08495	-0.0376741	8.37279e-05	0.0754771
1788	2_74706495_T_G	MRPL53	2.08643	0.0078637	-0.148307	2.08495	-0.0376741	8.37279e-05	0.0754771
1789	2_74706684_T_G	MRPL53	2.08643	0.0078637	-0.148307	2.08495	-0.0376741	8.37279e-05	0.0754771
1790	2_74706796_C_T	MRPL53	2.08643	0.0078637	-0.148307	2.08495	-0.0376741	8.37279e-05	0.0754771
1791	2_74707240_G_T	MRPL53	2.08643	0.0078637	-0.148307	2.08495	-0.0376741	8.37279e-05	0.0754771
1792	2_74709047_C_T	MRPL53	2.08643	0.0078637	-0.145049	2.08499	-0.0371075	0.000106927	0.0898991
1793	2_74712049_T_C	MRPL53	2.08643	0.0078637	0.150256	2.08484	0.0390632	4.53258e-05	0.0478688
1794	2_74720471_C_A	MRPL53	2.08643	0.0078637	0.157483	2.08464	0.0414561	1.50235e-05	0.020207
1795	2_74722940_A_G	MRPL53	2.08643	0.0078637	0.16868	2.08443	0.0438006	4.80506e-06	0.00928422
1796	2_74732928_A_C	MRPL53	2.08643	0.0078637	-0.179134	2.08455	-0.0424658	9.26015e-06	0.0155574
1797	2_74734726_A_G	MRPL53	2.08643	0.0078637	-0.156554	2.0848	-0.0394677	3.77664e-05	0.0419831
1798	2_74738463_A_G	MRPL53	2.08643	0.0078637	-0.155954	2.0848	-0.0394584	3.79264e-05	0.0421103
1799	2_74820641_G_A	HTRA2	2.50223	2.53939e-13	-0.156083	2.50038	-0.0384481	5.96264e-05	0.059116
1800	2_74830462_A_G	HTRA2	2.50223	2.53939e-13	-0.155448	2.5004	-0.0382668	6.45977e-05	0.0625142
1801	2_74830651_C_T	HTRA2	2.50223	2.53939e-13	-0.148363	2.50041	-0.0381575	6.77798e-05	0.0646253
1802	2_74851074_G_T	MRPL53	2.08643	0.0078637	-0.160146	2.08462	-0.0415794	1.41696e-05	0.0193512
1803	2_74853247_T_C	MRPL53	2.08643	0.0078637	-0.170178	2.08465	-0.0413335	1.59209e-05	0.0212166
1804	2_74853323_C_A	MRPL53	2.08643	0.0078637	-0.170178	2.08465	-0.0413335	1.59209e-05	0.0212166
1805	2_74860823_C_A	MRPL53	2.08643	0.0078637	-0.159319	2.08463	-0.0415196	1.45776e-05	0.0197048
1806	2_75075552_C_T	MRPL53	2.08643	0.0078637	-0.365071	2.08481	-0.0394372	3.82912e-05	0.0423649
1807	2_75195905_G_A	MRPL53	2.08643	0.0078637	0.177033	2.08476	0.0399423	3.04209e-05	0.0356316
1808	2_75195934_T_C	MRPL53	2.08643	0.0078637	0.16517	2.08494	0.0377484	8.10665e-05	0.0735872
1809	2_75195995_G_T	MRPL53	2.08643	0.0078637	0.177033	2.08476	0.0399423	3.04209e-05	0.0356316
1810	2_75198602_G_A	MRPL53	2.08643	0.0078637	0.180675	2.08467	0.0410221	1.84363e-05	0.0239436
1811	2_75202015_C_T	MRPL53	2.08643	0.0078637	0.180675	2.08467	0.0410221	1.84363e-05	0.0239436
1812	2_75202102_G_A	MRPL53	2.08643	0.0078637	0.177943	2.08474	0.040231	2.664e-05	0.0319658
1813	2_75212397_G_A	MRPL53	2.08643	0.0078637	0.17473	2.08479	0.0395805	3.58816e-05	0.0404199
1814	2_75213474_G_A	MRPL53	2.08643	0.0078637	0.17473	2.08479	0.0395805	3.58816e-05	0.0404199
1815	2_75217825_C_T	MRPL53	2.08643	0.0078637	0.203042	2.08454	0.0425003	9.10654e-06	0.0153495
1816	2_75218418_G_A	MRPL53	2.08643	0.0078637	0.198332	2.08463	0.04146	1.49955e-05	0.0201717
1817	2_75219033_T_G	MRPL53	2.08643	0.0078637	0.198332	2.08463	0.04146	1.49955e-05	0.0201717
1818	2_75219214_G_A	MRPL53	2.08643	0.0078637	0.198332	2.08463	0.04146	1.49955e-05	0.0201717
1819	2_75219356_G_A	MRPL53	2.08643	0.0078637	0.203042	2.08454	0.0425003	9.10654e-06	0.0153495
1820	2_75221640_T_G	MRPL53	2.08643	0.0078637	0.198332	2.08463	0.04146	1.49955e-05	0.0201717
1821	2_75222003_A_G	MRPL53	2.08643	0.0078637	0.203042	2.08454	0.0425003	9.10654e-06	0.0153495
1822	2_75223921_G_A	MRPL53	2.08643	0.0078637	0.198332	2.08463	0.04146	1.49955e-05	0.0201717
1823	2_75224697_T_G	MRPL53	2.08643	0.0078637	0.18701	2.08472	0.0405136	2.33758e-05	0.0289628
1824	2_75225340_C_T	MRPL53	2.08643	0.0078637	0.198332	2.08463	0.04146	1.49955e-05	0.0201717
1825	2_75225974_T_G	MRPL53	2.08643	0.0078637	0.198332	2.08463	0.04146	1.49955e-05	0.0201717
1826	2_75226463_A_G	MRPL53	2.08643	0.0078637	0.198332	2.08463	0.04146	1.49955e-05	0.0201717
1827	2_75304255_T_G	MRPL53	2.08643	0.0078637	0.190001	2.08501	0.0368542	0.000119149	0.0962571
1828	2_75311139_C_T	MRPL53	2.08643	0.0078637	0.190001	2.08501	0.0368542	0.000119149	0.0962571
1829	2_84963784_C_T	CAPG	1.79136	0.0119298	-0.157243	1.79013	-0.0370652	0.000108882	0.0911584
1830	2_84964286_C_T	CAPG	1.79136	0.0119298	-0.157243	1.79013	-0.0370652	0.000108882	0.0911584
1831	2_85216801_G_A	CAPG	1.79136	0.0119298	0.137721	1.79012	0.0371874	0.00010332	0.0876413
1832	2_85232757_A_G	CAPG	1.79136	0.0119298	0.1372	1.79007	0.0378643	7.70718e-05	0.0711176
1833	2_85345339_T_C	CAPG	1.79136	0.0119298	0.243157	1.78997	0.0393074	4.06059e-05	0.0443402
1834	2_85513909_C_T	GNLY	2.16605	0.0681541	0.690693	2.16441	0.0389488	4.77114e-05	0.0497765
1835	2_85516917_T_C	GNLY	2.16605	0.0681541	0.690693	2.16441	0.0389488	4.77114e-05	0.0497765
1836	2_86037067_A_G	GNLY	2.16605	0.0681541	0.657101	2.16413	0.0420894	1.11045e-05	0.0164938
1837	2_86051869_G_T	GNLY	2.16605	0.0681541	0.657101	2.16413	0.0420894	1.11045e-05	0.0164938
1838	2_86233281_C_T	GNLY	2.16605	0.0681541	0.487462	2.1645	0.0377618	8.0594e-05	0.073269
1839	2_86236716_T_C	GNLY	2.16605	0.0681541	0.610639	2.16455	0.0371431	0.000105307	0.0887759
1840	2_86237372_T_C	GNLY	2.16605	0.0681541	0.610639	2.16455	0.0371431	0.000105307	0.0887759
1841	2_86237482_G_A	GNLY	2.16605	0.0681541	0.615779	2.16458	0.0368044	0.000121704	0.0977948
1842	2_86249239_G_A	GNLY	2.16605	0.0681541	0.663516	2.16441	0.0389007	4.8751e-05	0.0504221
1843	2_86251506_G_A	GNLY	2.16605	0.0681541	0.663516	2.16441	0.0389007	4.8751e-05	0.0504221
1844	2_86253699_C_T	GNLY	2.16605	0.0681541	0.65564	2.16439	0.0391705	4.31918e-05	0.0464121
1845	2_86277094_C_T	GNLY	2.16605	0.0681541	0.672783	2.16437	0.0393292	4.02084e-05	0.0440163
1846	2_94747758_A_G	MRPS5	1.97773	2.37478e-05	0.116591	1.97631	0.0379145	7.53997e-05	0.0700084
1847	2_94751578_T_C	MRPS5	1.97773	2.37478e-05	0.117468	1.97619	0.0394394	3.82527e-05	0.0423243
1848	2_94752607_A_G	MRPS5	1.97773	2.37478e-05	0.116591	1.97631	0.0379145	7.53997e-05	0.0700084
1849	2_94765390_A_C	MRPS5	1.97773	2.37478e-05	0.108261	1.97629	0.038222	6.58863e-05	0.0634373
1850	2_94768886_G_A	MRPS5	1.97773	2.37478e-05	0.117587	1.97622	0.0390853	4.48777e-05	0.0475584
1851	2_94779172_C_T	MRPS5	1.97773	2.37478e-05	0.118359	1.97624	0.0388641	4.95541e-05	0.0510814
1852	2_94785033_A_G	MRPS5	1.97773	2.37478e-05	0.112996	1.97624	0.0388454	4.99716e-05	0.0513812
1853	2_94786154_T_C	MRPS5	1.97773	2.37478e-05	0.112996	1.97624	0.0388454	4.99716e-05	0.0513812
1854	2_94787570_T_C	MRPS5	1.97773	2.37478e-05	0.112996	1.97624	0.0388454	4.99716e-05	0.0513812
1855	2_94793653_T_C	MRPS5	1.97773	2.37478e-05	0.118359	1.97624	0.0388641	4.95541e-05	0.0510814
1856	2_94796144_C_T	MRPS5	1.97773	2.37478e-05	0.124631	1.97606	0.0410976	1.77937e-05	0.0232413
1857	2_94801510_C_T	MRPS5	1.97773	2.37478e-05	0.11586	1.97633	0.0376143	8.59292e-05	0.0767879
1858	2_94808026_C_T	MRPS5	1.97773	2.37478e-05	0.130617	1.97607	0.0409239	1.93056e-05	0.0249185
1859	2_94815651_C_T	MRPS5	1.97773	2.37478e-05	0.122202	1.97602	0.0416206	1.38946e-05	0.0190431
1860	2_95721591_T_C	ARID5A	1.53629	0.0109935	0.186855	1.53522	0.0373648	9.5724e-05	0.083263
1861	2_95757191_T_C	ARID5A	1.53629	0.0109935	0.183264	1.53525	0.0367834	0.000122796	0.0983493
1862	2_95825708_A_G	ARID5A	1.53629	0.0109935	0.183264	1.53525	0.0367834	0.000122796	0.0983493
1863	2_95915590_C_T	ARID5A	1.53629	0.0109935	0.183264	1.53525	0.0367834	0.000122796	0.0983493
1864	2_96014230_A_G	ARID5A	1.53629	0.0109935	0.179291	1.53519	0.0377813	7.99102e-05	0.0728766
1865	2_96143592_T_C	SNRNP200	2.38815	0.00232011	0.143356	2.38652	0.0368871	0.000117489	0.095933
1866	2_98842138_A_G	TSGA10	2.76793	0.00250171	0.174028	2.76604	0.0369244	0.000115637	0.0949978
1867	2_98940864_C_T	TSGA10	2.76793	0.00250171	0.178216	2.76582	0.039016	4.62963e-05	0.048641
1868	2_98941554_A_G	TSGA10	2.76793	0.00250171	0.184544	2.76557	0.0413206	1.60189e-05	0.0212895
1869	2_98942507_G_A	TSGA10	2.76793	0.00250171	0.184544	2.76557	0.0413206	1.60189e-05	0.0212895
1870	2_98945064_T_C	TSGA10	2.76793	0.00250171	0.184544	2.76557	0.0413206	1.60189e-05	0.0212895
1871	2_98947191_C_T	TSGA10	2.76793	0.00250171	0.184544	2.76557	0.0413206	1.60189e-05	0.0212895
1872	2_98947965_A_G	TSGA10	2.76793	0.00250171	0.184544	2.76557	0.0413206	1.60189e-05	0.0212895
1873	2_98951051_C_T	TSGA10	2.76793	0.00250171	0.178216	2.76582	0.039016	4.62963e-05	0.048641
1874	2_98953465_T_C	TSGA10	2.76793	0.00250171	0.184544	2.76557	0.0413206	1.60189e-05	0.0212895
1875	2_98960168_T_C	TSGA10	2.76793	0.00250171	0.184544	2.76557	0.0413206	1.60189e-05	0.0212895
1876	2_98963217_A_G	TSGA10	2.76793	0.00250171	0.178216	2.76582	0.039016	4.62963e-05	0.048641
1877	2_98973122_C_T	TSGA10	2.76793	0.00250171	0.184544	2.76557	0.0413206	1.60189e-05	0.0212895
1878	2_98973366_T_C	TSGA10	2.76793	0.00250171	0.184544	2.76557	0.0413206	1.60189e-05	0.0212895
1879	2_98975606_T_C	TSGA10	2.76793	0.00250171	0.184544	2.76557	0.0413206	1.60189e-05	0.0212895
1880	2_98976617_T_G	TSGA10	2.76793	0.00250171	0.184544	2.76557	0.0413206	1.60189e-05	0.0212895
1881	2_98978306_G_A	TSGA10	2.76793	0.00250171	0.184544	2.76557	0.0413206	1.60189e-05	0.0212895
1882	2_98978322_G_T	TSGA10	2.76793	0.00250171	0.184544	2.76557	0.0413206	1.60189e-05	0.0212895
1883	2_98978955_A_G	TSGA10	2.76793	0.00250171	0.184544	2.76557	0.0413206	1.60189e-05	0.0212895
1884	2_98981513_C_T	TSGA10	2.76793	0.00250171	0.184544	2.76557	0.0413206	1.60189e-05	0.0212895
1885	2_98981681_G_T	TSGA10	2.76793	0.00250171	0.184544	2.76557	0.0413206	1.60189e-05	0.0212895
1886	2_98984976_G_A	TSGA10	2.76793	0.00250171	0.178216	2.76582	0.039016	4.62963e-05	0.048641
1887	2_98988936_C_T	TSGA10	2.76793	0.00250171	0.192293	2.7654	0.0428052	7.85128e-06	0.0136455
1888	2_98989419_G_A	TSGA10	2.76793	0.00250171	0.184544	2.76557	0.0413206	1.60189e-05	0.0212895
1889	2_98989883_T_C	TSGA10	2.76793	0.00250171	0.184544	2.76557	0.0413206	1.60189e-05	0.0212895
1890	2_98992049_G_A	TSGA10	2.76793	0.00250171	0.184544	2.76557	0.0413206	1.60189e-05	0.0212895
1891	2_98992873_T_C	TSGA10	2.76793	0.00250171	0.184544	2.76557	0.0413206	1.60189e-05	0.0212895
1892	2_98997021_A_G	TSGA10	2.76793	0.00250171	0.184544	2.76557	0.0413206	1.60189e-05	0.0212895
1893	2_98997933_T_G	TSGA10	2.76793	0.00250171	0.178216	2.76582	0.039016	4.62963e-05	0.048641
1894	2_99001862_G_A	TSGA10	2.76793	0.00250171	0.184544	2.76557	0.0413206	1.60189e-05	0.0212895
1895	2_99008285_T_G	TSGA10	2.76793	0.00250171	0.178216	2.76582	0.039016	4.62963e-05	0.048641
1896	2_99010130_T_C	TSGA10	2.76793	0.00250171	0.184544	2.76557	0.0413206	1.60189e-05	0.0212895
1897	2_99012686_T_G	TSGA10	2.76793	0.00250171	0.17543	2.76574	0.0397491	3.32304e-05	0.0382405
1898	2_99013964_C_A	TSGA10	2.76793	0.00250171	0.169338	2.76599	0.0374811	9.10366e-05	0.0801531
1899	2_99023121_T_C	TSGA10	2.76793	0.00250171	0.184544	2.76557	0.0413206	1.60189e-05	0.0212895
1900	2_99028319_A_G	TSGA10	2.76793	0.00250171	0.184544	2.76557	0.0413206	1.60189e-05	0.0212895
1901	2_99043382_A_C	TSGA10	2.76793	0.00250171	0.184544	2.76557	0.0413206	1.60189e-05	0.0212895
1902	2_99043683_A_G	TSGA10	2.76793	0.00250171	0.184544	2.76557	0.0413206	1.60189e-05	0.0212895
1903	2_99044685_A_G	TSGA10	2.76793	0.00250171	0.184544	2.76557	0.0413206	1.60189e-05	0.0212895
1904	2_99045482_T_C	TSGA10	2.76793	0.00250171	0.184544	2.76557	0.0413206	1.60189e-05	0.0212895
1905	2_99045885_A_G	TSGA10	2.76793	0.00250171	0.184544	2.76557	0.0413206	1.60189e-05	0.0212895
1906	2_99046001_C_T	TSGA10	2.76793	0.00250171	0.184544	2.76557	0.0413206	1.60189e-05	0.0212895
1907	2_99050034_A_G	TSGA10	2.76793	0.00250171	0.184544	2.76557	0.0413206	1.60189e-05	0.0212895
1908	2_99052491_C_A	TSGA10	2.76793	0.00250171	0.184544	2.76557	0.0413206	1.60189e-05	0.0212895
1909	2_99053308_A_G	TSGA10	2.76793	0.00250171	0.184544	2.76557	0.0413206	1.60189e-05	0.0212895
1910	2_99056666_C_A	TSGA10	2.76793	0.00250171	0.184544	2.76557	0.0413206	1.60189e-05	0.0212895
1911	2_99058764_G_A	TSGA10	2.76793	0.00250171	0.184544	2.76557	0.0413206	1.60189e-05	0.0212895
1912	2_99058910_G_A	TSGA10	2.76793	0.00250171	0.184544	2.76557	0.0413206	1.60189e-05	0.0212895
1913	2_99063210_T_C	TSGA10	2.76793	0.00250171	0.184544	2.76557	0.0413206	1.60189e-05	0.0212895
1914	2_99064022_T_C	TSGA10	2.76793	0.00250171	0.184544	2.76557	0.0413206	1.60189e-05	0.0212895
1915	2_99066867_A_G	TSGA10	2.76793	0.00250171	0.17543	2.76574	0.0397491	3.32304e-05	0.0382405
1916	2_99073672_A_G	TSGA10	2.76793	0.00250171	0.184544	2.76557	0.0413206	1.60189e-05	0.0212895
1917	2_99079954_A_G	TSGA10	2.76793	0.00250171	0.184544	2.76557	0.0413206	1.60189e-05	0.0212895
1918	2_99084690_A_G	TSGA10	2.76793	0.00250171	-0.18405	2.7656	-0.0410559	1.81461e-05	0.0235932
1919	2_99084918_C_A	TSGA10	2.76793	0.00250171	-0.18405	2.7656	-0.0410559	1.81461e-05	0.0235932
1920	2_99087810_T_C	TSGA10	2.76793	0.00250171	0.189528	2.76524	0.0440743	4.19053e-06	0.0082534
1921	2_99095829_C_T	TSGA10	2.76793	0.00250171	0.194392	2.76513	0.0449997	2.62308e-06	0.00562581
1922	2_99108049_T_C	TSGA10	2.76793	0.00250171	0.194392	2.76513	0.0449997	2.62308e-06	0.00562581
1923	2_99109112_T_C	TSGA10	2.76793	0.00250171	0.196743	2.76504	0.0457185	1.81172e-06	0.00426983
1924	2_99116278_G_A	TSGA10	2.76793	0.00250171	0.194392	2.76513	0.0449997	2.62308e-06	0.00562581
1925	2_99118589_G_T	TSGA10	2.76793	0.00250171	0.189528	2.76524	0.0440743	4.19053e-06	0.0082534
1926	2_99120542_T_C	TSGA10	2.76793	0.00250171	0.189528	2.76524	0.0440743	4.19053e-06	0.0082534
1927	2_99120980_A_C	TSGA10	2.76793	0.00250171	0.194392	2.76513	0.0449997	2.62308e-06	0.00562581
1928	2_99122498_G_A	TSGA10	2.76793	0.00250171	-0.186849	2.76564	-0.0406948	2.14863e-05	0.0271854
1929	2_99122499_C_A	TSGA10	2.76793	0.00250171	-0.186849	2.76564	-0.0406948	2.14863e-05	0.0271854
1930	2_99124143_T_C	TSGA10	2.76793	0.00250171	0.194392	2.76513	0.0449997	2.62308e-06	0.00562581
1931	2_99125501_C_T	TSGA10	2.76793	0.00250171	0.194392	2.76513	0.0449997	2.62308e-06	0.00562581
1932	2_99125521_T_G	TSGA10	2.76793	0.00250171	0.189528	2.76524	0.0440743	4.19053e-06	0.0082534
1933	2_99126956_G_A	TSGA10	2.76793	0.00250171	0.194392	2.76513	0.0449997	2.62308e-06	0.00562581
1934	2_99129435_G_A	TSGA10	2.76793	0.00250171	0.189528	2.76524	0.0440743	4.19053e-06	0.0082534
1935	2_99129827_C_T	TSGA10	2.76793	0.00250171	0.189528	2.76524	0.0440743	4.19053e-06	0.0082534
1936	2_99133883_C_A	TSGA10	2.76793	0.00250171	0.189528	2.76524	0.0440743	4.19053e-06	0.0082534
1937	2_99135783_C_T	TSGA10	2.76793	0.00250171	0.194392	2.76513	0.0449997	2.62308e-06	0.00562581
1938	2_99148129_T_C	TSGA10	2.76793	0.00250171	0.189528	2.76524	0.0440743	4.19053e-06	0.0082534
1939	2_99151956_A_G	TSGA10	2.76793	0.00250171	0.194392	2.76513	0.0449997	2.62308e-06	0.00562581
1940	2_99157239_T_G	TSGA10	2.76793	0.00250171	0.194392	2.76513	0.0449997	2.62308e-06	0.00562581
1941	2_99160223_A_G	TSGA10	2.76793	0.00250171	-0.168357	2.76603	-0.0371142	0.000106617	0.0896707
1942	2_99160942_T_C	TSGA10	2.76793	0.00250171	0.194392	2.76513	0.0449997	2.62308e-06	0.00562581
1943	2_99162522_C_T	TSGA10	2.76793	0.00250171	-0.168357	2.76603	-0.0371142	0.000106617	0.0896707
1944	2_99162668_T_C	TSGA10	2.76793	0.00250171	0.194392	2.76513	0.0449997	2.62308e-06	0.00562581
1945	2_99165763_C_T	TSGA10	2.76793	0.00250171	0.194392	2.76513	0.0449997	2.62308e-06	0.00562581
1946	2_99166385_A_C	TSGA10	2.76793	0.00250171	0.194392	2.76513	0.0449997	2.62308e-06	0.00562581
1947	2_99176607_G_A	TSGA10	2.76793	0.00250171	0.194392	2.76513	0.0449997	2.62308e-06	0.00562581
1948	2_99177127_C_T	TSGA10	2.76793	0.00250171	0.194392	2.76513	0.0449997	2.62308e-06	0.00562581
1949	2_99178686_T_C	TSGA10	2.76793	0.00250171	0.194392	2.76513	0.0449997	2.62308e-06	0.00562581
1950	2_99178768_G_T	TSGA10	2.76793	0.00250171	0.194392	2.76513	0.0449997	2.62308e-06	0.00562581
1951	2_99182804_G_A	TSGA10	2.76793	0.00250171	-0.168357	2.76603	-0.0371142	0.000106617	0.0896707
1952	2_100848169_T_C	AFF3	2.65683	0.00247906	0.331126	2.65462	0.0408219	2.02487e-05	0.025926
1953	2_100852123_A_G	AFF3	2.65683	0.00247906	0.331126	2.65462	0.0408219	2.02487e-05	0.025926
1954	2_100852161_T_C	AFF3	2.65683	0.00247906	0.331126	2.65462	0.0408219	2.02487e-05	0.025926
1955	2_100852163_A_G	AFF3	2.65683	0.00247906	0.331126	2.65462	0.0408219	2.02487e-05	0.025926
1956	2_101226798_A_G	PDCL3	2.12117	0.00188064	-0.146394	2.11936	-0.0412482	1.65753e-05	0.0218906
1957	2_101227553_T_C	PDCL3	2.12117	0.00188064	-0.146394	2.11936	-0.0412482	1.65753e-05	0.0218906
1958	2_101251698_C_T	PDCL3	2.12117	0.00188064	-0.146394	2.11936	-0.0412482	1.65753e-05	0.0218906
1959	2_101253126_G_T	PDCL3	2.12117	0.00188064	-0.146394	2.11936	-0.0412482	1.65753e-05	0.0218906
1960	2_101272844_A_G	PDCL3	2.12117	0.00188064	-0.146394	2.11936	-0.0412482	1.65753e-05	0.0218906
1961	2_101284542_T_C	PDCL3	2.12117	0.00188064	-0.146394	2.11936	-0.0412482	1.65753e-05	0.0218906
1962	2_101284587_C_A	PDCL3	2.12117	0.00188064	-0.146394	2.11936	-0.0412482	1.65753e-05	0.0218906
1963	2_101294923_A_G	PDCL3	2.12117	0.00188064	-0.139071	2.11945	-0.0402323	2.66251e-05	0.0319495
1964	2_101300620_C_T	PDCL3	2.12117	0.00188064	-0.141011	2.11949	-0.0398337	3.19706e-05	0.0370879
1965	2_101300997_T_C	PDCL3	2.12117	0.00188064	-0.139071	2.11945	-0.0402323	2.66251e-05	0.0319495
1966	2_101301049_G_A	PDCL3	2.12117	0.00188064	-0.139071	2.11945	-0.0402323	2.66251e-05	0.0319495
1967	2_101302340_A_G	PDCL3	2.12117	0.00188064	-0.139071	2.11945	-0.0402323	2.66251e-05	0.0319495
1968	2_101303817_T_C	PDCL3	2.12117	0.00188064	-0.141011	2.11949	-0.0398337	3.19706e-05	0.0370879
1969	2_101306311_C_T	PDCL3	2.12117	0.00188064	-0.138886	2.11923	-0.0427456	8.08283e-06	0.0139213
1970	2_101308564_C_T	PDCL3	2.12117	0.00188064	-0.133254	2.11937	-0.0412035	1.69289e-05	0.0223053
1971	2_110107822_T_C	SMIM37	2.02659	0.00821875	-0.244478	2.02513	-0.0379286	7.49352e-05	0.069633
1972	2_110144616_A_G	SMIM37	2.02659	0.00821875	-0.272487	2.02466	-0.0435809	5.35968e-06	0.0100977
1973	2_110157748_T_C	SMIM37	2.02659	0.00821875	-0.329464	2.02481	-0.0418653	1.23641e-05	0.0172951
1974	2_110164265_G_A	SMIM37	2.02659	0.00821875	-0.272487	2.02466	-0.0435809	5.35968e-06	0.0100977
1975	2_110179524_C_T	SMIM37	2.02659	0.00821875	-0.226915	2.02413	-0.049256	2.70793e-07	0.000896145
1976	2_110183422_G_A	SMIM37	2.02659	0.00821875	-0.186878	2.02478	-0.0422192	1.04322e-05	0.0164938
1977	2_110190364_C_T	SMIM37	2.02659	0.00821875	-0.226915	2.02413	-0.049256	2.70793e-07	0.000896145
1978	2_110199223_G_A	SMIM37	2.02659	0.00821875	-0.198403	2.02439	-0.0465081	1.19894e-06	0.0030724
1979	2_110206738_C_A	SMIM37	2.02659	0.00821875	-0.198403	2.02439	-0.0465081	1.19894e-06	0.0030724
1980	2_110207622_T_G	SMIM37	2.02659	0.00821875	-0.231353	2.02432	-0.047304	7.85602e-07	0.00216327
1981	2_110212328_A_C	SMIM37	2.02659	0.00821875	-0.246475	2.02403	-0.0501907	1.60309e-07	0.000560436
1982	2_110216035_A_G	SMIM37	2.02659	0.00821875	-0.210212	2.02436	-0.0468258	1.01361e-06	0.00267058
1983	2_110216551_A_C	SMIM37	2.02659	0.00821875	-0.246475	2.02403	-0.0501907	1.60309e-07	0.000560436
1984	2_110217118_A_C	SMIM37	2.02659	0.00821875	-0.246475	2.02403	-0.0501907	1.60309e-07	0.000560436
1985	2_110219780_A_G	SMIM37	2.02659	0.00821875	-0.246475	2.02403	-0.0501907	1.60309e-07	0.000560436
1986	2_110220513_C_T	SMIM37	2.02659	0.00821875	-0.246475	2.02403	-0.0501907	1.60309e-07	0.000560436
1987	2_110221484_G_A	SMIM37	2.02659	0.00821875	-0.246475	2.02403	-0.0501907	1.60309e-07	0.000560436
1988	2_110222531_A_G	SMIM37	2.02659	0.00821875	-0.246475	2.02403	-0.0501907	1.60309e-07	0.000560436
1989	2_110223108_C_T	SMIM37	2.02659	0.00821875	-0.221014	2.02518	-0.0372815	9.9223e-05	0.0855162
1990	2_110226700_A_C	SMIM37	2.02659	0.00821875	-0.246475	2.02403	-0.0501907	1.60309e-07	0.000560436
1991	2_110867005_C_T	MIR4435-2HG	2.78089	0.00254311	0.194899	2.77857	0.0408067	2.03933e-05	0.0260735
1992	2_112564323_T_C	PAX8-AS1	2.66935	0.0182813	0.26411	2.66731	0.039053	4.55337e-05	0.0480116
1993	2_113196429_A_G	PAX8-AS1	2.66935	0.0182813	0.338695	2.66627	0.0480314	5.30726e-07	0.00159766
1994	2_113197302_A_C	PAX8-AS1	2.66935	0.0182813	0.342912	2.66631	0.0477143	6.30118e-07	0.00181194
1995	2_113197497_G_A	PAX8-AS1	2.66935	0.0182813	0.342912	2.66631	0.0477143	6.30118e-07	0.00181194
1996	2_113199471_G_A	PAX8-AS1	2.66935	0.0182813	0.342912	2.66631	0.0477143	6.30118e-07	0.00181194
1997	2_113199621_A_C	PAX8-AS1	2.66935	0.0182813	0.342912	2.66631	0.0477143	6.30118e-07	0.00181194
1998	2_113200060_A_G	PAX8-AS1	2.66935	0.0182813	0.334922	2.66639	0.0470758	8.8746e-07	0.00240142
[truncated: 26,966 more rows]

## Sheet: CD4_T,NI,cis
	SNP	Gene	s0	l0	b	s	r	p	q
0	1_779047_A_G	CDK11A	2.29121	0.00201234	0.0732505	2.291	0.0134942	0.000260783	0.0739451
1	1_818025_A_C	CDK11A	2.29121	0.00201234	0.0734164	2.29095	0.0150344	4.73827e-05	0.0213022
2	1_818025_A_C	MTND1P23	2.11752	0.157332	0.51555	2.11723	0.0164543	8.4911e-06	0.00550973
3	1_818045_C_T	CDK11A	2.29121	0.00201234	0.0720379	2.29096	0.0146929	7.01487e-05	0.0287059
4	1_818045_C_T	MTND1P23	2.11752	0.157332	0.511957	2.11724	0.0162636	1.07855e-05	0.00668302
5	1_818802_G_A	CDK11A	2.29121	0.00201234	0.0738004	2.29092	0.0157588	2.00616e-05	0.0111007
6	1_818802_G_A	MTND1P23	2.11752	0.157332	0.499411	2.11723	0.0166138	6.93898e-06	0.0046534
7	1_818812_G_A	CDK11A	2.29121	0.00201234	0.0738004	2.29092	0.0157588	2.00616e-05	0.0111007
8	1_818812_G_A	MTND1P23	2.11752	0.157332	0.499411	2.11723	0.0166138	6.93898e-06	0.0046534
9	1_818954_C_T	CDK11A	2.29121	0.00201234	0.0738004	2.29092	0.0157588	2.00616e-05	0.0111007
10	1_818954_C_T	MTND1P23	2.11752	0.157332	0.499411	2.11723	0.0166138	6.93898e-06	0.0046534
11	1_819123_A_G	CDK11A	2.29121	0.00201234	0.0773032	2.2909	0.0164805	8.2159e-06	0.00535269
12	1_819123_A_G	MTND1P23	2.11752	0.157332	0.513518	2.11721	0.0170303	4.06034e-06	0.00297035
13	1_821224_G_A	CDK11A	2.29121	0.00201234	0.0720379	2.29096	0.0146929	7.01487e-05	0.0287059
14	1_821224_G_A	MTND1P23	2.11752	0.157332	0.511957	2.11724	0.0162636	1.07855e-05	0.00668302
15	1_822260_A_G	CDK11A	2.29121	0.00201234	0.0649993	2.29097	0.0142941	0.000109786	0.0401189
16	1_822260_A_G	MTND1P23	2.11752	0.157332	0.448334	2.11727	0.015378	3.16635e-05	0.0157212
17	1_822354_T_C	CDK11A	2.29121	0.00201234	0.0720379	2.29096	0.0146929	7.01487e-05	0.0287059
18	1_822354_T_C	MTND1P23	2.11752	0.157332	0.511957	2.11724	0.0162636	1.07855e-05	0.00668302
19	1_822556_A_C	CDK11A	2.29121	0.00201234	0.0720379	2.29096	0.0146929	7.01487e-05	0.0287059
20	1_822556_A_C	MTND1P23	2.11752	0.157332	0.511957	2.11724	0.0162636	1.07855e-05	0.00668302
21	1_822764_G_A	CDK11A	2.29121	0.00201234	0.0772556	2.29093	0.0156109	2.3981e-05	0.0127604
22	1_822764_G_A	MTND1P23	2.11752	0.157332	0.504822	2.11725	0.0158753	1.74119e-05	0.00989588
23	1_825532_T_C	CDK11A	2.29121	0.00201234	0.0726833	2.29097	0.0142784	0.000111714	0.0406263
24	1_825532_T_C	MTND1P23	2.11752	0.157332	0.55666	2.11721	0.0169982	4.23343e-06	0.00307814
25	1_825767_C_T	CDK11A	2.29121	0.00201234	0.0726833	2.29097	0.0142784	0.000111714	0.0406263
26	1_825767_C_T	MTND1P23	2.11752	0.157332	0.55666	2.11721	0.0169982	4.23343e-06	0.00307814
27	1_826372_T_C	CDK11A	2.29121	0.00201234	0.0673627	2.291	0.0133539	0.000302132	0.0809084
28	1_826372_T_C	MTND1P23	2.11752	0.157332	0.564135	2.1172	0.0173967	2.50892e-06	0.00196286
29	1_836443_C_T	CDK11A	2.29121	0.00201234	0.0673627	2.291	0.0133539	0.000302132	0.0809084
30	1_836443_C_T	MTND1P23	2.11752	0.157332	0.564135	2.1172	0.0173967	2.50892e-06	0.00196286
31	1_847601_C_T	MTND1P23	2.11752	0.157332	0.50984	2.11725	0.0158868	1.71689e-05	0.0097775
32	1_849670_A_G	CDK11A	2.29121	0.00201234	0.0661593	2.29096	0.0147357	6.68105e-05	0.0276982
33	1_849670_A_G	MTND1P23	2.11752	0.157332	0.444576	2.11727	0.0154274	2.9861e-05	0.0151362
34	1_852226_G_T	MTND1P23	2.11752	0.157332	0.518755	2.11727	0.0151648	4.06972e-05	0.0190259
35	1_916657_G_A	MTND1P23	2.11752	0.157332	-0.438424	2.11733	-0.0132345	0.000342075	0.0870361
36	1_916683_G_A	MTND1P23	2.11752	0.157332	-0.438424	2.11733	-0.0132345	0.000342075	0.0870361
37	1_925081_A_G	MTND1P23	2.11752	0.157332	0.503789	2.11725	0.015849	1.79795e-05	0.0101603
38	1_925141_A_C	MTND1P23	2.11752	0.157332	0.496199	2.11726	0.0155556	2.56254e-05	0.0134394
39	1_925308_G_A	MTND1P23	2.11752	0.157332	-0.447823	2.11733	-0.0133118	0.000315697	0.0829264
40	1_926250_G_A	MTND1P23	2.11752	0.157332	-0.447823	2.11733	-0.0133118	0.000315697	0.0829264
41	1_926428_G_A	CDK11A	2.29121	0.00201234	0.0709947	2.29101	0.013327	0.000310726	0.0822248
42	1_926428_G_A	MTND1P23	2.11752	0.157332	0.572977	2.11722	0.0167969	5.49052e-06	0.00383099
43	1_926713_C_T	CDK11A	2.29121	0.00201234	0.0709947	2.29101	0.013327	0.000310726	0.0822248
44	1_926713_C_T	MTND1P23	2.11752	0.157332	0.572977	2.11722	0.0167969	5.49052e-06	0.00383099
45	1_926744_G_A	CDK11A	2.29121	0.00201234	0.0709947	2.29101	0.013327	0.000310726	0.0822248
46	1_926744_G_A	MTND1P23	2.11752	0.157332	0.572977	2.11722	0.0167969	5.49052e-06	0.00383099
47	1_927003_T_C	CDK11A	2.29121	0.00201234	0.0794431	2.29094	0.0151959	3.9243e-05	0.0184995
48	1_927003_T_C	MTND1P23	2.11752	0.157332	0.579832	2.1172	0.0172697	2.96753e-06	0.00227263
49	1_927009_G_A	CDK11A	2.29121	0.00201234	0.0756339	2.29098	0.0141598	0.000127344	0.0447058
50	1_927009_G_A	MTND1P23	2.11752	0.157332	0.613185	2.11718	0.0179215	1.23825e-06	0.0010702
51	1_928309_G_A	CDK11A	2.29121	0.00201234	0.0719947	2.29101	0.0130527	0.0004125	0.0975596
52	1_928309_G_A	MTND1P23	2.11752	0.157332	0.510212	2.1173	0.014506	8.66572e-05	0.0337731
53	1_929375_G_A	MTND1P23	2.11752	0.157332	0.459319	2.1173	0.0142162	0.000119675	0.0427015
54	1_929377_A_G	MTND1P23	2.11752	0.157332	0.459319	2.1173	0.0142162	0.000119675	0.0427015
55	1_933024_T_C	MTND1P23	2.11752	0.157332	0.903363	2.11733	0.0131895	0.000358379	0.0895858
56	1_938014_A_G	MTND1P23	2.11752	0.157332	0.446772	2.11733	0.0134549	0.000271812	0.075983
57	1_946247_G_A	MTND1P23	2.11752	0.157332	-0.447538	2.11731	-0.0139373	0.000162388	0.0530829
58	1_959193_A_G	MTND1P23	2.11752	0.157332	0.447142	2.11726	0.0155859	2.47117e-05	0.0130748
59	1_973946_C_T	MTND1P23	2.11752	0.157332	0.843031	2.11731	0.01405	0.000143637	0.048663
60	1_999842_C_A	MTND1P23	2.11752	0.157332	-0.467565	2.1173	-0.014475	8.9724e-05	0.0346358
61	1_1032278_C_T	MTND1P23	2.11752	0.157332	-0.489662	2.11729	-0.0147812	6.34281e-05	0.026605
62	1_1042190_A_G	MTND1P23	2.11752	0.157332	0.403725	2.11732	0.0135382	0.000248949	0.0715503
63	1_1051063_T_C	MTND1P23	2.11752	0.157332	0.490035	2.1173	0.0144338	9.39683e-05	0.0358043
64	1_1051820_T_C	MTND1P23	2.11752	0.157332	0.496226	2.11731	0.0140713	0.000140329	0.0479635
65	1_1055037_T_C	MTND1P23	2.11752	0.157332	0.484666	2.11729	0.0145435	8.30771e-05	0.0326854
66	1_1055393_T_C	MTCO1P12	2.10237	0.283129	0.670011	2.10218	0.0132904	0.000322792	0.0839552
67	1_1055426_A_G	MTCO1P12	2.10237	0.283129	0.670011	2.10218	0.0132904	0.000322792	0.0839552
68	1_1056524_C_T	MTCO1P12	2.10237	0.283129	0.966625	2.10217	0.0137271	0.000203654	0.0621209
69	1_1056524_C_T	MTND1P23	2.11752	0.157332	0.714315	2.11733	0.0134868	0.000262826	0.0743131
70	1_1056570_T_C	MTCO1P12	2.10237	0.283129	0.924767	2.10218	0.0133062	0.000317538	0.0832404
71	1_1056570_T_C	MTND1P23	2.11752	0.157332	0.792963	2.11727	0.0151695	4.0478e-05	0.018946
72	1_1057439_G_A	MTND1P23	2.11752	0.157332	-0.523682	2.11726	-0.0156252	2.35715e-05	0.0125747
73	1_1058479_G_A	MTCO1P12	2.10237	0.283129	0.92056	2.10218	0.0132458	0.000338121	0.0863866
74	1_1058607_T_C	MTND1P23	2.11752	0.157332	0.579492	2.11724	0.0161082	1.30804e-05	0.00783627
75	1_1059011_T_G	MTND1P23	2.11752	0.157332	0.473165	2.11728	0.0151007	4.38627e-05	0.0200892
76	1_1059337_A_G	MTND1P23	2.11752	0.157332	0.490543	2.11733	0.013289	0.000323263	0.0840316
77	1_1059390_C_A	MTCO1P12	2.10237	0.283129	0.92056	2.10218	0.0132458	0.000338121	0.0863866
78	1_1060101_T_G	MTND1P23	2.11752	0.157332	-0.520316	2.11725	-0.0158788	1.73384e-05	0.00986249
79	1_1062896_T_C	MTND1P23	2.11752	0.157332	0.844238	2.11732	0.0137194	0.000205329	0.0624625
80	1_1067673_C_T	MTND1P23	2.11752	0.157332	-0.458311	2.11733	-0.0132386	0.000340641	0.0867934
81	1_1074660_C_T	CDK11A	2.29121	0.00201234	-0.120831	2.29101	-0.0132719	0.000329079	0.084898
82	1_1105414_G_A	SLC35E2B	2.35582	0.000972663	0.0654126	2.3556	0.0137288	0.000203278	0.062026
83	1_1105560_A_C	SLC35E2B	2.35582	0.000972663	0.0654126	2.3556	0.0137288	0.000203278	0.062026
84	1_1106320_A_G	SLC35E2B	2.35582	0.000972663	0.0654126	2.3556	0.0137288	0.000203278	0.062026
85	1_1106406_T_C	SLC35E2B	2.35582	0.000972663	0.0654126	2.3556	0.0137288	0.000203278	0.062026
86	1_1107103_C_T	SLC35E2B	2.35582	0.000972663	0.0654126	2.3556	0.0137288	0.000203278	0.062026
87	1_1107293_C_T	SLC35E2B	2.35582	0.000972663	0.0654126	2.3556	0.0137288	0.000203278	0.062026
88	1_1107547_G_T	SLC35E2B	2.35582	0.000972663	0.0627369	2.35561	0.0134766	0.000265668	0.0748503
89	1_1107673_A_G	SLC35E2B	2.35582	0.000972663	0.0627369	2.35561	0.0134766	0.000265668	0.0748503
90	1_1107882_T_C	SLC35E2B	2.35582	0.000972663	0.0627369	2.35561	0.0134766	0.000265668	0.0748503
91	1_1109044_T_C	SLC35E2B	2.35582	0.000972663	0.0654126	2.3556	0.0137288	0.000203278	0.062026
92	1_1110784_C_T	SLC35E2B	2.35582	0.000972663	0.0654126	2.3556	0.0137288	0.000203278	0.062026
93	1_1114143_C_A	MTND1P23	2.11752	0.157332	0.576982	2.1173	0.0142496	0.000115338	0.0416312
94	1_1114570_A_G	SLC35E2B	2.35582	0.000972663	0.0592455	2.35562	0.0130519	0.000412816	0.0976152
95	1_1116992_A_G	MTND1P23	2.11752	0.157332	0.521864	2.11732	0.01374	0.000200851	0.0615119
96	1_1119513_T_C	SLC35E2B	2.35582	0.000972663	0.0592455	2.35562	0.0130519	0.000412816	0.0976152
97	1_1130477_T_C	MTND1P23	2.11752	0.157332	0.623806	2.11728	0.0150958	4.41151e-05	0.0201839
98	1_1130478_G_T	MTND1P23	2.11752	0.157332	0.623806	2.11728	0.0150958	4.41151e-05	0.0201839
99	1_1153397_T_C	MTND1P23	2.11752	0.157332	0.482448	2.11734	0.0130334	0.000420712	0.0987875
100	1_1153485_T_C	MTND1P23	2.11752	0.157332	0.482448	2.11734	0.0130334	0.000420712	0.0987875
101	1_1153768_T_C	MTND1P23	2.11752	0.157332	0.482448	2.11734	0.0130334	0.000420712	0.0987875
102	1_1154319_G_A	MTND1P23	2.11752	0.157332	0.522362	2.11732	0.013541	0.000248215	0.0713755
103	1_1154450_A_G	MTND1P23	2.11752	0.157332	0.522362	2.11732	0.013541	0.000248215	0.0713755
104	1_1155177_A_C	MTND1P23	2.11752	0.157332	0.482448	2.11734	0.0130334	0.000420712	0.0987875
105	1_1155933_A_G	MTND1P23	2.11752	0.157332	0.482448	2.11734	0.0130334	0.000420712	0.0987875
106	1_1156125_C_T	MTND1P23	2.11752	0.157332	0.482448	2.11734	0.0130334	0.000420712	0.0987875
107	1_1156196_A_C	MTND1P23	2.11752	0.157332	0.522362	2.11732	0.013541	0.000248215	0.0713755
108	1_1156322_A_G	MTND1P23	2.11752	0.157332	0.482448	2.11734	0.0130334	0.000420712	0.0987875
109	1_1156447_C_T	MTND1P23	2.11752	0.157332	0.482448	2.11734	0.0130334	0.000420712	0.0987875
110	1_1156691_C_A	MTND1P23	2.11752	0.157332	0.482448	2.11734	0.0130334	0.000420712	0.0987875
111	1_1182018_G_A	CDK11A	2.29121	0.00201234	-0.0599616	2.29101	-0.0131784	0.00036251	0.0901945
112	1_1182018_G_A	MTND1P23	2.11752	0.157332	-0.428946	2.11729	-0.0146733	7.17261e-05	0.0292493
113	1_1205813_G_A	MTND1P23	2.11752	0.157332	0.790169	2.11733	0.0131696	0.000365827	0.0907496
114	1_1206978_T_C	MTND1P23	2.11752	0.157332	0.790169	2.11733	0.0131696	0.000365827	0.0907496
115	1_1212275_G_A	MTND1P23	2.11752	0.157332	0.814445	2.11731	0.0141634	0.000126842	0.0445826
116	1_1254681_A_G	LINC01128	2.40398	0.000158041	-0.0692848	2.40378	-0.0131043	0.000391231	0.0945933
117	1_1258343_A_C	LINC01128	2.40398	0.000158041	-0.0711506	2.40373	-0.0143707	0.000100824	0.0376459
118	1_1268352_C_T	MTND1P23	2.11752	0.157332	0.802287	2.11731	0.0139708	0.000156591	0.0517294
119	1_1268558_T_C	CDK11B	2.15788	0.000582195	0.0680922	2.15768	0.0133455	0.000304805	0.081294
120	1_1274159_C_A	CDK11B	2.15788	0.000582195	0.0680922	2.15768	0.0133455	0.000304805	0.081294
121	1_1275055_A_G	CDK11B	2.15788	0.000582195	0.0680922	2.15768	0.0133455	0.000304805	0.081294
122	1_1275468_G_A	CDK11B	2.15788	0.000582195	0.0680922	2.15768	0.0133455	0.000304805	0.081294
123	1_1276547_C_T	CDK11B	2.15788	0.000582195	0.0633958	2.15768	0.0136192	0.000228493	0.0671927
124	1_1276564_C_T	CDK11B	2.15788	0.000582195	0.0633958	2.15768	0.0136192	0.000228493	0.0671927
125	1_1280815_C_A	CDK11B	2.15788	0.000582195	0.0680922	2.15768	0.0133455	0.000304805	0.081294
126	1_1295039_T_C	MTND1P23	2.11752	0.157332	0.463014	2.11728	0.0149617	5.15412e-05	0.0226645
127	1_1296364_G_T	MTND1P23	2.11752	0.157332	0.59872	2.11733	0.0133686	0.000297541	0.0800838
128	1_1296403_A_G	MTND1P23	2.11752	0.157332	0.59872	2.11733	0.0133686	0.000297541	0.0800838
129	1_1299211_G_A	MTND1P23	2.11752	0.157332	0.59872	2.11733	0.0133686	0.000297541	0.0800838
130	1_1302799_C_A	MTND1P23	2.11752	0.157332	0.59872	2.11733	0.0133686	0.000297541	0.0800838
131	1_1303959_G_T	MTND1P23	2.11752	0.157332	0.579798	2.1172	0.0174293	2.40273e-06	0.00189059
132	1_1305900_C_T	MTND1P23	2.11752	0.157332	0.59872	2.11733	0.0133686	0.000297541	0.0800838
133	1_1306183_A_G	MTND1P23	2.11752	0.157332	0.697879	2.11724	0.0162376	1.11409e-05	0.00687814
134	1_1306420_G_A	MTND1P23	2.11752	0.157332	0.485055	2.11725	0.0159179	1.65302e-05	0.00946028
135	1_1306584_G_A	CDK11A	2.29121	0.00201234	0.0784224	2.29099	0.0138832	0.000172186	0.0553668
136	1_1306584_G_A	MTND1P23	2.11752	0.157332	0.627785	2.1172	0.0174006	2.49593e-06	0.00195363
137	1_1308516_C_T	CDK11A	2.29121	0.00201234	-0.068962	2.29095	-0.0150895	4.44379e-05	0.0202817
138	1_1308516_C_T	MTND1P23	2.11752	0.157332	-0.484506	2.11723	-0.0164126	8.94894e-06	0.0057535
139	1_1309988_G_A	CDK11A	2.29121	0.00201234	-0.068962	2.29095	-0.0150895	4.44379e-05	0.0202817
140	1_1309988_G_A	MTND1P23	2.11752	0.157332	-0.484506	2.11723	-0.0164126	8.94894e-06	0.0057535
141	1_1312114_T_C	CDK11A	2.29121	0.00201234	-0.0736132	2.29091	-0.0161642	1.22044e-05	0.00740079
142	1_1312114_T_C	MTND1P23	2.11752	0.157332	-0.461544	2.11726	-0.0157277	2.0832e-05	0.0114363
143	1_1313807_G_A	CDK11A	2.29121	0.00201234	-0.068962	2.29095	-0.0150895	4.44379e-05	0.0202817
144	1_1313807_G_A	MTND1P23	2.11752	0.157332	-0.484506	2.11723	-0.0164126	8.94894e-06	0.0057535
145	1_1318689_A_C	MTND1P23	2.11752	0.157332	0.62968	2.1173	0.0142834	0.000111095	0.040472
146	1_1318756_A_G	MTND1P23	2.11752	0.157332	0.590998	2.11721	0.0169938	4.25762e-06	0.00309411
147	1_1319063_A_G	MTND1P23	2.11752	0.157332	0.590998	2.11721	0.0169938	4.25762e-06	0.00309411
148	1_1319750_G_A	MTND1P23	2.11752	0.157332	0.697879	2.11724	0.0162376	1.11409e-05	0.00687814
149	1_1320653_C_T	MTND1P23	2.11752	0.157332	0.697879	2.11724	0.0162376	1.11409e-05	0.00687814
150	1_1320870_C_A	MTND1P23	2.11752	0.157332	0.59872	2.11733	0.0133686	0.000297541	0.0800838
151	1_1322866_C_A	MTND1P23	2.11752	0.157332	0.590998	2.11721	0.0169938	4.25762e-06	0.00309411
152	1_1329774_C_T	MTND1P23	2.11752	0.157332	0.587666	2.11723	0.0164415	8.6292e-06	0.00558329
153	1_1330068_G_A	MTND1P23	2.11752	0.157332	0.59872	2.11733	0.0133686	0.000297541	0.0800838
154	1_1330080_C_T	MTND1P23	2.11752	0.157332	0.600001	2.11719	0.0175522	2.03946e-06	0.00164247
155	1_1330125_G_A	CDK11A	2.29121	0.00201234	-0.0731499	2.29092	-0.0159192	1.65039e-05	0.00944643
156	1_1330125_G_A	MTND1P23	2.11752	0.157332	-0.497935	2.11722	-0.0167784	5.62242e-06	0.00391243
157	1_1332815_G_A	MTND1P23	2.11752	0.157332	0.640991	2.11729	0.0146464	7.39488e-05	0.0298664
158	1_1335759_G_A	MTND1P23	2.11752	0.157332	0.834338	2.11729	0.0148363	5.95518e-05	0.0253631
159	1_1336848_G_A	MTND1P23	2.11752	0.157332	0.834338	2.11729	0.0148363	5.95518e-05	0.0253631
160	1_1337736_G_A	MTND1P23	2.11752	0.157332	0.569461	2.11727	0.0153354	3.32992e-05	0.0162862
161	1_1341803_C_T	MTND1P23	2.11752	0.157332	0.620372	2.11731	0.0139656	0.000157481	0.0519416
162	1_1342873_C_T	MTND1P23	2.11752	0.157332	0.59872	2.11733	0.0133686	0.000297541	0.0800838
163	1_1343373_C_T	MTND1P23	2.11752	0.157332	0.59872	2.11733	0.0133686	0.000297541	0.0800838
164	1_1345423_G_A	MTND1P23	2.11752	0.157332	0.59872	2.11733	0.0133686	0.000297541	0.0800838
165	1_1349110_A_G	MTND1P23	2.11752	0.157332	0.551251	2.11729	0.0148149	6.10288e-05	0.0258593
166	1_1352103_A_C	MTND1P23	2.11752	0.157332	0.59872	2.11733	0.0133686	0.000297541	0.0800838
167	1_1353091_T_C	MTND1P23	2.11752	0.157332	0.533472	2.11728	0.0150474	4.66701e-05	0.021051
168	1_1359943_A_G	MTND1P23	2.11752	0.157332	0.634412	2.11711	0.0195609	1.20317e-07	0.000158715
169	1_1360023_C_T	MTND1P23	2.11752	0.157332	0.634412	2.11711	0.0195609	1.20317e-07	0.000158715
170	1_1361679_A_G	CDK11A	2.29121	0.00201234	0.0701936	2.29094	0.0151781	4.00699e-05	0.0187764
171	1_1361685_C_T	CDK11A	2.29121	0.00201234	0.069652	2.29095	0.0149582	5.17519e-05	0.0227356
172	1_1361685_C_T	MTND1P23	2.11752	0.157332	0.404792	2.11732	0.0135624	0.000242677	0.070164
173	1_1371538_C_T	MTCO1P12	2.10237	0.283129	0.727342	2.10219	0.0130307	0.000421867	0.0989533
174	1_1371538_C_T	MTND1P23	2.11752	0.157332	0.690064	2.11723	0.016435	8.70057e-06	0.00561819
175	1_1374078_G_A	MTND1P23	2.11752	0.157332	0.769019	2.11731	0.0139427	0.000161429	0.0528469
176	1_1374801_A_G	MTND1P23	2.11752	0.157332	0.554171	2.11727	0.0153757	3.17507e-05	0.0157528
177	1_1375288_C_A	MTND1P23	2.11752	0.157332	0.510322	2.11725	0.0158075	1.89095e-05	0.0105907
178	1_1375595_T_C	MTND1P23	2.11752	0.157332	0.510322	2.11725	0.0158075	1.89095e-05	0.0105907
179	1_1376092_A_G	MTND1P23	2.11752	0.157332	0.510322	2.11725	0.0158075	1.89095e-05	0.0105907
180	1_1376336_A_G	MTND1P23	2.11752	0.157332	0.510322	2.11725	0.0158075	1.89095e-05	0.0105907
181	1_1377431_C_T	CDK11A	2.29121	0.00201234	-0.0744845	2.29091	-0.0160862	1.34416e-05	0.0080135
182	1_1377431_C_T	MTND1P23	2.11752	0.157332	-0.443181	2.11728	-0.0148474	5.87969e-05	0.0250914
183	1_1381294_T_C	MTND1P23	2.11752	0.157332	0.49433	2.11725	0.0157767	1.96298e-05	0.0109042
184	1_1385553_A_G	MTND1P23	2.11752	0.157332	0.450057	2.11728	0.0151396	4.19164e-05	0.0194094
185	1_1394423_G_A	CDK11A	2.29121	0.00201234	-0.0758226	2.2909	-0.0163035	1.02613e-05	0.00642402
186	1_1394423_G_A	MTND1P23	2.11752	0.157332	-0.498202	2.11723	-0.0165979	7.08069e-06	0.00473402
187	1_1395346_G_A	CDK11A	2.29121	0.00201234	-0.0794508	2.29087	-0.0172856	2.90601e-06	0.00223138
[truncated: 77,319 more rows]

## Sheet: CD4_T,flu,cis
	SNP	Gene	s0	l0	b	s	r	p	q
[truncated: 60,250 more rows]

## Sheet: CD8_T,NI,cis
	SNP	Gene	s0	l0	b	s	r	p	q
[truncated: 16,014 more rows]

[truncated: 19 more sheets: CD8_T,flu,cis, NK,NI,cis, NK,flu,cis, highly_infected,flu,cis, infected_monocytes,flu,cis, monocytes,NI,cis, monocytes,flu,cis, B,NI,trans, B,flu,trans, CD4_T,NI,trans, CD4_T,flu,trans, CD8_T,NI,trans, CD8_T,flu,trans, NK,NI,trans, NK,flu,trans, highly_infected,flu,trans, infected_monocytes,flu,trans, monocytes,NI,trans, monocytes,flu,trans]
