# Supplementary material for: Airqtl dissects cell state-specific causal gene regulatory networks with efficient single-cell eQTL mapping
Source: Nat Commun. 2025 Dec 10;16:11403. doi: 10.1038/s41467-025-66214-9 (PMC12739144; doi:10.1038/s41467-025-66214-9)
Supplement: Supplementary file 6 — Supplementary Data 4 [file 41467_2025_66214_MOESM6_ESM.xlsx]

## Sheet: Sheet 1
Statistic	X1	X2	P
Pearson R	Cell type	Condition	0.0576589
Pearson R	Cell type	None	0.00609825
Regulation scale	Cell type	Condition	0.0688963
Regulation scale	Cell type	None	0.0040655
