# Supplementary material for: Airqtl dissects cell state-specific causal gene regulatory networks with efficient single-cell eQTL mapping
Source: Nat Commun. 2025 Dec 10;16:11403. doi: 10.1038/s41467-025-66214-9 (PMC12739144; doi:10.1038/s41467-025-66214-9)
Supplement: Supplementary file 7 — Supplementary Data 5 [file 41467_2025_66214_MOESM7_ESM.xlsx]

## Sheet: Legend
Sheet name	Definition
node	Node (gene) properties
others	Edge (gene regulation) property for cGRN in each cell state
Column name in sheet “node”	Definition
cpm_x	Expression of gene in cell state x in pseudo-bulk CPM
lcpm_x	Expression of gene in cell state x in pseudo-bulk Log(CPM+1)
lfc_x	Differential expression log fold change of gene between cell state x,flu and x,NI in Log(CPM+1) difference
ntarget_x	Number of identified target genes in cGRN in cell state x
lntarget_x	Log(number of identified target genes + 1) in cGRN in cell state x
istf	Whether gene is a known transcription factor with known motif
Column name in other sheets	Definition
regulator	Regulator gene of the gene regulation implied by this row
target	Target gene of the gene regulation implied by this row
effect	Estimated effect size from regulator to target gene. Indicates log fold change of target gene per log fold change in the regulator
nsnp	Number of unique SNPs supporting this gene regulation
unique	Whether this gene regulation is only identified in this condition (flu or NI) but not the other

## Sheet: node
	cpm_B,NI	cpm_B,flu	cpm_CD4_T,NI	cpm_CD4_T,flu	cpm_CD8_T,NI	cpm_CD8_T,flu	cpm_NK,NI	cpm_NK,flu	cpm_highly_infected,flu	cpm_infected_monocytes,flu	cpm_monocytes,NI	cpm_monocytes,flu	istf	lcpm_B,NI	lcpm_B,flu	lcpm_CD4_T,NI	lcpm_CD4_T,flu	lcpm_CD8_T,NI	lcpm_CD8_T,flu	lcpm_NK,NI	lcpm_NK,flu	lcpm_highly_infected,flu	lcpm_infected_monocytes,flu	lcpm_monocytes,NI	lcpm_monocytes,flu	lfc_B	lfc_CD4_T	lfc_CD8_T	lfc_NK	lfc_monocytes	ntarget_B,NI	lntarget_B,NI	ntarget_B,flu	lntarget_B,flu	ntarget_CD4_T,NI	lntarget_CD4_T,NI	ntarget_CD4_T,flu	lntarget_CD4_T,flu	ntarget_CD8_T,NI	lntarget_CD8_T,NI	ntarget_CD8_T,flu	lntarget_CD8_T,flu	ntarget_NK,NI	lntarget_NK,NI	ntarget_NK,flu	lntarget_NK,flu	ntarget_highly_infected,flu	lntarget_highly_infected,flu	ntarget_infected_monocytes,flu
AAAS	15.1654	12.5715				13.7381					10.5231		FALSE	2.78287	2.60797	0	0	0	2.69044	0	0	0	0	2.44435	0	-0.174898		2.69044		-2.44435	0	0	0	0	0	0	0	0	0	0	0	0	0	0	0	0	0	0	0
AAED1	33.8513	28.459	23.042	21.5798	25.7734	23.5443	24.474	23.6748		49.7346	62.3973	94.211	FALSE	3.55109	3.383	3.1798	3.11705	3.28741	3.20048	3.23766	3.20578	0	3.92661	4.14942	4.5561	-0.16809	-0.0627497	-0.0869316	-0.0318786	0.406674	0	0	0	0	0	0	0	0	0	0	0	0	0	0	0	0	0	0	0
AAK1	14.2627	27.5116	114.965	67.1697	171.9	111.089	174.904	106.856	35.8448	33.2897	72.7969	51.2519	FALSE	2.72541	3.35031	4.75329	4.222	5.15271	4.7193	5.16994	4.6808	3.60671	3.53484	4.30132	3.95608	0.6249	-0.53129	-0.433416	-0.489136	-0.345239	0	0	0	0	0	0	0	0	0	0	0	0	0	0	0	0	0	0	0
AAMDC	14.7592	14.7943	15.9866	13.8435	24.0706	19.6597	24.6299	21.2433		13.9326	33.7677	23.1346	FALSE	2.75742	2.75965	2.83243	2.69756	3.22169	3.02819	3.24376	3.10204	0	2.70354	3.54869	3.18364	0.00222807	-0.134867	-0.193509	-0.141719	-0.365043	0	0	0	0	0	0	0	0	0	0	0	0	0	0	0	0	0	0	0
AAMP	65.8069	50.031	47.0642	44.397	56.9777	46.4253	72.7985	60.0187	34.7586	19.7568	52.7388	26.7649	FALSE	4.20181	3.93243	3.87254	3.81545	4.06006	3.85916	4.30134	4.11118	3.57679	3.03287	3.98414	3.32377	-0.269373	-0.0570925	-0.200902	-0.190158	-0.660363	3	1.38629	0	0	0	0	0	0	0	0	0	0	0	0	0	0	0	0	0
AARS	34.1221	31.4835	20.6508	24.7758	20.2506	17.4332		20.0916		7.19468	17.4396	7.47424	FALSE	3.55883	3.48073	3.07504	3.24944	3.05638	2.91415	0	3.04887	0	2.10348	2.9145	2.13703	-0.0780993	0.174393	-0.142231	3.04887	-0.777471	0	0	0	0	0	0	0	0	0	0	0	0	0	0	0	0	0	0	0
AARSD1	14.8494	13.2274		11.8938									FALSE	2.76313	2.65517	0	2.55675	0	0	0	0	0	0	0	0	-0.107962	2.55675				0	0	0	0	0	0	0	0	0	0	0	0	0	0	0	0	0	0	0
AASDH	18.4602	18.256	19.7298	16.9682	22.5978	20.6072	23.6946	21.3713		7.08048	14.006	7.72338	FALSE	2.96837	2.95782	3.03157	2.88861	3.16115	3.07303	3.20658	3.10778	0	2.08945	2.70845	2.16601	-0.0105486	-0.142966	-0.0881279	-0.0988071	-0.542446	0	0	0	0	0	0	0	0	0	0	0	0	0	0	0	0	0	0	0
AASDHPPT	37.101	40.4475	32.3281	32.2895	44.6433	41.4512	53.6246	46.9656		17.3015	33.2242	19.1839	FALSE	3.64024	3.72443	3.5064	3.50524	3.82086	3.74836	4.00048	3.87048	0	2.90698	3.53293	3.00488	0.0841869	-0.00115928	-0.0725014	-0.130001	-0.528049	0	0	0	0	0	0	0	0	0	0	0	0	0	0	0	0	0	0	0
AATF	53.9815	49.5573	37.0261	36.3936	57.2999	47.2781	62.5101	58.0991		21.7553	34.3111	26.1954	FALSE	4.007	3.92311	3.63827	3.6215	4.0656	3.87698	4.1512	4.07922	0	3.1248	3.5642	3.30305	-0.0838897	-0.0167736	-0.188623	-0.0719826	-0.261149	0	0	0	0	0	0	0	0	0	0	0	0	0	0	0	0	0	0	0
ABCA5	18.5054	13.4096	22.1295	16.6567	30.4219	20.844	35.386	20.6034		7.30888	7.3118	5.9438	FALSE	2.97069	2.6679	3.14111	2.87111	3.4475	3.08393	3.59418	3.07285	0	2.11732	2.11768	1.93785	-0.302794	-0.269995	-0.363576	-0.521332	-0.179827	0	0	2	1.09861	0	0	7	2.07944	0	0	0	0	0	0	0	0	0	0	0
ABCB1	12.0511	13.5554	13.8911		47.957	40.5511	93.0637	60.0187		6.05267			FALSE	2.56887	2.67796	2.70077	0	3.89094	3.72692	4.54397	4.11118	0	1.95341	0	0	0.109091	-2.70077	-0.164018	-0.432791		0	0	0	0	0	0	0	0	0	0	0	0	0	0	0	0	0	0	0
ABCB4	14.5335	12.28											FALSE	2.743	2.58626	0	0	0	0	0	0	0	0	0	0	-0.156738					0	0	0	0	0	0	0	0	0	0	0	0	0	0	0	0	0	0	0
ABCB7	21.1683	18.2196	15.6993	14.529		13.5486				8.10829	11.7088	8.32844	FALSE	3.09867	2.95593	2.81537	2.74271	0	2.6775	0	0	0	2.20918	2.54229	2.23307	-0.142735	-0.0726632	2.6775		-0.309224	0	0	0	0	0	0	0	0	0	0	0	0	0	0	0	0	0	0	0
ABCD3	11.0581	9.40131									17.6866	6.08617	FALSE	2.48974	2.34193	0	0	0	0	0	0	0	0	2.92781	1.95814	-0.147804				-0.969665	0	0	0	0	0	0	0	0	0	0	0	0	0	0	0	0	0	0	0
ABCD4	21.3489	19.2399	20.0086	16.7546	29.2252	20.9862	37.1008	25.2104			8.67041	6.19294	FALSE	3.10678	3.00766	3.04493	2.87664	3.40868	3.09041	3.64023	3.26616	0	0	2.26907	1.9731	-0.0991205	-0.16829	-0.318265	-0.374077	-0.295971	0	0	0	0	0	0	0	0	0	0	0	0	0	0	0	0	0	0	0
ABCE1	75.2401	79.0731	61.851	75.4669	54.5384	62.769	46.7657	58.739	48.8793	28.4361	45.3282	28.1886	FALSE	4.33389	4.38294	4.14077	4.33686	4.01708	4.15527	3.86631	4.08999	3.90961	3.38222	3.83575	3.37378	0.0490514	0.19609	0.138191	0.223678	-0.461974	0	0	0	0	3	1.38629	0	0	0	0	0	0	0	0	0	0	0	0	0
ABCF1	74.202	69.4167	66.2786	66.689	80.8182	71.675	104.755	89.8361	33.1293	25.2385	57.7039	37.9051	FALSE	4.32018	4.25443	4.20884	4.21492	4.4045	4.286	4.66113	4.50906	3.53016	3.26723	4.07251	3.66112	-0.0657482	0.00608078	-0.118501	-0.152069	-0.411382	0	0	0	0	0	0	0	0	0	0	0	0	0	0	0	0	0	0	0
ABCF2.1	24.2375	24.5965	13.6799	15.3658		16.7226		18.8118			10.9183		FALSE	3.22833	3.24245	2.68648	2.79519	0	2.87484	0	2.98628	0	0	2.47807	0	0.0141221	0.108715	2.87484	2.98628	-2.47807	0	0	0	0	0	0	0	0	0	0	0	0	0	0	0	0	0	0	0
ABCF3	23.2446	20.661	20.7269	20.832	29.2713	26.1972	29.93	27.5139		6.68077	14.5248	8.00811	FALSE	3.18819	3.07551	3.07855	3.08337	3.4102	3.30311	3.43173	3.35039	0	2.03872	2.74244	2.19813	-0.112677	0.00482578	-0.107087	-0.0813353	-0.544312	0	0	0	0	0	0	0	0	0	0	0	0	0	0	0	0	0	0	0
ABHD10	18.5054	13.3367	15.0656		18.9619		21.0445				10.449		FALSE	2.97069	2.66283	2.77668	0	2.99382	0	3.09307	0	0	0	2.4379	0	-0.307864	-2.77668	-2.99382	-3.09307	-2.4379	0	0	0	0	0	0	0	0	0	0	0	0	0	0	0	0	0	0	0
ABHD11	10.697	9.80215									16.5257		FALSE	2.45933	2.37974	0	0	0	0	0	0	0	0	2.86367	0	-0.0795884				-2.86367	0	0	0	0	0	0	0	0	0	0	0	0	0	0	0	0	0	0	0
ABHD12	13.36	9.54707					29.93			32.7758	90.6564	85.7402	FALSE	2.66445	2.35585	0	0	0	0	3.43173	0	0	3.51974	4.51805	4.46292	-0.308597			-3.43173	-0.0551296	0	0	0	0	0	0	0	0	0	0	0	0	0	0	0	0	0	0	0
ABHD13	26.1783	40.0102	37.9978	45.8036	48.1871	51.9206	40.9979	54.004		20.2707	31.4457	33.5629	FALSE	3.30242	3.71382	3.66351	3.84596	3.89563	3.96879	3.73762	4.00741	0	3.05733	3.47957	3.54278	0.411402	0.182454	0.0731603	0.269787	0.0632135	0	0	0	0	0	0	0	0	0	0	0	0	0	0	0	0	0	0	0
ABHD14A	23.6056	13.1546	35.1588	16.9237	57.3919	29.9396	53.9364	16.7643					FALSE	3.20298	2.65004	3.58792	2.88613	4.06718	3.43204	4.00618	2.87719	0	0	0	0	-0.552939	-0.701793	-0.635141	-1.12899		0	0	0	0	0	0	0	0	1	0.693147	1	0.693147	0	0	0	0	0	0	0
ABHD14B	54.0267	48.865	66.7771	52.3737	65.4922	55.4735	59.86	32.3768	37.4741	16.3308	10.3501	10.3216	FALSE	4.00782	3.90932	4.21622	3.97732	4.19708	4.03377	4.10858	3.50786	3.64999	2.85248	2.42923	2.42671	-0.0984992	-0.238907	-0.163312	-0.600715	-0.00252113	0	0	0	0	0	0	0	0	0	0	0	0	0	0	0	0	0	0	0
ABHD15	14.3078						42.7126						FALSE	2.72836	0	0	0	0	0	3.77764	0	0	0	0	0	-2.72836			-3.77764		0	0	0	0	0	0	0	0	0	0	0	0	0	0	0	0	0	0	0
ABHD16A	14.1724	13.8833	13.7221	13.2737	21.5853	21.6494	24.6299	25.9783		7.02338	21.2437	16.9416	FALSE	2.71948	2.70024	2.68935	2.65842	3.1173	3.12013	3.24376	3.29503	0	2.08236	3.10206	2.88712	-0.0192364	-0.0309342	0.00283456	0.0512707	-0.214938	0	0	0	0	1	0.693147	0	0	0	0	0	0	0	0	0	0	0	0	0
ABHD17A	17.0159	22.0822	31.8043	21.5976	128.637	88.5871	159.627	89.8361		15.0746	26.3571	17.1552	FALSE	2.89126	3.13906	3.49056	3.11784	4.86474	4.49521	5.07908	4.50906	0	2.77724	3.30897	2.89895	0.247804	-0.372716	-0.369527	-0.570027	-0.41002	0	0	0	0	0	0	0	0	0	0	0	0	0	0	0	0	0	0	2
ABHD3	24.4632	21.9	37.2036	36.723	49.2457	42.0197	63.4454	41.4628		18.2151	40.3631	24.5582	FALSE	3.23723	3.13114	3.64293	3.63027	3.91692	3.76166	4.16582	3.74863	0	2.9557	3.72239	3.24096	-0.106099	-0.0126588	-0.155267	-0.41719	-0.481431	0	0	0	0	0	0	0	0	0	0	0	0	0	0	0	0	0	0	0
ABHD5	11.8705	10.7496					24.474	20.2195		7.08048	22.5776	11.8164	FALSE	2.55494	2.46382	0	0	0	0	3.23766	3.05492	0	2.08945	3.1603	2.55073	-0.0911233			-0.182738	-0.609572	0	0	0	0	0	0	0	0	0	0	0	0	0	0	0	0	0	0	0
ABI1	71.8099	69.8904	55.1589	50.6288	80.4039	67.5062	97.7402	76.2711	42.9051	64.3524	110.023	130.514	FALSE	4.28785	4.26113	4.02819	3.94408	4.39942	4.22692	4.59249	4.34732	3.78203	4.17979	4.70974	4.87912	-0.0267168	-0.0841069	-0.172499	-0.245172	0.169381	0	0	0	0	0	0	0	0	0	0	0	0	0	0	0	0	0	0	0
ABI2	21.1683	19.9687	31.7536	21.286	34.8402	23.4969	34.9184	20.4755		12.2766	15.8834	8.43521	FALSE	3.09867	3.04303	3.48901	3.10396	3.57907	3.19855	3.58125	3.06691	0	2.58601	2.82633	2.24445	-0.0556352	-0.385054	-0.380522	-0.514337	-0.581882	0	0	0	0	0	0	0	0	0	0	0	0	0	0	0	0	0	0	0
ABI3	37.3267	19.5314			115.704	83.5656	186.439	88.9403		7.82278	94.1641	28.2597	FALSE	3.64615	3.02196	0	0	4.75964	4.43753	5.23345	4.49915	0	2.17734	4.5556	3.37621	-0.624191		-0.322116	-0.734308	-1.17939	0	0	0	0	0	0	0	0	0	0	0	0	0	0	0	0	0	0	0
ABLIM1	32.2716	36.0748	48.8217	37.907	33.3214	25.2971	37.4125	20.9874		14.3894	8.00346	11.2825	FALSE	3.5047	3.61294	3.90845	3.66117	3.53577	3.26946	3.64838	3.09047	0	2.73368	2.19761	2.50818	0.108235	-0.247277	-0.266311	-0.557916	0.31057	0	0	0	0	0	0	0	0	0	0	0	0	0	0	0	0	0	0	0
ABRACL	90.2701	123.565	260.957	242.185	181.243	192.334	159.315	170.714	122.741	194.713	249.392	224.832	FALSE	4.51382	4.82483	5.56818	5.49382	5.20534	5.26442	5.07714	5.14583	4.81819	5.27665	5.52303	5.41979	0.311007	-0.0743595	0.0590786	0.0686908	-0.103234	0	0	0	0	4	1.60944	0	0	0	0	0	0	0	0	0	0	0	0	0
ABRAXAS1	33.1743	30.6089	37.8795	44.5572	18.4556	20.7967		18.172		11.363	7.18829	10.6775	FALSE	3.53147	3.45344	3.66047	3.81897	2.96814	3.08176	0	2.95345	0	2.51471	2.1027	2.45766	-0.0780333	0.158502	0.11362	2.95345	0.354958	0	0	0	0	0	0	0	0	0	0	0	0	0	0	0	0	0	0	0
ABRAXAS2	20.8073	20.9525	16.088	14.9474	17.4891	18.807	23.8505	21.3713		13.076	15.9081	15.5535	FALSE	3.08224	3.08888	2.83838	2.76929	2.91718	2.98604	3.21288	3.10778	0	2.64447	2.82779	2.8066	0.00663985	-0.0690839	0.0688529	-0.1051	-0.0211932	0	0	0	0	0	0	0	0	0	0	0	0	0	0	0	0	0	0	0
ABT1	72.8029	74.9919	64.7577	69.6001	89.0565	90.2452	95.7137	97.6424	62.4569	32.7187	35.1263	28.7936	FALSE	4.3014	4.33063	4.18598	4.25703	4.50044	4.51355	4.57176	4.5915	4.15036	3.51805	3.58702	3.39429	0.0292291	0.071055	0.0131135	0.0197458	-0.192726	0	0	0	0	0	0	0	0	0	0	0	0	0	0	0	0	0	0	0
ABTB1	37.3718	27.293	45.1884	30.4734	60.7517	37.7561	94.1549	50.9327		18.3864	62.7431	30.9291	FALSE	3.64732	3.34261	3.83273	3.44914	4.12312	3.65729	4.55551	3.94995	0	2.96457	4.15486	3.46352	-0.30471	-0.383586	-0.465833	-0.605557	-0.691343	0	0	0	0	0	0	0	0	0	0	0	0	0	0	0	0	0	0	0
AC004057.1	51.1832	46.8608	56.8066	55.8011	63.9734	57.3685	45.6745	35.8321	31.5	23.0115	29.3707	22.3515	FALSE	3.95476	3.8683	4.0571	4.03956	4.17398	4.06678	3.8432	3.60637	3.48124	3.17853	3.41348	3.15066	-0.0864627	-0.0175466	-0.107202	-0.236828	-0.262816	0	0	0	0	0	0	0	0	0	0	0	0	0	0	0	0	0	0	0
AC004148.2	12.9538	12.3893											FALSE	2.63575	2.59446	0	0	0	0	0	0	0	0	0	0	-0.0412911					0	0	0	0	0	0	0	0	0	0	0	0	0	0	0	0	0	0	0
AC004453.1	15.7973	12.0614	20.6001	16.5231	18.2255	14.5908							FALSE	2.82122	2.56966	3.0727	2.86352	2.95624	2.74668	0	0	0	0	0	0	-0.251557	-0.209177	-0.209555			0	0	0	0	0	0	0	0	0	0	0	0	0	0	0	0	0	0	0
AC004687.1	205.996	194.112	209.516	158.1	344.444	294.659	606.395	450.588	198.776	105.065	67.6094	101.009	FALSE	5.3327	5.27357	5.34956	5.06953	5.84483	5.68921	6.40918	6.11277	5.2972	4.66405	4.22843	4.62506	-0.0591296	-0.280027	-0.155623	-0.296408	0.396631	0	0	0	0	0	0	0	0	0	0	0	0	0	0	0	0	0	0	0
AC004951.1	12.5475	10.9682	16.8062	13.3716	21.033	16.7226	24.1623				7.97875		FALSE	2.60621	2.48225	2.87955	2.66526	3.09254	2.87484	3.22535	0	0	0	2.19486	0	-0.123952	-0.214293	-0.217699	-3.22535	-2.19486	0	0	0	0	0	0	0	0	0	0	0	0	0	0	0	0	0	0	0
AC005154.1	11.8254	10.8953				15.7751	26.1888	17.6601		6.79497	15.4635	8.39962	FALSE	2.55143	2.47615	0	0	0	2.8199	3.3028	2.92639	0	2.05348	2.80114	2.24067	-0.0752813		2.8199	-0.376417	-0.560474	0	0	0	0	0	0	0	0	0	0	0	0	0	0	0	0	0	0	0
AC005261.1	13.9016	17.4908		12.152		15.7751				10.9633	12.8698	9.3606	FALSE	2.70147	2.91727	0	2.57657	0	2.8199	0	0	0	2.48185	2.62971	2.33801	0.215806	2.57657	2.8199		-0.291701	0	0	0	0	0	0	0	0	0	0	0	0	0	0	0	0	0	0	0
AC005332.5	12.4121	8.23526					26.8123	16.6363					FALSE	2.59616	2.22303	0	0	0	0	3.32548	2.86996	0	0	0	0	-0.373132			-0.455519		0	0	0	0	0	0	0	0	0	0	0	0	0	0	0	0	0	0	0
AC005726.5	12.5475	9.98434	15.8683	12.5615	17.8113					6.96628			FALSE	2.60621	2.39647	2.82544	2.60723	2.93446	0	0	0	0	2.07522	0	0	-0.209735	-0.218204	-2.93446			0	0	0	0	0	0	0	0	0	0	0	0	0	0	0	0	0	0	0
AC005921.2	13.36	13.8833		13.888	18.3176	19.1386		17.5321		6.33817	12.0546	6.54886	FALSE	2.66445	2.70024	0	2.70055	2.96101	3.00264	0	2.91951	0	1.99309	2.56914	2.0214	0.0357972	2.70055	0.0416247	2.91951	-0.547743	0	0	0	0	0	0	0	0	0	0	0	0	0	0	0	0	0	0	0
AC006001.3	27.081	24.1956	22.9068	19.9417	34.8862	29.5133	41.1538	32.5048		13.3044	24.8749	16.301	FALSE	3.33509	3.22667	3.17416	3.04174	3.58035	3.41816	3.74132	3.51169	0	2.66057	3.25327	2.85076	-0.108424	-0.132423	-0.162192	-0.229636	-0.402513	0	0	0	0	0	0	0	0	0	0	0	0	0	0	0	0	0	0	0
AC006141.1	11.3289	9.54707											FALSE	2.51195	2.35585	0	0	0	0	0	0	0	0	0	0	-0.156098					0	0	0	0	0	0	0	0	0	0	0	0	0	0	0	0	0	0	0
AC006480.2	17.2416	15.8511	16.1049	14.707	21.8614	23.639	29.7741	23.0349		9.0219			FALSE	2.9037	2.82441	2.83937	2.75411	3.12945	3.20433	3.42667	3.17951	0	2.30477	0	0	-0.0792912	-0.0852597	0.0748816	-0.247168		0	0	0	0	0	0	0	0	0	0	0	0	0	0	0	0	0	0	0
AC006504.5	15.8875	13.0817											FALSE	2.82658	2.64487	0	0	0	0	0	0	0	0	0	0	-0.181702					0	0	0	0	0	0	0	0	0	0	0	0	0	0	0	0	0	0	0
AC007969.1	13.0892	12.28	14.7952	14.3865									FALSE	2.64541	2.58626	2.75971	2.73349	0	0	0	0	0	0	0	0	-0.0591462	-0.0262172				0	0	0	0	0	0	0	0	0	0	0	0	0	0	0	0	0	0	0
AC008038.1	36.424	33.4147	32.9534	31.2924		16.9121				9.1361	8.74452	7.61661	FALSE	3.62231	3.53849	3.52499	3.47483	0	2.88548	0	0	0	2.3161	2.2767	2.15369	-0.0838268	-0.0501561	2.88548		-0.123013	0	0	0	0	0	0	0	0	0	0	0	0	0	0	0	0	0	0	0
AC008105.3	29.6086	17.7823	27.9851	14.1818	23.9325		30.0859			7.30888	14.426	8.18607	FALSE	3.42128	2.93292	3.36678	2.72009	3.21617	0	3.43675	0	0	2.11732	2.73605	2.21769	-0.488364	-0.646686	-3.21617	-3.43675	-0.518365	0	0	0	0	0	0	0	0	0	0	0	0	0	0	0	0	0	0	0
AC008124.1	21.6648	18.3289	21.6563	16.7368	32.1248	22.6442	43.1803	32.1209		12.2195	12.2275	8.15048	FALSE	3.12081	2.9616	3.12044	2.87564	3.50028	3.16312	3.78828	3.50016	0	2.5817	2.5823	2.21381	-0.159212	-0.244798	-0.337163	-0.288115	-0.368492	0	0	0	0	0	0	0	0	0	0	0	0	0	0	0	0	0	0	0
AC008741.2	12.2316	12.2071	15.4036	13.1758	17.8113	14.2118							FALSE	2.58261	2.58076	2.7975	2.65153	2.93446	2.72207	0	0	0	0	0	0	-0.00185095	-0.145967	-0.212383			0	0	0	0	0	0	0	0	0	0	0	0	0	0	0	0	0	0	0
AC008969.1	19.2727	14.2842					29.1506	20.4755					FALSE	3.00927	2.72682	0	0	0	0	3.4062	3.06691	0	0	0	0	-0.282456			-0.339293		0	0	0	0	0	0	0	0	0	0	0	0	0	0	0	0	0	0	0
AC009403.1	13.3148	12.608	14.1024	12.0808			24.0064				10.1772		FALSE	2.6613	2.61066	2.71485	2.57114	0	0	3.21913	0	0	0	2.41388	0	-0.0506417	-0.14371		-3.21913	-2.41388	0	0	0	0	0	0	0	0	0	0	0	0	0	0	0	0	0	0	0
AC010642.2	13.4051	12.3165	14.3474	13.0778	27.9366	23.5917	31.9565	27.258		11.8769	18.4524	7.68779	FALSE	2.66758	2.589	2.73095	2.6446	3.36511	3.20241	3.49519	3.34138	0	2.55544	2.96797	2.16192	-0.0785831	-0.0863449	-0.162699	-0.153814	-0.806053	0	0	0	0	0	0	0	0	0	0	0	0	0	0	0	0	0	0	0
AC011498.7	14.7592	10.2394	16.35	12.5615	21.125		25.5652	16.5083			8.32458		FALSE	2.75742	2.41943	2.85359	2.60723	3.09671	0	3.2796	2.86268	0	0	2.23265	0	-0.337995	-0.246356	-3.09671	-0.416925	-2.23265	0	0	0	0	0	0	0	0	0	0	0	0	0	0	0	0	0	0	0
AC012146.1	27.3518	21.0983	27.5119	23.8321	31.9407	24.2549	31.9565	26.6181		12.505	12.6721	8.29285	FALSE	3.34469	3.0955	3.35032	3.21214	3.49471	3.22902	3.49519	3.31847	0	2.60306	2.61536	2.22924	-0.249192	-0.138183	-0.265689	-0.176718	-0.386115	0	0	0	0	0	0	0	0	0	0	0	0	0	0	0	0	0	0	0
AC012360.3	15.3008	14.1749	14.1615	13.158	19.2841	15.3014	26.0329	17.5321					FALSE	2.79121	2.71964	2.71876	2.65028	3.00984	2.79125	3.29705	2.91951	0	0	0	0	-0.0715739	-0.0684834	-0.218583	-0.377549		0	0	0	0	0	0	0	0	0	0	0	0	0	0	0	0	0	0	0
AC016831.5	66.168	75.3563	69.4219	78.6273	108.018	100.146	92.596	62.9621	57.8405	20.7275	13.5367	19.7178	FALSE	4.2072	4.33541	4.2545	4.37736	4.69152	4.61657	4.53899	4.15829	4.07483	3.07858	2.67668	3.03099	0.128213	0.122853	-0.0749502	-0.380698	0.354314	0	0	0	0	0	0	0	0	0	0	0	0	0	0	0	0	0	0	0
AC016876.2	45.7218	44.638	32.4126	38.6548	36.2209	39.7458	38.0361	52.8523	33.1293	31.5766	56.1724	43.9912	FALSE	3.84421	3.82074	3.50893	3.68021	3.61687	3.70735	3.66449	3.98625	3.53016	3.4836	4.04607	3.80647	-0.02347	0.171279	0.090482	0.321759	-0.239604	0	0	0	0	0	0	0	0	0	0	0	0	0	0	0	0	0	0	0
AC017104.1	15.3911	8.2717					56.1188	23.4188					FALSE	2.79674	2.22697	0	0	0	0	4.04513	3.19535	0	0	0	0	-0.569769			-0.849779		0	0	0	0	0	0	0	0	0	0	0	0	0	0	0	0	0	0	0
AC018521.5	12.9989	11.8427	16.5781	13.9236	19.6062	16.2962	29.93	23.4188		7.65148	9.28796	6.65563	FALSE	2.63898	2.55278	2.86665	2.70294	3.02559	2.85049	3.43173	3.19535	0	2.15773	2.33097	2.03544	-0.0861998	-0.163711	-0.175104	-0.236373	-0.295533	0	0	0	0	0	0	0	0	0	0	0	0	0	0	0	0	0	0	0
AC020915.3	11.6448	8.38102	16.8569	12.8642	18.5017	14.4013							FALSE	2.53725	2.23869	2.88239	2.62931	2.9705	2.73445	0	0	0	0	0	0	-0.298562	-0.253084	-0.236045			0	0	0	0	0	0	0	0	0	0	0	0	0	0	0	0	0	0	0
AC020916.1	17.7381	8.9276	18.6398		59.6011	29.3711	78.0987	34.4244		6.73787	19.6628	10.2504	FALSE	2.93056	2.29532	2.97756	0	4.10431	3.41349	4.3707	3.5674	0	2.04613	3.02834	2.4204	-0.635239	-2.97756	-0.69082	-0.803296	-0.607933	0	0	0	0	0	0	0	0	0	0	0	0	0	0	0	0	0	0	0
AC021078.1	20.4462	22.4101	23.38	22.2118	26.3257	23.8759	26.0329	26.7461		23.7539	23.294	17.4043	FALSE	3.06555	3.15317	3.19376	3.14466	3.30783	3.2139	3.29705	3.32309	0	3.20898	3.19023	2.91258	0.0876213	-0.0491012	-0.0939297	0.0260405	-0.277645	0	0	0	0	0	0	0	0	0	0	0	0	0	0	0	0	0	0	0
AC023157.3	12.0511	9.72927									15.2906		FALSE	2.56887	2.37298	0	0	0	0	0	0	0	0	2.79059	0	-0.195894				-2.79059	0	0	0	0	0	0	0	0	0	0	0	0	0	0	0	0	0	0	0
AC024075.2	11.0581						24.0064						FALSE	2.48974	0	0	0	0	0	3.21913	0	0	0	0	0	-2.48974			-3.21913		0	0	0	0	0	0	0	0	0	0	0	0	0	0	0	0	0	0	0
AC024293.1	29.6989	25.6168	26.8106	27.1706	22.0455	21.5073		18.5559		9.99261	8.81862	8.96909	FALSE	3.42423	3.28154	3.32542	3.33828	3.13747	3.11384	0	2.97328	0	2.39722	2.28428	2.29949	-0.142685	0.0128619	-0.023633	2.97328	0.0152082	0	0	0	0	0	0	0	0	0	0	0	0	0	0	0	0	0	0	0
AC025164.1	48.114	35.7104	32.5056	20.5649	17.9494		34.1389						FALSE	3.89414	3.60306	3.51171	3.07107	2.94177	0	3.55931	0	0	0	0	0	-0.291083	-0.440646	-2.94177	-3.55931		0	0	0	0	0	0	0	0	0	0	0	0	0	0	0	0	0	0	0
AC027097.1	19.8143	31.3013								8.05119		10.9266	FALSE	3.03564	3.47511	0	0	0	0	0	0	0	2.2029	0	2.47877	0.439467				2.47877	0	0	0	0	0	0	0	0	0	0	0	0	0	0	0	0	0	0	0
AC027290.2	18.6408	22.155		17.8941	22.1836	49.6941	36.1654	78.5746		13.2473	9.58439	9.64533	FALSE	2.97761	3.14221	0	2.93885	3.14344	3.92581	3.61538	4.3767	0	2.65657	2.35938	2.36512	0.164604	2.93885	0.782365	0.761316	0.0057413	0	0	0	0	0	0	0	0	0	0	0	0	0	0	0	0	0	0	0
AC034236.1	28.9767	24.8151	35.5559	33.5982	25.9115	22.0757		16.6363		11.7627	9.85611	9.07586	FALSE	3.40042	3.25096	3.59884	3.5438	3.29255	3.13878	0	2.86996	0	2.54653	2.38473	2.31014	-0.149461	-0.0550405	-0.153773	2.86996	-0.0745851	0	0	0	0	0	0	0	0	0	0	0	0	0	0	0	0	0	0	0
AC040162.1	14.1273	23.2482		20.7251	20.0665	29.3238	32.2683	43.3824		8.16539	9.58439	16.7281	FALSE	2.7165	3.18834	0	3.07847	3.04768	3.41193	3.50461	3.79284	0	2.21543	2.35938	2.87515	0.471844	3.07847	0.364249	0.288238	0.515769	0	0	0	0	0	0	0	0	0	0	0	0	0	0	0	0	0	0	0
AC046185.3	10.7873	9.54707	19.7213	16.1047	21.9995	17.7648	30.2418						FALSE	2.46702	2.35585	3.03116	2.83935	3.13547	2.93198	3.44176	0	0	0	0	0	-0.111173	-0.191811	-0.203489	-3.44176		0	0	0	0	0	0	0	0	0	0	0	0	0	0	0	0	0	0	0
AC058791.1	97.1307	104.325	108.214	123.861	167.85	145.008	149.338	108.264	80.9224	29.4639	19.2923	25.8039	FALSE	4.5863	4.65705	4.69331	4.8272	5.12901	4.98366	5.01289	4.69377	4.40577	3.41654	3.01024	3.28855	0.0707552	0.133893	-0.145346	-0.319121	0.278308	0	0	0	0	0	0	0	0	0	0	0	0	0	0	0	0	0	0	0
AC060780.1	17.2867	11.8427					23.2269						FALSE	2.90618	2.55278	0	0	0	0	3.18747	0	0	0	0	0	-0.353397			-3.18747		0	0	0	0	0	0	0	0	0	0	0	0	0	0	0	0	0	0	0
AC073111.5	19.6789	19.167	18.9947	31.2479	21.6313	33.7768	31.333	32.7607		11.3059		9.60974	FALSE	3.02911	3.00405	2.99547	3.47345	3.11933	3.54895	3.47609	3.5193	0	2.51008	0	2.36177	-0.0250646	0.477987	0.429618	0.0432107	2.36177	0	0	0	0	0	0	0	0	0	0	0	0	0	0	0	0	0	0	0
AC073861.1	25.1402	21.6813	28.3399	26.0399	18.5937	15.7278				8.16539		6.51327	FALSE	3.26348	3.12154	3.37895	3.29732	2.97521	2.81707	0	0	0	2.21543	0	2.01667	-0.141934	-0.0816344	-0.158138		2.01667	0	0	0	0	0	0	0	0	0	0	0	0	0	0	0	0	0	0	0
AC074032.1	11.1032	10.2759											FALSE	2.49347	2.42266	0	0	0	0	0	0	0	0	0	0	-0.0708082					0	0	0	0	0	0	0	0	0	0	0	0	0	0	0	0	0	0	0
AC084033.3	17.6027	12.9724	15.1332	12.1431	20.8949	16.2489	31.4889	18.6839					FALSE	2.92331	2.63708	2.78088	2.57589	3.08625	2.84775	3.4809	2.9798	0	0	0	0	-0.286224	-0.204986	-0.238507	-0.501099		0	0	0	0	0	0	0	0	0	0	0	0	0	0	0	0	0	0	0
AC093157.1	14.4884	12.8266	22.7463	16.2649									FALSE	2.74009	2.62659	3.16743	2.84868	0	0	0	0	0	0	0	0	-0.113494	-0.318749				0	0	0	0	0	0	0	0	0	0	0	0	0	0	0	0	0	0	0
AC093323.1	12.367	11.3326	39.0202	20.2978	38.9823	24.1128	53.4687	23.8027		6.05267	7.43531		FALSE	2.59279	2.51225	3.68938	3.0586	3.68844	3.22338	3.99763	3.21095	0	1.95341	2.13243	0	-0.080544	-0.630781	-0.465062	-0.786673	-2.13243	0	0	0	0	0	0	0	0	0	0	0	0	0	0	0	0	0	0	0
AC093673.1	10.7421	12.0614	28.0611	16.5498	49.0616	37.3771	41.9332	34.4244		7.65148	12.0299	6.94037	FALSE	2.46318	2.56966	3.3694	2.86504	3.91325	3.64746	3.75965	3.5674	0	2.15773	2.56725	2.07196	0.106475	-0.504356	-0.265792	-0.192245	-0.495286	0	0	0	0	0	0	0	0	0	0	0	0	0	0	0	0	0	0	0
AC096733.2	15.3459	8.19882											FALSE	2.79398	2.21908	0	0	0	0	0	0	0	0	0	0	-0.574903					0	0	0	0	0	0	0	0	0	0	0	0	0	0	0	0	0	0	0
AC097376.2	29.4281	36.1841	36.4769	36.7497	40.5011	35.9086	44.895	34.4244	52.681	33.4039	9.01624	11.6385	FALSE	3.41537	3.61588	3.62372	3.63098	3.72572	3.60844	3.82636	3.5674	3.98306	3.53817	2.30421	2.53674	0.200517	0.00725306	-0.117276	-0.258957	0.232537	0	0	0	0	0	0	0	0	0	0	0	0	0	0	0	0	0	0	0
AC100810.1	34.2124	20.9161	34.9391	23.2089	34.0578	21.6494	68.5896	31.3531		28.7216	82.3565	30.3952	FALSE	3.5614	3.08722	3.58182	3.18672	3.557	3.12013	4.24262	3.47671	0	3.39187	4.42313	3.44666	-0.474176	-0.395103	-0.436865	-0.765907	-0.976471	0	0	0	0	0	0	0	0	0	0	0	0	0	0	0	0	0	0	0
AC100861.1	11.9157	8.23526											FALSE	2.55844	2.22303	0	0	0	0	0	0	0	0	0	0	-0.335411					0	0	0	0	0	0	0	0	0	0	0	0	0	0	0	0	0	0	0
AC106707.1	15.03	12.0249				17.0068				6.90917	15.2164	8.5064	FALSE	2.77446	2.56687	0	0	0	2.89075	0	0	0	2.06802	2.78603	2.25196	-0.207595		2.89075		-0.534061	0	0	0	0	0	0	0	0	0	0	0	0	0	0	0	0	0	0	0
AC106795.1	32.3618	25.799	42.2733	30.331	31.2043	24.4444	31.333	22.0111		7.82278	12.8204		FALSE	3.50741	3.28836	3.76754	3.44461	3.4721	3.23649	3.47609	3.13598	0	2.17734	2.62614	0	-0.21905	-0.322929	-0.235605	-0.34011	-2.62614	0	0	0	0	0	0	0	0	0	0	0	0	0	0	0	0	0	0	0
AC113935.1	386.627	346.573	405.868	349.95	260.496	239.47	196.104	162.908	262.047	138.298	107.355	104.675	FALSE	5.96004	5.85098	6.00849	5.86064	5.56642	5.48259	5.28373	5.0993	5.57233	4.93661	4.68541	4.66037	-0.109068	-0.147844	-0.0838253	-0.184427	-0.025045	0	0	0	0	0	0	0	0	0	0	0	0	0	0	0	0	0	0	0
AC114490.2	11.6448	11.697	20.3044	17.8674	28.4428	23.1653	25.7211	18.6839		8.56509	10.7207	8.9335	FALSE	2.53725	2.54136	3.05891	2.93744	3.38245	3.18492	3.28545	2.9798	0	2.25812	2.46135	2.29591	0.00411482	-0.121476	-0.197533	-0.305655	-0.165442	0	0	0	0	0	0	0	0	0	0	0	0	0	0	0	0	0	0	0
AC114760.2	54.0267	52.5089	76.2238	60.4661	85.0984	63.8585	150.274	95.7228	44.2629	21.8124	14.1296	13.2757	FALSE	4.00782	3.97985	4.34671	4.11849	4.45549	4.17221	5.01909	4.57185	3.81249	3.12731	2.71665	2.65856	-0.0279701	-0.228222	-0.283282	-0.447241	-0.0580934	0	0	0	0	0	0	0	0	0	0	0	0	0	0	0	0	0	0	0
AC116407.2	12.9989	112.852	19.0538	133.36	20.2966	128.949	31.0212	164.06	162.116	99.9832		60.1498	FALSE	2.63898	4.7349	2.99842	4.90052	3.05855	4.86714	3.4664	5.10631	5.09446	4.61495	0	4.11333	2.09592	1.9021	1.80859	1.63991	4.11333	0	0	0	0	0	0	0	0	0	0	0	0	0	0	0	0	0	0	0
AC116533.1	76.5039	67.2303	92.2104	86.7731	60.2914	54.763	39.7508	28.7936	67.6163	36.4873	26.777	25.448	FALSE	4.35033	4.22289	4.53486	4.47476	4.11564	4.02111	3.70748	3.39429	4.22853	3.624	3.32421	3.27518	-0.127439	-0.0601043	-0.0945306	-0.313181	-0.0490274	0	0	0	0	0	0	0	0	0	0	0	0	0	0	0	0	0	0	0
AC118549.1	16.6097	20.5517	17.7948	20.0485	19.0079	22.9284		19.4517		9.76421	11.7335	8.71995	FALSE	2.86845	3.07046	2.93358	3.04683	2.99613	3.17507	0	3.01807	0	2.37623	2.54423	2.27418	0.202005	0.113248	0.17894	3.01807	-0.270053	0	0	0	0	0	0	0	0	0	0	0	0	0	0	0	0	0	0	0
AC122718.1	21.71	19.4585	20.4565	18.0989	28.3508	25.9603	26.8123	23.8027		13.4186	17.1185	13.0621	FALSE	3.1228	3.0184	3.06603	2.94963	3.37932	3.29437	3.32548	3.21095	0	2.66852	2.89693	2.64348	-0.104404	-0.116397	-0.0849542	-0.114525	-0.253449	0	0	0	0	0	0	0	0	0	0	0	0	0	0	0	0	0	0	0
AC138150.1	11.69	11.0411	15.5557	11.6089	19.7903	14.4961	32.2683	17.5321		6.10977			FALSE	2.54081	2.48832	2.80673	2.5344	3.03449	2.74059	3.50461	2.91951	0	1.96147	0	0	-0.0524887	-0.272326	-0.293901	-0.5851		0	0	0	0	0	0	0	0	0	0	0	0	0	0	0	0	0	0	0
AC141586.1	16.2938	13.4461									9.33737	7.04714	FALSE	2.85035	2.67042	0	0	0	0	0	0	0	0	2.33577	2.08532	-0.179923				-0.250448	0	0	0	0	0	0	0	0	0	0	0	0	0	0	0	0	0	0	0
AC243960.1	36.1532	30.6089	66.7856	43.7204	63.7893	39.8405	66.2514	39.2873		7.65148			FALSE	3.61505	3.45344	4.21635	3.80043	4.17114	3.70967	4.20844	3.69604	0	2.15773	0	0	-0.16161	-0.41592	-0.461465	-0.512401		0	0	0	0	0	0	0	0	0	0	0	0	0	0	0	0	0	0	0
AC244669.1	20.6719	30.0988	34.0012	30.874	52.8816	51.968	91.9725	86.7648		9.4787		8.54199	FALSE	3.07601	3.43717	3.55538	3.46179	3.98679	3.96969	4.5323	4.47466	0	2.34934	0	2.2557	0.361154	-0.0935899	-0.0171015	-0.057643	2.2557	0	0	0	0	0	0	0	0	0	0	0	0	0	0	0	0	0	0	0
AC245060.5	15.8424	8.30814											FALSE	2.8239	2.23089	0	0	0	0	0	0	0	0	0	0	-0.593011					0	0	0	0	0	0	0	0	0	0	0	0	0	0	0	0	0	0	0
AC245060.6	15.5716												FALSE	2.80769	0	0	0	0	0	0	0	0	0	0	0	-2.80769					0	0	0	0	0	0	0	0	0	0	0	0	0	0	0	0	0	0	0
AC245100.8	27.8935	24.56	39.5779	29.0401	46.5303	38.8931	65.6278	37.1118		8.45089		8.82672	FALSE	3.36362	3.24103	3.70322	3.40253	3.86137	3.6862	4.19912	3.64052	0	2.24611	0	2.28511	-0.122586	-0.30069	-0.175164	-0.558599	2.28511	0	0	0	0	0	0	0	0	0	0	0	0	0	0	0	0	0	0	0
AC245297.3	48.5653	83.2636	94.5256	98.204	133.884	149.366	216.369	199.892	82.8232	57.6716	17.6866	39.6491	FALSE	3.90329	4.43395	4.55939	4.59718	4.90441	5.01308	5.3816	5.30277	4.42871	4.07196	2.92781	3.70498	0.530658	0.0377838	0.108661	-0.0788307	0.777166	0	0	0	0	0	0	0	0	0	0	0	0	0	0	0	0	0	0	0
ACAA1	37.8683	46.2049	35.9953	46.409	48.2332	59.1213	61.5748	71.1523		17.8725	26.8017	20.1093	TRUE	3.66018	3.8545	3.61079	3.85881	3.89657	4.09636	4.13636	4.27878	0	2.93771	3.3251	3.04971	0.194318	0.248021	0.199796	0.142416	-0.275385	0	0	0	0	0	0	0	0	0	0	0	0	0	0	0	0	0	0	0
ACAA2	30.9175	21.5356	19.5355	18.7131	26.6939	25.1076	52.5334	47.3495		17.1302	47.4032	20.8923	FALSE	3.46315	3.11509	3.02215	2.98129	3.32121	3.26223	3.98031	3.87846	0	2.89758	3.87957	3.08613	-0.34806	-0.0408673	-0.0589872	-0.10185	-0.793432	0	0	0	0	3	1.38629	0	0	0	0	0	0	0	0	0	0	0	0	0
ACAD8	12.367	8.74541					25.2535				10.7948		FALSE	2.59279	2.2768	0	0	0	0	3.2678	0	0	0	2.46766	0	-0.315993			-3.2678	-2.46766	0	0	0	0	0	0	0	0	0	0	0	0	0	0	0	0	0	0	0
ACADM	92.7977	95.7258	48.0782	53.6467	77.5965	67.2694	100.079	88.8123	48.3362	23.4113	29.2719	20.8211	FALSE	4.54114	4.57188	3.89341	4.00089	4.36433	4.22346	4.6159	4.49772	3.89866	3.19504	3.41022	3.08288	0.0307399	0.107475	-0.140866	-0.118175	-0.327343	0	0	0	0	0	0	0	0	0	0	0	0	0	0	0	0	0	0	0
ACADVL	116.855	100.171	57.6262	52.3024	86.0189	78.1651	119.876	103.145	63.2715	51.3335	141.468	86.6656	FALSE	4.76945	4.61682	4.07118	3.97598	4.46612	4.37154	4.79477	4.64579	4.16312	3.95764	4.95912	4.47353	-0.152636	-0.0951998	-0.0945892	-0.148979	-0.485591	0	0	0	0	0	0	0	0	0	0	0	0	0	0	0	0	0	0	0
ACAP1	92.3012	66.0643	120.01	79.2772	156.252	103.604	203.275	106.856	51.5948	21.1843	14.8459	14.6282	FALSE	4.53583	4.20565	4.79587	4.38549	5.05785	4.65018	5.31947	4.6808	3.96262	3.09939	2.76291	2.74907	-0.330181	-0.410385	-0.407662	-0.638666	-0.0138378	0	0	5	1.79176	0	0	0	0	0	0	0	0	0	0	0	0	0	0	0
ACAP2	42.6978	39.4272	33.7815	32.7168	48.1871	45.5253	68.4338	52.7243		27.6938	88.705	44.0268	FALSE	3.7773	3.6995	3.54908	3.518	3.89563	3.84	4.24037	3.98387	0	3.35668	4.49653	3.80726	-0.0777937	-0.0310871	-0.0556367	-0.256507	-0.689268	0	0	0	0	0	0	0	0	0	0	0	0	0	0	0	0	0	0	0
ACAT1	48.4299	43.1076	38.6231	40.9784	35.8987	45.999	25.5652	28.9216	29.8707	17.4157	17.9831	16.301	FALSE	3.90056	3.78663	3.67941	3.73716	3.60818	3.85013	3.2796	3.39858	3.42981	2.9132	2.94355	2.85076	-0.113924	0.0577435	0.241949	0.118977	-0.0927857	0	0	0	0	0	0	0	0	0	0	0	0	0	0	0	0	0	0	0
ACAT2	82.4618	69.1252	42.3578	31.7376	43.6768	32.4977	38.3478	31.481		14.9033	15.6117	12.1723	FALSE	4.42439	4.25028	3.76949	3.48852	3.79945	3.51148	3.67244	3.48066	0	2.76652	2.81011	2.57812	-0.174107	-0.280963	-0.287976	-0.191785	-0.231987	0	0	0	0	0	0	0	0	0	0	0	0	0	0	0	0	0	0	0
ACBD3	27.9837	24.7787	16.7724	15.3035	23.058	22.0757	29.6183	28.7936		14.3323	40.0173	23.882	FALSE	3.36673	3.24955	2.87765	2.79138	3.18047	3.13878	3.4216	3.39429	0	2.72996	3.71399	3.21414	-0.117188	-0.0862709	-0.0416875	-0.0273018	-0.49985	0	0	0	0	0	0	0	0	0	0	0	0	0	0	0	0	0	0	0
ACBD5	11.5546	11.697			21.033	17.4806	22.2916	18.044		8.62219	16.8221	19.3618	FALSE	2.53009	2.54136	0	0	3.09254	2.91672	3.14809	2.94675	0	2.26407	2.88044	3.01366	0.0112793		-0.17582	-0.201342	0.133224	0	0	0	0	0	0	0	0	0	0	0	0	0	0	0	0	0	0	0
ACBD6	24.057	19.2035	15.4543	15.5527	17.6272	14.9224	22.9152				15.7352	5.97939	FALSE	3.22115	3.00585	2.80059	2.80655	2.92462	2.76773	3.17451	0	0	0	2.81751	1.94296	-0.215299	0.00596478	-0.156894	-3.17451	-0.874552	0	0	0	0	0	0	0	0	0	0	0	0	0	0	0	0	0	0	0
ACD	34.8443	28.1675	29.506	25.3099	38.8903	32.3082	38.6596	35.5761		9.5358	13.0427	9.43178	FALSE	3.57918	3.37306	3.41792	3.26995	3.68613	3.50581	3.68033	3.5994	0	2.35478	2.6421	2.34486	-0.206128	-0.147976	-0.180328	-0.0809377	-0.297244	0	0	0	0	0	0	0	0	0	0	0	0	0	0	0	0	0	0	0
ACIN1	40.7118	40.8848	30.6129	31.4705	43.4006	46.4253	57.21	50.6768		23.4684	49.1817	32.8867	FALSE	3.73078	3.73492	3.45356	3.48033	3.79325	3.85916	4.06406	3.94501	0	3.19738	3.91565	3.52302	0.004138	0.0267673	0.0659029	-0.119048	-0.39263	0	0	0	0	1	0.693147	0	0	0	0	0	0	0	0	0	0	0	0	0
ACLY	21.7551	22.9931	15.6655	17.3511	23.7484	24.0654	25.4093	28.4097		15.7027	32.0879	21.4617	FALSE	3.12479	3.17777	2.81334	2.90969	3.20876	3.22149	3.27372	3.38132	0	2.81557	3.49917	3.11181	0.0529786	0.0963438	0.0127274	0.107607	-0.387355	0	0	0	0	0	0	0	0	0	0	0	0	0	0	0	0	0	0	0
ACO2	46.1732	43.0347	25.3572	26.9213	34.472	34.44	37.2566	40.823		13.7612	33.2983	19.0415	FALSE	3.85383	3.78498	3.27174	3.32939	3.56874	3.56784	3.64432	3.73345	0	2.69201	3.5351	2.99781	-0.0688473	0.0576471	-0.000901285	0.0891283	-0.537291	0	0	0	0	0	0	0	0	0	0	0	0	0	0	0	0	0	0	0
ACOT13	18.2346	16.2883	16.257	16.5053	21.4472	23.0232	21.824	24.6985		19.5284	76.6504	42.6743	FALSE	2.95671	2.85003	2.84822	2.8625	3.11117	3.17902	3.12781	3.24643	0	3.02181	4.35222	3.77676	-0.106678	0.0142858	0.0678539	0.118622	-0.575456	0	0	0	0	0	0	0	0	0	0	0	0	0	0	0	0	0	0	0
ACOT2	11.9157	9.65639			20.2506	16.4384	29.1506	20.8594			10.6219	6.86918	FALSE	2.55844	2.36616	0	0	3.05638	2.85867	3.4062	3.08463	0	0	2.45289	2.06295	-0.192281		-0.197711	-0.321574	-0.389935	0	0	0	0	0	0	0	0	0	0	0	0	0	0	0	0	0	0	0
ACOT8	19.1824	14.2113	17.93	13.2114	27.0621	19.2807	33.983	24.4426		5.99556	17.4643	8.36403	FALSE	3.00481	2.72204	2.94075	2.65404	3.33442	3.00967	3.55486	3.23642	0	1.94528	2.91584	2.23688	-0.282773	-0.286707	-0.324749	-0.318439	-0.678965	0	0	0	0	0	0	0	0	0	0	0	0	0	0	0	0	0	0	0
ACOT9	23.1543	28.787		17.814		24.776		24.6985		65.3231	62.175	165.11	FALSE	3.18446	3.39407	0	2.9346	0	3.24944	0	3.24643	0	4.19454	4.14591	5.11265	0.209609	2.9346	3.24944	3.24643	0.966739	0	0	0	0	0	0	0	0	0	0	0	0	0	0	0	0	0	0	0
ACP1	101.283	90.5514	84.9438	81.663	109.445	96.0247	135.932	118.63	54.8534	42.0832	86.4077	55.6653	FALSE	4.62774	4.5169	4.45369	4.41477	4.70452	4.57497	4.91949	4.7844	4.02273	3.76313	4.47058	4.03716	-0.110843	-0.0389205	-0.129553	-0.135084	-0.433421	0	0	0	0	0	0	0	0	0	0	0	0	0	0	0	0	0	0	0
ACP5	122.993	76.8503				13.6434	21.3563	33.1447	41.0043	119.74	462.521	227.288	FALSE	4.82023	4.35479	0	0	0	2.68399	3.10711	3.53061	3.73777	4.79364	6.13885	5.43061	-0.465438		2.68399	0.423497	-0.708243	0	0	0	0	0	0	0	0	0	0	0	0	0	0	0	0	0	0	0
ACSF3	19.9497	15.8875	15.3107	13.5764	18.7318	17.9543	20.7328				13.5861	7.29628	FALSE	3.04212	2.82657	2.79182	2.6794	2.98223	2.94203	3.07882	0	0	0	2.68007	2.11581	-0.215551	-0.112417	-0.0401997	-3.07882	-0.564263	0	0	0	0	0	0	0	0	0	0	0	0	0	0	0	0	0	0	0
ACSL1	14.0821	11.5877								77.4284	88.3838	283.274	FALSE	2.71351	2.53272	0	0	0	0	0	0	0	4.36219	4.49294	5.64994	-0.180794				1.157	0	0	0	0	0	0	0	0	0	0	0	0	0	0	0	0	0	0	0
ACSL3	27.2164	34.2164	22.0619	19.3007	29.5014	22.6916	26.8123	23.5468		15.874	31.1246	19.5754	FALSE	3.3399	3.56151	3.13818	3.01066	3.41777	3.16512	3.32548	3.20058	0	2.82577	3.46962	3.0241	0.221607	-0.127525	-0.252653	-0.124898	-0.445525	0	0	0	0	0	0	0	0	0	0	0	0	0	0	0	0	0	0	0
ACSL4	11.5997	12.0614								15.2459	56.1477	39.4355	FALSE	2.53367	2.56966	0	0	0	0	0	0	0	2.78784	4.04564	3.69971	0.0359856				-0.345931	0	0	0	0	0	0	0	0	0	0	0	0	0	0	0	0	0	0	0
ACSL5	14.1273	16.0332		13.1223	24.4387	27.192	22.9152	25.5943		23.0686	33.1007	39.4711	FALSE	2.7165	2.83517	0	2.64776	3.23627	3.33904	3.17451	3.2807	0	3.18091	3.52932	3.70059	0.118668	2.64776	0.102764	0.106185	0.17127	0	0	0	0	0	0	0	0	0	0	0	0	0	0	0	0	0	0	0
ACSL6	14.7592	11.9885	21.6817	17.0662	24.4387	17.6227	20.5769	17.916		6.16687			FALSE	2.75742	2.56406	3.12156	2.89404	3.23627	2.92438	3.07162	2.94001	0	1.96947	0	0	-0.193358	-0.227515	-0.311893	-0.131613		0	0	0	0	0	0	0	0	0	0	0	0	0	0	0	0	0	0	0
ACSM3	49.8742	45.6219											FALSE	3.92936	3.84207	0	0	0	0	0	0	0	0	0	0	-0.0872867					0	0	0	0	0	0	0	0	0	0	0	0	0	0	0	0	0	0	0
ACSS1	21.394	13.8469	24.3602	16.719	29.6855	20.7019	40.0626	24.1866					FALSE	3.10879	2.69779	3.23318	2.87464	3.42379	3.0774	3.7151	3.22631	0	0	0	0	-0.411003	-0.358544	-0.346389	-0.488783		0	0	0	0	0	0	0	0	0	0	0	0	0	0	0	0	0	0	0
ACTB	2989.84	2336.96	1691.63	1601.73	1734.87	2287.63	1956.21	2704.55	1415.06	2380.64	6179.36	3280.09	FALSE	8.00331	7.75703	7.43404	7.37946	7.45927	7.73571	7.57927	7.90306	7.25563	7.77554	8.72913	8.09593	-0.246276	-0.0545737	0.276443	0.323788	-0.633201	0	0	0	0	0	0	0	0	0	0	0	0	0	0	0	0	0	0	0
ACTG1	833.374	660.898	402.505	403.677	452.002	672.362	589.403	921.652	334.552	291.27	1061.35	562.454	FALSE	6.72668	6.49511	6.00019	6.00309	6.1159	6.51228	6.38081	6.82725	5.81578	5.67768	6.96824	6.33409	-0.23157	0.00290074	0.396387	0.446446	-0.63415	0	0	0	0	0	0	0	0	0	0	0	0	0	0	0	0	0	0	0
ACTL6A	48.3848	52.8004	35.9446	40.7291	39.3505	42.5408	40.842	42.6146	32.0431	20.1565	31.7668	19.0059	FALSE	3.89964	3.98528	3.60942	3.7312	3.6976	3.7737	3.7339	3.77539	3.49781	3.05195	3.48942	2.99603	0.0856386	0.121781	0.0760934	0.0414903	-0.493387	0	0	0	0	0	0	0	0	0	0	0	0	0	0	0	0	0	0	0
ACTN4	31.4591	33.1232	21.1662	18.4372	69.3582	62.2005	92.596	76.655		20.1565	66.9178	38.8305	FALSE	3.47998	3.52998	3.09857	2.96719	4.2536	4.14631	4.53899	4.35228	0	3.05195	4.2183	3.68463	0.0499966	-0.131383	-0.107287	-0.186711	-0.533666	0	0	0	0	0	0	0	0	0	0	0	0	0	0	0	0	0	0	0
ACTR10	69.1018	68.2142	71.4836	68.2914	99.78	88.4924	126.735	116.966	51.5948	69.8341	102.34	92.8229	FALSE	4.24995	4.23721	4.28336	4.23832	4.61294	4.49415	4.84996	4.7704	3.96262	4.26034	4.63803	4.54141	-0.0127423	-0.0450387	-0.118787	-0.07956	-0.0966199	0	0	0	0	0	0	0	0	0	0	0	0	0	0	0	0	0	0	0
ACTR1A	27.5775	28.3133	28.1033	27.5534	43.7688	41.1196	50.6628	50.5488		17.587	51.8001	34.168	FALSE	3.35262	3.37804	3.37085	3.35178	3.80151	3.74051	3.94474	3.94253	0	2.92246	3.96651	3.56014	0.0254195	-0.019078	-0.0609992	-0.00220884	-0.406379	0	0	0	0	0	0	0	0	0	0	0	0	0	0	0	0	0	0	0
ACTR1B	24.4181	18.2196	24.0306	19.0247	25.5893	20.2756	31.1771	22.2671			7.06478		FALSE	3.23546	2.95593	3.2201	2.99697	3.28051	3.05756	3.47126	3.14704	0	0	2.08751	0	-0.27953	-0.223132	-0.222952	-0.324216	-2.08751	0	0	0	0	1	0.693147	0	0	0	0	0	0	0	0	0	0	0	0	0
ACTR2	189.703	189.01	160.297	156.364	191.966	189.87	208.419	205.011	141.207	212.586	458.667	308.295	FALSE	5.25072	5.24708	5.08325	5.05856	5.26251	5.25159	5.34434	5.32793	4.95728	5.36404	6.1305	5.73429	-0.00363799	-0.0246854	-0.0109212	-0.0164091	-0.396209	0	0	0	0	0	0	3	1.38629	0	0	0	0	0	0	0	0	0	0	0
ACTR3	319.782	332.581	195.228	253.162	256.722	303.66	329.23	395.944	181.94	243.192	671.821	526.436	FALSE	5.77076	5.80988	5.27928	5.53797	5.55188	5.7192	5.79979	5.9838	5.20916	5.49795	6.51148	6.26803	0.0391231	0.258694	0.167314	0.184006	-0.243452	0	0	0	0	0	0	0	0	0	0	0	0	0	0	0	0	0	0	0
ACTR6	42.2464	41.6136	52.6241	47.5841	70.923	55.9473	62.1983	61.4264		20.5562	29.84	20.4296	FALSE	3.76691	3.75217	3.982	3.8833	4.2756	4.04213	4.14628	4.13399	0	3.07066	3.42881	3.06477	-0.0147416	-0.0987016	-0.23347	-0.0122896	-0.364041	0	0	0	0	13	2.63906	0	0	0	0	0	0	0	0	0	0	0	0	0
ACTR8	11.013	8.4539											FALSE	2.48599	2.24643	0	0	0	0	0	0	0	0	0	0	-0.239559					0	0	0	0	0	0	0	0	0	0	0	0	0	0	0	0	0	0	0
ACYP1	21.0329	17.2357	24.884	18.1701	30.8821	20.6545	28.9947	21.7552		8.73639	12.4745	6.69122	FALSE	3.09254	2.90338	3.25363	2.95335	3.46204	3.07522	3.40102	3.12479	0	2.27587	2.6008	2.04008	-0.189155	-0.300276	-0.38683	-0.276228	-0.560721	0	0	0	0	0	0	0	0	0	0	0	0	0	0	0	0	0	0	0
ACYP2	18.9567	18.4018	24.132	23.2089	27.1542	24.7286	34.4507	29.1775		12.3908	16.995	10.108	FALSE	2.99357	2.96537	3.22414	3.18672	3.3377	3.2476	3.56814	3.4071	0	2.59457	2.89009	2.40767	-0.0282005	-0.0374217	-0.090092	-0.161045	-0.482426	0	0	0	0	33	3.52636	6	1.94591	2	1.09861	0	0	0	0	0	0	0	0	0
ADA	66.9353	61.9466	25.822	21.0634	53.3878	45.4779	108.652	74.8634		55.9586	211.375	114.213	FALSE	4.21856	4.14229	3.28922	3.09392	3.99614	3.83898	4.69731	4.32893	0	4.04232	5.35835	4.74679	-0.0762682	-0.1953	-0.157164	-0.368379	-0.611568	0	0	0	0	3	1.38629	4	1.60944	0	0	0	0	0	0	0	0	0	0	0
ADAL	11.5546	10.9682					21.5122						FALSE	2.53009	2.48225	0	0	0	0	3.11406	0	0	0	0	0	-0.047832			-3.11406		0	0	0	0	0	0	0	0	0	0	0	0	0	0	0	0	0	0	0
ADAM10	31.7299	32.5038	34.0772	37.9426	61.9943	57.6527	113.952	84.4613	30.1422	33.5181	110.665	48.8673	FALSE	3.48829	3.51166	3.55755	3.66209	4.14304	4.07163	4.74452	4.44806	3.43856	3.54148	4.7155	3.90937	0.0233675	0.104538	-0.0714113	-0.296454	-0.806139	0	0	0	0	0	0	0	0	0	0	0	0	0	0	0	0	0	0	0
ADAM17	45.9024	54.9503	42.5352	39.3403	62.8688	59.8318	68.5896	74.2236	44.2629	57.7858	109.158	108.305	FALSE	3.84807	4.02446	3.77357	3.69735	4.15683	4.10811	4.24262	4.32046	3.81249	4.0739	4.70192	4.69414	0.176396	-0.0762189	-0.0487174	0.077849	-0.00777312	0	0	0	0	1	0.693147	0	0	0	0	0	0	0	0	0	0	0	0	13
ADAM19	31.8202	50.6141		22.3543		15.4435				12.5621		19.4686	FALSE	3.49104	3.94379	0	3.15078	0	2.79993	0	0	0	2.60728	0	3.01889	0.452749	3.15078	2.79993		3.01889	0	0	0	0	0	0	0	0	0	0	0	0	0	0	0	0	0	0	0
ADAM28	170.43	100.208					66.4072	78.4466		9.4216	47.6996	16.8704	FALSE	5.14417	4.61718	0	0	0	0	4.21075	4.37509	0	2.34388	3.88567	2.88315	-0.526999			0.164333	-1.00252	0	0	0	0	0	0	0	0	0	0	0	0	0	0	0	0	0	0	0
ADAM8	12.3219				39.8568	31.8345	113.485	71.6641			10.8689	7.29628	FALSE	2.58941	0	0	0	3.71007	3.49148	4.74044	4.28585	0	0	2.47392	2.11581	-2.58941		-0.218593	-0.454593	-0.358113	0	0	0	0	0	0	0	0	0	0	0	0	0	0	0	0	0	0	0
ADAR	59.3075	239.114	65.0112	217.614	93.3367	304.702	115.355	353.97	174.879	159.539	63.9535	239.923	FALSE	4.09946	5.48111	4.18982	5.38731	4.54687	5.72261	4.75665	5.87203	5.1698	5.07854	4.17367	5.48448	1.38166	1.19748	1.17574	1.11538	1.31081	0	0	0	0	0	0	0	0	0	0	0	0	0	0	0	0	0	0	0
ADCK2	19.5435	14.5028											FALSE	3.02254	2.74102	0	0	0	0	0	0	0	0	0	0	-0.281523					0	0	0	0	0	0	0	0	0	0	0	0	0	0	0	0	0	0	0
ADD1	41.3437	36.5121	35.6488	29.1024	52.0071	41.3091	80.1252	57.0754		15.1317	28.3579	20.8211	FALSE	3.74582	3.62466	3.60138	3.40461	3.97043	3.745	4.39599	4.06174	0	2.78078	3.37956	3.08288	-0.121157	-0.196776	-0.225425	-0.334252	-0.296685	0	0	0	0	0	0	0	0	0	0	0	0	0	0	0	0	0	0	0
ADD3	55.2453	60.0154	127.454	116.926	90.6213	89.203	78.4104	75.8872	70.6034	42.4258	28.6049	32.7443	FALSE	4.02972	4.11113	4.85557	4.77006	4.51766	4.50206	4.37463	4.34234	4.27114	3.77105	3.38794	3.51881	0.081403	-0.0855108	-0.015601	-0.0322902	0.13087	0	0	0	0	0	0	0	0	0	0	0	0	0	0	0	0	0	0	0
ADGRE5	29.1121	28.6048	23.9461	34.4974	37.6476	47.2307	74.6692	85.741		20.5562	38.9057	39.2931	FALSE	3.40493	3.38794	3.21672	3.56946	3.65449	3.876	4.32637	4.46293	0	3.07066	3.68652	3.69618	-0.0169919	0.352739	0.22151	0.136556	0.00966249	0	0	0	0	0	0	0	0	0	0	0	0	0	0	0	0	0	0	0
ADH5	56.5542	45.7312	57.415	48.4922	68.4377	59.0739	80.4369	58.739		13.7612	24.8255	17.084	FALSE	4.05273	3.84441	4.06757	3.90181	4.24043	4.09558	4.39983	4.08999	0	2.69201	3.25136	2.89503	-0.208316	-0.165758	-0.144855	-0.309844	-0.356337	0	0	0	0	0	0	0	0	0	0	0	0	0	0	0	0	0	0	0
ADI1	80.9723	61.6916	82.392	71.0512	65.0319	59.3107	85.8929	71.0243	41.8189	50.2485	175.854	56.1636	FALSE	4.40638	4.13823	4.42355	4.27738	4.19014	4.09951	4.46468	4.277	3.75698	3.93669	5.17532	4.04592	-0.268154	-0.146175	-0.090628	-0.187673	-1.12941	0	0	0	0	18	2.94444	26	3.29584	0	0	1	0.693147	0	0	0	0	0	0	0
ADIPOR1	36.1983	39.1357	37.5162	34.9069	47.957	44.1041	55.1835	48.7572	31.7715	58.1284	138.801	67.0902	FALSE	3.61626	3.69227	3.65108	3.58093	3.89094	3.80897	4.02862	3.90716	3.48956	4.07971	4.94022	4.22083	0.0760028	-0.0701499	-0.08197	-0.121467	-0.719384	0	0	0	0	1	0.693147	0	0	0	0	0	0	0	0	0	0	0	0	0
ADIPOR2	15.9327	14.9765		11.9383	20.9869	16.2489	23.2269	17.0202		7.36598	19.9098	11.9232	FALSE	2.82925	2.77112	0	2.56019	3.09045	2.84775	3.18747	2.8915	0	2.12417	3.04022	2.55902	-0.0581256	2.56019	-0.242702	-0.29597	-0.481196	0	0	0	0	0	0	0	0	0	0	0	0	0	0	0	0	0	0	0
ADK	58.495	55.0961	37.2458	34.8178	33.3214	30.6502	23.0711	17.4041		25.3527	81.0967	37.8695	FALSE	4.08589	4.02707	3.64403	3.57845	3.53577	3.45474	3.18101	2.91258	0	3.27157	4.4079	3.66021	-0.0588271	-0.0655875	-0.081024	-0.268434	-0.747689	0	0	0	0	1	0.693147	0	0	0	0	0	0	0	0	0	0	0	0	0
ADNP	36.5594	29.5522	32.2183	24.6779	46.3002	31.4082	50.8187	37.7516		13.4186	21.639	13.2045	TRUE	3.62592	3.41944	3.5031	3.24563	3.85651	3.47841	3.94775	3.65717	0	2.66852	3.11967	2.65356	-0.206487	-0.257472	-0.378103	-0.290578	-0.466115	1	0.693147	0	0	27	3.3322	25	3.2581	6	1.94591	0	0	0	0	0	0	0	0	0
ADO	24.6889	16.2154	13.9503	12.2677	19.4221	17.8122	33.983	27.8978		8.50799	28.5061	18.2585	FALSE	3.24606	2.84581	2.70473	2.58533	3.01662	2.9345	3.55486	3.36377	0	2.25213	3.3846	2.95795	-0.400251	-0.119397	-0.082115	-0.191097	-0.426646	0	0	0	0	0	0	0	0	0	0	0	0	0	0	0	0	0	0	0
ADPGK	63.7307	71.603	43.4647	63.0033	58.3124	72.7646	75.4486	96.8746	48.0646	42.0832	66.2261	76.8779	FALSE	4.17024	4.28501	3.7947	4.15893	4.08282	4.30088	4.33662	4.58369	3.89314	3.76313	4.20806	4.35514	0.114771	0.364239	0.218061	0.247068	0.14708	0	0	0	0	0	0	0	0	0	0	0	0	0	0	0	0	0	0	0
ADPRHL2	37.3267	44.2736	28.1287	34.7021	33.1373	40.5037	41.4656	57.7152		23.6397	26.0359	81.5048	FALSE	3.64615	3.81272	3.37172	3.57521	3.53039	3.72578	3.74869	4.0727	0	3.20436	3.29717	4.41286	0.166578	0.203486	0.195393	0.324006	1.11569	0	0	0	0	0	0	0	0	0	0	0	0	0	0	0	0	0	0	0
ADPRM	18.054	19.4585	30.1397	26.948		14.4487				10.8491	8.05286	13.774	FALSE	2.94728	3.0184	3.43848	3.33035	0	2.73753	0	0	0	2.47225	2.20308	2.69287	0.0711218	-0.108138	2.73753		0.489785	0	0	0	0	21	3.09104	0	0	0	0	0	0	0	0	0	0	0	0	0
ADRM1	143.529	122.399	86.0169	90.9128	123.574	122.79	138.894	144.608	77.6637	79.3128	156.438	106.632	FALSE	4.97348	4.81543	4.4661	4.52084	4.8249	4.81859	4.94089	4.98092	4.36518	4.38593	5.05903	4.67872	-0.158058	0.0547383	-0.00631462	0.0400329	-0.380309	0	0	0	0	0	0	0	0	0	0	0	0	0	0	0	0	0	0	0
ADSL	40.757	36.1113	28.078	29.1469	20.0204	22.6916	21.0445	27.6419		16.5021	29.099	20.7143	FALSE	3.73187	3.61392	3.36998	3.40608	3.0455	3.16512	3.09307	3.35487	0	2.86232	3.40449	3.07797	-0.117946	0.0361013	0.119624	0.261805	-0.326519	0	0	0	0	0	0	0	0	0	0	0	0	0	0	0	0	0	0	0
ADSS	58.2242	64.2059	72.2102	81.5028	91.1736	92.6138	100.234	109.032	43.7198	27.5796	72.7722	26.0531	FALSE	4.08133	4.17755	4.29333	4.41283	4.52367	4.53918	4.61744	4.70077	3.80042	3.35269	4.30098	3.2978	0.0962189	0.119497	0.0155048	0.0833314	-1.00318	0	0	0	0	0	0	0	0	1	0.693147	0	0	0	0	0	0	0	0	0
AEBP2	15.4362	16.8349	18.5215	17.6181	24.7609	25.0602	27.28	31.481		7.99409	14.1543	10.9622	TRUE	2.79949	2.88116	2.97152	2.92414	3.24886	3.26041	3.34215	3.48066	0	2.19657	2.71828	2.48175	0.0816722	-0.0473807	0.0115512	0.138503	-0.236528	0	0	0	0	3	1.38629	0	0	0	0	0	0	0	0	0	0	0	0	0
AES	110.355	136.465	394.782	332.279	203.656	202.187	258.302	222.671	155.056	84.566	49.404	72.9628	FALSE	4.71273	4.92337	5.98086	5.80898	5.32133	5.31413	5.55799	5.41017	5.05021	4.44929	3.92007	4.30356	0.210643	-0.171885	-0.00720438	-0.14782	0.383491	0	0	0	0	0	0	0	0	0	0	0	0	0	0	0	0	0	0	0
AFF3	31.414	18.3654											FALSE	3.47859	2.96349	0	0	0	0	0	0	0	0	0	0	-0.515105					0	0	0	0	0	0	0	0	0	0	0	0	0	0	0	0	0	0	0
AFF4	22.2065	19.495	19.7129	17.1107	22.1836	22.6442	33.0477	25.9783		21.0701	32.0632	27.37	TRUE	3.14443	3.02018	3.03076	2.8965	3.14344	3.16312	3.52776	3.29503	0	3.09422	3.49842	3.34533	-0.124251	-0.134254	0.0196739	-0.232733	-0.153091	0	0	0	0	0	0	0	0	0	0	0	0	0	0	0	0	0	0	0
AFG3L2	30.4662	24.7787	20.9465	20.7696	26.1877	23.8759	26.5005	27.7699		5.93846	19.8604	10.6775	FALSE	3.44891	3.24955	3.08861	3.08052	3.30276	3.2139	3.31421	3.35933	0	1.93708	3.03785	2.45766	-0.199366	-0.00809338	-0.0888641	0.0451224	-0.580191	0	0	0	0	2	1.09861	0	0	0	0	0	0	0	0	0	0	0	0	0
AFTPH	50.6415	51.0513	24.6137	23.4938	30.1917	31.0292	35.2301	34.8083	33.4008	35.4024	52.8376	44.0268	FALSE	3.94433	3.95223	3.24313	3.19842	3.44015	3.46665	3.58989	3.57818	3.53808	3.59463	3.98597	3.80726	0.00790387	-0.0447053	0.0264939	-0.0117116	-0.178714	0	0	0	0	0	0	0	0	0	0	0	0	0	0	0	0	0	0	0
AGA	19.8143	19.3492	20.4142	19.5233	26.5559	25.4866	23.0711	19.3237		7.36598	10.1278	9.00468	FALSE	3.03564	3.01304	3.06405	3.02156	3.31621	3.27664	3.18101	3.01179	0	2.12417	2.40945	2.30305	-0.0225974	-0.0424952	-0.0395773	-0.169221	-0.106396	0	0	0	0	0	0	0	0	0	0	0	0	0	0	0	0	0	0	0
AGFG1	20.4462	20.3695		12.1253		17.2911		18.4279		13.9897	47.3785	36.5526	FALSE	3.06555	3.06197	0	2.57454	0	2.90641	0	2.96671	0	2.70736	3.87906	3.62574	-0.00358131	2.57454	2.90641	2.96671	-0.253313	0	0	0	0	0	0	0	0	0	0	0	0	0	0	0	0	0	0	0
AGL	17.1513	14.4664			17.4431					6.62367			FALSE	2.89874	2.73867	0	0	2.91469	0	0	0	0	2.03126	0	0	-0.160076		-2.91469			0	0	0	0	0	0	0	0	0	0	0	0	0	0	0	0	0	0	0
AGO1	14.3981	9.69283									21.5649		FALSE	2.73424	2.36957	0	0	0	0	0	0	0	0	3.11639	0	-0.36467				-3.11639	0	0	0	0	0	0	0	0	0	0	0	0	0	0	0	0	0	0	0
AGO2	31.5945	31.0826	31.8803	26.583	40.3631	32.9241	70.6162	49.3971		20.2707	37.0283	21.7109	FALSE	3.48414	3.46832	3.49287	3.3172	3.72239	3.52413	4.27132	3.91993	0	3.05733	3.63833	3.12284	-0.0158298	-0.175675	-0.198263	-0.351388	-0.515487	0	0	0	0	0	0	0	0	0	0	0	0	0	0	0	0	0	0	0
AGO3	25.727	25.6896	28.8807	24.1704	44.9194	35.8138	49.8834	36.344		30.3775	28.8026	25.1277	FALSE	3.28567	3.28428	3.39721	3.22567	3.82689	3.60587	3.92954	3.62017	0	3.44609	3.39459	3.263	-0.00139831	-0.171544	-0.221015	-0.309365	-0.131599	0	0	0	0	0	0	0	0	0	0	0	0	0	0	0	0	0	0	0
AGPAT2	18.6408	11.0046								8.10829	47.3785	22.9922	FALSE	2.97761	2.48529	0	0	0	0	0	0	0	2.20918	3.87906	3.17773	-0.492315				-0.701327	0	0	0	0	0	0	0	0	0	0	0	0	0	0	0	0	0	0	0
AGPAT5	32.6326	26.6006		12.428						11.6485	8.12697	14.1299	FALSE	3.5155	3.31784	0	2.59734	0	0	0	0	0	2.53754	2.21123	2.71667	-0.197659	2.59734			0.505438	0	0	0	0	0	0	0	0	0	0	0	0	0	0	0	0	0	0	0
AGPS	13.0892	11.8792				15.254	21.6681	18.5559		10.1639	31.001	17.3331	FALSE	2.64541	2.55561	0	0	0	2.78834	3.12096	2.97328	0	2.41269	3.46577	2.90871	-0.0897942		2.78834	-0.147682	-0.557059	0	0	0	0	0	0	0	0	0	0	0	0	0	0	0	0	0	0	0
AGTRAP	10.8775	10.0937					30.3977	23.8027		19.871	62.1256	45.1302	FALSE	2.47465	2.40637	0	0	0	0	3.44673	3.21095	0	3.03836	4.14513	3.83147	-0.0682763			-0.23578	-0.313659	0	0	0	0	0	0	0	0	0	0	0	0	0	0	0	0	0	0	0
AHCTF1	12.0962	12.0249	13.5362	12.695	17.0749	15.5383				9.2503	14.3272	8.61317	TRUE	2.57232	2.56687	2.67665	2.61703	2.89452	2.80568	0	0	0	2.32731	2.72963	2.26313	-0.00545608	-0.0596125	-0.088847		-0.466493	0	0	0	0	0	0	0	0	0	0	0	0	0	0	0	0	0	0	0
AHCY	21.3489	16.1061									9.46088		FALSE	3.10678	2.83944	0	0	0	0	0	0	0	0	2.34764	0	-0.26734				-2.34764	0	0	0	0	0	0	0	0	0	0	0	0	0	0	0	0	0	0	0
AHCYL1	30.8272	32.8317	19.3749	18.1701	23.012	22.3126	26.8123	24.8265		25.0672	62.7925	39.8982	FALSE	3.46032	3.5214	3.0143	2.95335	3.17855	3.14899	3.32548	3.2514	0	3.26068	4.15564	3.71109	0.0610762	-0.0609532	-0.0295604	-0.0740775	-0.44455	0	0	0	0	0	0	0	0	0	0	0	0	0	0	0	0	0	0	0
AHI1	22.9286	13.6283	13.5278		19.192		40.3744	20.3475					FALSE	3.17507	2.68296	2.67606	0	3.00529	0	3.72266	3.06093	0	0	0	0	-0.492119	-2.67606	-3.00529	-0.661727		0	0	0	0	0	0	0	0	0	0	0	0	0	0	0	0	0	0	0
AHNAK	27.8032	22.8109	44.7237	28.595	81.3704	55.4262	56.8982	24.0587		33.7465	131.909	71.5036	FALSE	3.36049	3.17015	3.82262	3.3876	4.41123	4.03293	4.05869	3.22122	0	3.54808	4.88966	4.28364	-0.190341	-0.435012	-0.378294	-0.837467	-0.606028	0	0	0	0	28	3.3673	0	0	0	0	0	0	0	0	0	0	0	0	0
AHSA1	89.3223	86.7982	49.7765	53.7179	63.8813	67.6957	76.8516	100.202	64.0862	66.0083	76.0081	60.8973	FALSE	4.50338	4.47504	3.92743	4.00219	4.17256	4.22969	4.3548	4.61712	4.17571	4.20482	4.34391	4.12548	-0.0283434	0.0747572	0.0571273	0.262313	-0.218435	0	0	0	0	0	0	0	0	0	0	0	0	0	0	0	0	0	0	0
AHSA2P	19.0019	17.673	23.3378	19.4343	29.1332	26.2919	35.8537	27.6419		9.65	12.0052	10.4283	FALSE	2.99583	2.92708	3.19203	3.01721	3.40563	3.30659	3.60696	3.35487	0	2.36556	2.56535	2.4361	-0.0687459	-0.174817	-0.0990373	-0.252085	-0.129251	0	0	0	0	0	0	0	0	0	0	0	0	0	0	0	0	0	0	0
AIDA	47.8883	72.1496	34.4659	57.6618	34.1958	53.247	32.2683	51.9565	35.3017	42.7684	28.7285	93.3568	FALSE	3.88954	4.29251	3.56857	4.07179	3.56093	3.99355	3.50461	3.96947	3.59186	3.77891	3.3921	4.54708	0.402969	0.503217	0.43262	0.464866	1.15498	0	0	0	0	0	0	24	3.21888	0	0	0	0	0	0	0	0	0	0	0
AIFM1	14.8494	10.6402									13.6355		FALSE	2.76313	2.45447	0	0	0	0	0	0	0	0	2.68345	0	-0.308665				-2.68345	0	0	0	0	0	0	0	0	0	0	0	0	0	0	0	0	0	0	0
AIM2	43.9164	77.8341		30.9541	28.4889	73.1436			37.7457	21.0701		27.0852	FALSE	3.8048	4.36735	0	3.4643	3.38401	4.306	0	0	3.65702	3.09422	0	3.33524	0.562543	3.4643	0.921991		3.33524	0	0	0	0	0	0	0	0	0	0	0	0	0	0	0	0	0	0	0
AIMP1	113.244	110.921	92.8695	95.916	99.642	95.4088	98.9873	116.198	61.3707	63.3817	106.021	78.2304	FALSE	4.73834	4.71779	4.54191	4.57384	4.61157	4.5686	4.60504	4.76387	4.13309	4.16483	4.67303	4.37236	-0.0205427	0.0319395	-0.0429717	0.158824	-0.300666	0	0	0	0	0	0	0	0	0	0	0	0	0	0	0	0	0	0	0
AIMP2	24.8243	23.7219		13.1758				18.172		6.10977	22.38	11.7808	FALSE	3.25132	3.20769	0	2.65153	0	0	0	2.95345	0	1.96147	3.15188	2.54795	-0.0436249	2.65153		2.95345	-0.603936	0	0	0	0	0	0	5	1.79176	0	0	0	0	0	0	0	0	0	0	0
AIP	86.4788	69.0159	92.7512	73.1077	101.575	82.8077	93.8431	76.0152	45.6207	24.3249	55.6043	27.4767	FALSE	4.4714	4.24872	4.54064	4.30552	4.63059	4.42852	4.55222	4.344	3.84204	3.23179	4.03608	3.34909	-0.222675	-0.235125	-0.20207	-0.208221	-0.686997	0	0	0	0	0	0	6	1.94591	0	0	0	0	0	0	0	0	0	0	0
AK2	58.495	58.5214	23.9292	27.2418	26.832	30.0817	31.333	50.8048		15.8169	30.9022	22.9566	FALSE	4.08589	4.08634	3.21604	3.3408	3.32619	3.43662	3.47609	3.94748	0	2.82238	3.46268	3.17624	0.000442316	0.124761	0.110434	0.471394	-0.286432	0	0	0	0	0	0	0	0	0	0	0	0	0	0	0	0	0	0	0
AK3	23.8313	33.0868	34.3814	33.0819	52.2833	48.794	55.807	47.2215	30.6853	16.3879	16.7233	13.2401	FALSE	3.21211	3.52891	3.56619	3.52877	3.97562	3.90789	4.03966	3.87581	3.45585	2.85577	2.87488	2.65606	0.316805	-0.037421	-0.0677283	-0.163854	-0.218818	0	0	0	0	0	0	7	2.07944	0	0	0	0	0	0	0	0	0	0	0
AK6	73.5701	73.5343	54.3562	63.0033	56.1033	62.8637	55.1835	71.0243	59.1982	62.9249	66.6955	60.221	FALSE	4.31174	4.31126	4.01379	4.15893	4.04486	4.15675	4.02862	4.277	4.09764	4.15771	4.21502	4.11449	-0.000480699	0.145146	0.11189	0.24838	-0.100529	0	0	0	0	5	1.79176	0	0	0	0	0	0	0	0	0	0	0	0	0
AK9	22.8835	19.5314	15.7923	15.9801	24.991	22.4547	36.789	27.6419					FALSE	3.17319	3.02196	2.82092	2.83204	3.25775	3.15507	3.63202	3.35487	0	0	0	0	-0.151231	0.0111203	-0.102681	-0.277148		0	0	0	0	0	0	0	0	0	0	0	0	0	0	0	0	0	0	0
AKAP10	16.7902	18.4382	18.023	15.9356	24.8069	19.7545	28.9947	20.6034		8.16539	22.3306	11.2114	FALSE	2.87865	2.96724	2.94565	2.82942	3.25064	3.03276	3.40102	3.07285	0	2.21543	3.14977	2.50237	0.088592	-0.116233	-0.217882	-0.328169	-0.6474	0	0	0	0	2	1.09861	2	1.09861	0	0	1	0.693147	0	0	0	0	0	0	0
AKAP11	31.9556	34.8359	20.9296	17.5291	22.3216	21.1283	22.4475	18.9398		12.5621	27.4934	15.2688	FALSE	3.49516	3.57895	3.08784	2.91934	3.14938	3.09686	3.15476	2.99272	0	2.60728	3.34967	2.78925	0.0837877	-0.168496	-0.0525259	-0.162047	-0.560421	0	0	0	0	0	0	0	0	0	0	0	0	0	0	0	0	0	0	0
AKAP13	80.9723	89.8591	85.0198	70.5349	141.662	121.416	179.736	122.213	61.9138	31.3482	53.8257	42.6388	FALSE	4.40638	4.50931	4.45458	4.27018	4.96048	4.80743	5.19704	4.81391	4.14176	3.47656	4.00416	3.77595	0.102928	-0.184393	-0.153048	-0.383123	-0.228214	0	0	0	0	0	0	0	0	0	0	0	0	0	0	0	0	0	0	0
AKAP17A	42.6978	36.84	48.6528	41.3523	50.9946	49.6467	65.6278	54.5159	34.7586	16.7305	24.702	16.1942	FALSE	3.7773	3.63337	3.90505	3.74602	3.95114	3.92487	4.19912	4.01667	3.57679	2.87529	3.24657	2.84457	-0.143929	-0.159031	-0.0262659	-0.182452	-0.401998	0	0	0	0	0	0	0	0	0	0	0	0	0	0	0	0	0	0	0
AKAP8	17.377	13.9562		11.8315		14.1171		17.2762		8.62219	13.2403	7.61661	FALSE	2.9111	2.70513	0	2.5519	0	2.71583	0	2.9056	0	2.26407	2.65607	2.15369	-0.205973	2.5519	2.71583	2.9056	-0.502384	0	0	0	0	0	0	0	0	0	0	0	0	0	0	0	0	0	0	0
AKAP8L	43.3748	34.3622	45.594	35.1027	61.35	45.7148	76.8516	55.2838	31.5	24.8959	20.9226	16.0874	FALSE	3.79267	3.56564	3.84147	3.58637	4.13276	3.84406	4.3548	4.03041	3.48124	3.25408	3.08752	2.83834	-0.227029	-0.255103	-0.288704	-0.324398	-0.249177	0	0	0	0	0	0	0	0	0	0	0	0	0	0	0	0	0	0	0
AKAP9	123.309	108.589	125.764	105.967	186.259	148.798	213.407	146.272	72.2327	32.2047	36.8801	30.7867	FALSE	4.82277	4.69674	4.84232	4.67252	5.23249	5.00929	5.36788	4.99228	4.29364	3.50269	3.63443	3.45905	-0.126035	-0.169805	-0.223206	-0.375599	-0.175377	0	0	0	0	0	0	0	0	0	0	0	0	0	0	0	0	0	0	0
AKIP1	14.9848	18.1832	20.3128	21.5353	25.2212	22.2652		17.6601		11.3059	20.7991	10.7131	FALSE	2.77164	2.95403	3.05931	3.11508	3.26657	3.14696	0	2.92639	0	2.51008	3.08187	2.46071	0.182392	0.0557721	-0.119607	2.92639	-0.621163	3	1.38629	6	1.94591	82	4.41884	21	3.09104	10	2.3979	0	0	0	0	0	0	0	0	0
AKIRIN1	53.9815	48.3184	63.7522	56.5846	73.0861	59.4529	68.7455	59.2509	32.0431	22.8402	42.5369	32.6019	FALSE	4.007	3.8983	4.17057	4.05325	4.30523	4.10186	4.24485	4.09852	3.49781	3.17138	3.77361	3.51458	-0.1087	-0.117313	-0.203364	-0.146336	-0.259025	0	0	0	0	2	1.09861	1	0.693147	0	0	0	0	0	0	0	0	0	0	0
AKIRIN2	40.8021	36.0384	18.4708	17.5647	30.5599	28.0447	33.6713	31.8649		30.2633	46.5633	75.5254	FALSE	3.73295	3.61195	2.96892	2.92126	3.45189	3.36884	3.54591	3.49241	0	3.44245	3.86206	4.33762	-0.120992	-0.0476534	-0.0830527	-0.0535049	0.475561	0	0	0	0	1	0.693147	0	0	0	0	0	0	0	0	0	0	0	0	0
AKNA	35.6116	31.2648	45.2391	30.7761	101.989	73.6173	150.43	85.1012		15.9311	20.058	15.945	FALSE	3.60036	3.47398	3.83383	3.45871	4.63462	4.31237	5.02012	4.45552	0	2.82915	3.04728	2.82998	-0.126386	-0.375112	-0.322251	-0.564598	-0.217307	0	0	0	0	0	0	0	0	0	0	0	0	0	0	0	0	0	0	0
AKR1A1	105.887	99.7341	52.8015	56.1751	48.5553	52.6312	53.0011	53.2362	43.7198	82.7388	252.702	171.801	FALSE	4.67177	4.61248	3.9853	4.04612	3.90309	3.98213	3.989	3.99335	3.80042	4.4277	5.53616	5.15214	-0.0592865	0.0608162	0.0790409	0.00434478	-0.38402	0	0	0	0	0	0	0	0	0	0	0	0	0	0	0	0	0	0	0
AKR1B1	102.818	99.6977	70.8921	65.7987	89.5167	88.9187	97.4285	91.8837	58.9267	35.5166	48.7618	40.9304	FALSE	4.64264	4.61212	4.27517	4.20168	4.50553	4.49891	4.58933	4.53135	4.09312	3.59777	3.90725	3.73601	-0.0305136	-0.0734825	-0.00662787	-0.0579822	-0.171237	0	0	0	0	0	0	0	0	0	0	0	0	0	0	0	0	0	0	0
AKR7A2	48.7007	35.2367	38.6315	27.3041	58.3584	43.1566	74.9809	50.8048		12.6763	30.4329	13.6672	FALSE	3.90602	3.59007	3.67963	3.34301	4.08359	3.78774	4.33048	3.94748	0	2.61567	3.44785	2.68561	-0.315947	-0.336618	-0.295851	-0.383001	-0.762243	0	0	0	0	0	0	0	0	0	0	0	0	0	0	0	0	0	0	0
AKT2	18.2797	30.0259	17.9723	18.7933	18.7318	21.981	24.9417	29.9454		9.3645	17.242	11.069	FALSE	2.95905	3.43482	2.94298	2.98534	2.98223	3.13467	3.25585	3.43222	0	2.33839	2.90373	2.49064	0.47577	0.0423629	0.152437	0.176372	-0.413088	0	0	0	0	0	0	0	0	0	0	0	0	0	0	0	0	0	0	0
AKTIP	14.9848	12.4622	37.7105	20.2088	24.8069		24.474				7.04008		FALSE	2.77164	2.59989	3.65611	3.05441	3.25064	0	3.23766	0	0	0	2.08444	0	-0.171754	-0.601697	-3.25064	-3.23766	-2.08444	0	0	0	0	0	0	0	0	0	0	0	0	0	0	0	0	0	0	0
AL022311.1	16.6097	14.357	15.4374	13.3449						6.28107			FALSE	2.86845	2.73157	2.79956	2.6634	0	0	0	0	0	1.98528	0	0	-0.136876	-0.136164				0	0	0	0	0	0	0	0	0	0	0	0	0	0	0	0	0	0	0
AL033543.1	23.741	22.6652	19.2482	16.5676	21.4012	19.0912	27.1241	21.7552		7.13758	7.85524	6.40649	FALSE	3.20846	3.164	3.00806	2.86606	3.10911	3.00028	3.33663	3.12479	0	2.09649	2.18101	2.00236	-0.0444585	-0.142006	-0.108829	-0.211833	-0.178653	0	0	0	0	0	0	0	0	0	0	0	0	0	0	0	0	0	0	0
AL034397.3	12.6378										16.6492		FALSE	2.61285	0	0	0	0	0	0	0	0	0	2.87069	0	-2.61285				-2.87069	0	0	0	0	0	0	0	0	0	0	0	0	0	0	0	0	0	0	0
AL096870.2	39.087	37.4231	41.7072	40.0169	63.8353	59.8318	83.7105	67.825	29.5991	14.5607	17.2667	12.4571	FALSE	3.69105	3.64866	3.75437	3.71399	4.17185	4.10811	4.43924	4.23157	3.42097	2.74475	2.90508	2.5995	-0.0423933	-0.0403822	-0.0637367	-0.207673	-0.305576	0	0	0	0	0	0	0	0	0	0	0	0	0	0	0	0	0	0	0
AL117339.5	39.764	28.8963	29.6158	18.7933	34.0578	24.1128	43.1803	24.4426			7.21299		FALSE	3.7078	3.39773	3.42152	2.98534	3.557	3.22338	3.78828	3.23642	0	0	2.10572	0	-0.310065	-0.436175	-0.333621	-0.551854	-2.10572	0	0	0	0	0	0	0	0	0	0	0	0	0	0	0	0	0	0	0
AL121944.1	19.047	13.4461											FALSE	2.99808	2.67042	0	0	0	0	0	0	0	0	0	0	-0.327657					0	0	0	0	0	0	0	0	0	0	0	0	0	0	0	0	0	0	0
AL139020.1	15.3008												FALSE	2.79121	0	0	0	0	0	0	0	0	0	0	0	-2.79121					0	0	0	0	0	0	0	0	0	0	0	0	0	0	0	0	0	0	0
AL157938.3	23.7862	19.2399	24.3264	20.1376	28.8571	24.6339	42.4009	26.2342		6.33817	9.23856	6.65563	FALSE	3.21029	3.00766	3.23185	3.05105	3.39642	3.24391	3.77048	3.30447	0	1.99309	2.32616	2.03544	-0.20263	-0.180795	-0.152507	-0.466006	-0.290719	0	0	0	0	0	0	0	0	0	0	0	0	0	0	0	0	0	0	0
AL162390.1	14.2175	10.8589	13.3335										FALSE	2.72245	2.47308	2.6626	0	0	0	0	0	0	0	0	0	-0.249372	-2.6626				0	0	0	0	0	0	0	0	0	0	0	0	0	0	0	0	0	0	0
AL353194.1	11.4643	9.83858											FALSE	2.52287	2.38311	0	0	0	0	0	0	0	0	0	0	-0.139757					0	0	0	0	0	0	0	0	0	0	0	0	0	0	0	0	0	0	0
AL353763.2	13.36	8.70897									13.6602	7.61661	FALSE	2.66445	2.27305	0	0	0	0	0	0	0	0	2.68514	2.15369	-0.391395				-0.531446	0	0	0	0	0	0	0	0	0	0	0	0	0	0	0	0	0	0	0
AL355472.1	11.1935	12.4986	19.8903	19.8705	17.213	18.3333	21.6681	17.7881		14.1039		6.94037	FALSE	2.5009	2.60259	3.03929	3.03834	2.90213	2.96183	3.12096	2.93322	0	2.71495	0	2.07196	0.101687	-0.000951262	0.0596932	-0.187737	2.07196	0	0	0	0	0	0	0	0	0	0	0	0	0	0	0	0	0	0	0
AL355816.2	10.6067	11.114	14.5755	12.695									FALSE	2.45159	2.49436	2.7457	2.61703	0	0	0	0	0	0	0	0	0.0427724	-0.128669				0	0	0	0	0	0	0	0	0	0	0	0	0	0	0	0	0	0	0
AL390719.1	40.8924	30.6818								15.9882	28.8273	26.9073	FALSE	3.7351	3.45574	0	0	0	0	0	0	0	2.83252	3.39542	3.32889	-0.279361				-0.0665359	0	0	0	0	0	0	0	0	0	0	0	0	0	0	0	0	0	0	0
AL390728.6	15.3459	12.4622			17.1209	13.4539	25.5652	17.4041		10.221	9.7326	11.9944	FALSE	2.79398	2.59989	0	0	2.89707	2.67096	3.2796	2.91258	0	2.41779	2.37329	2.56452	-0.194092		-0.226105	-0.367027	0.191231	0	0	0	0	0	0	0	0	0	0	0	0	0	0	0	0	0	0	0
AL391244.1	25.6818	21.4991	21.8337	20.2355	26.6019	25.9603	35.8537	26.3622		6.28107	10.3501	6.58445	FALSE	3.28398	3.11348	3.12824	3.05567	3.31788	3.29437	3.60696	3.30916	0	1.98528	2.42923	2.0261	-0.170507	-0.0725661	-0.0235185	-0.297794	-0.403131	0	0	0	0	0	0	0	0	0	0	0	0	0	0	0	0	0	0	0
AL392172.1	19.8594	13.9927								7.42308	18.5265	6.40649	FALSE	3.03781	2.70756	0	0	0	0	0	0	0	2.13098	2.97177	2.00236	-0.330246				-0.969417	0	0	0	0	0	0	0	0	0	0	0	0	0	0	0	0	0	0	0
AL445472.1	14.5786	10.6402											FALSE	2.7459	2.45447	0	0	0	0	0	0	0	0	0	0	-0.291431					0	0	0	0	0	0	0	0	0	0	0	0	0	0	0	0	0	0	0
AL450405.1	17.6027	15.0494	16.9837	14.5913									FALSE	2.92331	2.77567	2.88946	2.74671	0	0	0	0	0	0	0	0	-0.147634	-0.142754				0	0	0	0	0	0	0	0	0	0	0	0	0	0	0	0	0	0	0
AL645924.2	20.7621	16.9442	24.394	19.8794	33.9197	30.3186	33.6713	25.7223		7.30888	8.71981	6.798	FALSE	3.08017	2.88727	3.23451	3.03876	3.55305	3.44421	3.54591	3.2855	0	2.11732	2.27417	2.05387	-0.192903	-0.19575	-0.108839	-0.260413	-0.220299	0	0	0	0	0	0	0	0	0	0	0	0	0	0	0	0	0	0	0
AL662844.4	21.3489	26.8557	25.0699	30.5624	26.9701	33.3505	32.5801	43.5104		5.93846		5.97939	FALSE	3.10678	3.32704	3.26078	3.45197	3.33113	3.53662	3.51393	3.79572	0	1.93708	0	1.94296	0.220261	0.191185	0.20548	0.281789	1.94296	0	0	0	0	0	0	0	0	0	0	0	0	0	0	0	0	0	0	0
ALAS1	14.3529	11.2962	14.1615			14.2592	21.6681	20.3475		7.76568	29.0002	28.2597	FALSE	2.73131	2.50929	2.71876	0	0	2.72518	3.12096	3.06093	0	2.17084	3.4012	3.37621	-0.222021	-2.71876	2.72518	-0.0600237	-0.0249906	0	0	0	0	0	0	0	0	0	0	0	0	0	0	0	0	0	0	0
ALCAM	12.2767	8.81829								26.4376	91.5704	47.3369	FALSE	2.58601	2.28425	0	0	0	0	0	0	0	3.31191	4.52797	3.87819	-0.301767				-0.649775	0	0	0	0	0	0	0	0	0	0	0	0	0	0	0	0	0	0	0
ALDH16A1	20.8073	15.1587									21.639	8.64876	FALSE	3.08224	2.78246	0	0	0	0	0	0	0	0	3.11967	2.26683	-0.299784				-0.852843	0	0	0	0	0	0	0	0	0	0	0	0	0	0	0	0	0	0	0
ALDH2	21.1683	12.4258									21.0955	7.11832	FALSE	3.09867	2.59718	0	0	0	0	0	0	0	0	3.09538	2.09412	-0.501489				-1.00125	0	0	0	0	0	0	0	0	0	0	0	0	0	0	0	0	0	0	0
ALDH6A1	13.1794	11.697	17.0428	13.8435									FALSE	2.65179	2.54136	2.89275	2.69756	0	0	0	0	0	0	0	0	-0.110428	-0.195189				0	0	0	0	0	0	0	0	0	0	0	0	0	0	0	0	0	0	0
ALDH9A1	35.8824	25.3981	30.8072	23.8499	33.7356	28.5184	44.1156	28.9216		12.505	29.7906	16.1942	FALSE	3.60773	3.27329	3.45969	3.21285	3.54777	3.38501	3.80923	3.39858	0	2.60306	3.42721	2.84457	-0.334441	-0.246839	-0.16275	-0.410648	-0.582639	0	0	0	0	0	0	0	0	0	0	0	0	0	0	0	0	0	0	0
ALDOC	11.013												FALSE	2.48599	0	0	0	0	0	0	0	0	0	0	0	-2.48599					0	0	0	0	0	0	0	0	0	0	0	0	0	0	0	0	0	0	0
ALG13	32.5875	34.5079	25.5685	32.0759	29.1332	32.024	31.9565	36.8558		23.7539	46.2669	28.9716	FALSE	3.51415	3.56976	3.27973	3.4988	3.40563	3.49723	3.49519	3.63379	0	3.20898	3.85581	3.40025	0.0556015	0.219079	0.0916075	0.138596	-0.455561	0	0	0	0	0	0	0	0	0	0	0	0	0	0	0	0	0	0	0
ALG2	34.2575	25.1431	19.6538	18.4906	24.4848	26.2445	29.93	27.002		18.0438	43.4509	31.0715	FALSE	3.56268	3.26358	3.0279	2.96993	3.23808	3.30485	3.43173	3.33228	0	2.94674	3.79438	3.46797	-0.299095	-0.0579655	0.0667717	-0.0994506	-0.326417	0	0	0	0	0	0	0	0	0	0	0	0	0	0	0	0	0	0	0
ALG3	23.6959	24.7422	21.2	25.0251	22.5057	24.1128		23.6748		10.5636	25.5913	12.6706	FALSE	3.20664	3.24813	3.10009	3.25906	3.15724	3.22338	0	3.20578	0	2.44786	3.28058	2.61525	0.0414949	0.158966	0.0661313	3.20578	-0.665335	0	0	0	0	0	0	0	0	0	0	0	0	0	0	0	0	0	0	0
ALG5	56.5994	53.3834	45.8137	48.0381	59.509	56.9895	57.3659	64.6257	37.2026	56.8151	84.8267	51.2519	FALSE	4.05351	3.99606	3.84618	3.8926	4.10279	4.06026	4.06673	4.18397	3.6429	4.05725	4.45233	3.95608	-0.057452	0.0464224	-0.0425312	0.117236	-0.496254	0	0	0	0	0	0	0	0	0	0	0	0	0	0	0	0	0	0	0
ALG6	19.2727	15.8146	16.1725	14.3687	22.3216	19.2807	27.1241	20.7314			7.87995		FALSE	3.00927	2.82225	2.84331	2.73233	3.14938	3.00967	3.33663	3.07876	0	0	2.1838	0	-0.187025	-0.110977	-0.139711	-0.257868	-2.1838	0	0	0	0	0	0	0	0	0	0	0	0	0	0	0	0	0	0	0
ALG8	27.8935	31.7385	21.5296	24.0191	22.1375	25.8182	23.2269	21.7552		10.2781	15.6858	9.3606	FALSE	3.36362	3.48855	3.11483	3.21964	3.14146	3.28908	3.18747	3.12479	0	2.42286	2.81456	2.33801	0.124938	0.10481	0.147623	-0.0626724	-0.476547	0	0	0	0	0	0	0	0	0	0	0	0	0	0	0	0	0	0	0
ALKBH2	17.6929	12.8266		12.9176									FALSE	2.92815	2.62659	0	2.63315	0	0	0	0	0	0	0	0	-0.301552	2.63315				0	0	0	0	0	0	0	0	0	0	0	0	0	0	0	0	0	0	0
ALKBH3	11.013	9.07336				13.4539		20.9874					FALSE	2.48599	2.30989	0	0	0	2.67096	0	3.09047	0	0	0	0	-0.176091		2.67096	3.09047		0	0	0	0	0	0	0	0	0	0	0	0	0	0	0	0	0	0	0
ALKBH4	12.5024	9.14624			17.213	14.7803	20.421	19.0678			8.25048		FALSE	2.60287	2.3171	0	0	2.90213	2.75876	3.06437	2.99912	0	0	2.22468	0	-0.285765		-0.143371	-0.0652565	-2.22468	0	0	0	0	0	0	0	0	0	0	0	0	0	0	0	0	0	0	0
ALKBH5	58.2242	49.448	59.2654	49.0708	79.3454	64.4744	71.5515	58.9949	35.5733	18.2151	38.9057	20.8923	FALSE	4.08133	3.92094	4.09876	3.91344	4.38633	4.18166	4.2843	4.09426	3.59932	2.9557	3.68652	3.08613	-0.160388	-0.18532	-0.204676	-0.190036	-0.600385	0	0	0	0	0	0	0	0	0	0	0	0	0	0	0	0	0	0	0
ALKBH6	17.8735	14.102	17.8033	14.1283	29.6395	22.5021	43.9597	27.3859			11.7829	6.33531	FALSE	2.93776	2.71483	2.93403	2.71657	3.42229	3.15709	3.80577	3.34589	0	0	2.54811	1.9927	-0.222933	-0.217462	-0.2652	-0.459873	-0.555406	0	0	0	0	0	0	0	0	0	0	0	0	0	0	0	0	0	0	0
ALKBH7	76.3234	56.2621	83.0426	65.1577	69.082	54.1471	63.6013	46.0698	43.9914	29.4068	74.5754	31.0003	FALSE	4.348	4.04764	4.43132	4.19204	4.24967	4.01	4.16823	3.85163	3.80647	3.41467	4.32513	3.46575	-0.300357	-0.239282	-0.239662	-0.316603	-0.859386	0	0	0	0	0	0	0	0	0	0	0	0	0	0	0	0	0	0	0
ALOX12-AS1	13.4954	10.6038								6.22397	10.449	6.83359	FALSE	2.67383	2.45133	0	0	0	0	0	0	0	1.9774	2.4379	2.05842	-0.222497				-0.379478	0	0	0	0	0	0	0	0	0	0	0	0	0	0	0	0	0	0	0
ALOX5	42.5172	38.3705								7.48018	34.1382	12.8842	FALSE	3.77316	3.67302	0	0	0	0	0	0	0	2.13773	3.55929	2.63075	-0.100141				-0.92854	0	0	0	0	0	0	0	0	0	0	0	0	0	0	0	0	0	0	0
ALOX5AP	168.354	171.228	176.275	296.125	346.791	577.806	943.575	1190.14	217.513	280.307	250.503	224.476	FALSE	5.13199	5.14882	5.1777	5.69415	5.8516	6.36097	6.85074	7.08266	5.38684	5.63945	5.52746	5.41822	0.0168282	0.51645	0.509366	0.231928	-0.109241	0	0	0	0	0	0	0	0	0	0	0	0	0	0	0	0	0	0	0
AMD1	67.5672	73.9716	63.5156	64.3476	62.9608	52.6786	47.0774	40.0551	59.7413	79.7696	93.9418	111.936	FALSE	4.22781	4.31711	4.16691	4.17972	4.15827	3.98301	3.87281	3.71492	4.10662	4.3916	4.55326	4.72682	0.0892951	0.0128137	-0.175258	-0.157897	0.173554	0	0	0	0	0	0	0	0	0	0	0	0	0	0	0	0	0	0	0
AMDHD2	20.3108	13.9198	17.4062		22.0455		23.6946			7.65148	38.5846	21.4973	FALSE	3.05921	2.70269	2.91269	0	3.13747	0	3.20658	0	0	2.15773	3.67844	3.1134	-0.356525	-2.91269	-3.13747	-3.20658	-0.565042	0	0	0	0	0	0	0	0	0	0	0	0	0	0	0	0	0	0	0
AMFR	38.1843	35.9291	17.3048	14.5111	22.2756	19.7071	23.5387	16.8923		9.65	24.2327	14.8061	FALSE	3.66828	3.609	2.90716	2.74156	3.14741	3.03048	3.20025	2.88437	0	2.36556	3.22814	2.7604	-0.0592766	-0.165603	-0.116931	-0.315884	-0.467743	0	0	0	0	0	0	0	0	0	0	0	0	0	0	0	0	0	0	0
AMN1	18.9567	18.3654	14.2967	14.6714	18.3636	16.6279	23.0711	21.3713		5.82426	9.31266	7.01155	FALSE	2.99357	2.96349	2.72764	2.75184	2.96339	2.86948	3.18101	3.10778	0	1.92048	2.33337	2.08088	-0.0300804	0.0241991	-0.0939137	-0.0732328	-0.252488	0	0	0	0	0	0	0	0	0	0	0	0	0	0	0	0	0	0	0
AMPD3	12.6378										41.3265	19.433	FALSE	2.61285	0	0	0	0	0	0	0	0	0	3.74541	3.01715	-2.61285				-0.728261	0	0	0	0	0	0	0	0	0	0	0	0	0	0	0	0	0	0	0
AMZ2	33.7159	31.0826	36.2319	38.1118	44.183	41.2143	60.1718	47.3495		16.445	15.0188	14.0943	FALSE	3.5472	3.46832	3.61716	3.66642	3.81072	3.74276	4.11369	3.87846	0	2.85905	2.77376	2.71432	-0.0788824	0.0492593	-0.0679621	-0.23523	-0.0594491	0	0	0	0	0	0	0	0	0	0	0	0	0	0	0	0	0	0	0
ANAPC10	25.05	29.2971	23.9039	26.8501	34.472	36.9508	37.7243	45.8139		11.7056	25.122	18.8991	FALSE	3.26002	3.41105	3.21502	3.32684	3.56874	3.63629	3.65647	3.84618	0	2.54204	3.26278	2.99068	0.151036	0.111811	0.067547	0.189712	-0.272099	0	0	0	0	0	0	0	0	0	0	0	0	0	0	0	0	0	0	0
ANAPC11	146.418	129.724	118.565	109.012	179.171	163.436	217.928	202.451	80.3793	116.485	309.269	158.205	FALSE	4.99327	4.87308	4.78386	4.70059	5.19391	5.10252	5.38874	5.31543	4.39912	4.76631	5.73744	5.07019	-0.120188	-0.0832712	-0.0913865	-0.0733167	-0.66725	0	0	0	0	0	0	0	0	0	0	0	0	0	0	0	0	0	0	0
ANAPC13	46.6697	45.7312	53.638	54.3767	53.2498	51.6364	44.4274	37.2398	28.7845	32.0334	63.583	40.1829	FALSE	3.86429	3.84441	4.00073	4.01416	3.9936	3.96341	3.81612	3.64388	3.39399	3.49752	4.16795	3.71802	-0.019883	0.0134298	-0.0301919	-0.172239	-0.449927	0	0	0	0	1	0.693147	2	1.09861	2	1.09861	0	0	0	0	0	0	0	0	0
ANAPC15	33.6708	30.2445	38.547	32.521	46.3002	39.7458	41.4656	30.0733		29.2355	46.835	26.3022	FALSE	3.5459	3.44184	3.67749	3.51217	3.85651	3.70735	3.74869	3.43635	0	3.40902	3.86776	3.30697	-0.104052	-0.165319	-0.149161	-0.312343	-0.560791	0	0	0	0	0	0	0	0	0	0	0	0	0	0	0	0	0	0	0
ANAPC16	345.689	298.838	264.641	244.232	297.085	265.098	332.504	275.651	173.793	109.348	169.752	98.5888	FALSE	5.84843	5.70324	5.58215	5.50221	5.69738	5.58387	5.80965	5.62276	5.1636	4.70364	5.14021	4.60105	-0.145187	-0.0799404	-0.113513	-0.186898	-0.539165	0	0	0	0	1	0.693147	0	0	0	0	0	0	0	0	0	0	0	0	0
ANAPC2	10.9678	9.76571									8.62101		FALSE	2.48222	2.37637	0	0	0	0	0	0	0	0	2.26395	0	-0.105856				-2.26395	0	0	0	0	0	0	0	0	0	0	0	0	0	0	0	0	0	0	0
ANAPC4	22.4773	19.0577	19.1806	18.4194	27.7985	23.639	27.9035	22.779		7.42308	14.179	9.85888	FALSE	3.15603	2.99861	3.00472	2.96627	3.36032	3.20433	3.36396	3.1688	0	2.13098	2.71991	2.38498	-0.157419	-0.0384498	-0.155992	-0.195162	-0.334927	0	0	0	0	0	0	0	0	0	0	0	0	0	0	0	0	0	0	1
ANAPC5	89.6382	77.5062	85.0451	71.6833	108.11	82.3339	120.032	83.6935	48.8793	29.1213	50.1698	28.2953	FALSE	4.50688	4.36318	4.45487	4.28611	4.69236	4.42286	4.79605	4.43904	3.90961	3.40523	3.93515	3.37743	-0.143699	-0.168761	-0.269504	-0.357015	-0.557721	0	0	0	0	0	0	0	0	0	0	0	0	0	0	0	0	0	0	0
ANAPC7	17.0611	16.2519	15.6233	14.7604	21.7233	18.7596	22.9152	21.6272		6.73787	13.1415	7.97252	FALSE	2.89376	2.84792	2.81081	2.7575	3.12339	2.98364	3.17451	3.11915	0	2.04613	2.64911	2.19417	-0.0458365	-0.0533035	-0.139751	-0.0553599	-0.454945	0	0	0	0	0	0	0	0	0	0	0	0	0	0	0	0	0	0	0
ANGEL2	19.1373	19.0213	18.3863	18.4728	28.1667	23.6864	32.4242	27.3859		10.0497	13.6602	12.4215	FALSE	3.00257	2.99679	2.96457	2.96902	3.37303	3.20625	3.50928	3.34589	0	2.4024	2.68514	2.59686	-0.00577721	0.00445021	-0.166775	-0.163386	-0.0882817	0	0	0	0	3	1.38629	0	0	0	0	0	0	0	0	0	0	0	0	0
ANGPT2	11.7803	10.6767				13.5012							FALSE	2.5479	2.45759	0	0	0	2.67423	0	0	0	0	0	0	-0.0903068		2.67423			0	0	0	0	0	0	0	0	0	0	0	0	0	0	0	0	0	0	0
ANKH	19.8143	19.495	53.9168	32.6723	43.8149	29.7975	66.0955	35.96		13.4757	19.6628	10.7131	FALSE	3.03564	3.02018	4.00582	3.51668	3.80254	3.42743	4.20612	3.60984	0	2.67247	3.02834	2.46071	-0.0154602	-0.489144	-0.375106	-0.596279	-0.56763	0	0	0	0	0	0	0	0	0	0	0	0	0	0	0	0	0	0	0
ANKIB1	13.6759	23.4304	12.7842	20.6005	21.079	36.6665	23.6946	49.653		16.445	16.6492	23.2413	FALSE	2.68621	3.19583	2.62353	3.07272	3.09463	3.62877	3.20658	3.925	0	2.85905	2.87069	3.18806	0.50962	0.44919	0.534146	0.718414	0.31737	0	0	0	0	0	0	0	0	0	0	0	0	0	0	0	0	0	0	0
ANKLE2	42.8783	36.3663	31.4156	28.4258	44.5973	37.2824	46.298	33.1447		12.2766	26.8758	19.611	FALSE	3.78142	3.62077	3.47864	3.38187	3.81985	3.64499	3.85647	3.53061	0	2.58601	3.32776	3.02582	-0.16065	-0.0967667	-0.174858	-0.325862	-0.301935	0	0	0	0	0	0	0	0	0	0	0	0	0	0	0	0	0	0	0
ANKRA2	19.5886	16.1426	25.4586	21.9359	34.6101	29.229	41.1538	34.2964		7.48018	11.8323	7.83016	FALSE	3.02474	2.84156	3.27558	3.1327	3.57263	3.4088	3.74132	3.56378	0	2.13773	2.55196	2.17817	-0.183174	-0.14288	-0.163826	-0.177543	-0.37379	0	0	0	0	0	0	0	0	0	0	0	0	0	0	0	0	0	0	0
ANKRD10	74.4277	58.1205	37.719	30.7049	43.5847	33.0188	62.3542	43.2544	39.9181	23.5826	28.7779	23.8464	FALSE	4.32317	4.07958	3.65633	3.45647	3.79739	3.52691	4.14874	3.78996	3.71157	3.20204	3.39377	3.21271	-0.243597	-0.19986	-0.270477	-0.358786	-0.181053	0	0	0	0	0	0	0	0	0	0	0	0	0	0	0	0	0	0	0
ANKRD11	100.516	99.3333	97.7956	82.7937	127.947	106.21	161.186	110.568	59.1982	38.7713	63.9041	40.1118	FALSE	4.62021	4.6085	4.59305	4.42836	4.8594	4.67479	5.08874	4.71463	4.09764	3.68315	4.17291	3.71629	-0.0117169	-0.164696	-0.184612	-0.374112	-0.456617	0	0	0	0	0	0	0	0	0	0	0	0	0	0	0	0	0	0	0
ANKRD12	253.027	283.096	319.386	347.858	350.841	354.206	316.292	309.436	263.948	152.915	185.166	190.913	FALSE	5.53744	5.64931	5.76953	5.85466	5.86318	5.8727	5.75982	5.73798	5.57953	5.0364	5.22664	5.25704	0.111872	0.085138	0.00951971	-0.0218456	0.0304037	0	0	0	0	0	0	0	0	0	0	0	0	0	0	0	0	0	0	0
ANKRD13A	32.0459	33.0868	16.9583	16.2471	19.3761	17.8595	27.9035	18.8118		13.3044	29.6671	23.3481	FALSE	3.4979	3.52891	2.88805	2.84765	3.01436	2.93702	3.36396	2.98628	0	2.66057	3.42319	3.19245	0.0310128	-0.0404077	-0.0773438	-0.377684	-0.230738	0	0	0	0	0	0	0	0	0	0	0	0	0	0	0	0	0	0	0
ANKRD13C	12.0059	13.0088		11.6623	17.8573	14.5908	20.7328	18.6839		6.56657	9.60909	7.43865	FALSE	2.56541	2.63969	0	2.53863	2.9369	2.74668	3.07882	2.9798	0	2.02374	2.36171	2.13282	0.0742803	2.53863	-0.190218	-0.0990223	-0.228889	0	0	0	0	0	0	0	0	0	0	0	0	0	0	0	0	0	0	0
ANKRD13D	24.9597	16.507	30.8495	17.2887	49.752	30.3186	53.3129	25.8503		7.59438	22.6024	5.97939	FALSE	3.25654	2.8626	3.46102	2.90629	3.92695	3.44421	3.99476	3.29028	0	2.15111	3.16135	1.94296	-0.393946	-0.554735	-0.482738	-0.704485	-1.21838	0	0	0	0	0	0	0	0	0	0	0	0	0	0	0	0	0	0	0
ANKRD17	23.2897	23.1753	19.7805	19.9061	27.7985	27.7131	33.8272	33.0167		15.5885	24.9984	17.5823	FALSE	3.19005	3.18533	3.03401	3.04004	3.36032	3.35735	3.5504	3.52685	0	2.80871	3.25804	2.92221	-0.00471921	0.00602556	-0.00297027	-0.0235463	-0.33583	0	0	0	0	0	0	0	0	0	0	0	0	0	0	0	0	0	0	0
ANKRD26	13.9467	13.2274	13.4518	12.4547		13.8802				6.45237			FALSE	2.70449	2.65517	2.67082	2.59933	0	2.70003	0	0	0	2.00853	0	0	-0.049321	-0.0714902	2.70003			0	0	0	0	0	0	0	0	0	0	0	0	0	0	0	0	0	0	0
ANKRD36	14.5786	11.9521	27.1908	17.5202	34.9782	24.4444	33.6713	19.9636					FALSE	2.7459	2.56125	3.339	2.91886	3.58291	3.23649	3.54591	3.04279	0	0	0	0	-0.184645	-0.420133	-0.34642	-0.503125		0	0	0	0	0	0	0	0	0	0	0	0	0	0	0	0	0	0	0
ANKRD36BP1	24.5083	32.9775	17.6427	16.0157	28.673	24.776	36.3213	35.5761		8.73639	9.8067	12.03	FALSE	3.23901	3.5257	2.92546	2.83414	3.39024	3.24944	3.61957	3.5994	0	2.27587	2.38017	2.56725	0.286693	-0.0913222	-0.140793	-0.0201693	0.187085	0	0	1	0.693147	15	2.77259	4	1.60944	0	0	0	0	0	0	0	0	0	0	0
ANKRD36C	18.6408	16.7256	27.1823	20.8409	36.6811	26.6235	36.9449	22.395		6.50947			FALSE	2.97761	2.87501	3.3387	3.08378	3.62916	3.31867	3.63613	3.15252	0	2.01616	0	0	-0.102598	-0.254913	-0.310492	-0.48361		0	0	0	0	0	0	0	0	1	0.693147	0	0	0	0	0	0	0	0	0
ANKRD39	13.2246	9.65639	16.1556		24.5308	15.0646	28.0594				10.7207		FALSE	2.65497	2.36616	2.84233	0	3.23989	2.77661	3.36934	0	0	0	2.46135	0	-0.288811	-2.84233	-0.46327	-3.36934	-2.46135	0	0	0	0	0	0	0	0	0	0	0	0	0	0	0	0	0	0	0
ANKRD40	29.9245	31.7385	27.3513	30.233	38.4761	40.8827	43.4921	42.1027		14.6178	33.6195	19.7533	FALSE	3.43155	3.48855	3.34467	3.44148	3.67569	3.73487	3.79531	3.76359	0	2.74841	3.54442	3.03271	0.0570029	0.0968025	0.0591788	-0.0317257	-0.511708	0	0	0	0	0	0	0	0	0	0	0	0	0	0	0	0	0	0	0
ANKRD44	73.2091	52.9826	52.2523	37.6845	68.4837	54.4787	81.9958	72.176	30.4138	22.3263	39.8197	34.4527	FALSE	4.30689	3.98866	3.97504	3.65544	4.24109	4.016	4.41879	4.29287	3.44725	3.14958	3.70916	3.5682	-0.318225	-0.319602	-0.225093	-0.125922	-0.140965	0	0	0	0	0	0	0	0	0	0	0	0	0	0	0	0	0	0	0
ANKRD46	19.2275	19.6772	22.9575	20.3601	27.8905	20.8914	28.8388	25.4664					FALSE	3.00704	3.02903	3.17628	3.06153	3.36351	3.08609	3.39581	3.27587	0	0	0	0	0.0219853	-0.114758	-0.27742	-0.119936		0	0	0	0	0	0	0	0	0	0	0	0	0	0	0	0	0	0	0
ANKRD49	63.6856	59.0315	67.1151	62.2822	86.7092	75.2754	82.9311	69.6166	48.6077	35.2882	38.7081	32.2816	FALSE	4.16954	4.09487	4.2212	4.1476	4.47403	4.33435	4.43	4.25727	3.90415	3.59149	3.68155	3.505	-0.0746686	-0.0735951	-0.139677	-0.172731	-0.17655	0	0	0	0	0	0	0	0	0	0	0	0	0	0	0	0	0	0	0
ANKRD54	11.1935	9.36488	14.1953								7.60822		FALSE	2.5009	2.33842	2.72099	0	0	0	0	0	0	0	2.15272	0	-0.16248	-2.72099			-2.15272	0	0	0	0	0	0	0	0	0	0	0	0	0	0	0	0	0	0	0
ANKS3	15.5716	11.4783	15.8514	12.0808	19.146	13.6907	21.5122						FALSE	2.80769	2.524	2.82444	2.57114	3.00301	2.68722	3.11406	0	0	0	0	0	-0.283695	-0.253294	-0.315788	-3.11406		0	0	0	0	0	0	0	0	0	0	0	0	0	0	0	0	0	0	0
ANKZF1	27.6227	16.4705	37.212	21.464	43.3546	24.7286	48.9481	23.5468			8.07756		FALSE	3.3542	2.86051	3.64315	3.11192	3.79222	3.2476	3.91098	3.20058	0	0	2.20581	0	-0.493684	-0.531234	-0.544613	-0.710403	-2.20581	0	0	0	0	0	0	0	0	0	0	0	0	0	0	0	0	0	0	0
ANP32A	120.962	84.211	83.5749	60.1189	108.755	79.0178	140.141	94.699	55.9396	34.5459	90.4588	34.7374	FALSE	4.80371	4.44513	4.43764	4.11282	4.69825	4.38225	4.94976	4.56121	4.04199	3.57082	4.51589	3.5762	-0.358579	-0.324817	-0.315999	-0.388552	-0.93969	0	0	0	0	0	0	0	0	0	0	0	0	0	0	0	0	0	0	0
ANP32B	197.782	158.219	208.308	172.834	146.034	114.737	131.1	93.1634	109.435	70.2909	120.126	69.8308	FALSE	5.29221	5.07028	5.34381	5.1581	4.99067	4.75132	4.88356	4.54503	4.70443	4.26677	4.79683	4.26029	-0.221927	-0.185705	-0.239345	-0.338526	-0.536538	0	0	0	0	0	0	0	0	0	0	0	0	0	0	0	0	0	0	0
ANP32E	115.32	96.9647	100.381	93.3788	123.897	105.783	106.937	92.7795	73.3189	30.0349	30.4329	26.4802	FALSE	4.75635	4.58461	4.61889	4.54732	4.82749	4.6708	4.68155	4.54095	4.30837	3.43511	3.44785	3.31346	-0.171738	-0.071571	-0.156683	-0.140606	-0.134391	0	0	0	0	0	0	0	0	0	0	0	0	0	0	0	0	0	0	0
ANTXR2	15.5716	14.2113	35.6235	30.4111	19.2841	20.7967				31.234	26.3324	65.7733	FALSE	2.80769	2.72204	3.60069	3.44716	3.00984	3.08176	0	0	0	3.47302	3.30807	4.2013	-0.0856523	-0.153529	0.0719214		0.893232	0	0	0	0	0	0	1	0.693147	0	0	0	0	0	0	0	0	0	0	0
ANXA1	71.1329	284.554	680.023	994.655	990.345	1447.85	746.848	1313.63	618.866	642.553	575.631	662.823	FALSE	4.27851	5.65443	6.5236	6.9034	6.89906	7.27853	6.6172	7.18131	6.4295	6.467	6.3572	6.49802	1.37592	0.379804	0.379467	0.564111	0.140812	0	0	0	0	0	0	0	0	0	0	0	0	0	0	0	0	0	0	0
ANXA11	99.1617	85.8872	111.999	89.8445	124.587	100.004	127.67	94.1872	52.1379	52.8752	139.962	96.6668	FALSE	4.60679	4.46461	4.72738	4.50915	4.833	4.61516	4.85725	4.55585	3.97289	3.98667	4.94849	4.58156	-0.142175	-0.218233	-0.217839	-0.301408	-0.366926	0	0	0	0	0	0	0	0	0	0	0	0	0	0	0	0	0	0	0
ANXA2	210.375	199.031	151.383	129.924	158.645	178.548	62.5101	79.0865	121.384	592.99	1155.86	881.498	FALSE	5.35363	5.29847	5.0264	4.87461	5.07295	5.19044	4.1512	4.38311	4.80716	6.38686	7.05346	6.78276	-0.0551595	-0.151782	0.117492	0.231908	-0.270706	4	1.60944	0	0	0	0	0	0	0	0	0	0	1	0.693147	0	0	0	0	0
ANXA2R	30.421	116.095	92.1766	176.929	106.73	165.094	80.7487	163.036	120.84	104.437	13.018	78.1236	FALSE	3.44748	4.76299	4.5345	5.18139	4.67963	5.11256	4.40365	5.10009	4.80271	4.65811	2.64034	4.37101	1.31551	0.646889	0.43293	0.696435	1.73067	0	0	0	0	0	0	0	0	0	0	0	0	0	0	0	0	0	0	0
ANXA4	36.5143	29.8437	16.7386	14.6358	35.7146	34.061	43.0244	41.5908		89.2483	134.255	174.043	FALSE	3.62472	3.42893	2.87575	2.74956	3.60318	3.55709	3.78474	3.75164	0	4.50256	4.90717	5.16503	-0.195788	-0.126183	-0.0460847	-0.0331061	0.257866	0	0	6	1.94591	0	0	0	0	0	0	0	0	0	0	0	0	0	0	0
ANXA5	128.5	118.5	79.1389	68.8612	163.431	123.927	56.2747	44.4062	103.19	793.356	1296.29	1091.1	FALSE	4.86368	4.78332	4.38376	4.24651	5.10249	4.82773	4.04786	3.81565	4.64621	6.67753	7.16803	6.99585	-0.0803584	-0.137251	-0.274761	-0.232211	-0.172177	0	0	0	0	2	1.09861	5	1.79176	2	1.09861	0	0	0	0	0	0	0	0	0
ANXA6	138.655	91.5717	88.2137	93.0939	100.378	107.868	87.9194	76.0152	48.6077	23.0115	19.5887	19.7889	FALSE	4.93917	4.52798	4.49104	4.54429	4.61886	4.69013	4.48773	4.344	3.90415	3.17853	3.02474	3.03442	-0.411191	0.0532581	0.0712752	-0.143728	0.00967844	0	0	0	0	0	0	0	0	0	0	0	0	0	0	0	0	0	0	0
ANXA7	195.164	181.504	129.803	108.94	158	128.759	137.335	105.577	81.4655	75.7725	148.657	119.445	FALSE	5.27895	5.20677	4.87369	4.69994	5.06891	4.86568	4.92968	4.66886	4.41238	4.34085	5.00834	4.7912	-0.0721808	-0.173751	-0.203226	-0.260815	-0.217147	0	0	0	0	0	0	0	0	0	0	0	0	0	0	0	0	0	0	0
AP000347.1	11.5094	8.30814	13.1138				24.9417						FALSE	2.52648	2.23089	2.64715	0	0	0	3.25585	0	0	0	0	0	-0.295594	-2.64715		-3.25585		0	0	0	0	0	0	0	0	0	0	0	0	0	0	0	0	0	0	0
AP000769.1	38.2294	15.5231	18.1328		18.8698								FALSE	3.66943	2.80476	2.95141	0	2.9892	0	0	0	0	0	0	0	-0.864667	-2.95141	-2.9892			0	0	0	0	0	0	0	0	0	0	0	0	0	0	0	0	0	0	0
AP000873.2	10.6067	11.0411	12.7842	12.6149									FALSE	2.45159	2.48832	2.62353	2.61117	0	0	0	0	0	0	0	0	0.0367381	-0.0123603				0	0	0	0	0	0	0	0	0	0	0	0	0	0	0	0	0	0	0
AP001059.2	11.5997												FALSE	2.53367	0	0	0	0	0	0	0	0	0	0	0	-2.53367					0	0	0	0	0	0	0	0	0	0	0	0	0	0	0	0	0	0	0
AP001059.3	14.2175												FALSE	2.72245	0	0	0	0	0	0	0	0	0	0	0	-2.72245					0	0	0	0	0	0	0	0	0	0	0	0	0	0	0	0	0	0	0
AP001324.1	37.778	34.3257	46.3207	44.0409	30.3298	26.2919			29.056	15.303	11.4123	13.0977	FALSE	3.65785	3.56461	3.85695	3.80757	3.44457	3.30659	0	0	3.40306	2.79135	2.51869	2.64601	-0.0932427	-0.0493765	-0.13798		0.127322	0	0	0	0	0	0	0	0	0	0	0	0	0	0	0	0	0	0	0
AP002004.1	17.9638	124.003	29.1849	157.655	127.809	244.254	56.7423	148.831	87.4396	65.1518		36.2323	FALSE	2.94253	4.82833	3.40734	5.06673	4.85833	5.5023	4.05599	5.00951	4.48232	4.19195	0	3.61718	1.88581	1.65939	0.643967	0.953518	3.61718	0	0	0	0	0	0	0	0	0	0	0	0	0	0	0	0	0	0	0
AP002387.2	16.9256	10.2759	34.0012	17.3867	37.8317	21.1756	30.0859			6.56657			FALSE	2.88623	2.42266	3.55538	2.91163	3.65924	3.09899	3.43675	0	0	2.02374	0	0	-0.463569	-0.643755	-0.560243	-3.43675		0	0	0	0	0	0	0	0	0	0	0	0	0	0	0	0	0	0	0
AP1AR	10.9227	8.49033								10.7349	14.179	18.0094	FALSE	2.47844	2.25027	0	0	0	0	0	0	0	2.46257	2.71991	2.94493	-0.228169				0.225021	0	0	0	0	0	0	0	0	0	0	0	0	0	0	0	0	0	0	0
AP1B1	19.2727	12.0249									31.9891	14.6637	FALSE	3.00927	2.56687	0	0	0	0	0	0	0	0	3.49618	2.75135	-0.442408				-0.744829	0	0	0	0	0	0	0	0	0	0	0	0	0	0	0	0	0	0	0
AP1G1	16.1132	16.3612	14.0601	12.7217	22.6898	20.844	31.6448	25.9783		19.2429	38.634	27.3344	FALSE	2.83985	2.85424	2.71205	2.61898	3.16505	3.08393	3.48568	3.29503	0	3.0078	3.67969	3.34408	0.0143869	-0.0930692	-0.0811183	-0.190654	-0.335611	0	0	0	0	0	0	0	0	0	0	0	0	0	0	0	0	0	0	0
AP1G2	36.5143	37.5324	34.0772	32.8237	36.6811	31.645	36.3213	30.9691		8.79349	8.74452	7.61661	FALSE	3.62472	3.6515	3.55755	3.52116	3.62916	3.48569	3.61957	3.46477	0	2.28172	2.2767	2.15369	0.0267777	-0.0363904	-0.143467	-0.154794	-0.123013	0	0	0	0	0	0	0	0	0	0	0	0	0	0	0	0	0	0	0
AP1M1	22.6578	23.394	31.3818	24.6511	29.3173	25.3918	32.5801	24.9545		10.5065	19.07	14.6993	FALSE	3.16369	3.19434	3.4776	3.24459	3.41172	3.27305	3.51393	3.25634	0	2.44291	2.99922	2.75362	0.030643	-0.233008	-0.138664	-0.257589	-0.245606	0	0	0	0	0	0	0	0	0	0	0	0	0	0	0	0	0	0	0
AP1S1	39.448	29.8437	22.9237	19.2206	25.3592	23.4969	20.1092	19.1958		12.7905	48.4901	19.8601	FALSE	3.70002	3.42893	3.17487	3.0067	3.27182	3.19855	3.04971	3.00547	0	2.62398	3.90177	3.03784	-0.271086	-0.16817	-0.0732715	-0.0442384	-0.863933	0	0	0	0	1	0.693147	0	0	0	0	0	0	0	0	0	0	0	0	0
AP1S2	93.1136	86.7617	87.6307	77.372	65.9064	62.1057	83.7105	66.6732	58.6551	177.24	430.062	248.928	FALSE	4.5445	4.47463	4.48448	4.36147	4.20329	4.14481	4.43924	4.21469	4.08858	5.18313	6.06625	5.52117	-0.0698772	-0.123012	-0.0584826	-0.224549	-0.545081	0	0	0	0	0	0	0	0	0	0	0	0	0	0	0	0	0	0	0
AP1S3	21.0781	21.7906						16.3804		8.10829			FALSE	3.09458	3.12635	0	0	0	0	0	2.85534	0	2.20918	0	0	0.0317651			2.85534		0	0	0	0	0	0	0	0	0	0	0	0	0	0	0	0	0	0	0
AP2A1	13.9016				17.9954		25.0976	17.5321			19.5393	6.97596	FALSE	2.70147	0	0	0	2.9442	0	3.26184	2.91951	0	0	3.02234	2.07643	-2.70147		-2.9442	-0.342337	-0.945909	0	0	0	0	0	0	0	0	0	0	0	0	0	0	0	0	0	0	0
AP2A2	15.2557	12.2071	14.6431			13.7381	23.0711	17.916		7.48018	55.2831	17.867	FALSE	2.78844	2.58076	2.75003	0	0	2.69044	3.18101	2.94001	0	2.13773	4.03039	2.93741	-0.207684	-2.75003	2.69044	-0.241	-1.09298	0	0	0	0	0	0	0	0	0	0	0	0	0	0	0	0	0	0	0
AP2B1	62.6926	61.3636	60.592	55.2314	91.8179	74.7543	79.1899	72.5599	36.1164	24.0965	52.9364	42.2828	FALSE	4.15407	4.13298	4.12053	4.02947	4.53064	4.32749	4.3844	4.2981	3.61406	3.22273	3.98781	3.76776	-0.0210863	-0.0910574	-0.203145	-0.0862964	-0.22005	0	0	0	0	0	0	0	0	0	0	0	0	0	0	0	0	0	0	0
AP2M1	171.874	130.962	132.312	113.694	179.54	136.671	233.984	163.676	85.5387	74.6876	206.163	100.012	FALSE	5.15256	4.88252	4.89269	4.74227	5.19595	4.92486	5.45952	5.10398	4.46059	4.32661	5.33351	4.61524	-0.270047	-0.150422	-0.271087	-0.35554	-0.718263	0	0	0	0	0	0	0	0	0	0	0	0	0	0	0	0	0	0	0
AP2S1	121.639	101.884	89.7516	87.0224	134.114	121.511	166.798	147.423	53.4957	90.6758	631.063	247.397	FALSE	4.80924	4.6336	4.50813	4.47759	4.90612	4.8082	5.12276	5.00007	3.99812	4.51826	6.44899	5.51503	-0.175643	-0.0305348	-0.0979158	-0.122689	-0.933959	0	0	0	0	4	1.60944	0	0	0	0	0	0	0	0	0	0	0	0	0
AP3B1	30.4662	53.0555	19.1552	21.0278	30.7901	29.9396	37.1008	39.9272		16.8447	49.7499	24.9853	FALSE	3.44891	3.99001	3.00346	3.09231	3.45915	3.43204	3.64023	3.71179	0	2.88171	3.92691	3.25753	0.541098	0.0888421	-0.0271165	0.0715598	-0.669378	0	0	0	0	0	0	0	0	0	0	0	0	0	0	0	0	0	0	0
AP3D1	25.9527	23.6855	20.9127	20.1465	29.5934	27.8552	34.6066	30.8412		12.1624	40.4866	22.5651	FALSE	3.29408	3.20622	3.08707	3.05147	3.42079	3.36229	3.57253	3.46076	0	2.57737	3.72537	3.15977	-0.0878667	-0.0355959	-0.0584951	-0.111771	-0.565605	0	0	0	0	0	0	0	0	0	0	0	0	0	0	0	0	0	0	0
AP3M1	22.8383	23.5033	16.6541	17.2887	27.7065	24.3496	32.8918	32.7607		8.16539	28.2344	13.6316	FALSE	3.1713	3.19881	2.87097	2.90629	3.35712	3.23276	3.52317	3.5193	0	2.21543	3.37535	2.68318	0.027512	0.0353149	-0.124358	-0.00387569	-0.692164	0	0	0	0	0	0	0	0	0	0	0	0	0	0	0	0	0	0	0
AP3M2	12.8184	12.1707	30.4692	30.5535	30.2378	23.4022	31.8007	17.5321		8.39379	7.85524	6.86918	FALSE	2.626	2.57799	3.44901	3.45169	3.44163	3.19467	3.49045	2.91951	0	2.24005	2.18101	2.06295	-0.0480037	0.00267523	-0.246956	-0.570943	-0.118056	0	0	0	0	0	0	0	0	0	0	0	0	0	0	0	0	0	0	0
AP3S1	124.482	120.359	120.5	101.355	164.536	155.809	151.053	158.813	86.0818	139.154	231.804	189.846	FALSE	4.83217	4.79875	4.79991	4.62845	5.10919	5.05503	5.02423	5.074	4.46685	4.94274	5.4502	5.25147	-0.0334158	-0.17146	-0.0541583	0.0497737	-0.198731	0	0	0	0	0	0	0	0	0	0	0	0	0	0	0	0	0	0	0
AP4M1	12.8184	11.4419			19.0539	13.7381	21.6681						FALSE	2.626	2.52107	0	0	2.99843	2.69044	3.12096	0	0	0	0	0	-0.104927		-0.307989	-3.12096		0	0	0	0	0	0	0	0	0	0	0	0	0	0	0	0	0	0	0
AP5M1	38.8613	37.2044	40.5158	35.7793	56.7936	44.862	62.0424	52.5964		18.1009	33.9406	22.4227	FALSE	3.68541	3.64295	3.72607	3.60494	4.05688	3.82564	4.14381	3.98148	0	2.94974	3.55365	3.15371	-0.0424542	-0.121138	-0.231241	-0.162327	-0.399942	0	0	0	0	0	0	44	3.80666	0	0	0	0	0	0	0	0	0	0	0
AP5Z1	11.9608	11.6241		12.1164		15.254	25.2535	19.7076		6.33817	16.748	14.8061	FALSE	2.56193	2.53561	0	2.57386	0	2.78834	3.2678	3.0305	0	1.99309	2.87627	2.7604	-0.0263206	2.57386	2.78834	-0.237295	-0.115875	0	0	0	0	0	0	0	0	0	0	0	0	0	0	0	0	0	0	0
APBA3	16.4743	15.0494	16.5359	14.3598	25.1291	19.186	26.9682	21.6272		5.76716	13.2156	8.71995	FALSE	2.86073	2.77567	2.86425	2.73175	3.26305	3.00499	3.33107	3.11915	0	1.91208	2.65434	2.27418	-0.0850602	-0.132494	-0.258061	-0.211915	-0.380159	0	0	0	0	0	0	0	0	0	0	0	0	0	0	0	0	0	0	0
APBB1IP	58.9915	39.6823	74.1198	45.5632	102.634	77.8809	110.679	66.9292		11.9911	21.4414	11.3893	FALSE	4.0942	3.70579	4.31908	3.84081	4.64086	4.36794	4.71563	4.21847	0	2.56427	3.11091	2.51683	-0.38841	-0.478274	-0.272922	-0.497161	-0.594071	0	0	0	0	0	0	0	0	0	0	0	0	0	0	0	0	0	0	0
APC	16.9256	16.5798	13.4349		18.9619	17.3858	25.5652	18.5559		11.1346	22.5776	17.8314	FALSE	2.88623	2.86675	2.66965	0	2.99382	2.91158	3.2796	2.97328	0	2.49606	3.1603	2.93553	-0.0194799	-2.66965	-0.0822454	-0.306326	-0.224774	0	0	0	0	0	0	0	0	0	0	0	0	0	0	0	0	0	0	0
APEH	21.6648	17.8552	21.293	16.1314	29.0411	22.4547	33.6713	20.3475		6.68077	22.7506	9.71651	FALSE	3.12081	2.93679	3.10427	2.84091	3.40257	3.15507	3.54591	3.06093	0	2.03872	3.16761	2.37179	-0.184025	-0.263358	-0.247497	-0.484977	-0.795821	0	0	0	0	0	0	0	0	0	0	0	0	0	0	0	0	0	0	0
APEX1	125.791	108.589	83.9383	88.7228	56.1493	55.6157	51.4422	54.388	62.1853	22.9544	29.84	19.611	TRUE	4.84254	4.69674	4.44192	4.49672	4.04567	4.03629	3.95971	4.01436	4.14607	3.17615	3.42881	3.02582	-0.145808	0.0547998	-0.0093812	0.0546501	-0.40299	0	0	0	0	0	0	0	0	0	0	0	0	0	0	0	0	0	0	0
APEX2	15.3008	12.5351	12.7673		17.9033	13.6907	21.5122				13.1168	7.90134	FALSE	2.79121	2.60529	2.6223	0	2.93934	2.68722	3.11406	0	0	0	2.64736	2.1862	-0.185928	-2.6223	-0.252121	-3.11406	-0.461162	0	0	0	0	0	0	0	0	0	0	0	0	0	0	0	0	0	0	0
APH1A	66.8902	64.9711	52.1424	57.5193	66.0444	71.6277	76.0721	93.4193	43.7198	35.3453	68.9681	59.6871	FALSE	4.21789	4.18922	3.97298	4.06936	4.20536	4.28535	4.34474	4.54775	3.80042	3.59306	4.24804	4.10573	-0.0286744	0.0963815	0.0799902	0.203004	-0.142307	0	0	0	0	0	0	0	0	0	0	0	0	0	0	0	0	0	0	0
APH1B	10.8324	9.1098								11.6485	25.7148	11.4249	FALSE	2.47084	2.31351	0	0	0	0	0	0	0	2.53754	3.28522	2.5197	-0.157337				-0.765515	0	0	0	0	0	0	0	0	0	0	0	0	0	0	0	0	0	0	0
API5	57.3215	57.5739	47.6979	50.9047	54.1242	51.8258	60.6395	56.6915	35.3017	21.0701	42.5122	25.0209	FALSE	4.06597	4.07029	3.88564	3.94941	4.00959	3.967	4.1213	4.05511	3.59186	3.09422	3.77304	3.2589	0.00431863	0.0637733	-0.0425889	-0.0661935	-0.514141	0	0	0	0	0	0	0	0	0	0	0	0	0	0	0	0	0	0	0
APIP	35.6567	36.5485	31.1705	33.981	38.384	36.4771	46.4539	46.8376		29.2355	43.4262	27.7615	FALSE	3.6016	3.62563	3.47105	3.55481	3.67336	3.62373	3.85976	3.86781	0	3.40902	3.79383	3.35904	0.0240378	0.083754	-0.0496313	0.00805411	-0.434792	0	0	0	0	1	0.693147	8	2.19722	0	0	0	0	0	0	0	0	0	0	0
APLP2	54.2523	42.3424	34.4236	26.4138	53.756	42.1618	66.719	49.0132		75.1444	261.619	129.447	FALSE	4.01191	3.76913	3.56738	3.31105	4.00289	3.76496	4.21537	3.91229	0	4.33263	5.5707	4.87096	-0.24278	-0.256331	-0.237932	-0.303081	-0.69974	0	0	0	0	0	0	0	0	0	0	0	0	0	0	0	0	0	0	0
APMAP	23.3348	24.8151	29.5229	20.1019	179.862	119.522	328.295	182.232		16.6163	67.6835	19.7178	FALSE	3.19191	3.25096	3.41848	3.04937	5.19773	4.79183	5.79695	5.21075	0	2.86882	4.22951	3.03099	0.059051	-0.369111	-0.405905	-0.586203	-1.19852	0	0	0	0	0	0	0	0	0	0	0	0	0	0	0	0	0	0	0
APOBEC3C	206.538	185.002	58.6064	51.9374	374.221	365.434	494.469	515.598	93.1422	45.9089	29.5436	55.2738	FALSE	5.33531	5.22576	4.08776	3.96911	5.92752	5.90382	6.2055	6.24726	4.54481	3.84821	3.41916	4.03023	-0.109558	-0.118652	-0.0236979	0.0417601	0.611073	0	0	0	0	0	0	0	0	0	0	0	0	0	0	0	0	0	0	0
APOBEC3F	10.5616	15.0494				20.2756	23.3828	47.3495		7.25178		18.1161	FALSE	2.44769	2.77567	0	0	0	3.05756	3.19388	3.87846	0	2.11043	0	2.95053	0.327981		3.05756	0.684577	2.95053	0	0	0	0	0	0	0	0	0	0	0	0	0	0	0	0	0	0	0
APOBEC3G	133.329	205.954	37.1867	50.8246	633.52	724.472	943.731	1322.2	154.241	75.7154	19.3911	97.699	FALSE	4.90029	5.3325	3.64249	3.94787	6.45287	6.58682	6.8509	7.18781	5.04498	4.3401	3.0151	4.59207	0.432207	0.305379	0.133953	0.336911	1.57698	0	0	0	0	4	1.60944	0	0	0	0	0	0	0	0	0	0	0	0	0
APOL2	25.4562	86.1058	29.9116	112.795	57.1618	142.497	89.4783	226.51	64.9008	106.207	34.6075	245.511	FALSE	3.27549	4.46712	3.43113	4.7344	4.06323	4.96632	4.50511	5.42719	4.18815	4.67476	3.57256	5.50741	1.19163	1.30327	0.903088	0.922084	1.93485	0	0	0	0	0	0	2	1.09861	0	0	0	0	0	0	0	0	0	0	0
APOL3	13.9919	46.6057	24.1743	52.2757	30.5139	59.6424	40.0626	73.3278		41.1124	14.8212	131.333	FALSE	2.70751	3.86295	3.22582	3.97548	3.45043	4.10499	3.7151	4.30848	0	3.74034	2.76135	4.88532	1.15545	0.749658	0.654564	0.593387	2.12397	0	0	0	0	27	3.3322	0	0	0	0	0	0	0	0	0	0	0	0	0
APOL6	12.9989	197.792	27.3851	206.646	39.3045	205.408	52.3775	286.273	152.884	233.713	48.3172	386.205	FALSE	2.63898	5.29226	3.34587	5.33583	3.69646	5.32986	3.97739	5.66043	5.0362	5.45836	3.89827	5.95895	2.65328	1.98997	1.63339	1.68304	2.06068	0	0	0	0	0	0	0	0	0	0	0	0	0	0	0	0	0	0	0
APOOL	14.714	16.507	13.0377	14.0215	17.213	14.8277					13.7096	7.47424	FALSE	2.75455	2.8626	2.64175	2.70948	2.90213	2.76176	0	0	0	0	2.6885	2.13703	0.108045	0.0677349	-0.140374		-0.551471	0	0	0	0	0	0	0	0	0	0	0	0	0	0	0	0	0	0	0
APOPT1	44.8643	36.84	34.5673	30.8562	45.2876	37.6614	62.666	50.0369		21.2985	39.2268	23.9176	FALSE	3.82569	3.63337	3.57143	3.46123	3.83487	3.65484	4.15365	3.93255	0	3.10452	3.69453	3.21557	-0.192318	-0.110194	-0.180034	-0.221101	-0.478961	0	0	0	0	0	0	0	0	0	0	0	0	0	0	0	0	0	0	0
APP	24.7791	19.1306	25.6614	23.3603						18.8432	31.5198	31.7477	FALSE	3.24957	3.00224	3.28322	3.19295	0	0	0	0	0	2.98786	3.48185	3.48883	-0.247326	-0.0902636			0.00698481	0	0	0	0	12	2.56495	0	0	0	0	0	0	0	0	0	0	0	0	0
APPBP2	16.8805	16.4705	20.2621	15.8999	23.7944	17.1963	25.7211	20.8594		10.9062	20.4286	15.6247	FALSE	2.88371	2.86051	3.05693	2.82731	3.21062	2.90122	3.28545	3.08463	0	2.47706	3.06473	2.81089	-0.0231966	-0.229617	-0.309399	-0.200824	-0.253835	0	0	0	0	0	0	0	0	0	0	0	0	0	0	0	0	0	0	0
APPL1	85.9823	75.6478	40.5327	37.4797	55.1368	48.036	72.3309	50.9327	29.5991	23.7539	24.8749	49.0097	FALSE	4.4657	4.33922	3.72648	3.65013	4.02779	3.89256	4.29498	3.94995	3.42097	3.20898	3.25327	3.91222	-0.126484	-0.0763499	-0.135236	-0.345033	0.658941	0	0	0	0	0	0	0	0	0	0	0	0	0	0	0	0	0	0	0
APRT	345.328	300.769	330.345	341.991	277.249	276.705	289.791	253.384	201.491	150.689	227.827	138.345	FALSE	5.84739	5.70966	5.80316	5.8377	5.62852	5.62656	5.67261	5.53884	5.3107	5.02183	5.43297	4.93695	-0.137725	0.0345439	-0.00195735	-0.133761	-0.496015	0	0	1	0.693147	3	1.38629	3	1.38629	1	0.693147	2	1.09861	0	0	0	0	0	0	0
APTX	17.4673	15.7417	13.8151	13.0867	18.2715	16.9121	22.2916	20.8594		8.22249	17.6125	12.4215	FALSE	2.916	2.8179	2.69565	2.64523	2.95863	2.88548	3.14809	3.08463	0	2.22164	2.92384	2.59686	-0.0980951	-0.0504119	-0.073153	-0.0634639	-0.32698	0	0	0	0	0	0	0	0	0	0	0	0	0	0	0	0	0	0	0
AQR	26.6297	24.2321	25.0615	23.5205	32.2628	27.9973	38.0361	30.4573		15.9311	31.5445	17.5467	FALSE	3.31889	3.22812	3.26046	3.19951	3.50444	3.3672	3.66449	3.44863	0	2.82915	3.48261	2.92029	-0.090775	-0.0609484	-0.137237	-0.215856	-0.562318	0	0	0	0	0	0	0	0	0	0	0	0	0	0	0	0	0	0	0
ARAF	22.1162	27.3658	21.0057	24.4019	27.8445	32.5451	33.2036	43.3824		12.8476	24.208	19.6466	FALSE	3.14053	3.34519	3.0913	3.23482	3.36192	3.51289	3.53233	3.79284	0	2.62811	3.22716	3.02755	0.204653	0.143522	0.150971	0.260511	-0.199611	0	0	0	0	0	0	0	0	0	0	0	0	0	0	0	0	0	0	0
ARAP2	32.5424	58.9951	30.1228	60.1189	120.215	136.576	175.683	168.027	46.1638	38.7713	12.8204	47.6572	FALSE	3.51281	4.09426	3.43794	4.11282	4.79756	4.92417	5.17436	5.13006	3.85363	3.68315	2.62614	3.8848	0.581453	0.67488	0.126611	-0.0442999	1.25866	0	0	0	0	0	0	0	0	0	0	0	0	0	0	0	0	0	0	0
ARCN1	18.7762	20.5881	19.4932	19.7636	26.5098	27.2394	33.983	36.9838		31.4053	51.2073	43.3862	FALSE	2.98448	3.07214	3.02009	3.0332	3.31454	3.34072	3.55486	3.63716	0	3.47832	3.95522	3.79293	0.0876661	0.0131101	0.0261734	0.0822965	-0.162294	0	0	0	0	0	0	0	0	0	0	0	0	0	0	0	0	0	0	0
ARF1	150.209	147.907	143.085	142.396	200.987	192.57	243.493	247.369	115.953	115.343	213.104	165.359	FALSE	5.01867	5.00332	4.97041	4.96561	5.3082	5.26564	5.49919	5.51492	4.76177	4.75654	5.36646	5.11415	-0.0153461	-0.00479482	-0.0425611	0.015729	-0.252318	0	0	0	0	0	0	0	0	0	0	0	0	0	0	0	0	0	0	0
ARF3	29.9245	26.4184	22.0281	18.2146	35.0703	27.6657	32.4242	31.2251		26.4947	75.3165	47.0521	FALSE	3.43155	3.31122	3.13671	2.95567	3.58547	3.3557	3.50928	3.47275	0	3.31399	4.33489	3.87229	-0.120335	-0.181044	-0.229768	-0.0365347	-0.462603	0	0	0	0	0	0	0	0	0	0	0	0	0	0	0	0	0	0	0
ARF4	70.1399	60.7077	63.8536	59.4067	76.722	70.8697	88.543	91.2438	49.1508	95.7006	169.505	106.775	FALSE	4.26465	4.12241	4.17213	4.1011	4.35314	4.27485	4.49472	4.52444	3.91504	4.57162	5.13877	4.68004	-0.142239	-0.0710323	-0.0782837	0.0297163	-0.458722	0	0	0	0	0	0	0	0	0	0	0	0	0	0	0	0	0	0	0
ARF5	116.719	101.009	88.3912	82.7937	123.897	111.658	142.791	135.138	68.7025	69.0917	161.23	91.1501	FALSE	4.7683	4.62507	4.49302	4.42836	4.82749	4.72435	4.96836	4.91367	4.24424	4.24981	5.08902	4.52342	-0.143237	-0.0646648	-0.103132	-0.0546922	-0.565597	0	0	0	0	0	0	0	0	0	0	0	0	0	0	0	0	0	0	0
ARF6	345.87	325.912	221.903	237.769	326.31	376.472	379.737	510.095	199.047	148.861	237.979	254.195	FALSE	5.84895	5.78969	5.40674	5.4755	5.79091	5.9335	5.94211	6.23656	5.29855	5.00971	5.47638	5.54203	-0.0592583	0.0687596	0.142587	0.294446	0.0656523	0	0	0	0	0	0	0	0	0	0	0	0	0	0	0	0	0	0	0
ARFGAP2	44.458	37.4959	36.367	32.0759	49.844	45.1937	59.86	53.6201		11.1346	26.4806	16.6569	FALSE	3.81679	3.65055	3.62079	3.4988	3.92876	3.83284	4.10858	4.0004	0	2.49606	3.31348	2.87113	-0.166237	-0.121985	-0.0959198	-0.108174	-0.442354	0	0	0	0	0	0	0	0	0	0	0	0	0	0	0	0	0	0	0
ARFGAP3	37.9135	27.5845	24.9263	22.1584	44.5052	36.7613	62.666	54.7719		17.587	55.8019	47.2657	FALSE	3.66134	3.35286	3.25526	3.14236	3.81783	3.63128	4.15365	4.02127	0	2.92246	4.03957	3.87672	-0.308476	-0.112899	-0.186542	-0.132381	-0.162849	0	0	0	0	1	0.693147	0	0	0	0	0	0	0	0	0	0	0	0	0
ARFGEF1	22.7932	22.4101	25.6192	23.8677	35.4845	31.4082	41.1538	33.4006		11.0204	23.1458	13.5248	FALSE	3.1694	3.15317	3.28163	3.21357	3.59689	3.47841	3.74132	3.53807	0	2.48661	3.18411	2.67586	-0.0162321	-0.0680608	-0.118477	-0.20325	-0.508252	0	0	0	0	0	0	2	1.09861	0	0	0	0	0	0	0	0	0	0	0
ARFIP1	17.8735	19.9322		11.9828		16.4857	20.421	26.2342		7.25178	23.047	13.9875	FALSE	2.93776	3.04129	0	2.56363	0	2.86139	3.06437	3.30447	0	2.11043	3.18001	2.70722	0.103533	2.56363	2.86139	0.240101	-0.472793	0	0	0	0	0	0	0	0	0	0	0	0	0	0	0	0	0	0	0
ARFIP2	17.1062	15.5231	16.2232	15.5705	19.238	18.5228	21.3563	18.6839			13.1662	7.08273	FALSE	2.89625	2.80476	2.84626	2.80763	3.00756	2.97158	3.10711	2.9798	0	0	2.65086	2.08973	-0.0914943	-0.0386314	-0.0359826	-0.12731	-0.561127	0	0	0	0	0	0	0	0	0	0	0	0	0	0	0	0	0	0	0
ARFRP1	28.6156	25.8718	31.6606	26.4495	37.4175	30.0817	44.1156	33.2726		8.33669	24.2821	18.2941	FALSE	3.3883	3.29108	3.48617	3.31235	3.64851	3.43662	3.80923	3.53435	0	2.23395	3.2301	2.9598	-0.0972235	-0.173824	-0.211893	-0.274881	-0.270297	0	0	0	0	0	0	0	0	0	0	0	0	0	0	0	0	0	0	0
ARGLU1	214.707	195.715	224.024	181.327	256.078	202.377	296.962	212.689	153.427	76.1722	94.09	73.6035	FALSE	5.37392	5.28176	5.41621	5.2058	5.54938	5.31506	5.69697	5.36452	5.03972	4.34604	4.55482	4.31219	-0.0921675	-0.210405	-0.234318	-0.332444	-0.242637	0	0	0	0	0	0	0	0	0	0	0	0	0	0	0	0	0	0	0
ARHGAP1	12.1413	10.3123	14.2122				26.3447				9.06564		FALSE	2.57576	2.42589	2.7221	0	0	0	3.30852	0	0	0	2.30913	0	-0.149872	-2.7221		-3.30852	-2.30913	0	0	0	0	0	0	0	0	0	0	0	0	0	0	0	0	0	0	0
ARHGAP15	78.7607	88.0371	121.953	137.402	83.3035	104.315	86.0488	83.8214	71.9612	39.7991	16.0563	28.8292	FALSE	4.37903	4.48905	4.8118	4.93016	4.43442	4.65695	4.46647	4.44055	4.28993	3.70866	2.83652	3.39549	0.110023	0.11836	0.222532	-0.0259207	0.558968	0	0	0	0	2	1.09861	0	0	0	0	0	0	0	0	0	0	0	0	0
ARHGAP24	226.804	133.222									23.8869	9.71651	FALSE	5.42848	4.89949	0	0	0	0	0	0	0	0	3.21434	2.37179	-0.528991				-0.842554	0	0	1	0.693147	0	0	0	0	0	0	0	0	0	0	0	0	0	0	0
ARHGAP25	44.9545	48.7921	36.3079	62.0418	73.9146	86.5975	66.4072	57.0754	37.7457	24.953	28.2838	51.3587	FALSE	3.82765	3.90786	3.61921	4.1438	4.31635	4.47275	4.21075	4.06174	3.65702	3.25629	3.37704	3.95812	0.080204	0.524593	0.156404	-0.149011	0.581083	0	0	0	0	0	0	1	0.693147	0	0	0	0	0	0	0	0	0	0	0
ARHGAP30	68.1539	59.6874	95.9367	73.2946	126.198	113.979	175.059	140.257	54.5819	26.7231	65.2627	31.0003	FALSE	4.23634	4.10574	4.57406	4.30804	4.84574	4.74475	5.17082	4.95058	4.01786	3.32227	4.19363	3.46575	-0.130599	-0.266019	-0.100994	-0.220241	-0.727883	0	0	0	0	0	0	0	0	0	0	0	0	0	0	0	0	0	0	0
ARHGAP4	19.5886	16.5434	22.6703	20.2711	24.2086	25.3918	34.9184	32.2489		10.8491	18.0325	9.04027	FALSE	3.02474	2.86468	3.16422	3.05735	3.22719	3.27305	3.58125	3.50402	0	2.47225	2.94615	2.3066	-0.160061	-0.10687	0.0458678	-0.0772281	-0.639543	0	0	0	0	0	0	0	0	0	0	0	0	0	0	0	0	0	0	0
ARHGAP45	57.7729	48.6828	101.623	79.8825	94.9475	80.6285	103.508	84.9732	39.6465	17.8154	38.1399	24.3803	FALSE	4.07368	3.90566	4.63106	4.393	4.5638	4.40218	4.64926	4.45404	3.70491	2.93468	3.66714	3.23397	-0.168022	-0.238067	-0.161623	-0.195228	-0.433171	0	0	0	0	0	0	0	0	0	0	0	0	0	0	0	0	0	0	0
ARHGAP5	35.2053	48.4641	39.054	49.2311	27.7065	31.4555	24.9417	26.7461	30.9569	19.1287	20.9473	24.487	FALSE	3.58921	3.90125	3.69023	3.91663	3.35712	3.47987	3.25585	3.32309	3.46439	3.00215	3.08864	3.23817	0.312041	0.226405	0.122749	0.0672434	0.149525	0	0	0	0	0	0	8	2.19722	0	0	0	0	0	0	0	0	0	0	0
ARHGAP9	31.6848	22.9203	37.9894	23.2802	49.6599	35.577	86.3606	56.0516		7.59438	17.8349	7.08273	FALSE	3.48691	3.17473	3.66329	3.18966	3.92513	3.59942	4.47004	4.04396	0	2.15111	2.93571	2.08973	-0.312185	-0.47363	-0.325716	-0.426088	-0.84598	0	0	0	0	0	0	0	0	0	0	0	0	0	0	0	0	0	0	0
ARHGDIA	110.4	105.674	104.454	104.329	134.896	130.749	138.27	142.049	74.4051	71.8326	171.062	131.867	FALSE	4.71313	4.66977	4.65827	4.65709	4.91189	4.8809	4.93642	4.96318	4.32288	4.28816	5.14785	4.88935	-0.043356	-0.00118558	-0.0309945	0.0267662	-0.258504	0	0	0	0	0	0	0	0	0	0	0	0	0	0	0	0	0	0	0
ARHGDIB	553.22	389.134	757.092	541.159	783.375	649.528	832.896	490.515	290.832	229.373	623.454	202.765	FALSE	6.31756	5.96649	6.6308	6.29556	6.66489	6.47779	6.72611	6.19749	5.67618	5.4397	6.43688	5.31697	-0.351072	-0.335245	-0.187102	-0.528616	-1.11991	6	1.94591	0	0	3	1.38629	0	0	0	0	0	0	0	0	0	0	0	0	0
ARHGEF1	55.4259	61.4001	114.053	86.0431	258.609	183.901	310.524	200.788	58.9267	27.0086	32.5079	24.0599	FALSE	4.03293	4.13357	4.74539	4.4664	5.55918	5.21982	5.74148	5.30722	4.09312	3.33251	3.51178	3.22127	0.100639	-0.278986	-0.339355	-0.434261	-0.29051	0	0	0	0	31	3.46574	0	0	0	0	0	0	0	0	0	0	0	0	0
ARHGEF2	27.9837	19.2035	27.1485	18.4995	32.4009	24.6812	33.6713	21.4992		7.59438	45.2788	19.0059	FALSE	3.36673	3.00585	3.3375	2.97039	3.50858	3.24576	3.54591	3.11348	0	2.15111	3.83468	2.99603	-0.360881	-0.367107	-0.262823	-0.43243	-0.838656	0	0	0	0	0	0	0	0	0	0	0	0	0	0	0	0	0	0	0
ARHGEF26	11.5546	13.3732	15.581	17.0662	19.192	21.981	27.4359	27.13					FALSE	2.53009	2.66536	2.80826	2.89404	3.00529	3.13467	3.34765	3.33684	0	0	0	0	0.135279	0.0857811	0.12938	-0.0108144		0	0	0	0	5	1.79176	1	0.693147	0	0	0	0	0	0	0	0	0	0	0
ARHGEF3	15.4362	72.6962	41.4537	95.3908	53.5719	146.714	96.3373	234.572	57.0258	42.7113	9.7326	41.2507	FALSE	2.79949	4.29995	3.74841	4.56841	3.99952	4.99527	4.57818	5.46202	4.06089	3.77761	2.37329	3.74362	1.50047	0.819996	0.995755	0.883835	1.37033	0	0	0	0	2	1.09861	0	0	0	0	0	0	0	0	0	0	0	0	0
ARHGEF6	13.5857	16.0697	22.045	15.3213	21.8614	17.2911	30.2418	22.9069		9.4787	10.1772	8.11489	FALSE	2.68004	2.8373	3.13745	2.79247	3.12945	2.90641	3.44176	3.17417	0	2.34934	2.41388	2.20991	0.157266	-0.344979	-0.223037	-0.267588	-0.20397	0	0	0	0	0	0	0	0	0	0	0	0	0	0	0	0	0	0	0
ARID1A	26.2235	26.054	22.6956	20.191	34.1498	32.024	43.1803	30.9691	28.5129	28.1506	71.6853	35.2357	FALSE	3.30408	3.29784	3.16529	3.05358	3.55962	3.49723	3.78828	3.46477	3.38483	3.37248	4.28614	3.59004	-0.00624349	-0.111714	-0.0623844	-0.323508	-0.696094	0	0	0	0	0	0	0	0	0	0	0	0	0	0	0	0	0	0	0
ARID1B	74.2923	76.5588	61.2933	48.3319	84.8222	66.7956	100.858	70.1285	43.4482	27.4654	42.4875	29.7902	FALSE	4.32138	4.35104	4.13185	3.89857	4.45228	4.2165	4.62358	4.26449	3.79433	3.34869	3.77247	3.4272	0.0296579	-0.233283	-0.23578	-0.359091	-0.345277	0	0	0	0	0	0	0	0	0	0	0	0	0	0	0	0	0	0	0
ARID2	12.1413	15.4867	15.8261	16.3273	31.9867	27.9026	43.648	41.8467		11.4772	20.5521	16.0162	FALSE	2.57576	2.80255	2.82293	2.85228	3.4961	3.36393	3.79881	3.75763	0	2.5239	3.07047	2.83417	0.226789	0.0293508	-0.132173	-0.0411789	-0.236305	0	0	0	0	0	0	0	0	0	0	0	0	0	0	0	0	0	0	0
ARID3A	38.5002	20.8797			26.832		54.8717	20.8594			35.9414	11.2114	TRUE	3.67631	3.08556	0	0	3.32619	0	4.02306	3.08463	0	0	3.60933	2.50237	-0.590748		-3.32619	-0.938428	-1.10697	0	0	0	0	0	0	0	0	0	0	0	0	0	0	0	0	0	0	0
ARID4A	48.9715	31.1555	52.641	32.9127	68.944	48.5571	86.0488	48.2453	32.5862	19.3	48.8606	22.5295	FALSE	3.91145	3.47058	3.98231	3.52379	4.24769	3.90313	4.46647	3.89681	3.51411	3.01062	3.90923	3.15825	-0.44087	-0.458523	-0.344568	-0.569655	-0.750977	0	0	0	0	0	0	0	0	0	0	0	0	0	0	0	0	0	0	0
ARID4B	96.7244	123.347	104.336	119.721	139.131	153.204	194.701	188.118	92.3275	68.121	66.6214	80.1167	FALSE	4.58215	4.82307	4.65715	4.79349	4.94257	5.03827	5.27659	5.24237	4.53612	4.23586	4.21392	4.39589	0.240922	0.136334	0.0956994	-0.0342151	0.181965	0	0	0	0	1	0.693147	0	0	0	0	0	0	0	0	0	0	0	0	0
ARID5A	47.3918	136.829	60.6427	134.882	64.5257	128.428	118.941	192.981	89.0689	54.9879	32.5079	83.0708	TRUE	3.87933	4.92602	4.12136	4.91179	4.18244	4.86312	4.787	5.26776	4.50058	4.02514	3.51178	4.43166	1.04668	0.790435	0.68068	0.480765	0.91988	0	0	0	0	0	0	0	0	0	0	0	0	0	0	0	0	0	0	0
ARID5B	245.67	149.947	83.4397	121.591	67.8394	75.7017	35.386	63.474	77.6637	37.6864	39.8691	58.0855	TRUE	5.50805	5.01693	4.43604	4.80885	4.23178	4.33992	3.59418	4.16626	4.36518	3.65549	3.71037	4.07899	-0.491121	0.372815	0.108148	0.572077	0.368612	0	0	0	0	0	0	0	0	0	0	0	0	0	0	0	0	0	0	0
ARIH1	17.1965	17.8916	22.0281	22.6036	29.5014	27.9026	34.4507	29.0496		21.8695	23.4422	24.9497	FALSE	2.90123	2.93872	3.13671	3.1614	3.41777	3.36393	3.56814	3.40285	0	3.12981	3.19631	3.25616	0.037493	0.0246828	-0.0538414	-0.165295	0.059849	0	0	0	0	30	3.43399	0	0	0	0	0	0	0	0	0	0	0	0	0
ARIH2	28.3448	29.4429	26.2106	25.8352	38.7062	35.6717	45.6745	47.3495		15.3601	29.0743	23.5617	FALSE	3.37912	3.41585	3.30361	3.28971	3.68151	3.60201	3.8432	3.87846	0	2.79484	3.40367	3.20119	0.036736	-0.0138941	-0.0795013	0.0352591	-0.202484	0	0	0	0	0	0	0	0	0	0	0	0	0	0	0	0	0	0	0
ARL1	51.3186	44.6745	28.9652	30.0283	37.8317	37.4245	37.4125	38.2635		22.8402	60.8905	31.0715	FALSE	3.95735	3.82154	3.40004	3.4349	3.65924	3.6487	3.64838	3.6703	0	3.17138	4.12537	3.46797	-0.135812	0.0348623	-0.0105422	0.0219124	-0.657399	0	0	0	0	0	0	0	0	0	0	0	0	0	0	0	0	0	0	0
ARL11	16.8354	10.7131									20.5768		FALSE	2.88118	2.46071	0	0	0	0	0	0	0	0	3.07162	0	-0.420474				-3.07162	0	0	0	0	0	0	0	0	0	0	0	0	0	0	0	0	0	0	0
ARL14EP	56.825	54.9139	47.8754	47.9758	49.1076	48.7466	55.4953	56.9474	34.2155	20.9559	30.6058	25.626	FALSE	4.05742	4.02381	3.88927	3.89133	3.91417	3.90694	4.03416	4.05954	3.56149	3.08904	3.45334	3.28189	-0.0336093	0.00205246	-0.00723067	0.025379	-0.171454	1	0.693147	0	0	19	2.99573	2	1.09861	0	0	0	0	0	0	0	0	0	0	0
ARL16	32.7681	30.0259	32.9703	28.0341	45.0115	36.2402	54.0923	37.8796		10.1639	18.1807	9.78769	FALSE	3.51952	3.43482	3.52549	3.36847	3.82889	3.61739	4.00901	3.66047	0	2.41269	2.9539	2.37841	-0.0846928	-0.157016	-0.211502	-0.34854	-0.575498	0	0	0	0	4	1.60944	6	1.94591	1	0.693147	0	0	0	0	0	0	0	0	0
ARL17A	17.0159	17.0171	15.5641	11.9472							8.69511		FALSE	2.89126	2.89132	2.80724	2.56088	0	0	0	0	0	0	2.27162	0	6.60474e-05	-0.24636			-2.27162	0	0	0	0	0	0	0	0	0	0	0	0	0	0	0	0	0	0	0
ARL2	86.208	75.247	68.4839	58.6322	81.6006	64.5691	80.5928	64.2418	48.0646	31.5195	57.5557	40.0762	FALSE	4.4683	4.33398	4.2411	4.08819	4.41402	4.1831	4.40174	4.1781	3.89314	3.48184	4.06998	3.71543	-0.134318	-0.152901	-0.230912	-0.223641	-0.354551	0	0	0	0	0	0	0	0	0	0	0	0	0	0	0	0	0	0	0
ARL2BP	74.3826	59.2137	103.431	67.5703	117.039	82.0023	113.017	79.4704	46.4353	28.3219	50.0957	31.7833	FALSE	4.32258	4.0979	4.64853	4.22786	4.77102	4.41887	4.73635	4.38789	3.85937	3.37833	3.9337	3.48992	-0.224676	-0.420671	-0.352147	-0.348458	-0.443781	0	0	0	0	0	0	0	0	0	0	0	0	0	0	0	0	0	0	0
ARL3	27.5324	17.09	27.1401	15.8109	40.0409	26.8604	33.6713	20.7314		9.0219	41.7217	11.1402	FALSE	3.35104	2.89536	3.3372	2.82203	3.71457	3.32721	3.54591	3.07876	0	2.30477	3.75471	2.49652	-0.455681	-0.515167	-0.387363	-0.467153	-1.25819	0	0	0	0	0	0	0	0	0	0	0	0	0	0	0	0	0	0	0
ARL4A	26.5394	20.4424	19.0707	15.1877		15.7751				13.1331	38.5846	27.0496	FALSE	3.31562	3.06537	2.99926	2.78425	0	2.8199	0	0	0	2.64852	3.67844	3.33398	-0.250248	-0.215008	2.8199		-0.344464	0	0	0	0	1	0.693147	0	0	0	0	0	0	0	0	0	0	0	0	0
ARL4C	23.9667	68.2871	128.383	140.153	168.862	183.57	256.899	182.232	88.7974	81.5397	106.614	111.615	FALSE	3.21754	4.23826	4.86278	4.94984	5.13499	5.21803	5.55257	5.21075	4.49756	4.41328	4.67855	4.72398	1.02071	0.0870648	0.0830398	-0.341818	0.0454275	0	0	0	0	0	0	0	0	0	0	0	0	0	0	0	0	0	0	0
ARL5A	150.3	122.181	92.8948	95.6489	151.741	140.034	171.162	140.897	74.1336	41.2266	69.7338	40.3609	FALSE	5.01926	4.81365	4.54218	4.57109	5.02874	4.949	5.14844	4.9551	4.31927	3.74305	4.25892	3.72234	-0.205611	0.0289099	-0.0797437	-0.193338	-0.536588	0	0	0	0	0	0	0	0	0	0	0	0	0	0	0	0	0	0	0
ARL6IP1	199.858	171.118	196.005	153.694	276.006	210.951	303.977	207.058	127.358	117.799	257.889	153.685	FALSE	5.3026	5.14818	5.28323	5.04145	5.62404	5.35636	5.72024	5.33782	4.85482	4.77743	5.5564	5.04139	-0.154415	-0.241784	-0.267684	-0.382418	-0.515012	0	0	0	0	3	1.38629	0	0	0	0	0	0	0	0	0	0	0	0	0
ARL6IP4	217.641	198.739	233.961	208.667	250.601	217.868	267.344	209.362	156.685	128.191	202.853	119.979	FALSE	5.38743	5.29701	5.45942	5.34552	5.52784	5.38847	5.59227	5.34883	5.0606	4.86129	5.3174	4.79562	-0.0904187	-0.113899	-0.139377	-0.24344	-0.521779	0	0	0	0	0	0	18	2.94444	0	0	0	0	0	0	0	0	0	0	0
ARL6IP5	229.151	190.431	290.531	251.488	353.925	290.727	364.305	245.834	191.444	175.984	324.585	168.847	FALSE	5.43873	5.25453	5.67515	5.53136	5.87191	5.67582	5.90073	5.50871	5.2598	5.17606	5.78562	5.1349	-0.184205	-0.143782	-0.196087	-0.392017	-0.650726	0	0	0	0	0	0	0	0	0	0	0	0	0	0	0	0	0	0	0
ARL6IP6	50.4159	86.616	52.717	90.0848	69.1281	112.084	77.631	119.909	57.8405	67.0361	44.1919	91.8976	FALSE	3.93995	4.47296	3.98373	4.51179	4.25032	4.72813	4.36477	4.79504	4.07483	4.22004	3.81092	4.5315	0.533017	0.528062	0.477808	0.430276	0.720579	0	0	0	0	0	0	0	0	0	0	0	0	0	0	0	0	0	0	0
ARL8B	31.5494	33.5969	18.4708	19.3274	26.5559	22.9284	26.1888	29.5615		80.8545	133.292	189.632	FALSE	3.48276	3.54377	2.96892	3.01197	3.31621	3.17507	3.3028	3.41974	0	4.40494	4.90002	5.25035	0.0610062	0.0430545	-0.141147	0.116936	0.350328	0	0	0	0	2	1.09861	0	0	0	0	0	0	0	0	0	0	0	0	0
ARMC1	33.2645	32.8317	30.503	30.4556	34.564	35.6243	40.9979	32.1209		12.3337	23.8869	14.0943	FALSE	3.53411	3.5214	3.45008	3.44858	3.57133	3.60071	3.73762	3.50016	0	2.5903	3.21434	2.71432	-0.0127121	-0.00150658	0.0293785	-0.237455	-0.500024	0	0	0	0	6	1.94591	0	0	0	0	0	0	0	0	0	0	0	0	0
ARMC10	42.5624	38.5527	37.6345	36.9634	38.4761	34.7716	32.1124	30.8412		19.1858	33.8912	20.6075	FALSE	3.77419	3.67763	3.65415	3.63662	3.67569	3.57716	3.49991	3.46076	0	3.00498	3.55223	3.07304	-0.0965602	-0.0175237	-0.0985394	-0.0391483	-0.479191	0	0	0	0	45	3.82864	35	3.58352	0	0	2	1.09861	0	0	0	0	0	0	0
ARMC6	11.69	10.7496									10.5478	5.9438	FALSE	2.54081	2.46382	0	0	0	0	0	0	0	0	2.44649	1.93785	-0.0769966				-0.508643	0	0	0	0	0	0	0	0	0	0	0	0	0	0	0	0	0	0	0
ARMC8	31.1883	31.7021	24.7827	24.758	32.4009	30.6028	35.6978	33.4006		10.2781	24.7761	18.4009	FALSE	3.4716	3.48744	3.2497	3.24874	3.50858	3.45325	3.60272	3.53807	0	2.42286	3.24945	2.96532	0.0158356	-0.000957698	-0.0553362	-0.0646423	-0.284131	0	0	0	0	0	0	0	0	0	0	0	0	0	0	0	0	0	0	0
ARMCX3	49.6937	39.245	38.2936	32.3786	45.0575	34.44	44.5833	35.0642		20.5562	46.2916	31.7833	FALSE	3.9258	3.69499	3.67106	3.50791	3.82989	3.56784	3.81954	3.5853	0	3.07066	3.85633	3.48992	-0.230815	-0.163147	-0.262049	-0.234239	-0.366413	0	0	0	0	0	0	0	0	0	0	0	0	0	0	0	0	0	0	0
ARMT1	23.1543	17.0171	24.1574	17.992	32.7231	22.3126	31.4889	27.7699		15.9311	53.1835	26.1598	FALSE	3.18446	2.89132	3.22515	2.94402	3.51818	3.14899	3.4809	3.35933	0	2.82915	3.99238	3.30174	-0.29314	-0.281131	-0.369189	-0.12157	-0.690636	0	0	0	0	0	0	0	0	0	0	0	0	0	0	0	0	0	0	0
ARNT	11.5997	9.51063									22.4541	10.4283	TRUE	2.53367	2.35239	0	0	0	0	0	0	0	0	3.15505	2.4361	-0.181287				-0.71895	0	0	0	0	0	0	0	0	0	0	0	0	0	0	0	0	0	0	0
ARPC1A	32.8132	30.7547	25.9571	23.7342	31.2963	32.1188	40.2185	36.344		20.7275	64.3241	44.4895	FALSE	3.52085	3.45804	3.29425	3.20819	3.47495	3.5001	3.71889	3.62017	0	3.07858	4.17936	3.81748	-0.0628106	-0.0860623	0.0251464	-0.0987154	-0.361879	0	0	0	0	0	0	0	0	0	0	0	0	0	0	0	0	0	0	0
ARPC1B	366.813	287.724	281	242.799	310.892	294.801	323.618	293.951	165.646	215.041	925.313	452.725	FALSE	5.90757	5.66547	5.64191	5.49634	5.74266	5.68969	5.78265	5.68681	5.11587	5.37547	6.83121	6.11749	-0.242103	-0.145561	-0.0529708	-0.0958413	-0.71372	0	0	20	3.04452	0	0	0	0	0	0	0	0	0	0	0	0	0	0	0
ARPC2	704.513	638.306	609.41	530.307	1011.52	950.63	1355.27	1187.07	440.185	600.698	1498.57	991.76	FALSE	6.55893	6.46038	6.41413	6.27534	6.92019	6.85818	7.21249	7.08008	6.08946	6.39976	7.31294	6.90049	-0.098543	-0.138791	-0.062017	-0.132411	-0.412446	0	0	3	1.38629	0	0	0	0	0	0	0	0	0	0	0	0	0	0	0
ARPC3	608.285	551.653	341.389	359.725	437.918	437.867	514.89	550.662	370.939	672.931	908.244	651.113	FALSE	6.41229	6.31473	5.83595	5.88812	6.08431	6.0842	6.24589	6.31294	5.91873	6.51313	6.81261	6.48022	-0.097556	0.052169	-0.000117661	0.0670423	-0.332396	0	0	0	0	0	0	0	0	0	0	0	0	0	0	0	0	0	0	0
ARPC4	113.515	87.1261	65.9913	61.6412	97.801	86.6922	137.959	130.531	48.6077	92.6743	322.757	171.267	FALSE	4.7407	4.47877	4.20456	4.13742	4.59311	4.47383	4.93418	4.87924	3.90415	4.53982	5.77999	5.14904	-0.261934	-0.0671396	-0.119275	-0.0549334	-0.630947	0	0	0	0	0	0	0	0	0	0	0	0	0	0	0	0	0	0	0
ARPC5	336.888	387.385	316.049	305.847	383.38	385.709	466.565	440.479	230.004	622.283	1107.66	780.56	FALSE	5.82271	5.962	5.75905	5.72635	5.95163	5.95767	6.14754	6.09013	5.44244	6.435	7.01091	6.66129	0.139283	-0.032706	0.00604175	-0.0574099	-0.349619	0	0	0	0	12	2.56495	5	1.79176	0	0	0	0	0	0	0	0	0	0	0
ARPC5L	95.235	97.8028	56.1813	55.8457	136.645	151.972	181.295	281.922	64.9008	36.316	45.3529	34.3103	FALSE	4.56679	4.59313	4.04623	4.04034	4.92468	5.03025	5.20563	5.64517	4.18815	3.61942	3.83628	3.56418	0.0263333	-0.00588779	0.105575	0.439544	-0.272109	0	0	0	0	0	0	0	0	0	0	0	0	0	0	0	0	0	0	0
ARPP19	87.6974	84.4661	50.6469	52.8188	91.5417	85.8869	102.105	103.145	59.7413	45.6234	70.2279	64.492	FALSE	4.48523	4.44812	3.94443	3.98562	4.52766	4.46461	4.63575	4.64579	4.10662	3.8421	4.26588	4.18193	-0.0371113	0.0411934	-0.0630528	0.0100376	-0.0839558	0	0	0	0	5	1.79176	0	0	0	0	0	0	0	0	0	0	0	0	0
ARRB2	30.2405	25.471	75.0662	55.4539	89.2405	74.849	78.8781	57.7152	39.9181	51.2764	175.211	73.0696	FALSE	3.44172	3.27605	4.3316	4.03343	4.50248	4.32874	4.3805	4.0727	3.71157	3.95654	5.17168	4.30501	-0.165665	-0.298179	-0.173734	-0.307802	-0.86668	0	0	0	0	25	3.2581	0	0	0	0	0	0	0	0	0	0	0	0	0
ARRDC1	39.7189	31.9936	39.4427	31.8533	46.8064	39.1773	59.86	45.9418		11.5914	21.4908	14.1655	FALSE	3.70669	3.49631	3.69989	3.49205	3.86716	3.6933	4.10858	3.84891	0	2.53302	3.1131	2.71902	-0.210377	-0.207834	-0.173858	-0.259668	-0.394084	0	0	0	0	0	0	0	0	0	0	0	0	0	0	0	0	0	0	0
ARRDC1-AS1	14.0821	11.8792	14.829	12.2232	20.8029	15.3962	20.421	17.1482		6.05267	9.18915		FALSE	2.71351	2.55561	2.76185	2.58197	3.08204	2.79705	3.06437	2.89857	0	1.95341	2.32132	0	-0.157899	-0.179874	-0.284994	-0.1658	-2.32132	0	0	0	0	0	0	0	0	0	0	0	0	0	0	0	0	0	0	0
ARRDC2	56.5994	25.3252	46.6924	22.8439	29.5934	17.4806	36.3213	18.9398		7.48018	29.346	10.6063	FALSE	4.05351	3.27053	3.86477	3.17153	3.42079	2.91672	3.61957	2.99272	0	2.13773	3.41266	2.45155	-0.782983	-0.693243	-0.504066	-0.626847	-0.961117	0	0	0	0	0	0	0	0	0	0	0	0	0	0	0	0	0	0	0
ARRDC3	54.9294	36.9858	79.1473	58.4185	146.448	137.002	179.268	150.367	68.9741	24.4962	52.1707	25.8751	FALSE	4.02409	3.63721	4.38387	4.08461	4.99348	4.92727	5.19445	5.01971	4.24813	3.23853	3.97351	3.2912	-0.386877	-0.299261	-0.0662091	-0.174741	-0.682307	0	0	0	0	0	0	0	0	0	0	0	0	0	0	0	0	0	0	0
ARV1	17.5575	12.9359	16.5359	14.52	25.7734	20.9388	27.1241	18.8118		5.99556	11.6841	6.26412	FALSE	2.92088	2.63447	2.86425	2.74213	3.28741	3.08826	3.33663	2.98628	0	1.94528	2.54035	1.98295	-0.286407	-0.122115	-0.199155	-0.350347	-0.557398	0	0	0	0	0	0	0	0	0	0	0	0	0	0	0	0	0	0	0
ASAH1	74.518	48.537	41.2763	28.8175	51.777	38.5141	83.5547	49.525	41.5474	172.101	320.855	237.076	FALSE	4.32437	3.90272	3.74423	3.3951	3.96608	3.67666	4.4374	3.92247	3.75062	5.15388	5.7741	5.47259	-0.421651	-0.349129	-0.289418	-0.514929	-0.301511	0	0	0	0	0	0	0	0	0	0	0	0	0	0	0	0	0	0	0
ASB8	24.8694	21.3534	27.1908	23.9567	33.6896	30.8397	35.8537	36.088		12.2766	22.6271	13.7028	FALSE	3.25306	3.10698	3.339	3.21714	3.54644	3.46071	3.60696	3.61329	0	2.58601	3.16239	2.68804	-0.146084	-0.121851	-0.0857255	0.00633848	-0.474356	0	0	0	0	0	0	0	0	0	0	0	0	0	0	0	0	0	0	0
ASCC1	15.6167	10.5309									7.16359		TRUE	2.81041	2.44503	0	0	0	0	0	0	0	0	2.09968	0	-0.365377				-2.09968	0	0	0	0	0	0	0	0	0	0	0	0	0	0	0	0	0	0	0
ASCC2	21.394	23.5033	21.3268	21.2682	29.2252	27.3341	33.8272	32.1209		7.93699	18.6747	11.5673	FALSE	3.10879	3.19881	3.10579	3.10316	3.40868	3.34407	3.5504	3.50016	0	2.1902	2.97934	2.5311	0.0900133	-0.00262784	-0.0646113	-0.0502334	-0.448239	0	0	0	0	0	0	0	0	0	0	0	0	0	0	0	0	0	0	0
ASCC3	23.6056	28.0582	19.772	24.295	25.8655	30.9344	32.1124	34.8083		14.3323	22.38	22.5651	FALSE	3.20298	3.3693	3.03361	3.23061	3.29084	3.46368	3.49991	3.57818	0	2.72996	3.15188	3.15977	0.166325	0.197	0.172842	0.0782711	0.00788377	0	0	0	0	0	0	0	0	0	0	0	0	0	0	0	0	0	0	0
ASF1A	46.9405	49.5573	102.578	86.4971	144.699	109.621	114.108	76.0152	45.0776	22.4976	26.4312	21.4262	FALSE	3.86996	3.92311	4.64033	4.47161	4.98155	4.70611	4.74587	4.344	3.83033	3.1569	3.31168	3.11023	0.0531478	-0.16872	-0.275439	-0.40187	-0.201452	0	0	0	0	0	0	1	0.693147	0	0	0	0	0	0	0	0	0	0	0
ASH1L	121.684	107.641	125.645	112.252	148.934	123.69	139.985	110.568	90.6982	43.3394	63.2372	40.6456	FALSE	4.80961	4.68805	4.84139	4.72962	5.01019	4.82583	4.94866	4.71463	4.5185	3.79187	4.16258	3.7292	-0.12156	-0.111774	-0.184359	-0.234025	-0.433386	0	0	0	0	0	0	0	0	0	0	0	0	0	0	0	0	0	0	0
ASH2L	21.1683	22.1915	16.6372	18.3481	21.4012	19.565	26.5005	29.0496		6.85207	14.4013	8.75554	TRUE	3.09867	3.14378	2.87001	2.9626	3.10911	3.02359	3.31421	3.40285	0	2.06078	2.73445	2.27784	0.0451194	0.0925834	-0.0855239	0.0886427	-0.456616	0	0	0	0	0	0	0	0	0	0	0	0	0	0	0	0	0	0	0
ASL	23.1994	17.4544			17.8573		29.6183	21.7552		8.50799	23.8128	12.8842	FALSE	3.18633	2.9153	0	0	2.9369	0	3.4216	3.12479	0	2.25213	3.21136	2.63075	-0.271027		-2.9369	-0.296803	-0.580609	0	0	0	0	0	0	0	0	0	0	0	0	0	0	0	0	0	0	0
ASMTL	20.4462	13.191	14.8797	13.3805	19.6523	16.1068	22.9152	18.6839		7.08048	29.0743	13.6316	FALSE	3.06555	2.65261	2.76504	2.66587	3.02782	2.83947	3.17451	2.9798	0	2.08945	3.40367	2.68318	-0.412939	-0.0991688	-0.188351	-0.194714	-0.720488	0	0	0	0	0	0	0	0	0	0	0	0	0	0	0	0	0	0	0
ASNA1	74.8339	67.9591	43.8618	43.3109	75.2493	74.4227	99.455	88.3005	38.5603	36.3731	84.9009	53.2807	FALSE	4.32855	4.23351	3.80359	3.79123	4.33401	4.32311	4.60971	4.49201	3.67783	3.62095	4.45319	3.99417	-0.0950321	-0.0123573	-0.0108997	-0.117703	-0.459026	0	0	0	0	0	0	0	0	0	0	0	0	0	0	0	0	0	0	0
ASNSD1	50.5964	52.0352	56.3588	50.5041	63.5131	52.868	65.4719	62.4502		17.587	32.5326	19.5042	FALSE	3.94345	3.97096	4.04933	3.94166	4.16687	3.98654	4.19678	4.15026	0	2.92246	3.51252	3.02063	0.0275035	-0.107664	-0.180331	-0.0465247	-0.491887	0	0	0	0	94	4.55388	50	3.93183	13	2.63906	7	2.07944	0	0	0	0	0	0	0
ASPSCR1	19.5435	16.0332	13.5278	12.2855	20.7568	18.3333	21.2004	20.4755		7.53728	21.4908	8.64876	FALSE	3.02254	2.83517	2.67606	2.58667	3.07993	2.96183	3.10011	3.06691	0	2.14444	3.1131	2.26683	-0.187376	-0.0893899	-0.1181	-0.0332006	-0.846275	0	0	0	0	0	0	0	0	0	0	0	0	0	0	0	0	0	0	0
ASTE1	11.7351	10.0572	16.6034	12.4725	22.6898	16.8647	25.0976	17.7881					FALSE	2.54436	2.40308	2.86809	2.60065	3.16505	2.88283	3.26184	2.93322	0	0	0	0	-0.14128	-0.267447	-0.282218	-0.328621		0	0	0	0	0	0	0	0	0	0	0	0	0	0	0	0	0	0	0
ASXL1	33.7159	30.3174	26.7599	27.0103	26.1877	22.6442	26.3447	22.0111		16.5592	19.3911	15.0197	FALSE	3.5472	3.44417	3.32359	3.33257	3.30276	3.16312	3.30852	3.13598	0	2.86558	3.0151	2.77382	-0.103023	0.00898188	-0.139645	-0.172543	-0.241281	0	0	0	0	0	0	2	1.09861	0	0	0	0	0	0	0	0	0	0	0
ASXL2	14.2627	15.9604	15.1755	13.4072	21.9995	19.0912		16.6363		17.1302	29.5189	18.3297	FALSE	2.72541	2.83088	2.7835	2.66773	3.13547	3.00028	0	2.86996	0	2.89758	3.41835	2.96164	0.105469	-0.115766	-0.135188	2.86996	-0.456705	0	0	0	0	0	0	0	0	0	0	0	0	0	0	0	0	0	0	0
ATAD1	32.8132	35.0181	36.3079	39.2691	40.271	41.7828	48.1686	43.3824		11.5343	15.3153	12.813	FALSE	3.52085	3.58402	3.61921	3.69558	3.72016	3.75614	3.89526	3.79284	0	2.52847	2.7921	2.62561	0.0631699	0.0763799	0.0359761	-0.102413	-0.166492	0	0	0	0	0	0	0	0	0	0	0	0	0	0	0	0	0	0	0
ATAD2	12.5475	14.1384			21.7694	16.6279							FALSE	2.60621	2.71724	0	0	3.12542	2.86948	0	0	0	0	0	0	0.11103		-0.255935			0	0	0	0	0	0	0	0	0	0	0	0	0	0	0	0	0	0	0
ATAD2B	11.374	10.3852				14.3066	20.2651	21.2433			13.2897	8.8979	FALSE	2.5156	2.43231	0	0	0	2.72828	3.05707	3.10204	0	0	2.65954	2.29232	-0.0832885		2.72828	0.0449726	-0.367215	0	0	0	0	0	0	0	0	0	0	0	0	0	0	0	0	0	0	0
ATAD5	10.7873	10.0937											FALSE	2.46702	2.40637	0	0	0	0	0	0	0	0	0	0	-0.0606472					0	0	0	0	0	0	0	0	0	0	0	0	0	0	0	0	0	0	0
ATE1	11.0581	9.43775									10.943	6.26412	FALSE	2.48974	2.34543	0	0	0	0	0	0	0	0	2.48015	1.98295	-0.144306				-0.497197	0	0	0	0	0	0	0	0	0	0	0	0	0	0	0	0	0	0	0
ATF1	36.9656	34.9452	34.8799	35.7526	45.1035	41.3091	49.4157	46.0698		12.4479	25.3937	12.9909	TRUE	3.63668	3.582	3.58018	3.60421	3.83089	3.745	3.9203	3.85163	0	2.59883	3.27312	2.63841	-0.0546854	0.0240317	-0.0858877	-0.0686713	-0.634715	0	0	0	0	0	0	0	0	0	0	0	0	0	0	0	0	0	0	0
ATF2	23.4702	23.5762	23.3885	23.0487	31.8946	26.1498	36.6331	34.9363		13.5328	31.2975	21.0702	TRUE	3.19746	3.20178	3.19411	3.18008	3.49331	3.30137	3.62788	3.58175	0	2.67641	3.47499	3.09423	0.0043197	-0.0140302	-0.19194	-0.046137	-0.380759	0	0	0	0	0	0	0	0	0	0	0	0	0	0	0	0	0	0	0
ATF4	54.3426	65.5177	51.2637	69.698	45.978	54.6208	65.4719	72.9439	52.4094	48.6497	82.406	72.1798	TRUE	4.01354	4.19747	3.9563	4.25842	3.84968	4.01856	4.19678	4.30331	3.97799	3.90499	4.42372	4.29292	0.183925	0.302116	0.168879	0.106526	-0.1308	0	0	0	0	0	0	0	0	0	0	0	0	0	0	0	0	0	0	0
ATF5	13.7662	14.0291								167.533	169.505	555.621	TRUE	2.69234	2.70999	0	0	0	0	0	0	0	5.12713	5.13877	6.32188	0.0176475				1.18312	0	0	0	0	0	0	0	0	0	0	0	0	0	0	0	0	0	0	0
ATF6	22.1613	21.0983	17.1189	20.9032	18.6857	18.8544	22.1357	22.0111		18.6719	47.9466	30.0749	TRUE	3.14248	3.0955	2.89695	3.08663	2.97989	2.98842	3.14138	3.13598	0	2.97919	3.89073	3.4364	-0.0469828	0.189677	0.00852948	-0.00540097	-0.45433	0	0	0	0	0	0	0	0	0	0	0	0	0	0	0	0	0	0	0
ATF6B	95.6412	72.1132	81.8174	62.6917	117.499	91.4769	147.312	95.9788	43.4482	17.4157	45.9458	19.2907	TRUE	4.57101	4.29201	4.41664	4.15405	4.77491	4.52696	4.99932	4.57449	3.79433	2.9132	3.84899	3.01016	-0.278996	-0.262584	-0.247948	-0.424825	-0.838832	0	0	0	0	0	0	0	0	0	0	0	0	0	0	0	0	0	0	0
ATF7IP	33.4451	39.7552	26.2106	21.5798	46.9445	40.5985	43.1803	29.4335	31.5	17.1302	24.0351	15.4112	FALSE	3.53937	3.70758	3.30361	3.11705	3.87004	3.72806	3.78828	3.41554	3.48124	2.89758	3.22028	2.79796	0.168217	-0.186554	-0.14198	-0.372735	-0.422315	0	0	0	0	0	0	0	0	0	0	0	0	0	0	0	0	0	0	0
ATF7IP2	30.9175	22.1186	30.9171	17.2264	36.0828	19.3755	22.9152			17.9867	18.2054	12.9198	FALSE	3.46315	3.14064	3.46314	2.90287	3.61315	3.01433	3.17451	0	0	2.94374	2.95519	2.63331	-0.322518	-0.560268	-0.598822	-3.17451	-0.321882	0	0	0	0	3	1.38629	0	0	0	0	0	0	0	0	0	0	0	0	0
ATG101	29.9697	27.5116	23.4561	24.028	29.5014	32.0714	30.8653	39.7992		11.1917	42.0428	21.6753	FALSE	3.43301	3.35031	3.19688	3.21999	3.41777	3.49867	3.46152	3.70866	0	2.50076	3.7622	3.12128	-0.0826977	0.0231154	0.0808962	0.247143	-0.64092	0	0	0	0	0	0	1	0.693147	0	0	0	0	0	0	0	0	0	0	0
ATG12	79.1669	76.413	75.9703	72.6537	104.613	98.7723	125.8	114.151	64.3577	42.7684	70.1537	68.941	FALSE	4.38411	4.34915	4.34342	4.29937	4.65978	4.60289	4.84261	4.74624	4.17988	3.77891	4.26484	4.24765	-0.0349558	-0.0440456	-0.0568869	-0.0963661	-0.0171915	0	0	0	0	0	0	1	0.693147	0	0	0	0	0	0	0	0	0	0	0
ATG16L2	13.8113	8.85473			17.167	14.2118	22.2916	18.4279			19.3664		FALSE	2.69539	2.28795	0	0	2.8996	2.72207	3.14809	2.96671	0	0	3.01389	0	-0.407441		-0.17753	-0.181383	-3.01389	0	0	0	0	0	0	0	0	0	0	0	0	0	0	0	0	0	0	0
ATG3	66.6645	94.997	55.2603	58.098	67.011	69.6854	65.316	71.1523	60.556	186.091	156.216	298.258	FALSE	4.21456	4.56432	4.02999	4.0792	4.21967	4.25824	4.19443	4.27878	4.11995	5.23159	5.05762	5.70131	0.349756	0.0492074	0.0385701	0.0843467	0.643687	0	0	0	0	0	0	0	0	0	0	0	0	0	0	0	0	0	0	0
ATG4B	24.1473	21.7906	18.9355	17.4935	32.9532	29.1343	48.9481	37.7516		11.2488	27.2957	16.4433	FALSE	3.22475	3.12635	2.9925	2.91742	3.52498	3.40566	3.91098	3.65717	0	2.50543	3.34271	2.85896	-0.0983988	-0.0750847	-0.11932	-0.25381	-0.483754	0	0	0	0	0	0	0	0	0	0	0	0	0	0	0	0	0	0	0
ATG4C	31.1432	19.4585	14.8037								28.2591	6.05057	FALSE	3.4702	3.0184	2.76024	0	0	0	0	0	0	0	3.37619	1.95311	-0.451801	-2.76024			-1.42308	0	0	0	0	0	0	0	0	0	0	0	0	0	0	0	0	0	0	0
ATG4D	12.8635	9.40131	13.3419		25.7274	19.7071	33.6713	23.9307		5.76716	10.3007	6.62004	FALSE	2.62926	2.34193	2.66319	0	3.28569	3.03048	3.54591	3.2161	0	1.91208	2.42487	2.03078	-0.287327	-2.66319	-0.255214	-0.329811	-0.394087	0	0	0	0	0	0	0	0	0	0	0	0	0	0	0	0	0	0	0
ATG5	34.1221	37.4959	28.2301	30.6337	43.999	43.6303	45.0509	49.525		17.3586	48.5395	33.2782	FALSE	3.55883	3.65055	3.3752	3.45422	3.80664	3.79841	3.82975	3.92247	0	2.9101	3.90277	3.53451	0.0917221	0.0790229	-0.00822509	0.0927213	-0.368261	0	0	0	0	0	0	0	0	0	0	0	0	0	0	0	0	0	0	0
ATG7	11.7803	10.2759								6.62367	53.3811	18.7212	FALSE	2.5479	2.42266	0	0	0	0	0	0	0	2.03126	3.99602	2.98169	-0.125237				-1.01432	0	0	0	0	0	0	0	0	0	0	0	0	0	0	0	0	0	0	0
ATIC	41.7048	44.055	25.4333	33.9454	20.1125	25.2971			29.3276	9.4216	9.06564	6.90477	FALSE	3.75431	3.80788	3.27462	3.55379	3.04986	3.26946	0	0	3.41206	2.34388	2.30913	2.06747	0.0535727	0.279163	0.219593		-0.241661	0	0	0	0	0	0	0	0	0	0	0	0	0	0	0	0	0	0	0
ATL3	21.1232	27.6209	17.3724	23.2	29.1332	32.8293	35.2301	35.8321		24.4391	40.9313	31.0359	FALSE	3.09663	3.35414	2.91085	3.18635	3.40563	3.52133	3.58989	3.60637	0	3.23629	3.73603	3.46686	0.257511	0.275506	0.115701	0.0164778	-0.269175	0	0	0	0	0	0	0	0	0	0	0	0	0	0	0	0	0	0	0
ATM	120.24	103.779	183.196	146.75	162.879	134.302	259.238	173.402	100.203	58.5852	57.4322	46.1979	FALSE	4.79777	4.65185	5.216	4.99552	5.09913	4.90751	5.5616	5.16136	4.61712	4.08741	4.06787	3.85435	-0.145918	-0.22048	-0.19162	-0.400234	-0.213517	0	0	0	0	0	0	0	0	0	0	0	0	0	0	0	0	0	0	0
ATMIN	13.1794	12.8995	12.7082		20.0204	16.9121	21.2004	16.3804		13.7041	19.7616	14.379	FALSE	2.65179	2.63185	2.61799	0	3.0455	2.88548	3.10011	2.85534	0	2.68813	3.03311	2.733	-0.0199416	-2.61799	-0.16002	-0.24477	-0.300102	0	0	0	0	0	0	0	0	0	0	0	0	0	0	0	0	0	0	0
ATOX1	110.31	106.402	47.7486	44.7887	61.442	56.7052	85.4253	78.5746	57.5689	395.936	677.799	775.007	FALSE	4.71232	4.67658	3.88668	3.82404	4.13424	4.05535	4.45928	4.3767	4.0702	5.98377	6.52032	6.65416	-0.0357367	-0.0626401	-0.0788909	-0.0825851	0.133837	0	0	0	0	0	0	0	0	0	0	0	0	0	0	0	0	0	0	0
ATP11B	15.7973	18.3289	19.1045	17.7784	28.719	26.055	40.9979	29.0496		13.2473	23.3187	16.8704	FALSE	2.82122	2.9616	3.00095	2.93271	3.39179	3.29787	3.73762	3.40285	0	2.65657	3.19125	2.88315	0.140386	-0.0682389	-0.0939126	-0.334771	-0.308099	0	0	0	0	0	0	0	0	0	0	0	0	0	0	0	0	0	0	0
ATP13A1	12.8635	19.6407								7.70858	12.3016	17.5823	FALSE	2.62926	3.02727	0	0	0	0	0	0	0	2.16431	2.58788	2.92221	0.398007				0.334322	0	0	0	0	0	0	0	0	0	0	0	0	0	0	0	0	0	0	0
ATP13A3	11.5997	11.7699								37.6864	168.468	81.9319	FALSE	2.53367	2.54709	0	0	0	0	0	0	0	3.65549	5.13266	4.41802	0.0134141				-0.714643	0	0	0	0	0	0	0	0	0	0	0	0	0	0	0	0	0	0	0
ATP1A1	78.851	68.943	120.424	102.869	123.252	94.2719	79.5016	57.3313	62.4569	35.745	78.923	43.0303	FALSE	4.38016	4.24768	4.79929	4.64313	4.82231	4.55673	4.38828	4.06614	4.15036	3.604	4.38106	3.78488	-0.132482	-0.156156	-0.265579	-0.322138	-0.596186	0	0	0	0	0	0	0	0	0	0	0	0	0	0	0	0	0	0	0
ATP1B3	95.912	98.7138	54.4407	56.6291	80.2659	75.4175	64.5366	56.1796	65.1724	124.251	198.135	148.026	FALSE	4.5738	4.6023	4.01531	4.05403	4.39773	4.33621	4.18261	4.0462	4.19226	4.83032	5.29398	5.00412	0.0285007	0.0387129	-0.0615144	-0.136412	-0.289865	0	0	0	0	0	0	0	0	0	0	0	0	0	0	0	0	0	0	0
ATP2A3	11.8705				19.7903	13.4539	20.5769				17.5384	8.00811	FALSE	2.55494	0	0	0	3.03449	2.67096	3.07162	0	0	0	2.91985	2.19813	-2.55494		-0.363525	-3.07162	-0.721721	0	0	0	0	0	0	0	0	0	0	0	0	0	0	0	0	0	0	0
ATP2B1	178.464	113.8	47.2586	31.337	44.7353	31.3134	34.7625	24.5706	34.2155	27.1228	120.546	45.4149	FALSE	5.18997	4.74319	3.87657	3.47621	3.82287	3.47548	3.5769	3.24144	3.56149	3.33658	4.80029	3.83762	-0.446787	-0.400363	-0.347389	-0.335457	-0.962671	0	0	0	0	0	0	0	0	0	0	0	0	0	0	0	0	0	0	0
ATP2B1-AS1	25.1854	15.0494											FALSE	3.2652	2.77567	0	0	0	0	0	0	0	0	0	0	-0.48953					0	0	0	0	0	0	0	0	0	0	0	0	0	0	0	0	0	0	0
ATP2C1	17.8735	16.3612	13.6968	13.8613	18.3176	18.2859	23.6946	21.6272		17.9867	40.4125	37.4424	FALSE	2.93776	2.85424	2.68763	2.69876	2.96101	2.95937	3.20658	3.11915	0	2.94374	3.72358	3.64916	-0.08352	0.0111288	-0.00163997	-0.0874314	-0.0744225	0	0	0	0	0	0	0	0	0	0	0	0	0	0	0	0	0	0	0
ATP5F1A	279.115	260.212	227.962	212.878	209.455	195.934	260.797	226.894	143.379	73.203	129.266	81.3268	FALSE	5.6352	5.56533	5.43355	5.3654	5.34927	5.28287	5.56757	5.42888	4.97244	4.3068	4.86958	4.4107	-0.0698673	-0.0681501	-0.0664049	-0.138688	-0.458879	0	0	0	0	0	0	0	0	0	0	0	0	0	0	0	0	0	0	0
ATP5F1B	216.152	171.228	135.692	130.476	178.343	161.778	197.507	173.53	97.487	69.263	180.942	110.903	FALSE	5.3806	5.14882	4.91773	4.87882	5.1893	5.09239	5.29082	5.16209	4.58992	4.25225	5.20369	4.71764	-0.231779	-0.0389083	-0.0969123	-0.12873	-0.486053	0	0	0	0	0	0	0	0	0	0	0	0	0	0	0	0	0	0	0
ATP5F1C	150.796	149.765	108.053	123.033	128.821	147.045	154.483	174.681	102.646	100.954	168.888	119.303	FALSE	5.02254	5.01572	4.69184	4.82055	4.86616	4.99752	5.04653	5.16867	4.64099	4.62452	5.13514	4.79001	-0.00681592	0.128711	0.131359	0.122138	-0.345123	0	0	0	0	5	1.79176	0	0	0	0	0	0	0	0	0	0	0	0	0
ATP5F1D	303.398	239.588	240.873	206.236	263.902	221.278	292.909	213.585	158.858	116.999	238.325	124.428	FALSE	5.71834	5.48308	5.48841	5.33386	5.57936	5.40393	5.68327	5.3687	5.07428	4.77068	5.47782	4.83173	-0.235251	-0.154551	-0.175428	-0.314565	-0.646089	0	0	1	0.693147	0	0	0	0	0	0	0	0	0	0	0	0	0	0	0
ATP5F1E	1086.94	975.733	1080.43	1028.43	1222.03	1134.86	1132.2	1072.02	813.025	1879.98	2598.04	1983.84	FALSE	6.99204	6.88421	6.98604	6.93676	7.10909	7.03515	7.0328	6.97823	6.70199	7.53955	7.8629	7.59329	-0.107831	-0.0492805	-0.0739384	-0.0545666	-0.269601	0	0	0	0	0	0	0	0	0	0	0	0	0	0	0	0	0	0	0
ATP5IF1	214.482	135.445	192.955	138.719	254.006	174.142	302.418	183.127	117.039	73.0888	131.118	57.089	FALSE	5.37288	4.91592	5.26763	4.93964	5.54129	5.1656	5.71511	5.21563	4.77101	4.30526	4.8837	4.06198	-0.456958	-0.327989	-0.37569	-0.499483	-0.821723	0	0	0	0	4	1.60944	0	0	0	0	0	0	0	0	0	0	0	0	0
ATP5MC1	254.517	196.262	124.462	129.942	131.629	124.59	131.879	130.915	126.815	107.007	187.39	88.196	FALSE	5.54329	5.28453	4.83201	4.87475	4.88755	4.83303	4.88944	4.88216	4.85058	4.68219	5.23851	4.49084	-0.258757	0.042744	-0.0545269	-0.00728224	-0.747675	0	0	0	0	0	0	0	0	0	0	0	0	0	0	0	0	0	0	0
ATP5MC2	657.347	571.367	555.189	538.915	570.329	520.817	621.204	532.49	391.577	307.258	462.669	287.367	FALSE	6.48973	6.34978	6.32111	6.29141	6.34797	6.25732	6.43327	6.27944	5.97273	5.73094	6.13917	5.66423	-0.139952	-0.0296954	-0.09065	-0.153827	-0.474938	0	0	0	0	6	1.94591	1	0.693147	0	0	0	0	0	0	0	0	0	0	0
ATP5MC3	236.327	189.52	156.672	149.687	198.133	185.038	211.381	215.888	115.138	122.081	290.076	140.16	FALSE	5.46944	5.24976	5.06052	5.01521	5.29397	5.22595	5.35838	5.37938	4.75478	4.81284	5.67358	4.94989	-0.219681	-0.0453118	-0.0680229	0.0210012	-0.723691	0	0	0	0	0	0	21	3.09104	0	0	0	0	0	0	0	0	0	0	0
ATP5MD	370.559	340.67	352.069	341.68	423.007	399.874	419.176	388.394	320.159	527.952	622.491	454.291	FALSE	5.91771	5.83385	5.86666	5.8368	6.04975	5.99365	6.04067	5.96459	5.77194	6.2709	6.43533	6.12094	-0.0838616	-0.029868	-0.0561025	-0.0760824	-0.314397	0	0	0	0	0	0	0	0	0	0	0	0	0	0	0	0	0	0	0
ATP5ME	394.255	354.043	369.137	365.405	482.7	460.89	518.475	480.918	329.935	380.975	506.416	344.776	FALSE	5.97953	5.87224	5.91387	5.90374	6.18146	6.13533	6.25282	6.17777	5.80192	5.94536	6.22933	5.84579	-0.107291	-0.0101351	-0.0461377	-0.0750462	-0.38354	0	0	1	0.693147	0	0	0	0	0	0	0	0	0	0	0	0	0	0	0
ATP5MF	304.03	273.44	222.089	219.385	289.215	269.409	338.428	330.551	171.621	343.974	606.781	361.931	FALSE	5.72041	5.61473	5.40757	5.39538	5.67062	5.59994	5.82726	5.80378	5.1511	5.84347	6.40981	5.89421	-0.105678	-0.0121934	-0.0706855	-0.0234792	-0.515601	0	0	0	0	0	0	0	0	0	0	0	0	0	0	0	0	0	0	0
ATP5MG	720.762	690.268	932.641	888.688	922.321	842.146	940.613	806.605	610.991	605.324	893.028	614.738	FALSE	6.5817	6.53853	6.83909	6.79087	6.82798	6.73714	6.84759	6.69407	6.41672	6.40741	6.79574	6.42282	-0.0431678	-0.0482213	-0.0908366	-0.153521	-0.372914	0	0	0	0	0	0	0	0	0	0	0	0	0	0	0	0	0	0	0
ATP5MPL	525.778	479.285	546.19	498.925	701.728	603.387	908.657	703.332	414.116	532.577	819.341	521.061	FALSE	6.26678	6.17438	6.3048	6.21446	6.55497	6.40422	6.81307	6.55725	6.02856	6.2796	6.70972	6.25778	-0.0924005	-0.0903377	-0.150755	-0.255817	-0.451936	0	0	0	0	0	0	3	1.38629	0	0	0	0	0	0	0	0	0	0	0
ATP5PB	170.295	133.914	118.311	103.367	136.737	113.553	159.003	129.379	73.5905	84.7373	170.864	90.7586	FALSE	5.14338	4.90464	4.78174	4.64792	4.92535	4.74103	5.07519	4.87045	4.31201	4.45129	5.1467	4.51916	-0.238747	-0.133817	-0.184314	-0.204746	-0.627541	0	0	0	0	0	0	0	0	0	0	0	0	0	0	0	0	0	0	0
ATP5PD	169.708	153.263	214.104	187.399	184.418	159.741	163.836	158.429	134.418	124.594	213.574	123.04	FALSE	5.13995	5.03866	5.37112	5.23856	5.22261	5.07979	5.10495	5.0716	4.90837	4.83305	5.36865	4.82061	-0.101293	-0.132563	-0.142819	-0.033351	-0.548047	0	0	0	0	0	0	2	1.09861	0	0	0	0	0	0	0	0	0	0	0
ATP5PF	293.378	273.221	228.587	236.416	290.043	299.68	302.886	323.384	193.888	284.989	404.347	255.619	FALSE	5.68486	5.61393	5.43628	5.46981	5.67347	5.70605	5.71665	5.78193	5.27242	5.65595	6.00474	5.54759	-0.0709294	0.0335324	0.0325756	0.065278	-0.457152	0	0	0	0	0	0	0	0	0	0	0	0	0	0	0	0	0	0	0
ATP5PO	333.052	312.831	330.649	326.243	280.286	263.63	250.196	238.795	235.978	212.015	314.111	214.297	FALSE	5.8113	5.74885	5.80408	5.7907	5.63937	5.57833	5.52623	5.47979	5.46797	5.36136	5.75292	5.37202	-0.0624423	-0.0133767	-0.0610414	-0.0464497	-0.380906	0	0	0	0	0	0	0	0	0	0	0	0	0	0	0	0	0	0	0
ATP5S	38.4551	41.6136	32.1422	38.4056	37.5556	51.3521	47.8569	72.176		15.2459	26.8017	22.1024	FALSE	3.67516	3.75217	3.50081	3.67391	3.6521	3.95799	3.88889	4.29287	0	2.78784	3.3251	3.13994	0.0770101	0.173098	0.305891	0.403973	-0.185161	0	0	0	0	0	0	0	0	0	0	0	0	0	0	0	0	0	0	0
ATP6AP1	24.4181	18.6933	26.067	19.9951	39.5346	29.7501	54.0923	35.96		40.313	154.215	77.305	FALSE	3.23546	2.98028	3.29831	3.04429	3.70216	3.42589	4.00901	3.60984	0	3.72118	5.04481	4.36061	-0.255181	-0.254025	-0.276263	-0.399172	-0.684198	0	0	0	0	0	0	0	0	0	0	0	0	0	0	0	0	0	0	0
ATP6AP2	119.473	114.2	155.43	142.904	181.795	152.872	185.192	153.31	99.6594	173.357	382.955	184.115	FALSE	4.79142	4.74667	5.05261	4.96914	5.20836	5.03612	5.22678	5.03896	4.61174	5.16111	5.95053	5.22098	-0.0447478	-0.0834664	-0.172243	-0.187815	-0.729547	0	0	0	0	0	0	0	0	0	0	0	0	0	0	0	0	0	0	0
ATP6V0A1	13.7211									7.02338	42.3887	16.4433	FALSE	2.68928	0	0	0	0	0	0	0	0	2.08236	3.7702	2.85896	-2.68928				-0.911241	0	0	0	0	0	0	0	0	0	0	0	0	0	0	0	0	0	0	0
ATP6V0A2	15.707	14.0655	12.6828	13.3894	18.6397	15.7278	21.824			6.28107	11.19	10.7131	FALSE	2.81583	2.71241	2.61614	2.66649	2.97755	2.81707	3.12781	0	0	1.98528	2.50062	2.46071	-0.103418	0.0503513	-0.160484	-3.12781	-0.0399114	0	0	0	0	0	0	2	1.09861	0	0	0	0	0	0	0	0	0	0	0
ATP6V0B	160.726	129.651	93.9764	84.5386	141.984	132.454	151.677	154.462	108.892	605.609	1036.99	705.212	FALSE	5.0859	4.87253	4.55363	4.44897	4.96273	4.89376	5.02832	5.0464	4.6995	6.40788	6.94504	6.55992	-0.213376	-0.104661	-0.0689737	0.018078	-0.385126	0	0	0	0	3	1.38629	0	0	0	0	0	0	0	0	0	0	0	0	0
ATP6V0D1	54.2523	57.1002	31.8127	28.6128	60.2914	51.7785	72.4868	74.6075	33.4008	57.5003	178.324	85.9538	FALSE	4.01191	4.06217	3.49082	3.38821	4.11564	3.9661	4.29711	4.32556	3.53808	4.06903	5.18919	4.46538	0.0502589	-0.10261	-0.149537	0.0284498	-0.723817	0	0	7	2.07944	0	0	0	0	0	0	0	0	0	0	0	0	0	0	0
ATP6V0E1	371.868	357.068	282.326	282.504	378.455	362.876	380.984	369.71	284.858	563.811	930.179	701.795	FALSE	5.92122	5.88072	5.6466	5.64723	5.93874	5.89681	5.94538	5.91542	5.65549	6.33649	6.83645	6.55507	-0.0405016	0.00062873	-0.0419249	-0.0299589	-0.281386	0	0	0	0	0	0	0	0	0	0	0	0	0	0	0	0	0	0	0
ATP6V0E2	13.5405	8.56321	36.705	16.2828	27.5224	16.5331	22.1357						FALSE	2.67694	2.25792	3.62979	2.84971	3.35069	2.86409	3.14138	0	0	0	0	0	-0.419015	-0.780084	-0.486597	-3.14138		0	0	0	0	6	1.94591	1	0.693147	0	0	0	0	0	0	0	0	0	0	0
ATP6V1A	24.8243	13.9198			18.8698	13.7855				44.9953	143.79	91.0434	FALSE	3.25132	2.70269	0	0	2.9892	2.69365	0	0	0	3.82854	4.97529	4.52226	-0.548628		-0.295557		-0.453028	0	0	0	0	0	0	0	0	0	0	0	0	0	0	0	0	0	0	0
ATP6V1B2	40.3056	41.65	35.4629	38.8507	51.3168	43.2514	64.3807	64.4977		122.138	399.481	432.331	FALSE	3.721	3.75303	3.5963	3.68514	3.95732	3.78989	4.18023	4.18202	0	4.81331	5.99267	6.0715	0.0320292	0.0888436	-0.167431	0.00178786	0.0788361	0	0	0	0	0	0	0	0	0	0	0	0	0	0	0	0	0	0	0
ATP6V1C1	29.0218	29.953	19.5101	23.0487	24.899	27.4762	37.8802	40.695		61.84	180.374	150.73	FALSE	3.40193	3.43247	3.02092	3.18008	3.2542	3.34907	3.66048	3.73038	0	4.14059	5.20056	5.02211	0.0305455	0.159162	0.0948656	0.0698963	-0.178456	0	0	0	0	0	0	0	0	0	0	0	0	0	0	0	0	0	0	0
ATP6V1D	30.2856	28.0946	25.1713	24.3039	46.8524	42.1618	64.5366	51.8285		40.9411	112.542	55.3806	FALSE	3.44316	3.37055	3.26466	3.23096	3.86812	3.76496	4.18261	3.96705	0	3.73627	4.73218	4.03212	-0.0726053	-0.0337045	-0.103166	-0.215558	-0.700052	0	0	2	1.09861	12	2.56495	35	3.58352	0	0	0	0	0	0	0	0	0	0	0
ATP6V1E1	62.2412	56.2621	58.9106	56.7982	77.7345	71.8645	101.793	89.8361	38.0172	53.5033	112.987	75.4542	FALSE	4.14696	4.04764	4.09285	4.05696	4.36608	4.2886	4.63272	4.50906	3.664	3.99826	4.73608	4.33669	-0.0993173	-0.0358946	-0.07748	-0.123663	-0.399393	0	0	0	0	1	0.693147	0	0	0	0	0	0	0	0	0	0	0	0	0
ATP6V1F	230.595	214.955	149.397	145.387	208.121	191.86	238.973	249.417	161.302	542.741	1036.45	828.253	FALSE	5.44499	5.37507	5.01328	4.98626	5.34291	5.26196	5.48052	5.52313	5.08946	6.29847	6.94452	6.72052	-0.0699209	-0.0270233	-0.0809472	0.0426022	-0.223994	0	0	0	0	0	0	0	0	0	0	0	0	0	0	0	0	0	0	0
ATP6V1G1	385.183	451.992	417.646	405.457	414.17	421.855	455.03	485.269	359.263	633.931	670.907	738.063	FALSE	5.95631	6.11587	6.03703	6.00748	6.02869	6.04703	6.12256	6.18676	5.88683	6.45352	6.51012	6.60538	0.159564	-0.0295475	0.0183406	0.0642028	0.0952638	0	0	0	0	0	0	0	0	0	0	0	0	0	0	0	0	0	0	0
ATP6V1H	24.7791	28.8234	27.326	41.1921	33.6435	36.0981	40.3744	37.2398	30.4138	44.824	55.7772	76.1661	FALSE	3.24957	3.39529	3.34378	3.74223	3.54511	3.61357	3.72266	3.64388	3.44725	3.82481	4.03913	4.34596	0.145728	0.398453	0.0684535	-0.0787855	0.306825	0	0	0	0	0	0	0	0	0	0	0	0	0	0	0	0	0	0	0
ATP8A1	13.6308	29.7708	14.6854		47.6348	29.6554	67.9661	30.9691		6.62367			FALSE	2.68313	3.42657	2.75273	0	3.88434	3.42281	4.23362	3.46477	0	2.03126	0	0	0.743439	-2.75273	-0.461532	-0.768844		0	0	0	0	44	3.80666	0	0	10	2.3979	0	0	0	0	0	0	0	0	0
ATP8B5P	20.717	15.7053	13.3335		20.8949	15.5857	26.9682	17.7881		6.39527	17.2667	9.71651	FALSE	3.0781	2.81573	2.6626	0	3.08625	2.80854	3.33107	2.93322	0	2.00084	2.90508	2.37179	-0.262369	-2.6626	-0.277716	-0.397846	-0.533295	0	0	0	0	0	0	0	0	0	0	0	0	0	0	0	0	0	0	0
ATPAF1	18.4151	17.4908	20.7691	22.292	27.9826	25.155	23.2269	20.4755		7.93699	17.2914	9.43178	FALSE	2.96605	2.91727	3.08049	3.14811	3.3667	3.26404	3.18747	3.06691	0	2.1902	2.90643	2.34486	-0.0487771	0.0676172	-0.102657	-0.120554	-0.561575	0	0	0	0	0	0	0	0	0	0	0	0	0	0	0	0	0	0	0
ATPAF2	28.8413	19.2035									17.2914		FALSE	3.39589	3.00585	0	0	0	0	0	0	0	0	2.90643	0	-0.39004				-2.90643	0	0	0	0	0	0	0	0	0	0	0	0	0	0	0	0	0	0	0
ATR	11.0581	11.5148				14.4013						7.04714	FALSE	2.48974	2.52691	0	0	0	2.73445	0	0	0	0	0	2.08532	0.0371752		2.73445		2.08532	0	0	0	0	0	0	0	0	0	0	0	0	0	0	0	0	0	0	0
ATRAID	106.203	99.5155	111.906	107.516	153.168	136.765	165.706	147.551	70.875	57.9	87.791	56.8398	FALSE	4.67472	4.61031	4.72656	4.6869	5.03804	4.92555	5.11623	5.00093	4.27493	4.07584	4.48629	4.05768	-0.0644108	-0.0396613	-0.112491	-0.115303	-0.428608	0	0	0	0	0	0	0	0	0	0	0	0	0	0	0	0	0	0	0
ATRX	154.813	140.291	129.794	122.321	191.276	169.974	221.669	174.169	87.7112	53.2749	77.1691	54.5619	FALSE	5.04866	4.95082	4.87363	4.81479	5.25893	5.14151	5.40569	5.16575	4.48539	3.99406	4.35887	4.0175	-0.0978371	-0.0588347	-0.117421	-0.239934	-0.341376	0	0	0	0	0	0	0	0	0	0	0	0	0	0	0	0	0	0	0
ATXN1	14.2627	16.4341	19.282	17.2976	36.5431	35.1506	34.7625	29.9454		15.5314	88.1862	25.8395	FALSE	2.72541	2.85843	3.00973	2.90677	3.62549	3.58769	3.5769	3.43222	0	2.80526	4.49073	3.28988	0.133016	-0.10296	-0.0377946	-0.144676	-1.20085	0	0	0	0	0	0	0	0	0	0	0	0	0	0	0	0	0	0	0
ATXN10	62.2864	59.8332	41.2594	42.3939	48.5093	45.8569	66.5631	52.8523		20.7275	37.473	24.9141	FALSE	4.14767	4.10814	3.74383	3.77032	3.90216	3.8471	4.21306	3.98625	0	3.07858	3.64996	3.25479	-0.039535	0.0264933	-0.055063	-0.226817	-0.395167	0	0	0	0	0	0	0	0	0	0	0	0	0	0	1	0.693147	0	0	0
ATXN2	26.8102	21.9728	27.5034	21.2237	34.6561	25.0128	40.3744	28.9216	30.4138	14.7891	25.4431	14.557	FALSE	3.3254	3.13431	3.35002	3.10116	3.57392	3.25859	3.72266	3.39858	3.44725	2.75932	3.27499	2.74451	-0.191091	-0.248867	-0.315329	-0.324081	-0.530486	0	0	0	0	0	0	0	0	0	0	0	0	0	0	0	0	0	0	0
ATXN2L	17.4221	19.3128	17.44	18.4105	22.8279	21.4125	28.3712	25.0824		13.0189	23.3434	12.635	FALSE	2.91355	3.01125	2.91452	2.96581	3.17086	3.10962	3.38001	3.26126	0	2.64041	3.19226	2.61264	0.0976973	0.0512921	-0.0612384	-0.118751	-0.57962	0	0	0	0	0	0	0	0	0	0	0	0	0	0	0	0	0	0	0
ATXN3	42.2013	41.1399	44.673	38.7884	45.3336	39.6037	53.7805	39.9272		19.7568	35.5462	27.975	FALSE	3.76587	3.74099	3.82151	3.68357	3.83587	3.70386	4.00333	3.71179	0	3.03287	3.59858	3.36643	-0.0248761	-0.137932	-0.13201	-0.291541	-0.232144	0	0	0	0	0	0	0	0	0	0	0	0	0	0	0	0	0	0	0
ATXN7L3B	31.0981	28.3861	34.7025	29.4496	36.359	31.6924	42.8685	38.5195		13.9326	21.0955	16.7992	FALSE	3.4688	3.38052	3.57522	3.41607	3.62057	3.48714	3.7812	3.67679	0	2.70354	3.09538	2.87916	-0.0882724	-0.159147	-0.13343	-0.104403	-0.216219	0	0	0	0	0	0	0	0	0	0	0	0	0	0	0	0	0	0	0
AUP1	83.8609	78.235	63.9296	62.7807	83.1194	77.9756	96.3373	89.7081	56.4827	55.6731	115.951	75.0271	FALSE	4.44101	4.37242	4.1733	4.15545	4.43224	4.36914	4.57818	4.50765	4.05148	4.0373	4.76176	4.33109	-0.0685962	-0.0178526	-0.0630974	-0.0705348	-0.430667	0	0	0	0	1	0.693147	0	0	0	0	0	0	0	0	0	0	0	0	0
AURKAIP1	161.403	142.04	107.377	110.356	150.36	145.956	166.33	172.378	77.9353	82.3962	244.105	135.391	FALSE	5.09008	4.96312	4.68562	4.71273	5.01966	4.99013	5.11997	5.15547	4.36863	4.4236	5.50169	4.91552	-0.126956	0.0271119	-0.0295335	0.0355062	-0.586166	0	0	0	0	0	0	0	0	0	0	0	0	0	0	0	0	0	0	0
AVL9	15.9778	12.28	14.7107		19.146	15.4435	27.4359			11.0204	25.6901	17.8314	FALSE	2.83191	2.58626	2.75434	0	3.00301	2.79993	3.34765	0	0	2.48661	3.28429	2.93553	-0.245647	-2.75434	-0.203073	-3.34765	-0.348767	0	0	0	0	12	2.56495	0	0	0	0	0	0	0	0	0	0	0	0	0
AZI2	18.5505	72.9148	28.3991	94.1533	35.8527	105.404	31.333	116.198	56.2112	62.8107	58.0992	92.0399	FALSE	2.973	4.30291	3.38096	4.55549	3.60693	4.66725	3.47609	4.76387	4.04675	4.15592	4.07922	4.53303	1.32991	1.17453	1.06032	1.28778	0.453812	0	0	0	0	0	0	15	2.77259	0	0	0	0	0	0	0	0	0	0	0
AZIN1	44.4129	39.6823	39.0287	36.447	37.5096	31.7871	42.0891	31.8649	30.4138	35.9163	86.0619	80.3659	FALSE	3.8158	3.70579	3.6896	3.62293	3.65091	3.49004	3.76327	3.49241	3.44725	3.60865	4.46662	4.39896	-0.110003	-0.0666689	-0.16087	-0.270863	-0.0676629	0	0	0	0	0	0	0	0	0	0	0	0	0	0	0	0	0	0	0
B2M	15983.6	22801.1	20388.5	26044.2	28055.6	33505.8	30042.3	37010	22289.5	28263	26142.3	29780.3	FALSE	9.67938	10.0346	9.92278	10.1676	10.242	10.4195	10.3104	10.519	10.0119	10.2493	10.1713	10.3016	0.355229	0.244812	0.177523	0.208578	0.130287	0	0	0	0	0	0	0	0	0	0	0	0	0	0	0	0	0	0	0
B3GALT4	16.3389	16.5798	19.5608	15.2233	32.631	31.6924	41.7773	37.2398		7.30888	19.811	13.1333	FALSE	2.85295	2.86675	3.02339	2.78645	3.51545	3.48714	3.75601	3.64388	0	2.11732	3.03548	2.64853	0.0138006	-0.236935	-0.0283062	-0.112132	-0.386949	0	0	0	0	0	0	0	0	0	0	0	0	0	0	0	0	0	0	0
B3GALT6	20.2205	19.3492	14.1024	18.9446	18.2255	20.2282	29.1506	26.2342		8.27959	19.9592	12.8842	FALSE	3.05497	3.01304	2.71485	2.99296	2.95624	3.05533	3.4062	3.30447	0	2.22782	3.04258	2.63075	-0.0419256	0.278107	0.0990919	-0.101731	-0.41183	0	0	0	0	0	0	0	0	0	0	0	0	0	0	0	0	0	0	0
B3GAT2	37.0559	38.0061	55.2772	50.2994	74.0526	57.8422	75.1368	59.7628	30.1422	18.3293	21.3178	18.5432	FALSE	3.63906	3.66372	4.03029	3.93768	4.31819	4.07486	4.33253	4.10698	3.43856	2.96162	3.10539	2.97263	0.024662	-0.0926116	-0.24333	-0.225555	-0.132758	0	0	0	0	0	0	0	0	0	0	0	0	0	0	0	0	0	0	0
B3GAT3	35.2956	30.4996	45.0955	35.9129	54.0782	41.0722	68.2779	40.567	28.7845	17.9296	32.7055	17.867	FALSE	3.5917	3.44998	3.83071	3.60856	4.00875	3.73939	4.23813	3.72731	3.39399	2.94073	3.51766	2.93741	-0.141722	-0.222155	-0.269367	-0.510818	-0.580247	0	0	0	0	0	0	0	0	0	0	0	0	0	0	0	0	0	0	0
B3GNT2	18.6408	81.4781	19.2566	34.4617	52.4674	57.7948	86.3606	88.1725	38.8319	25.1814	34.5334	62.3565	FALSE	2.97761	4.41253	3.00848	3.56845	3.97907	4.07405	4.47004	4.49057	3.68467	3.26505	3.57047	4.14878	1.43492	0.559973	0.0949822	0.0205283	0.578304	0	0	0	0	0	0	0	0	0	0	0	0	0	0	0	0	0	0	0
B3GNT7	11.5094	11.0046					44.1156	22.1391					FALSE	2.52648	2.48529	0	0	0	0	3.80923	3.14152	0	0	0	0	-0.0411904			-0.667704		0	0	0	0	0	0	0	0	0	0	0	0	0	0	0	0	0	0	0
B4GALT1	73.2091	43.3627	36.0798	25.2565	86.249	59.3107	186.127	93.6753		35.8592	107.627	101.151	FALSE	4.30689	3.7924	3.61307	3.26791	4.46877	4.09951	5.23179	4.55045	0	3.6071	4.68792	4.62646	-0.514488	-0.345157	-0.369256	-0.681337	-0.0614616	0	0	0	0	1	0.693147	9	2.30259	0	0	1	0.693147	0	0	0	0	0	0	0
B4GALT3	24.8243	22.7745	30.765	28.96	33.6435	25.3918	35.5419	25.9783		9.4787	15.6611	9.14705	FALSE	3.25132	3.16861	3.45836	3.39986	3.54511	3.27305	3.59846	3.29503	0	2.34934	2.81308	2.31718	-0.0827016	-0.0585017	-0.272057	-0.303429	-0.495893	0	0	0	0	0	0	0	0	0	0	0	0	0	0	0	0	0	0	0
B4GALT7	14.4432	15.0494								6.85207	20.231	10.1792	FALSE	2.73717	2.77567	0	0	0	0	0	0	0	2.06078	3.05546	2.41406	0.0385009				-0.641405	0	0	0	0	0	0	0	0	0	0	0	0	0	0	0	0	0	0	0
BABAM1	74.6534	64.2788	49.5484	47.8779	75.4794	67.4589	86.9841	83.0536	44.5345	30.7201	55.9501	32.8867	FALSE	4.32616	4.17867	3.92293	3.88932	4.33702	4.22623	4.47716	4.43145	3.81847	3.45695	4.04218	3.52302	-0.147496	-0.0336065	-0.110788	-0.0457016	-0.519154	0	0	0	0	0	0	0	0	0	0	0	0	0	0	0	0	0	0	0
BABAM2	31.5494	30.2081	22.8899	22.9686	41.3756	39.5563	40.9979	39.4153		8.8506	17.1432	10.3572	FALSE	3.48276	3.44068	3.17346	3.17674	3.74657	3.70269	3.73762	3.69921	0	2.28753	2.8983	2.42985	-0.0420815	0.0032854	-0.0438815	-0.0384117	-0.468448	0	0	0	0	0	0	0	0	0	0	0	0	0	0	0	0	0	0	0
BACH1	29.067	30.4632	14.4657	12.0184		15.1119	21.5122	17.6601		25.9237	119.311	115.281	TRUE	3.40343	3.44882	2.73862	2.56637	0	2.77956	3.11406	2.92639	0	3.29301	4.79008	4.75601	0.0453902	-0.172258	2.77956	-0.187671	-0.0340664	0	0	0	0	1	0.693147	1	0.693147	0	0	0	0	0	0	0	0	0	0	3
BACH2	25.1854	22.8109								8.27959			TRUE	3.2652	3.17015	0	0	0	0	0	0	0	2.22782	0	0	-0.0950554					0	0	0	0	0	0	0	0	0	0	0	0	0	0	0	0	0	0	0
BAD	27.8935	17.09	24.0391	17.814	40.6392	26.9078	56.7423	29.5615		9.1932	34.4593	10.9978	TRUE	3.36362	2.89536	3.22044	2.9346	3.72904	3.3289	4.05599	3.41974	0	2.32172	3.56839	2.48472	-0.468257	-0.285837	-0.400138	-0.636251	-1.08366	0	0	0	0	0	0	0	0	0	0	0	0	0	0	0	0	0	0	0
BAG1	53.124	151.04	47.4783	123.995	57.2999	147.282	79.1899	198.996	96.4008	92.7885	67.313	184.115	FALSE	3.99128	5.02415	3.88112	4.82827	4.0656	4.99912	4.3844	5.2983	4.57883	4.54104	4.2241	5.22098	1.03287	0.947155	0.933516	0.9139	0.996879	0	0	0	0	0	0	0	0	0	0	0	0	0	0	0	0	0	0	0
BAG2	21.2586	18.9848											FALSE	3.10273	2.99497	0	0	0	0	0	0	0	0	0	0	-0.107756					0	0	0	0	0	0	0	0	0	0	0	0	0	0	0	0	0	0	0
BAG4	16.7451	14.5392	16.2655	14.5379	20.2045	16.1541	20.5769			6.85207	16.5751	7.01155	FALSE	2.87611	2.74337	2.84871	2.74328	3.05422	2.84224	3.07162	0	0	2.06078	2.86648	2.08088	-0.132741	-0.105429	-0.211977	-3.07162	-0.785597	0	0	0	0	0	0	0	0	0	0	0	0	0	0	0	0	0	0	0
BAG5	29.0218	27.7667	29.7257	28.1409	29.7315	27.95	36.0096	29.1775		13.0189	24.702	14.9129	FALSE	3.40193	3.35922	3.4251	3.37214	3.42529	3.36557	3.61118	3.4071	0	2.64041	3.24657	2.76713	-0.0427077	-0.0529542	-0.0597199	-0.204078	-0.47944	0	0	0	0	0	0	1	0.693147	0	0	0	0	0	0	0	0	0	0	0
BAG6	34.3929	33.0868	23.4899	23.93	27.9366	29.987	32.1124	33.0167		15.0746	48.4654	28.2242	FALSE	3.56651	3.52891	3.19826	3.21607	3.36511	3.43357	3.49991	3.52685	0	2.77724	3.90127	3.375	-0.0376016	0.017814	0.0684609	0.0269429	-0.526277	0	0	0	0	0	0	0	0	0	0	0	0	0	0	0	0	0	0	0
BAK1	11.1484	14.9036		24.4375	19.9284	39.6037	21.6681	35.3202		10.792	11.3382	20.5008	FALSE	2.49719	2.76655	0	3.23622	3.04111	3.70386	3.12096	3.59237	0	2.46742	2.5127	3.06809	0.269353	3.23622	0.662751	0.471415	0.555386	0	0	0	0	0	0	0	0	0	0	0	0	0	0	0	0	0	0	0
BANF1	149.307	151.733	75.5732	93.0316	95.2237	105.926	146.065	157.917	91.7844	82.3962	156.957	83.8894	FALSE	5.01268	5.02869	4.33825	4.54363	4.56668	4.67213	4.99087	5.06838	4.53028	4.4236	5.06232	4.44135	0.0160119	0.205384	0.105458	0.0775094	-0.620971	0	0	0	0	0	0	0	0	0	0	0	0	0	0	0	0	0	0	0
BANK1	220.891	195.934							43.4482				FALSE	5.40219	5.28287	0	0	0	0	0	0	3.79433	0	0	0	-0.11932					0	0	0	0	0	0	0	0	0	0	0	0	0	0	0	0	0	0	0
BANP	22.1162	18.1832	19.0285	16.256	25.7274	21.4599	38.8155	24.6985		6.22397	15.34	15.8383	TRUE	3.14053	2.95403	2.99716	2.84816	3.28569	3.11173	3.68426	3.24643	0	1.9774	2.79361	2.82365	-0.1865	-0.148993	-0.173959	-0.437822	0.0300408	0	0	0	0	0	0	0	0	0	0	0	0	0	0	0	0	0	0	0
BARD1	15.1654	23.5033				19.3755		24.6985		8.39379	7.48471	14.6282	FALSE	2.78287	3.19881	0	0	0	3.01433	0	3.24643	0	2.24005	2.13827	2.74907	0.415935		3.01433	3.24643	0.610808	0	0	0	0	0	0	0	0	0	0	0	0	0	0	0	0	0	0	0
BASP1	307.144	287.76							96.1292	66.408	122.596	100.048	FALSE	5.73057	5.6656	0	0	0	0	0	0	4.57604	4.21076	4.81702	4.6156	-0.0649703				-0.201423	0	0	0	0	0	0	0	0	0	0	0	0	0	0	0	0	0	0	0
BATF	19.3178	50.3954	28.7286	38.3522	50.5804	50.8784	37.5684	60.1467	42.362	31.6908	19.317	22.9922	TRUE	3.0115	3.93955	3.39211	3.67255	3.94314	3.9489	3.65243	4.11328	3.76958	3.48709	3.01146	3.17773	0.928051	0.280441	0.00576082	0.460842	0.166271	0	0	0	0	0	0	0	0	0	0	0	0	0	0	0	0	0	0	0
BAX	147.682	143.17	186.195	179.769	200.849	180.111	259.549	212.689	179.496	129.79	296.078	187.71	FALSE	5.00181	4.97099	5.23215	5.19722	5.30752	5.19911	5.56279	5.36452	5.19571	4.87359	5.694	5.24021	-0.0308187	-0.0349317	-0.108407	-0.198271	-0.453784	0	0	0	0	0	0	0	0	0	0	0	0	0	0	0	0	0	0	0
BAZ1A	64.1821	153.883	72.3454	186.882	77.7345	144.013	82.7752	152.926	121.655	208.703	128.87	336.127	FALSE	4.17718	5.04267	4.29518	5.23582	4.36608	4.97683	4.42814	5.03647	4.80938	5.34569	4.86654	5.82046	0.865484	0.940635	0.610743	0.608336	0.953923	0	0	0	0	0	0	0	0	0	0	0	0	0	0	0	0	0	0	0
BAZ1B	43.5553	40.4475	36.2825	31.426	58.4505	48.1308	63.6013	52.4684		18.6148	37.2507	19.9313	FALSE	3.79673	3.72443	3.61853	3.47896	4.08514	3.89449	4.16823	3.97909	0	2.97628	3.64416	3.04125	-0.0723039	-0.139565	-0.190658	-0.189144	-0.602915	0	0	0	0	0	0	0	0	0	0	0	0	0	0	0	0	0	0	0
BAZ2A	35.1602	41.2856	28.1625	25.6215	39.0284	39.0826	48.9481	49.0132		26.1521	30.9516	37.0509	FALSE	3.58796	3.74445	3.37288	3.28172	3.68959	3.69094	3.91098	3.91229	0	3.30145	3.46422	3.63892	0.156488	-0.0911634	0.00135317	0.00130234	0.174701	0	0	0	0	0	0	0	0	0	0	0	0	0	0	0	0	0	0	0
BAZ2B	14.2627	14.4664	14.0939		28.9031	27.3341	45.3627	32.8887		13.8754	37.967	28.936	FALSE	2.72541	2.73867	2.71429	0	3.39796	3.34407	3.8365	3.52308	0	2.69971	3.66272	3.39906	0.013257	-2.71429	-0.0538952	-0.313413	-0.263654	0	0	0	0	0	0	0	0	0	0	0	0	0	0	0	0	0	0	0
BBC3	11.374	8.96404	33.8237	20.2978	44.091	15.8225	43.4921			6.62367	14.1543		FALSE	2.5156	2.29898	3.5503	3.0586	3.80868	2.82272	3.79531	0	0	2.03126	2.71828	0	-0.216617	-0.491695	-0.985964	-3.79531	-2.71828	0	0	22	3.13549	0	0	0	0	0	0	0	0	0	0	0	0	0	0	0
BBIP1	25.411	28.4226	31.5085	32.2361	36.405	36.9508	33.5154	34.0405		23.5255	39.4985	28.8292	FALSE	3.27378	3.38176	3.4815	3.50364	3.6218	3.63629	3.54141	3.5565	0	3.19971	3.70127	3.39549	0.10798	0.0221345	0.014486	0.0150982	-0.305778	1	0.693147	0	0	0	0	0	0	0	0	0	0	0	0	0	0	0	0	0
BBS4	12.2316	11.4419			19.2841	16.2962	30.0859	19.7076					FALSE	2.58261	2.52107	0	0	3.00984	2.85049	3.43675	3.0305	0	0	0	0	-0.0615374		-0.159346	-0.406252		0	0	0	0	0	0	0	0	0	0	0	0	0	0	0	0	0	0	0
BBX	96.3634	148.308	87.5969	118.048	135.265	162.915	157.912	181.08	90.9698	51.5619	32.0879	61.7515	TRUE	4.57845	5.00601	4.4841	4.77952	4.9146	5.09935	5.06835	5.20445	4.52146	3.96199	3.49917	4.13918	0.427558	0.295427	0.18475	0.136095	0.640013	0	0	0	0	0	0	0	0	0	0	0	0	0	0	0	0	0	0	0
BCAP29	30.737	25.2888	18.4201	16.5231	34.0117	31.9766	43.0244	37.6237		26.5518	62.8667	43.9201	FALSE	3.45748	3.26914	2.96631	2.86352	3.55568	3.4958	3.78474	3.65387	0	3.31607	4.1568	3.80488	-0.188339	-0.102788	-0.059884	-0.130879	-0.351913	0	0	0	0	0	0	0	0	0	0	0	0	0	0	0	0	0	0	0
BCAP31	117.983	112.743	111.366	114.691	135.265	136.481	134.217	126.052	78.4784	126.021	321.225	223.195	FALSE	4.77898	4.73394	4.72176	4.75093	4.9146	4.92349	4.90688	4.8446	4.37549	4.84435	5.77525	5.41252	-0.0450404	0.0291688	0.00888772	-0.062287	-0.362734	0	0	0	0	0	0	0	0	0	0	0	0	0	0	0	0	0	0	0
BCAS2	69.6885	63.3313	60.8033	61.0982	81.4165	73.0489	83.8664	87.7886	33.6724	26.666	59.1613	39.6847	FALSE	4.25828	4.16405	4.12396	4.12872	4.41179	4.30473	4.44108	4.48626	3.54594	3.3202	4.09703	3.70585	-0.0942365	0.0047601	-0.10706	0.0451794	-0.391179	0	0	0	0	0	0	0	0	0	0	0	0	0	0	0	0	0	0	0
BCAS4	82.1909	48.0269	27.5288	18.9357	21.6313	13.8329				5.76716			FALSE	4.42114	3.89237	3.35091	2.99251	3.11933	2.69684	0	0	0	1.91208	0	0	-0.52877	-0.3584	-0.422488			0	0	0	0	28	3.3673	2	1.09861	0	0	0	0	0	0	0	0	0	0	0
BCAT2	15.0751	11.3326											FALSE	2.77727	2.51225	0	0	0	0	0	0	0	0	0	0	-0.265027					0	0	0	0	0	0	0	0	0	0	0	0	0	0	0	0	0	0	0
BCCIP	38.5905	35.6011	27.571	31.4527	29.3633	28.1394	29.1506	37.8796		21.0701	40.1902	23.1701	FALSE	3.67859	3.60008	3.35239	3.47978	3.41324	3.37209	3.4062	3.66047	0	3.09422	3.7182	3.18512	-0.0785103	0.12739	-0.0411425	0.254265	-0.533082	0	0	0	0	0	0	0	0	0	0	0	0	0	0	0	0	0	0	0
BCDIN3D	41.2534	39.5001	38.9949	36.171	46.07	47.8465	53.4687	49.781	39.9181	18.6719	14.4754	12.7418	FALSE	3.74369	3.7013	3.68875	3.61553	3.85164	3.88868	3.99763	3.92752	3.71157	2.97919	2.73925	2.62044	-0.0423816	-0.0732213	0.0370468	-0.0701051	-0.118809	0	0	0	0	0	0	0	0	0	0	0	0	0	0	0	0	0	0	0
BCKDHA	16.0229	13.1181	13.4518	12.0986	17.7192	16.0594	22.4475	18.3			17.7114		FALSE	2.83456	2.64746	2.67082	2.5725	2.92955	2.8367	3.15476	2.9601	0	0	2.92913	0	-0.187104	-0.0983135	-0.0928519	-0.194662	-2.92913	0	0	0	0	0	0	0	0	0	0	0	0	0	0	0	0	0	0	0
BCKDHB	10.7421	10.1665											FALSE	2.46318	2.41292	0	0	0	0	0	0	0	0	0	0	-0.0502629					0	0	0	0	0	0	0	0	0	0	0	0	0	0	0	0	0	0	0
BCKDK	27.2164	23.394	14.0348	13.425	21.3091	17.5753	23.8505	21.6272		11.5343	79.6887	34.0968	FALSE	3.3399	3.19434	2.71037	2.66897	3.105	2.92183	3.21288	3.11915	0	2.52847	4.3906	3.55811	-0.145569	-0.0414004	-0.183162	-0.0937241	-0.83249	0	0	0	0	0	0	0	0	0	0	0	0	0	0	0	0	0	0	0
BCL10	45.8121	41.8322	27.2922	29.9393	37.3255	35.5296	46.4539	44.2782		29.521	55.6537	53.6722	FALSE	3.84614	3.75729	3.34259	3.43203	3.64611	3.59812	3.85976	3.81283	0	3.41842	4.03696	4.00135	-0.0888512	0.0894402	-0.0479918	-0.0469329	-0.035602	0	0	0	0	0	0	0	0	0	0	0	0	0	0	0	0	0	0	0
BCL11A	130.711	213.388							60.2844				TRUE	4.88061	5.36779	0	0	0	0	0	0	4.11553	0	0	0	0.487176					0	0	0	0	0	0	0	0	0	0	0	0	0	0	0	0	0	0	0
BCL2	71.4037	97.6571	19.2482	45.2605		19.5176			42.362	18.0438	9.60909	19.8601	FALSE	4.28226	4.59165	3.00806	3.83429	0	3.02128	0	0	3.76958	2.94674	2.36171	3.03784	0.309393	0.826225	3.02128		0.676128	0	0	0	0	0	0	0	0	0	0	0	0	0	0	0	0	0	0	0
BCL2A1	105.526	113.18	15.1839	16.8169	23.8865	22.6916			86.3534	89.9335	25.0232	102.219	FALSE	4.66839	4.73778	2.78402	2.88015	3.21432	3.16512	0	0	4.46996	4.51013	3.25899	4.63685	0.0693906	0.0961297	-0.0492045		1.37787	0	0	0	0	0	0	2	1.09861	0	0	0	0	0	0	0	0	0	0	0
BCL2L1	12.4121	15.0494				15.633		21.4992			12.4004	9.71651	FALSE	2.59616	2.77567	0	0	0	2.81139	0	3.11348	0	0	2.59529	2.37179	0.179511		2.81139	3.11348	-0.2235	0	0	0	0	0	0	0	0	0	0	0	0	0	0	0	0	0	0	0
BCL2L11	26.1783	15.9239											FALSE	3.30242	2.82873	0	0	0	0	0	0	0	0	0	0	-0.473691					0	0	0	0	0	0	0	0	0	0	0	0	0	0	0	0	0	0	0
BCL2L12	20.04	20.0051	14.9473	13.6031	24.3927	21.7441	35.386	31.481		8.27959	21.392	9.50296	FALSE	3.04642	3.04477	2.76929	2.68123	3.23446	3.12431	3.59418	3.48066	0	2.22782	3.1087	2.35166	-0.00165748	-0.0880584	-0.110156	-0.113528	-0.757044	0	0	0	0	0	0	0	0	0	0	0	0	0	0	0	0	0	0	0
BCL2L13	15.9327	18.1832	13.5193	14.8138		16.9595		24.5706		12.6192	15.5129	30.6444	FALSE	2.82925	2.95403	2.67548	2.76089	0	2.88812	0	3.24144	0	2.61148	2.80414	3.45456	0.124788	0.085403	2.88812	3.24144	0.65042	0	0	0	0	0	0	4	1.60944	0	0	0	0	0	0	0	0	0	0	0
BCL3	11.9157	9.72927						16.7643		12.505	40.7336	21.9244	TRUE	2.55844	2.37298	0	0	0	0	0	2.87719	0	2.60306	3.73131	3.1322	-0.185465			2.87719	-0.599104	0	0	0	0	0	0	0	0	0	0	0	0	0	0	0	0	0	0	0
BCL6	10.8775	14.9765								41.2837	17.8843	19.7889	TRUE	2.47465	2.77112	0	0	0	0	0	0	0	3.7444	2.93833	3.03442	0.29647				0.096092	0	0	0	0	0	0	0	0	0	0	0	0	0	0	0	0	0	0	0
BCL7A	35.7018	13.6283											FALSE	3.60283	2.68296	0	0	0	0	0	0	0	0	0	0	-0.919871					0	0	0	0	0	0	0	0	0	0	0	0	0	0	0	0	0	0	0
BCL7B	35.3408	37.8968	38.0654	36.5538	47.7269	48.5097	48.7922	55.0278		17.7583	37.7447	23.5617	FALSE	3.59294	3.66091	3.66524	3.62578	3.88623	3.90217	3.90786	4.02585	0	2.93164	3.65699	3.20119	0.0679715	-0.0394618	0.0159384	0.117991	-0.455807	0	0	0	0	0	0	0	0	0	0	0	0	0	0	0	0	0	0	0
BCL7C	66.5742	45.4032	47.9345	33.3044	75.3873	54.5735	92.596	60.4026	31.5	22.0979	44.1178	20.8211	FALSE	4.21323	3.83737	3.89048	3.53527	4.33582	4.01771	4.53899	4.11745	3.48124	3.13974	3.80928	3.08288	-0.375857	-0.355209	-0.318111	-0.421535	-0.7264	0	0	0	0	0	0	0	0	0	0	0	0	0	0	0	0	0	0	0
BCLAF1	90.9471	106.257	76.1984	89.524	97.2027	105.357	109.276	110.568	65.7155	58.5281	80.0593	65.7377	TRUE	4.52121	4.67523	4.34638	4.50561	4.58703	4.6668	4.70298	4.71463	4.20044	4.08645	4.39518	4.20077	0.154011	0.159236	0.0797686	0.0116459	-0.19441	0	0	0	0	0	0	0	0	0	0	0	0	0	0	0	0	0	0	0
BCLAF1P2	13.044	13.8833		12.8909		14.0697							FALSE	2.6422	2.70024	0	2.63123	0	2.71269	0	0	0	0	0	0	0.0580446	2.63123	2.71269			0	0	0	0	0	0	0	0	0	0	0	0	0	0	0	0	0	0	0
BCOR	10.9227	12.8266			19.0079	18.3806		16.8923		7.93699	11.9805	11.4249	FALSE	2.47844	2.62659	0	0	2.99613	2.96427	0	2.88437	0	2.1902	2.56345	2.5197	0.148151		-0.031853	2.88437	-0.0437436	0	0	0	0	0	0	0	0	0	0	0	0	0	0	0	0	0	0	0
BCS1L	15.3459	11.5877											FALSE	2.79398	2.53272	0	0	0	0	0	0	0	0	0	0	-0.261261					0	0	0	0	0	0	0	0	0	0	0	0	0	0	0	0	0	0	0
BDH2	11.69	10.3123	15.7585	13.6298	20.7568	17.0068	22.9152	20.4755					FALSE	2.54081	2.42589	2.8189	2.68306	3.07993	2.89075	3.17451	3.06691	0	0	0	0	-0.114923	-0.135845	-0.189176	-0.107602		0	0	0	0	0	0	0	0	0	0	0	0	0	0	0	0	0	0	0
BDP1	55.6967	56.8816	43.5661	44.7798	62.4086	57.6527	73.1103	70.3844	39.375	24.8388	29.9142	27.2988	TRUE	4.03772	4.0584	3.79697	3.82384	4.1496	4.07163	4.30555	4.26808	3.69821	3.25188	3.43121	3.34282	0.0206841	0.0268694	-0.0779652	-0.0374751	-0.0883957	0	0	0	0	0	0	0	0	0	0	0	0	0	0	0	0	0	0	0
BECN1	37.0108	40.0102	31.2804	36.4737	38.8903	41.5933	36.789	44.4062		24.953	50.5897	35.8408	FALSE	3.63787	3.71382	3.47446	3.62364	3.68613	3.7517	3.63202	3.81565	0	3.25629	3.94332	3.6066	0.0759529	0.14918	0.0655646	0.18363	-0.336718	0	0	0	0	1	0.693147	0	0	0	0	0	0	0	0	0	0	0	0	0
BET1	52.6275	55.6791	37.0261	38.6103	42.5262	45.3831	35.5419	51.4446		26.2092	56.37	56.3415	FALSE	3.98206	4.03741	3.63827	3.67909	3.77336	3.83694	3.59846	3.95976	0	3.30355	4.04952	4.04903	0.0553439	0.0408169	0.0635734	0.361298	-0.000496709	0	0	0	0	0	0	0	0	0	0	0	0	0	0	0	0	0	0	0
BEX2	41.5243	34.0707	59.2908	43.4444	27.0161	21.3651	32.736	23.2908		9.65		8.39962	FALSE	3.75007	3.55736	4.09918	3.79424	3.33278	3.1075	3.51856	3.1901	0	2.36556	0	2.24067	-0.19271	-0.30494	-0.225276	-0.328465	2.24067	0	0	0	0	0	0	0	0	0	0	0	0	0	0	0	0	0	0	0
BEX4	51.2283	42.4152	73.5199	53.5933	38.8443	30.2238	85.8929	60.6586	31.5	21.7553	30.2106	17.4755	FALSE	3.95562	3.77081	4.31107	3.99991	3.68498	3.44118	4.46468	4.12161	3.48124	3.1248	3.44076	2.91644	-0.184814	-0.311155	-0.243796	-0.343064	-0.524312	0	0	0	0	0	0	0	0	0	0	0	0	0	0	0	0	0	0	0
BFAR	19.9046	19.5314	23.5997	20.5916	25.1291	21.5546	29.3065	27.8978		9.65	16.4515	13.0621	FALSE	3.03997	3.02196	3.20273	3.0723	3.26305	3.11594	3.41136	3.36377	0	2.36556	2.85943	2.64348	-0.0180114	-0.130431	-0.14711	-0.0475953	-0.215943	0	0	0	0	0	0	0	0	0	0	0	0	0	0	0	0	0	0	0
BHLHE40	25.6818	25.5074			43.5387	38.0877	71.0838	106.856		12.8476	24.1092	20.9991	TRUE	3.28398	3.27743	0	0	3.79636	3.66581	4.27783	4.6808	0	2.62811	3.22323	3.091	-0.00655801		-0.13055	0.402971	-0.132234	0	0	0	0	0	0	0	0	0	0	0	0	0	0	0	0	0	0	0
BHLHE41	11.4643										19.6875	8.32844	TRUE	2.52287	0	0	0	0	0	0	0	0	0	3.02953	2.23307	-2.52287				-0.796463	0	0	0	0	0	0	0	0	0	0	0	0	0	0	0	0	0	0	0
BICD1	14.9848	10.4581			18.3636	13.975							FALSE	2.77164	2.43869	0	0	2.96339	2.70638	0	0	0	0	0	0	-0.332948		-0.257013			0	0	0	0	0	0	0	0	0	0	0	0	0	0	0	0	0	0	0
BICD2	14.0821	10.2759								5.82426	19.6381	8.04371	FALSE	2.71351	2.42266	0	0	0	0	0	0	0	1.92048	3.02714	2.20207	-0.290847				-0.82507	0	0	0	0	0	0	0	0	0	0	0	0	0	0	0	0	0	0	0
BID	47.7078	37.4231	26.574	29.3517	34.6561	38.2772	51.4422	58.9949		68.8062	260.927	153.471	FALSE	3.88584	3.64866	3.31687	3.41285	3.57392	3.67064	3.95971	4.09426	0	4.24572	5.56807	5.04001	-0.237181	0.09598	0.0967252	0.134548	-0.528061	0	0	0	0	0	0	0	0	0	0	0	0	0	0	0	0	0	0	0
BIN1	63.0537	42.1602	98.6659	69.7514	114.278	69.5433	120.967	54.8999	35.8448	20.7275	34.2123	23.3481	FALSE	4.15972	3.76492	4.60182	4.25917	4.74734	4.25623	4.80375	4.02356	3.60671	3.07858	3.5614	3.19245	-0.394804	-0.342651	-0.491117	-0.78019	-0.368942	0	0	0	0	0	0	0	0	0	0	0	0	0	0	0	0	0	0	0
BIN2	17.9638	27.6574	86.8365	73.081	116.533	124.685	210.913	208.594	39.375	29.521	34.3605	33.8832	FALSE	2.94253	3.35541	4.47548	4.30516	4.76672	4.83378	5.35618	5.34517	3.69821	3.41842	3.5656	3.55201	0.412881	-0.170318	0.0670631	-0.0110049	-0.0135899	0	0	0	0	0	0	0	0	0	0	0	0	0	0	0	0	0	0	0
BIN3	18.2797	16.0697	18.6145	12.8108	21.033	16.8173	23.6946	20.6034			14.8706	8.5064	FALSE	2.95905	2.8373	2.97627	2.62545	3.09254	2.88017	3.20658	3.07285	0	0	2.76447	2.25196	-0.121748	-0.350819	-0.212368	-0.133732	-0.512505	0	0	0	0	0	0	0	0	0	0	0	0	0	0	0	0	0	0	0
BIRC2	40.757	53.6021	77.9052	65.9055	73.2702	86.6448	92.2842	121.573	39.9181	61.84	76.9221	76.3796	FALSE	3.73187	4.00007	4.36825	4.20328	4.30771	4.47329	4.53565	4.80871	3.71157	4.14059	4.35571	4.34872	0.268206	-0.164966	0.165583	0.273056	-0.00698634	0	0	0	0	0	0	0	0	0	0	0	0	0	0	0	0	0	0	0
BIRC3	509.936	387.13	297.198	244.241	242.408	235.49	162.589	134.626	263.677	105.465	108.541	190.202	FALSE	6.23624	5.96134	5.69776	5.50224	5.49474	5.46591	5.09735	4.9099	5.57851	4.66781	4.6963	5.25333	-0.274904	-0.195513	-0.0288342	-0.187452	0.557032	0	0	0	0	0	0	0	0	0	0	0	0	0	0	0	0	0	0	0
BIRC6	32.091	31.0462	31.1367	26.5029	48.6934	39.4142	59.3924	42.4866		20.3849	44.5377	24.8429	FALSE	3.49926	3.46718	3.47	3.31429	3.90587	3.69918	4.10086	3.77245	0	3.06269	3.81854	3.25204	-0.0320836	-0.15571	-0.206692	-0.32841	-0.566504	0	0	0	0	0	0	0	0	0	0	0	0	0	0	0	0	0	0	0
BISPR	13.6308	80.4942		92.7556	21.8614	126.391	37.8802	142.177	73.0474	58.1284	7.63293	41.2507	FALSE	2.68313	4.40053	0	4.54069	3.12945	4.84726	3.66048	4.96408	4.3047	4.07971	2.15558	3.74362	1.7174	4.54069	1.71781	1.30359	1.58804	0	0	0	0	0	0	57	4.06044	0	0	0	0	0	0	0	0	0	0	0
BLCAP	40.6667	26.4913	31.3902	23.7342	39.0284	26.813	41.4656	32.1209		8.73639	23.4916	12.635	FALSE	3.7297	3.31387	3.47786	3.20819	3.68959	3.3255	3.74869	3.50016	0	2.27587	3.19833	2.61264	-0.415832	-0.269671	-0.364084	-0.248529	-0.585689	0	0	0	0	0	0	0	0	0	0	0	0	0	0	0	0	0	0	0
BLK	97.8077	44.9295											FALSE	4.59318	3.82711	0	0	0	0	0	0	0	0	0	0	-0.766067					0	0	3	1.38629	0	0	0	0	0	0	0	0	0	0	0	0	0	0	0
BLM	14.4432	8.9276					22.4475	22.395					FALSE	2.73717	2.29532	0	0	0	0	3.15476	3.15252	0	0	0	0	-0.441851			-0.00224047		0	0	0	0	0	0	0	0	0	0	0	0	0	0	0	0	0	0	0
BLMH	12.367	15.268	18.6567	28.043		25.9603		28.2817		8.73639	10.3007	9.18264	FALSE	2.59279	2.7892	2.97842	3.36878	0	3.29437	0	3.37696	0	2.27587	2.42487	2.32068	0.196412	0.39036	3.29437	3.37696	-0.104185	0	0	0	0	0	0	0	0	0	0	0	0	0	0	0	0	0	0	0
BLNK	83.6353	108.662										10.6063	FALSE	4.43835	4.6974	0	0	0	0	0	0	0	0	0	2.45155	0.259049				2.45155	0	0	0	0	0	0	0	0	0	0	0	0	0	0	0	0	0	0	0
BLOC1S1	173.454	166.017	139.232	138.381	248.069	229.379	279.659	237.132	107.263	182.037	359.439	265.727	FALSE	5.16166	5.1181	4.9433	4.93721	5.51773	5.43973	5.63714	5.47282	4.68456	5.20969	5.88732	5.58623	-0.0435657	-0.00608873	-0.0780054	-0.164316	-0.301097	0	0	0	0	0	0	0	0	0	0	0	0	0	0	0	0	0	0	0
BLOC1S2	125.656	102.977	66.2871	61.9884	89.2866	72.1014	89.7901	80.7501	61.9138	126.421	321.349	243.909	FALSE	4.84147	4.64417	4.20897	4.14295	4.50299	4.29185	4.50855	4.40367	4.14176	4.84749	5.77563	5.50089	-0.197303	-0.0660171	-0.211141	-0.104883	-0.274746	0	0	0	0	0	0	0	0	0	0	0	0	0	0	0	0	0	0	0
BLOC1S3	14.6238	12.0249	13.8996	12.6238	21.4012	18.428	25.2535	16.6363		13.2473	14.0802	23.0634	FALSE	2.74879	2.56687	2.70133	2.61182	3.10911	2.96672	3.2678	2.86996	0	2.65657	2.71338	3.18069	-0.181927	-0.0895142	-0.142397	-0.397837	0.467311	0	0	0	0	0	0	0	0	0	0	0	0	0	0	0	0	0	0	0
BLOC1S4	57.3215	52.764	83.8707	63.1546	96.4203	77.2177	89.0106	78.9585	45.0776	23.5255	39.5726	25.5904	FALSE	4.06597	3.9846	4.44113	4.1613	4.57903	4.3595	4.49993	4.38151	3.83033	3.19971	3.70309	3.28055	-0.0813678	-0.279832	-0.219539	-0.11842	-0.422545	0	0	0	0	0	0	0	0	0	0	0	0	0	0	0	0	0	0	0
BLOC1S5	16.9708	17.673	17.609	16.9772	20.3426	19.2807	22.7593	22.395			7.41061		FALSE	2.88875	2.92708	2.92364	2.8891	3.06071	3.00967	3.16797	3.15252	0	0	2.12949	0	0.0383321	-0.0345411	-0.0510345	-0.0154494	-2.12949	0	0	0	0	0	0	0	0	0	0	0	0	0	0	0	0	0	0	0
BLOC1S6	43.2394	47.8082	33.604	29.4674	38.9823	33.8242	45.0509	33.4006		25.4669	51.5531	25.1989	FALSE	3.78962	3.8879	3.54397	3.41666	3.68844	3.55031	3.82975	3.53807	0	3.27589	3.96182	3.26572	0.0982835	-0.127312	-0.138126	-0.291674	-0.696108	0	0	0	0	0	0	3	1.38629	0	0	0	0	0	0	0	0	0	0	0
BLVRA	11.9157	16.507	19.3834	23.0843	19.8363	25.3444	39.9067	39.5432		39.6849	60.0259	140.8	FALSE	2.55844	2.8626	3.01472	3.18156	3.0367	3.27126	3.71129	3.70237	0	3.70586	4.1113	4.95442	0.304158	0.166841	0.234559	-0.00892458	0.843122	0	0	0	0	0	0	0	0	0	0	0	0	0	0	0	0	0	0	0
BLVRB	31.9556	19.6043	23.5828	22.0872	23.4262	20.5598	37.2566	22.1391		64.4666	399.827	104.497	FALSE	3.49516	3.0255	3.20205	3.13928	3.19566	3.07083	3.64432	3.14152	0	4.18154	5.99353	4.65868	-0.469663	-0.0627687	-0.124827	-0.502793	-1.33485	0	0	0	0	0	0	0	0	0	0	0	0	0	0	0	0	0	0	0
BLZF1	16.3389	32.6495	18.2849	36.8209	28.1667	40.5985	28.2153	47.9894		40.1417	18.65	73.7102	FALSE	2.85295	3.516	2.95932	3.63286	3.37303	3.72806	3.37469	3.8916	0	3.71702	2.97808	4.31362	0.663047	0.673539	0.355036	0.516912	1.33554	0	0	0	0	0	0	0	0	0	0	0	0	0	0	0	0	0	0	0
BMF	33.5354	16.7256									7.08948		FALSE	3.54198	2.87501	0	0	0	0	0	0	0	0	2.09056	0	-0.666974				-2.09056	0	0	0	0	0	0	0	0	0	0	0	0	0	0	0	0	0	0	0
BMI1	24.8694	21.0619	23.642	19.6924	32.8611	28.6605	25.877	25.9783		11.4201	14.4013	9.78769	FALSE	3.25306	3.09385	3.20445	3.02977	3.52227	3.38982	3.29127	3.29503	0	2.51932	2.73445	2.37841	-0.159211	-0.174683	-0.13245	0.0037601	-0.356045	0	0	0	0	5	1.79176	0	0	0	0	0	0	0	0	0	0	0	0	0
BMP2K	23.5154	29.8073									42.7839	12.9553	FALSE	3.1993	3.42775	0	0	0	0	0	0	0	0	3.77927	2.63586	0.228451				-1.1434	0	0	0	0	0	0	0	0	0	0	0	0	0	0	0	0	0	0	0
BMPR2	11.2386	14.0655		13.5942	18.2255	28.8027		28.5377		22.4405	18.6006	42.1049	FALSE	2.5046	2.71241	0	2.68062	2.95624	3.3946	0	3.38567	0	3.15447	2.97556	3.76364	0.207812	2.68062	0.43836	3.38567	0.788075	0	0	0	0	0	0	0	0	0	0	0	0	0	0	0	0	0	0	0
BMS1	32.6778	27.548	22.3238	20.7429	23.1041	20.7493	22.7593	19.8356		6.85207	10.8195	7.01155	FALSE	3.51684	3.35159	3.14948	3.07929	3.18238	3.07958	3.16797	3.03666	0	2.06078	2.46975	2.08088	-0.16525	-0.0701868	-0.102799	-0.13131	-0.388866	0	0	0	0	0	0	0	0	0	0	0	0	0	0	0	0	0	0	0
BNIP2	68.1088	76.2308	57.415	64.6859	79.0692	78.023	101.793	92.7795	43.7198	39.3423	96.3379	68.585	FALSE	4.23568	4.3468	4.06757	4.18488	4.38289	4.36974	4.63272	4.54095	3.80042	3.6974	4.57819	4.24255	0.111116	0.117312	-0.0131529	-0.0917739	-0.335639	0	0	0	0	3	1.38629	0	0	0	0	0	0	0	0	0	0	0	0	0
BNIP3	21.0781	20.9161	45.7968	35.8862	28.3048	22.5968	20.2651			11.9911	19.4652	10.8554	FALSE	3.09458	3.08722	3.84581	3.60784	3.37775	3.16111	3.05707	0	0	2.56427	3.01873	2.47279	-0.00736332	-0.237978	-0.216638	-3.05707	-0.545939	0	0	0	0	0	0	0	0	0	0	0	0	0	0	0	0	0	0	0
BNIP3L	57.3215	47.9904	68.2305	45.3318	61.1199	42.067	83.8664	48.7572	31.7715	60.6409	107.75	100.689	FALSE	4.06597	3.89162	4.23744	3.83583	4.12907	3.76276	4.44108	3.90716	3.48956	4.12132	4.68905	4.62192	-0.174346	-0.401613	-0.366308	-0.533923	-0.0671377	0	0	0	0	12	2.56495	0	0	0	0	0	0	0	0	0	0	0	0	0
BOD1	22.5224	20.4788	17.3808	17.5825	17.9954	17.1016				6.22397	15.167	9.96565	FALSE	3.15795	3.06707	2.91131	2.92222	2.9442	2.896	0	0	0	1.9774	2.78297	2.39477	-0.0908851	0.0109143	-0.0481969		-0.388207	0	0	0	0	0	0	0	0	0	0	0	0	0	0	0	0	0	0	0
BOD1L1	59.3075	56.8452	40.237	38.8151	61.7642	57.9369	69.525	61.4264	35.5733	21.4127	42.5616	26.4802	FALSE	4.09946	4.05777	3.71933	3.68425	4.13939	4.07647	4.25597	4.13399	3.59932	3.10963	3.77418	3.31346	-0.0416862	-0.0350889	-0.0629172	-0.121978	-0.460711	0	0	0	0	0	0	0	0	0	0	0	0	0	0	0	0	0	0	0
BOLA1	18.8665	15.5595	23.0674	20.3423	31.1583	22.5968	33.6713	29.4335		5.88136			FALSE	2.98903	2.80696	3.18086	3.06069	3.47067	3.16111	3.54591	3.41554	0	1.92882	0	0	-0.18207	-0.120166	-0.309557	-0.130368		0	0	0	0	0	0	0	0	0	0	0	0	0	0	0	0	0	0	0
BOLA2B	21.3037	18.3654	13.7644	13.4072		17.0542		17.1482		14.2752	27.5922	15.1976	FALSE	3.10475	2.96349	2.69222	2.66773	0	2.89338	0	2.89857	0	2.72623	3.35313	2.78486	-0.141269	-0.0244877	2.89338	2.89857	-0.568268	0	0	0	0	0	0	0	0	0	0	0	0	0	0	0	0	0	0	0
BOLA3	32.9486	36.9858	37.2036	45.9905	47.8189	55.3788	39.5949	57.3313	29.8707	21.8695	23.8622	21.6397	FALSE	3.52485	3.63721	3.64293	3.84995	3.88812	4.03209	3.70364	4.06614	3.42981	3.12981	3.21335	3.11971	0.112365	0.207018	0.143975	0.362496	-0.0936416	0	0	0	0	0	0	0	0	0	0	0	0	0	0	0	0	0	0	0
BOP1	26.0881	21.7542		13.7277							10.449	5.87262	FALSE	3.29909	3.12475	0	2.68973	0	0	0	0	0	0	2.4379	1.92754	-0.174343	2.68973			-0.510354	0	0	0	0	0	0	0	0	0	0	0	0	0	0	0	0	0	0	0
BORCS6	17.6929	10.5674	14.3474		27.6604	16.7226	34.2948	17.6601			12.0546		FALSE	2.92815	2.44819	2.73095	0	3.35552	2.87484	3.56374	2.92639	0	0	2.56914	0	-0.479958	-2.73095	-0.480677	-0.637349	-2.56914	0	0	0	0	0	0	0	0	0	0	0	0	0	0	0	0	0	0	0
BORCS7	37.9586	38.7349	32.5309	30.4912	41.3296	39.3194	53.6246	42.7425		23.1257	57.531	27.8326	FALSE	3.6625	3.68223	3.51247	3.44971	3.74549	3.69683	4.00048	3.77832	0	3.18328	4.06956	3.36151	0.01973	-0.0627598	-0.0486523	-0.222164	-0.708049	0	0	0	0	1	0.693147	0	0	0	0	0	0	0	0	0	0	0	0	0
BORCS8	17.1062	17.2722		12.8286		18.7123		22.779		10.2781	35.8179	21.5329	FALSE	2.89625	2.90538	0	2.62674	0	2.98124	0	3.1688	0	2.42286	3.60599	3.11498	0.00912605	2.62674	2.98124	3.1688	-0.491007	0	0	0	0	0	0	0	0	0	0	0	0	0	0	0	0	0	0	0
BPGM	12.9086	26.4184	33.3843	22.8083	35.0243	40.4564	41.7773	65.7774		16.445	21.0708	34.4527	FALSE	2.63251	3.31122	3.5376	3.17003	3.58419	3.72464	3.75601	4.20137	0	2.85905	3.09426	3.5682	0.678706	-0.367566	0.140449	0.445357	0.473942	0	0	0	0	0	0	0	0	0	0	0	0	0	0	0	0	0	0	0
BPTF	84.4026	71.6759	55.0913	47.2636	90.9434	82.3813	116.291	79.4704	54.0388	45.2808	55.9748	41.8557	TRUE	4.44738	4.28601	4.02698	3.87668	4.52117	4.42342	4.76465	4.38789	4.00804	3.83473	4.04261	3.75784	-0.161366	-0.150304	-0.0977495	-0.376765	-0.284769	0	0	0	0	0	0	0	0	0	0	0	0	0	0	0	0	0	0	0
BRAF	41.9756	34.18	31.2888	26.8145	42.8023	32.782	50.351	38.6474		9.82131	18.5759	11.9588	FALSE	3.76063	3.56048	3.47472	3.32556	3.77969	3.51993	3.93869	3.68003	0	2.38152	2.9743	2.56177	-0.200156	-0.149166	-0.259759	-0.258658	-0.412527	0	0	0	0	0	0	0	0	0	0	0	0	0	0	0	0	0	0	0
BRAP	13.4954	12.8995	13.4602	12.0718	18.8238	16.9595		18.6839		7.59438	13.6602	9.85888	FALSE	2.67383	2.63185	2.6714	2.57046	2.98688	2.88812	0	2.9798	0	2.15111	2.68514	2.38498	-0.0419789	-0.100939	-0.0987671	2.9798	-0.300155	0	0	0	0	0	0	0	0	0	0	0	0	0	0	0	0	0	0	0
BRAT1	16.6548	9.51063			22.4137	16.4857	26.1888	17.7881			12.4745		FALSE	2.87101	2.35239	0	0	3.15332	2.86139	3.3028	2.93322	0	0	2.6008	0	-0.518623		-0.291936	-0.369582	-2.6008	0	0	0	0	0	0	0	0	0	0	0	0	0	0	0	0	0	0	0
BRCA2	12.6378	40.6297		21.5442		21.223		24.8265		18.1009	20.058	34.0612	FALSE	2.61285	3.72881	0	3.11548	0	3.10113	0	3.2514	0	2.94974	3.04728	3.55709	1.11597	3.11548	3.10113	3.2514	0.509812	0	0	0	0	0	0	1	0.693147	0	0	0	0	0	0	0	0	0	0	0
BRCC3	12.7281	10.2394									9.95492		FALSE	2.61944	2.41943	0	0	0	0	0	0	0	0	2.39379	0	-0.200017				-2.39379	0	0	0	0	0	0	0	0	0	0	0	0	0	0	0	0	0	0	0
BRD2	62.1058	74.1538	54.9815	60.6975	77.7806	87.6397	100.702	104.041	50.237	56.758	74.6989	74.0306	FALSE	4.14481	4.31954	4.02502	4.12224	4.36667	4.48458	4.62205	4.65435	3.93646	4.05626	4.32676	4.3179	0.174723	0.0972229	0.117913	0.0323029	-0.00886836	1	0.693147	0	0	0	0	0	0	0	0	0	0	0	0	0	0	0	0	0
BRD3	30.8724	24.0134	44.9096	36.6162	58.8187	45.7621	88.2312	55.0278		9.5358	16.501	8.8979	FALSE	3.46174	3.21941	3.82667	3.62743	4.09132	3.84507	4.49123	4.02585	0	2.35478	2.86226	2.29232	-0.242327	-0.19924	-0.246244	-0.465383	-0.569932	0	0	0	0	0	0	0	0	0	0	0	0	0	0	0	0	0	0	0
BRD4	47.8432	45.3668	36.7557	33.5003	48.8315	48.3203	63.7572	46.5817	32.5862	25.1243	51.8248	38.0474	FALSE	3.88861	3.83658	3.63114	3.54097	3.90865	3.89833	4.17064	3.86245	3.51411	3.26286	3.96698	3.66478	-0.0520306	-0.09017	-0.0103119	-0.308197	-0.302204	0	0	0	0	0	0	0	0	0	0	0	0	0	0	0	0	0	0	0
BRD7	56.5994	66.9024	58.505	71.6299	74.9271	97.209	93.999	132.579	38.5603	30.2633	39.2515	35.9475	FALSE	4.05351	4.21807	4.08606	4.28538	4.32977	4.5871	4.55387	4.89469	3.67783	3.44245	3.69515	3.6095	0.164559	0.199316	0.257324	0.340824	-0.0856488	0	0	0	0	10	2.3979	3	1.38629	0	0	0	0	0	0	0	0	0	0	0
BRD8	22.5224	18.6933	21.9605	19.1227	29.1792	22.2652	39.1273	30.2013		7.53728	16.4021	7.11832	FALSE	3.15795	2.98028	3.13377	3.00185	3.40715	3.14696	3.69206	3.44046	0	2.14444	2.85659	2.09412	-0.177674	-0.131928	-0.260194	-0.251596	-0.76247	0	0	0	0	0	0	0	0	0	0	0	0	0	0	0	0	0	0	0
BRD9	21.394	19.6407	20.203	18.9713	28.2587	23.1179	30.0859	22.395		8.45089	21.5896	13.0265	FALSE	3.10879	3.02727	3.05414	2.9943	3.37618	3.18296	3.43675	3.15252	0	2.24611	3.11749	2.64095	-0.0815276	-0.0598442	-0.193223	-0.28423	-0.476538	0	0	0	0	0	0	0	0	0	0	0	0	0	0	0	0	0	0	0
BRI3	73.3896	59.7239	82.3244	58.0357	68.7599	57.6527	92.596	56.6915	44.2629	261.35	835.546	590.038	FALSE	4.30932	4.10634	4.42274	4.07814	4.24506	4.07163	4.53899	4.05511	3.81249	5.56968	6.72928	6.38188	-0.20298	-0.344599	-0.173425	-0.483879	-0.347401	0	0	0	0	0	0	0	0	0	0	0	0	0	0	0	0	0	0	0
BRI3BP	13.0892										12.8945		FALSE	2.64541	0	0	0	0	0	0	0	0	0	2.63149	0	-2.64541				-2.63149	0	0	0	0	0	0	0	0	0	0	0	0	0	0	0	0	0	0	0
BRIX1	73.6604	77.5426	62.6622	73.9267	64.7558	67.7431	56.8982	67.569	59.1982	27.9793	29.346	25.1989	FALSE	4.31295	4.36364	4.15359	4.31651	4.18595	4.23038	4.05869	4.22784	4.09764	3.36658	3.41266	3.26572	0.0506914	0.16292	0.0444289	0.169155	-0.146949	0	0	0	0	0	0	0	0	0	0	0	0	0	0	0	0	0	0	0
BRK1	305.925	212.441	209.347	172.968	293.081	239.043	341.389	296.254	151.254	220.237	335.478	186.927	FALSE	5.7266	5.36336	5.34876	5.15887	5.68385	5.48082	5.83595	5.69459	5.02555	5.39923	5.81853	5.23605	-0.363246	-0.18989	-0.203036	-0.14136	-0.582479	0	0	0	0	2	1.09861	0	0	0	0	0	0	0	0	0	0	0	0	0
BRMS1	50.0548	43.727	37.7105	34.0255	51.2707	43.9146	54.2482	44.7901		16.5592	59.5319	31.0003	FALSE	3.9329	3.80058	3.65611	3.55608	3.95644	3.80476	4.01184	3.82407	0	2.86558	4.10317	3.46575	-0.132321	-0.100035	-0.151674	-0.187768	-0.637425	0	0	0	0	0	0	0	0	0	0	0	0	0	0	0	0	0	0	0
BROX	47.121	57.1731	48.3739	53.7001	77.0442	76.7439	100.234	90.22	44.5345	46.5941	70.7713	55.2738	FALSE	3.87372	4.06342	3.89942	4.00187	4.35728	4.35342	4.61744	4.51327	3.81847	3.86271	4.27348	4.03023	0.189704	0.102444	-0.00385463	-0.104164	-0.243256	0	0	0	0	0	0	0	0	0	0	0	0	0	0	0	0	0	0	0
BRWD1	34.6186	29.5158	49.9202	37.1414	65.8604	46.5201	85.4253	44.5341	38.2888	19.2429	34.904	17.8314	FALSE	3.57287	3.41824	3.93026	3.6413	4.20261	3.86115	4.45928	3.81846	3.67094	3.0078	3.58085	2.93553	-0.154625	-0.288959	-0.341454	-0.640818	-0.645322	0	0	0	0	0	0	0	0	0	0	0	0	0	0	0	0	0	0	0
BSDC1	31.1432	29.4429	40.9129	32.2005	50.3503	41.4986	62.5101	35.3202		7.70858	15.4635	10.7487	FALSE	3.4702	3.41585	3.73559	3.50256	3.93867	3.74947	4.1512	3.59237	0	2.16431	2.80114	2.46374	-0.0543487	-0.233029	-0.1892	-0.558825	-0.337404	0	0	0	0	0	0	0	0	0	0	0	0	0	0	0	0	0	0	0
BSG	116.99	97.6935	90.9007	76.0989	174.799	147.472	223.384	179.672	67.3448	83.5382	192.725	110.441	FALSE	4.7706	4.59202	4.52071	4.34509	5.16934	5.00039	5.41336	5.19668	4.22457	4.4372	5.26644	4.71349	-0.178581	-0.175619	-0.168949	-0.216674	-0.552947	0	0	7	2.07944	0	0	0	0	0	0	0	0	0	0	0	0	0	0	0
BST2	136.172	723.464	77.2715	439.919	138.946	803.301	255.029	1470.78	329.12	427.627	191.614	827.861	FALSE	4.92124	6.58543	4.36018	6.08886	4.94126	6.68997	5.54529	7.29423	5.79946	6.06059	5.26069	6.72005	1.66419	1.72868	1.74871	1.74894	1.45937	0	0	0	0	1	0.693147	2	1.09861	0	0	0	0	0	0	0	0	0	0	0
BTBD1	18.7311	19.0941	13.7052	15.1966	20.8489	17.7174	20.421	22.523		10.221	20.5521	13.8807	FALSE	2.98219	3.00043	2.6882	2.7848	3.08415	2.92946	3.06437	3.15798	0	2.41779	3.07047	2.70007	0.0182348	0.0966001	-0.154694	0.0936073	-0.370405	0	0	0	0	0	0	1	0.693147	0	0	0	0	0	0	0	0	0	0	0
BTBD10	14.3529	13.9927	12.6068	12.8731		17.8595	21.824	21.4992			16.6986	12.03	FALSE	2.73131	2.70756	2.61057	2.62995	0	2.93702	3.12781	3.11348	0	0	2.87348	2.56725	-0.0237472	0.0193811	2.93702	-0.01433	-0.306232	0	0	0	0	0	0	0	0	0	0	0	0	0	0	0	0	0	0	0
BTBD6	11.8705	8.70897	14.2883		20.0204	15.4909				5.82426	11.61	6.05057	FALSE	2.55494	2.27305	2.72709	0	3.0455	2.80281	0	0	0	1.92048	2.53449	1.95311	-0.281889	-2.72709	-0.242686		-0.581377	0	0	0	0	0	0	0	0	0	0	0	0	0	0	0	0	0	0	0
BTBD7	24.8694	24.56	17.3555	16.9415	26.6019	23.1179	30.5536	26.2342		17.8154	35.9908	23.5972	FALSE	3.25306	3.24103	2.90993	2.88712	3.31788	3.18296	3.45169	3.30447	0	2.93468	3.61067	3.20263	-0.012032	-0.0228085	-0.134928	-0.147213	-0.408036	0	0	0	0	0	0	2	1.09861	0	0	0	0	0	0	0	0	0	0	0
BTF3	1143.05	1050.14	1258.92	1180.04	881.82	804.106	778.804	665.581	859.461	594.132	482.554	446.532	FALSE	7.04233	6.95763	7.1388	7.07415	6.78312	6.69097	6.65904	6.50216	6.75747	6.38878	6.18116	6.10375	-0.084694	-0.0646532	-0.0921475	-0.156882	-0.0774141	0	0	0	0	0	0	0	0	0	0	0	0	0	0	0	0	0	0	0
BTF3L4	70.5461	61.7644	68.0192	66.6444	58.8187	50.831	72.9544	51.4446	39.9181	58.7565	165.652	90.723	FALSE	4.27034	4.13939	4.23438	4.21427	4.09132	3.94799	4.30345	3.95976	3.71157	4.09028	5.11591	4.51877	-0.130953	-0.0201198	-0.143329	-0.343692	-0.597133	0	0	0	0	0	0	0	0	0	0	0	0	0	0	0	0	0	0	0
BTG1	1214.67	1121.56	1372.86	967.333	1647.66	1014.54	2482.94	1308.51	591.439	268.544	285.185	305.59	FALSE	7.10305	7.02337	7.22538	6.87558	7.40772	6.92317	7.8176	7.17741	6.38425	5.59673	5.65664	5.72551	-0.0796855	-0.349801	-0.484546	-0.640195	0.0688721	0	0	0	0	8	2.19722	0	0	0	0	0	0	0	0	0	0	0	0	0
BTG2	291.347	154.101	123.22	73.1433	94.3032	61.6794	125.644	89.7081	60.8275	29.6923	153.968	65.8089	FALSE	5.67794	5.04408	4.82206	4.306	4.55706	4.13803	4.84138	4.50765	4.12435	3.42401	5.04322	4.20184	-0.633862	-0.516058	-0.419031	-0.333731	-0.841381	0	0	0	0	0	0	0	0	0	0	0	0	0	0	0	0	0	0	0
BTG3	19.3178	39.0628	21.4197	34.3104	32.7231	57.5106	32.4242	61.5544		65.6086	49.6017	78.7287	FALSE	3.0115	3.69045	3.10994	3.56418	3.51818	4.06921	3.50928	4.13604	0	4.19883	3.92398	4.37863	0.678951	0.454237	0.551025	0.626756	0.454645	0	0	0	0	0	0	0	0	0	0	0	0	0	0	0	0	0	0	0
BTK	80.7466	46.4964								13.7041	35.1263	32.3172	FALSE	4.40362	3.86065	0	0	0	0	0	0	0	2.68813	3.58702	3.50607	-0.54297				-0.0809471	0	0	0	0	0	0	0	0	0	0	0	0	0	0	0	0	0	0	0
BTLA	39.4029	49.1929											FALSE	3.6989	3.91587	0	0	0	0	0	0	0	0	0	0	0.216972					0	0	0	0	0	0	0	0	0	0	0	0	0	0	0	0	0	0	0
BTN2A1	12.9086	15.1951	17.1696	16.995	25.1751	27.4762	24.3181	28.5377		12.4479	12.2275	15.5891	FALSE	2.63251	2.78471	2.89975	2.89009	3.26481	3.34907	3.23152	3.38567	0	2.59883	2.5823	2.80875	0.152202	-0.00965681	0.0842597	0.154146	0.226449	0	0	0	0	0	0	15	2.77259	0	0	3	1.38629	0	0	0	0	0	0	0
BTN2A2	19.2275	15.2316											FALSE	3.00704	2.78696	0	0	0	0	0	0	0	0	0	0	-0.220086					0	0	0	0	0	0	0	0	0	0	0	0	0	0	0	0	0	0	0
BTN3A1	15.3911	22.9931	25.974	28.6929	65.9984	61.4899	66.4072	57.3313		12.9047		13.4892	FALSE	2.79674	3.17777	3.29488	3.39091	4.20467	4.135	4.21075	4.06614	0	2.63223	0	2.67341	0.381032	0.0960327	-0.0696643	-0.144613	2.67341	0	0	0	0	0	0	0	0	0	0	0	0	0	0	0	0	0	0	0
BTN3A2	70.0496	94.6691	114.644	124.164	230.672	222.984	281.685	241.611	91.2413	41.6834	21.6637	36.2679	FALSE	4.26338	4.56089	4.75052	4.82962	5.44532	5.41157	5.64433	5.49146	4.52441	3.75381	3.12076	3.61813	0.297516	0.079106	-0.0337504	-0.152876	0.497368	0	0	2	1.09861	6	1.94591	10	2.3979	4	1.60944	2	1.09861	0	0	0	0	0	0	0
BTN3A3	12.9989	20.406	18.2004	23.4671	38.5221	44.7199	45.8304	51.4446		11.6485		17.4399	FALSE	2.63898	3.06367	2.95493	3.19733	3.67686	3.82253	3.84653	3.95976	0	2.53754	0	2.91452	0.424691	0.242397	0.145674	0.113226	2.91452	0	0	0	0	46	3.85015	1	0.693147	0	0	0	0	0	0	0	0	0	0	0
BUB3	142.311	134.679	147.631	124.609	214.518	180.585	229.619	195.157	86.3534	50.4198	78.4042	66.414	FALSE	4.96502	4.91029	5.00147	4.83317	5.37304	5.20172	5.44077	5.27891	4.46996	3.94002	4.37455	4.21085	-0.054722	-0.168295	-0.171319	-0.161854	-0.163699	0	0	0	0	0	0	0	0	0	0	0	0	0	0	0	0	0	0	0
BUD13	11.3289	10.4581									9.60909		FALSE	2.51195	2.43869	0	0	0	0	0	0	0	0	2.36171	0	-0.0732535				-2.36171	0	0	0	0	0	0	0	0	0	0	0	0	0	0	0	0	0	0	0
BUD23	77.542	74.2631	52.6663	58.0268	53.4799	57.9369	61.1071	64.6257	48.0646	30.6059	49.7746	33.2782	FALSE	4.36363	4.32099	3.98279	4.07799	3.99783	4.07647	4.12886	4.18397	3.89314	3.45334	3.9274	3.53451	-0.042644	0.0952058	0.0786362	0.0551065	-0.392887	0	0	0	0	0	0	0	0	0	0	0	0	0	0	0	0	0	0	0
BUD31	93.1136	89.1667	74.1367	69.333	115.566	104.031	157.756	160.349	47.5215	56.8722	160.143	107.273	FALSE	4.5445	4.50166	4.31931	4.25324	4.75846	4.65425	5.06737	5.08357	3.88201	4.05824	5.08229	4.68466	-0.0428424	-0.0660682	-0.104208	0.0161972	-0.397636	0	0	0	0	0	0	0	0	0	0	0	0	0	0	0	0	0	0	0
BX284668.5	42.8783	29.2971	29.0075	18.5885	33.3214	25.4392	53.6246	41.2069		35.1169	59.9024	21.4262	FALSE	3.78142	3.41105	3.40145	2.97494	3.53577	3.27485	4.00048	3.74258	0	3.58676	4.10927	3.11023	-0.370367	-0.426502	-0.260921	-0.257902	-0.999045	0	0	0	0	0	0	0	0	0	0	0	0	0	0	0	0	0	0	0
BX679664.3	17.1965	15.9968	18.9609	15.624						6.45237			FALSE	2.90123	2.83303	2.99377	2.81085	0	0	0	0	0	2.00853	0	0	-0.0682013	-0.182929				0	0	0	0	0	0	0	0	0	0	0	0	0	0	0	0	0	0	0
BZW1	135.18	147.907	119.139	122.713	183.314	184.185	206.86	251.464	104.819	106.15	171.852	123.218	FALSE	4.91397	5.00332	4.78865	4.81796	5.21664	5.22136	5.33687	5.53127	4.66173	4.67423	5.15244	4.82204	0.0893462	0.0293101	0.00471896	0.194405	-0.330396	0	0	0	0	0	0	0	0	0	0	0	0	0	0	0	0	0	0	0
BZW2	34.3478	33.0504	25.8135	29.0401						9.5358	11.7582	8.29285	FALSE	3.56524	3.52784	3.28891	3.40253	0	0	0	0	0	2.35478	2.54617	2.22924	-0.0373951	0.113627			-0.316926	0	0	0	0	0	0	0	0	0	0	0	0	0	0	0	0	0	0	0
C11orf1	18.6408	16.5434	25.7797	23.2623	21.3091	19.3281				7.70858			FALSE	2.97761	2.86468	3.28764	3.18893	3.105	3.012	0	0	0	2.16431	0	0	-0.11293	-0.0987187	-0.0929911			0	0	0	0	1	0.693147	0	0	0	0	0	0	0	0	0	0	0	0	0
C11orf49	14.3529	13.9927				13.7855							FALSE	2.73131	2.70756	0	0	0	2.69365	0	0	0	0	0	0	-0.0237472		2.69365			0	0	0	0	0	0	0	0	0	0	0	0	0	0	0	0	0	0	0
C11orf54	20.2656	16.6163	18.0314	15.259	24.2086	22.2652	40.9979	31.0971		12.4479	29.593	16.5501	FALSE	3.05709	2.86882	2.94609	2.78864	3.22719	3.14696	3.73762	3.46877	0	2.59883	3.42077	2.86506	-0.188269	-0.157448	-0.0802269	-0.268853	-0.555712	0	0	0	0	3	1.38629	0	0	0	0	0	0	0	0	0	0	0	0	0
C11orf58	312.56	314.215	284.819	289.707	369.435	348.664	428.997	425.762	227.017	170.445	262.064	210.702	FALSE	5.74799	5.75326	5.65536	5.67231	5.91468	5.85697	6.06378	6.05623	5.42942	5.14426	5.5724	5.35518	0.00526406	0.0169562	-0.0577051	-0.00755232	-0.217215	0	0	0	0	26	3.29584	0	0	0	0	0	0	0	0	0	0	0	0	0
C11orf71	12.1413	16.3612	15.6909	15.1521		14.7329		20.3475		10.3352	13.4873	12.9198	FALSE	2.57576	2.85424	2.81486	2.78205	0	2.75576	0	3.06093	0	2.42791	2.67327	2.63331	0.278476	-0.0328113	2.75576	3.06093	-0.0399636	0	0	0	0	0	0	0	0	0	0	0	0	0	0	0	0	0	0	0
C12orf10	51.5894	42.1237	46.2531	39.9902	43.1705	36.5244	43.4921	34.8083		15.1888	36.0156	14.1655	FALSE	3.96251	3.76407	3.85552	3.71333	3.78806	3.62499	3.79531	3.57818	0	2.78432	3.61134	2.71902	-0.198441	-0.142184	-0.163065	-0.217131	-0.892317	0	0	0	0	0	0	0	0	0	0	0	0	0	0	0	0	0	0	0
C12orf29	26.5394	27.7667	31.8719	30.6782	31.9407	27.9026	24.9417	23.1629		8.05119	7.80584	6.72682	FALSE	3.31562	3.35922	3.49262	3.45563	3.49471	3.36393	3.25585	3.18482	0	2.2029	2.17542	2.0447	0.0435992	-0.0369894	-0.130777	-0.0710339	-0.130718	0	0	0	0	0	0	0	0	0	0	0	0	0	0	0	0	0	0	0
C12orf42	16.9708	9.9479											FALSE	2.88875	2.39315	0	0	0	0	0	0	0	0	0	0	-0.495599					0	0	0	0	0	0	0	0	0	0	0	0	0	0	0	0	0	0	0
C12orf43	20.0851	20.9161	19.6115	17.7962	18.5017	13.5486	21.3563			17.7012	9.46088	8.00811	FALSE	3.04857	3.08722	3.02585	2.93365	2.9705	2.6775	3.10711	0	0	2.92859	2.34764	2.19813	0.0386549	-0.0921954	-0.293003	-3.10711	-0.149516	0	0	0	0	0	0	0	0	0	0	0	0	0	0	0	0	0	0	0
C12orf45	21.3489	18.4382	19.1045	16.8436							16.1551	9.78769	FALSE	3.10678	2.96724	3.00095	2.88165	0	0	0	0	0	0	2.8423	2.37841	-0.139534	-0.119299			-0.463891	0	0	0	0	0	0	0	0	0	0	0	0	0	0	0	0	0	0	0
C12orf49	37.417	31.8843	25.4248	26.1379	39.8568	34.2032	38.3478	35.0642		16.6163	33.3971	22.3515	FALSE	3.6485	3.493	3.2743	3.30093	3.71007	3.56114	3.67244	3.5853	0	2.86882	3.53797	3.15066	-0.155504	0.0266263	-0.148937	-0.0871394	-0.387311	0	0	0	0	0	0	0	0	0	0	0	0	0	0	0	0	0	0	0
C12orf57	78.9864	77.1054	205.232	156.07	133.47	96.9247	99.2991	68.9767	83.3663	53.8459	59.4084	48.191	FALSE	4.38186	4.35806	5.329	5.05669	4.90134	4.5842	4.60816	4.24816	4.43517	4.00453	4.10113	3.89571	-0.0237975	-0.272308	-0.317139	-0.359994	-0.205416	0	0	0	0	0	0	0	0	0	0	0	0	0	0	0	0	0	0	0
C12orf65	42.9686	40.3382	72.168	61.1071	74.8811	58.9318	73.578	52.9803	44.5345	13.9326	12.4251	11.4961	FALSE	3.78348	3.72179	4.29276	4.12886	4.32917	4.09321	4.31185	3.98862	3.81847	2.70354	2.59713	2.52542	-0.0616883	-0.163898	-0.23596	-0.323227	-0.0717115	0	0	0	0	0	0	0	0	0	0	0	0	0	0	0	0	0	0	0
C12orf75	40.9375	44.4558	44.428	26.6809	342.235	219.668	331.257	156.125	40.1896	18.3864	10.6713	14.6637	FALSE	3.73618	3.81674	3.81613	3.32074	5.83841	5.39666	5.80591	5.05704	3.71819	2.96457	2.45713	2.75135	0.0805606	-0.495384	-0.441756	-0.748864	0.294218	0	0	0	0	0	0	2	1.09861	0	0	0	0	0	0	0	0	0	0	0
C12orf76	16.2035	17.8916	24.0137	21.0545	26.3718	21.6967	27.1241	19.8356		11.1346	11.3135	9.68092	FALSE	2.84511	2.93872	3.21943	3.09352	3.30951	3.12222	3.33663	3.03666	0	2.49606	2.5107	2.36846	0.0936079	-0.125908	-0.18729	-0.299963	-0.142239	0	0	0	0	0	0	0	0	0	0	0	0	0	0	0	0	0	0	0
C14orf119	77.6323	65.955	76.3167	65.6117	99.0437	78.781	110.679	89.5802	36.1164	52.2471	117.977	79.8676	FALSE	4.36478	4.20402	4.34791	4.19888	4.60561	4.37928	4.71563	4.50624	3.61406	3.97494	4.77893	4.39281	-0.160762	-0.149029	-0.226322	-0.209391	-0.386116	0	0	0	0	0	0	0	0	0	0	0	0	0	0	0	0	0	0	0
C14orf28	12.6378	8.34458											FALSE	2.61285	2.2348	0	0	0	0	0	0	0	0	0	0	-0.37805					0	0	0	0	0	0	0	0	0	0	0	0	0	0	0	0	0	0	0
C15orf40	51.9956	46.8244	55.0406	49.2667	58.2664	52.4417	72.6427	60.0187	36.931	26.5518	42.9568	31.0003	FALSE	3.97021	3.86754	4.02608	3.91734	4.08204	3.97859	4.29922	4.11118	3.63577	3.31607	3.78321	3.46575	-0.102673	-0.108735	-0.103451	-0.188044	-0.317463	0	0	0	0	7	2.07944	0	0	0	0	0	0	0	0	0	0	0	0	0
C15orf48	20.717	30.4267	22.3745	24.8292	29.8236	30.6502	40.2185	37.4957	96.6724	3580.44	2754.55	4877.01	FALSE	3.0781	3.44766	3.15165	3.25151	3.42828	3.45474	3.71889	3.65055	4.58162	8.18352	7.92137	8.49249	0.369564	0.0998589	0.0264653	-0.0683399	0.571122	0	0	0	0	0	0	0	0	0	0	0	0	0	0	0	0	0	0	11
C15orf61	17.7381	13.191	33.7139	31.2123	38.8903	29.1816	40.5302	26.4901		11.0204	11.9064	7.18951	FALSE	2.93056	2.65261	3.54714	3.47235	3.68613	3.40723	3.72642	3.31383	0	2.48661	2.55772	2.10285	-0.27795	-0.0747905	-0.278899	-0.412595	-0.454868	0	0	0	0	0	0	0	0	0	0	0	0	0	0	0	0	0	0	0
C16orf54	53.1691	32.941	131.907	64.4188	161.498	109.431	171.63	94.1872		18.3864	24.8996	14.7705	FALSE	3.99211	3.52462	4.88965	4.18081	5.09067	4.70439	5.15115	4.55585	0	2.96457	3.25423	2.75814	-0.467486	-0.708837	-0.386275	-0.595305	-0.496087	0	0	0	0	1	0.693147	0	0	0	0	0	0	0	0	0	0	0	0	0
C16orf72	16.7451	16.2519	15.0487	13.5319	26.0036	23.4969	24.0064	26.1062		12.6763	28.2591	21.5685	FALSE	2.87611	2.84792	2.77563	2.67634	3.29597	3.19855	3.21913	3.29976	0	2.61567	3.37619	3.11656	-0.0281885	-0.0992854	-0.0974219	0.0806326	-0.259635	0	0	0	0	3	1.38629	0	0	0	0	0	0	0	0	0	0	0	0	0
C16orf74	79.3926	24.0863	14.9896										FALSE	4.38692	3.22232	2.77194	0	0	0	0	0	0	0	0	0	-1.1646	-2.77194				0	0	0	0	0	0	0	0	0	0	0	0	0	0	0	0	0	0	0
C16orf87	25.8173	20.2238	21.4366	18.4283	23.4262	20.5124	26.5005	21.4992		10.0497	23.7633	14.6993	FALSE	3.28905	3.05512	3.11069	2.96673	3.19566	3.06863	3.31421	3.11348	0	2.4024	3.20936	2.75362	-0.233924	-0.143965	-0.127027	-0.200724	-0.455746	0	0	0	0	0	0	0	0	0	0	0	0	0	0	0	0	0	0	0
C16orf91	21.3037	19.8229	13.9925	15.802	21.5853	22.4073	29.4624	23.5468		10.9062	17.0197	11.4961	FALSE	3.10475	3.03605	2.70755	2.8215	3.1173	3.15305	3.41649	3.20058	0	2.47706	2.89147	2.52542	-0.0687002	0.113947	0.035752	-0.215911	-0.366049	0	0	0	0	0	0	0	0	0	0	0	0	0	0	0	0	0	0	0
C17orf49	59.5783	58.5942	28.6864	35.4321	34.6101	44.3883	56.1188	83.6935	40.7327	35.745	41.7711	39.5779	FALSE	4.10394	4.08756	3.39069	3.59545	3.57263	3.81525	4.04513	4.43904	3.73129	3.604	3.75586	3.70322	-0.0163775	0.204763	0.242627	0.393905	-0.0526401	0	0	0	0	0	0	0	0	0	0	0	0	0	0	0	0	0	0	0
C17orf62	57.3667	56.2986	34.7954	53.5844	58.4045	71.5329	77.9428	91.8837	33.6724	27.1228	38.3622	46.6962	FALSE	4.06674	4.04828	3.57782	3.99975	4.08437	4.28404	4.36872	4.53135	3.54594	3.33658	3.67281	3.86485	-0.0184692	0.421928	0.199671	0.162625	0.192045	0	0	0	0	0	0	0	0	0	0	0	0	0	0	0	0	0	0	0
C17orf75	14.6238	15.013		12.2677		17.4332	22.6034	23.0349		6.28107			FALSE	2.74879	2.7734	0	2.58533	0	2.91415	3.16139	3.17951	0	1.98528	0	0	0.0246051	2.58533	2.91415	0.0181161		0	0	0	0	0	0	7	2.07944	0	0	0	0	0	0	0	0	0	0	0
C18orf21	16.0229	16.7985	15.8514	15.8821	21.3551	21.1756	27.4359	22.2671			11.4617	9.89447	FALSE	2.83456	2.87911	2.82444	2.82626	3.10706	3.09899	3.34765	3.14704	0	0	2.52266	2.38826	0.0445504	0.00182031	-0.00806179	-0.200612	-0.134408	0	0	0	0	0	0	0	0	0	0	0	0	0	0	0	0	0	0	0
C18orf25	13.4502	20.3695		25.3366		23.4022		25.0824		10.3923	14.2531	17.9738	FALSE	2.67071	3.06197	0	3.27096	0	3.19467	0	3.26126	0	2.43294	2.72478	2.94306	0.391254	3.27096	3.19467	3.26126	0.218277	0	0	0	0	0	0	0	0	0	0	0	0	0	0	0	0	0	0	0
C18orf32	76.865	84.8669	83.4144	90.9128	115.382	119.332	133.438	130.915	67.6163	128.248	150.114	114.391	FALSE	4.35498	4.4528	4.43574	4.52084	4.75688	4.79026	4.9011	4.88216	4.22853	4.86173	5.01804	4.74833	0.0978218	0.0851023	0.0333758	-0.0189453	-0.269706	0	0	0	0	0	0	0	0	0	0	0	0	0	0	0	0	0	0	0
C19orf24	69.4177	60.9628	57.2375	58.0446	66.9649	60.4003	60.1718	52.4684	42.0905	32.1476	64.7687	35.2001	FALSE	4.25444	4.12653	4.06453	4.07829	4.21899	4.11742	4.11369	3.97909	3.7633	3.50097	4.18614	3.58906	-0.127911	0.0137627	-0.101577	-0.134596	-0.597082	0	0	0	0	1	0.693147	0	0	0	0	0	0	0	0	0	0	0	0	0
C19orf25	60.0296	51.0513	60.4568	48.3141	82.6591	65.185	97.7402	76.5271	30.9569	17.1302	46.835	28.6157	FALSE	4.11136	3.95223	4.11834	3.89821	4.42675	4.19245	4.59249	4.35063	3.46439	2.89758	3.86776	3.3883	-0.159129	-0.220125	-0.234297	-0.241865	-0.479455	0	0	0	0	0	0	0	0	0	0	0	0	0	0	0	0	0	0	0
C19orf48	43.5553	32.5766	18.5976	17.9653									FALSE	3.79673	3.51383	2.9754	2.94261	0	0	0	0	0	0	0	0	-0.282901	-0.032792				0	0	0	0	0	0	0	0	0	0	0	0	0	0	0	0	0	0	0
C19orf53	235.063	195.351	226.094	201.18	243.283	215.025	238.193	221.519	140.121	133.387	266.51	144.36	FALSE	5.4641	5.2799	5.42536	5.30916	5.49833	5.37539	5.47727	5.40501	4.94961	4.90072	5.58916	4.97921	-0.184199	-0.116208	-0.122932	-0.0722588	-0.609947	0	0	0	0	0	0	0	0	0	0	0	0	0	0	0	0	0	0	0
C19orf66	53.5302	222.498	54.3309	265.002	95.9601	385.141	134.997	486.292	194.431	127.22	27.8392	156.354	FALSE	3.99875	5.4094	4.01333	5.5835	4.5743	5.9562	4.91263	6.18886	5.27521	4.85375	3.36173	5.0585	1.41065	1.57017	1.3819	1.27623	1.69676	0	0	0	0	0	0	0	0	0	0	0	0	0	0	0	0	0	0	0
C19orf70	183.88	170.791	145.375	162.418	131.399	140.745	126.423	141.153	115.138	99.9832	169.11	109.587	FALSE	5.21971	5.14628	4.98617	5.09631	4.88582	4.95403	4.84751	4.9569	4.75478	4.61495	5.13645	4.7058	-0.0734323	0.110138	0.0682101	0.109389	-0.430647	0	0	0	0	0	0	0	0	0	0	0	0	0	0	0	0	0	0	0
C1D	80.3404	84.6118	64.8084	72.7249	94.1651	95.9299	136.244	132.963	51.5948	59.6701	91.3481	66.2004	FALSE	4.39864	4.44982	4.18675	4.30034	4.55561	4.57399	4.92176	4.89756	3.96262	4.10545	4.52556	4.20768	0.0511806	0.113593	0.0183748	-0.0241997	-0.317886	0	0	0	0	0	0	0	0	0	0	0	0	0	0	0	0	0	0	0
C1GALT1	40.0348	75.0283	30.5284	77.8349	42.7563	108.105	56.7423	150.111	49.6939	40.7127	21.0461	60.9328	FALSE	3.71442	4.33111	3.45089	4.36736	3.77864	4.69231	4.05599	5.01801	3.92581	3.73081	3.09314	4.12605	0.616685	0.916468	0.913673	0.962023	1.03291	0	0	0	0	0	0	0	0	0	0	0	0	0	0	0	0	0	0	0
C1GALT1C1	25.8173	33.1961	25.6868	41.103	32.0787	48.1781	34.9184	60.6586		31.234	25.7889	42.6388	FALSE	3.28905	3.53211	3.28417	3.74012	3.49889	3.89545	3.58125	4.12161	0	3.47302	3.28799	3.77595	0.243066	0.455952	0.396559	0.540364	0.487958	0	0	0	0	0	0	0	0	0	0	0	0	0	0	0	0	0	0	0
C1QBP	197.195	179.827	128.02	168.409	93.6128	111.752	86.6724	104.937	106.72	57.1577	72.9204	49.0452	FALSE	5.28925	5.19754	4.85997	5.13232	4.54979	4.72519	4.47361	4.66284	4.67953	4.06316	4.30299	3.91293	-0.0917084	0.272353	0.175401	0.189236	-0.390061	0	0	0	0	0	0	0	0	0	0	0	0	0	0	0	0	0	0	0
C1orf109	14.4432	12.9724	13.8911	15.8554		14.2118		16.2524					FALSE	2.73717	2.63708	2.70077	2.82467	0	2.72207	0	2.84795	0	0	0	0	-0.100089	0.123907	2.72207	2.84795		0	0	1	0.693147	0	0	0	0	0	0	0	0	0	0	0	0	0	0	0
C1orf122	39.9897	36.6943	30.6636	28.6484	54.4464	45.9042	66.5631	54.6439		131.503	318.508	156.069	FALSE	3.71332	3.62951	3.45517	3.38941	4.01542	3.84811	4.21306	4.01897	0	4.8866	5.76678	5.05669	-0.0838116	-0.0657591	-0.167309	-0.19409	-0.710095	0	0	0	0	0	0	0	0	0	0	0	0	0	0	0	0	0	0	0
C1orf123	31.0981	28.6412	33.3167	31.8266	43.2165	38.1351	50.6628	38.1356		12.0482	24.6773	15.6959	FALSE	3.4688	3.38917	3.53563	3.49124	3.7891	3.66702	3.94474	3.66703	0	2.56865	3.24561	2.81516	-0.0796297	-0.0443944	-0.122079	-0.277707	-0.430445	0	0	0	0	0	0	0	0	0	0	0	0	0	0	0	0	0	0	0
C1orf131	47.1661	41.9415	46.8361	45.9104	58.0823	50.6415	69.8367	62.3222	38.0172	28.2077	35.5462	22.4583	FALSE	3.87466	3.75984	3.86778	3.84824	4.07893	3.94433	4.26038	4.14824	3.664	3.37443	3.59858	3.15522	-0.114817	-0.0195406	-0.134605	-0.112141	-0.443353	0	0	0	0	0	0	0	0	0	0	0	0	0	0	1	0.693147	0	0	0
C1orf162	39.2675	21.7178	58.0656	33.7406	24.853	16.5805	110.523	60.2747		36.4302	168.888	28.6513	FALSE	3.69554	3.12315	4.07865	3.54791	3.25243	2.86679	4.71423	4.11537	0	3.62248	5.13514	3.3895	-0.572398	-0.530738	-0.385636	-0.598863	-1.74563	0	0	0	0	0	0	0	0	0	0	0	0	0	0	0	0	0	0	0
C1orf174	36.6948	33.269	29.4215	28.7552	49.2457	47.1359	69.0573	68.3369		10.1639	21.7131	15.6959	FALSE	3.62952	3.53424	3.41515	3.393	3.91692	3.87403	4.24931	4.23898	0	2.41269	3.12294	2.81516	-0.0952813	-0.0221445	-0.0428957	-0.0103365	-0.307778	0	0	0	0	5	1.79176	0	0	0	0	0	0	0	0	0	0	0	0	0
C1orf35	52.6275	37.8603	51.5003	40.0882	68.6678	46.4253	85.2694	49.0132		11.0204	24.7267	11.7096	FALSE	3.98206	3.65997	3.96082	3.71572	4.24374	3.85916	4.45747	3.91229	0	2.48661	3.24753	2.54236	-0.322088	-0.245098	-0.384582	-0.545189	-0.705169	0	0	0	0	0	0	0	0	0	0	0	0	0	0	0	0	0	0	0
C1orf43	75.0145	78.5629	62.1468	66.7602	67.9775	72.3856	77.9428	73.9676	49.1508	85.9364	137.837	106.739	FALSE	4.33092	4.37655	4.14546	4.21597	4.23378	4.29573	4.36872	4.31706	3.91504	4.46518	4.9333	4.67971	0.0456244	0.0705132	0.0619485	-0.0516668	-0.253589	0	0	0	0	0	0	0	0	0	0	0	0	0	0	0	0	0	0	0
C1orf50	22.1162	17.1264	22.0788	18.82	28.3048	22.0757	27.4359	21.6272		7.70858	16.2292	10.891	FALSE	3.14053	2.89737	3.13891	2.98669	3.37775	3.13878	3.34765	3.11915	0	2.16431	2.84661	2.47578	-0.243162	-0.152223	-0.238969	-0.228498	-0.370823	0	0	0	0	0	0	0	0	0	0	0	0	0	0	0	0	0	0	0
C1orf52	34.754	38.8078	33.4857	38.2542	39.8108	43.1566	51.1305	62.5782	34.2155	40.6556	35.9908	35.7696	FALSE	3.57666	3.68406	3.54055	3.67006	3.70895	3.78774	3.95375	4.15227	3.56149	3.72944	3.61067	3.60467	0.1074	0.129513	0.0787969	0.19852	-0.00599982	0	0	0	0	0	0	0	0	0	0	0	0	0	0	0	0	0	0	0
C1orf56	136.037	127.501	299.259	211.533	308.407	234.969	476.854	360.112	151.254	85.1941	134.873	87.0571	FALSE	4.92025	4.85593	5.70465	5.3591	5.73466	5.4637	6.1693	5.88919	5.02555	4.4566	4.91172	4.47799	-0.0643166	-0.345547	-0.270956	-0.280116	-0.433736	0	0	0	0	0	0	0	0	0	0	0	0	0	0	0	0	0	0	0
C20orf196	15.1654	12.863	12.818			15.3962				8.05119	11.4123	7.04714	FALSE	2.78287	2.62923	2.62597	0	0	2.79705	0	0	0	2.2029	2.51869	2.08532	-0.153646	-2.62597	2.79705		-0.433374	0	0	0	0	0	0	0	0	0	0	0	0	0	0	0	0	0	0	0
C20orf24	87.5169	81.1137	74.179	77.3631	127.625	120.422	133.906	141.025	61.0991	251.814	344	485.79	FALSE	4.48319	4.4081	4.31987	4.36135	4.8569	4.79927	4.90458	4.956	4.12873	5.53265	5.84355	6.18783	-0.0750888	0.0414817	-0.0576286	0.0514257	0.344287	0	0	0	0	0	0	0	0	0	0	0	0	0	0	0	0	0	0	0
C20orf27	43.2845	31.4106	24.0644	21.3928	27.0621	21.0809	25.7211	16.2524		8.27959	13.9319	5.9438	FALSE	3.79064	3.47849	3.22145	3.10874	3.33442	3.09471	3.28545	2.84795	0	2.22782	2.7035	1.93785	-0.31215	-0.11271	-0.239708	-0.437503	-0.765653	0	0	0	0	0	0	0	0	0	0	0	0	0	0	0	0	0	0	0
C21orf2	20.9878	20.078	15.0234	14.8851		16.012				8.9077	24.4303	14.8417	FALSE	3.09049	3.04823	2.77405	2.76538	0	2.83392	0	0	0	2.29331	3.23594	2.76265	-0.042258	-0.00866999	2.83392		-0.473295	0	0	0	0	0	0	0	0	0	0	0	0	0	0	0	0	0	0	0
C21orf33	10.9678		12.911								7.38591		FALSE	2.48222	0	2.63268	0	0	0	0	0	0	0	2.12655	0	-2.48222	-2.63268			-2.12655	34	3.55535	0	0	83	4.43082	0	0	0	0	0	0	0	0	0	0	0	0	0
C21orf59	41.4791	33.7791	37.7359	30.5357	49.4758	39.2247	44.2715	40.0551		8.33669	15.1917	7.18951	FALSE	3.74901	3.54902	3.65677	3.45112	3.92149	3.69448	3.81268	3.71492	0	2.23395	2.7845	2.10285	-0.199995	-0.205645	-0.227013	-0.0977616	-0.681648	0	0	0	0	4	1.60944	0	0	0	0	0	0	0	0	0	0	0	0	0
C21orf91	13.2697	27.6209	15.9444	27.5178	23.6103	46.6622		64.2418		24.382	10.8689	39.3287	FALSE	2.65814	3.35414	2.82994	3.35053	3.20317	3.86414	0	4.1781	0	3.23404	2.47392	3.69706	0.695999	0.520591	0.660973	4.1781	1.22314	0	0	0	0	0	0	0	0	0	0	0	0	0	0	0	0	0	0	0
C22orf39	38.9064	32.358	35.9277	30.8028	44.9655	39.6984	56.4306	47.9894		32.6616	59.7542	36.4814	FALSE	3.68654	3.5073	3.60896	3.45955	3.82789	3.70619	4.05058	3.8916	0	3.51636	4.10684	3.62384	-0.179239	-0.149407	-0.121701	-0.158973	-0.482991	0	0	0	0	0	0	0	0	0	0	0	0	0	0	0	0	0	0	0
C2orf49	27.8032	25.471	24.9263	23.4493	30.1457	27.3341	40.6861	32.5048		7.42308	18.2301	12.4571	FALSE	3.36049	3.27605	3.25526	3.1966	3.43868	3.34407	3.73017	3.51169	0	2.13098	2.95648	2.5995	-0.0844365	-0.0586562	-0.0946108	-0.218479	-0.356972	0	0	0	0	0	0	0	0	0	0	0	0	0	0	0	0	0	0	0
C2orf68	49.3326	39.9009	57.2122	44.9044	65.7223	49.6941	92.2842	57.2033	33.4008	17.8154	47.4526	28.1174	FALSE	3.91865	3.71115	4.06409	3.82656	4.20054	3.92581	4.53565	4.06394	3.53808	2.93468	3.88059	3.37134	-0.207501	-0.237533	-0.27473	-0.471708	-0.509251	0	0	0	0	1	0.693147	0	0	0	0	0	0	0	0	0	0	0	0	0
C2orf69	19.4532	20.4424	24.0898	21.9893	26.5098	24.1128		17.2762		12.7905	13.6355	11.2114	FALSE	3.01814	3.06537	3.22246	3.13503	3.31454	3.22338	0	2.9056	0	2.62398	2.68345	2.50237	0.04723	-0.0874327	-0.0911674	2.9056	-0.181085	0	0	0	0	0	0	0	0	0	0	0	0	0	0	0	0	0	0	0
C2orf74	13.9467	11.2233	15.8345		18.5937		25.2535				7.53412		FALSE	2.70449	2.50334	2.82343	0	2.97521	0	3.2678	0	0	0	2.14407	0	-0.201151	-2.82343	-2.97521	-3.2678	-2.14407	0	0	0	0	3	1.38629	0	0	0	0	0	0	0	0	0	0	0	0	0
C2orf76	17.8735	17.6366	16.1556	15.6418	26.3718	22.7863	36.4772	33.7845		21.2414	33.4712	20.394	FALSE	2.93776	2.92513	2.84233	2.81192	3.30951	3.16911	3.62373	3.54917	0	3.10196	3.54013	3.06311	-0.012632	-0.0304101	-0.140401	-0.0745607	-0.477015	0	0	0	0	0	0	0	0	0	0	0	0	0	0	0	0	0	0	0
C3orf38	36.2886	46.6422	25.2558	29.9838	35.5305	39.8879	42.245	56.6915	32.3146	50.4769	28.7779	66.2004	FALSE	3.61869	3.86372	3.26789	3.43346	3.59815	3.71083	3.76688	4.05511	3.506	3.94113	3.39377	4.20768	0.245031	0.165575	0.112686	0.288228	0.813914	0	0	0	0	0	0	0	0	0	0	0	0	0	0	0	0	0	0	0
C3orf58	16.6097	21.1347									9.58439	7.2251	FALSE	2.86845	3.09715	0	0	0	0	0	0	0	0	2.35938	2.10719	0.228698				-0.25219	0	0	0	0	0	0	0	0	0	0	0	0	0	0	0	0	0	0	0
C4orf3	225.314	339.759	244.464	388.854	303.666	464.869	308.653	605.178	271.823	318.279	272.093	370.793	FALSE	5.42192	5.83118	5.50315	5.96577	5.71922	6.14391	5.73545	6.40717	5.60882	5.76606	5.60981	5.91834	0.409251	0.462624	0.424688	0.67172	0.308527	0	0	0	0	0	0	0	0	0	0	0	0	0	0	0	0	0	0	0
C4orf48	98.0334	91.3895	86.4055	82.0726	105.073	104.457	42.8685	50.2929	64.6293	168.104	416.106	243.34	FALSE	4.59546	4.52601	4.47056	4.41971	4.66413	4.6583	3.7812	3.93755	4.18402	5.13052	6.03334	5.49856	-0.0694431	-0.0508442	-0.00582222	0.156355	-0.534779	0	0	0	0	11	2.48491	10	2.3979	0	0	0	0	0	0	0	0	0	0	0
C5orf15	39.3126	34.435	25.7375	28.4703	32.9992	32.3082	43.648	47.6055	28.7845	39.6849	40.289	52.5332	FALSE	3.69667	3.5677	3.28607	3.38338	3.52634	3.50581	3.79881	3.88374	3.39399	3.70586	3.7206	3.9803	-0.128964	0.0973186	-0.0205323	0.0849275	0.259706	0	0	0	0	0	0	0	0	0	0	0	0	0	0	0	0	0	0	0
C5orf24	43.5102	37.0587	40.0004	34.5063	48.2792	43.3935	67.4984	49.653	40.1896	26.7802	47.3538	24.9141	FALSE	3.79572	3.63913	3.71358	3.56971	3.8975	3.79309	4.22681	3.925	3.71819	3.32432	3.87854	3.25479	-0.156589	-0.143872	-0.104409	-0.301812	-0.623756	0	0	0	0	0	0	0	0	0	0	0	0	0	0	0	0	0	0	0
C5orf56	36.4691	165.944	37.3641	200.049	150.268	430.145	272.8	649.328	138.763	101.81	20.0827	134.465	FALSE	3.62352	5.11766	3.64712	5.30355	5.01906	6.06644	5.6124	6.47748	4.93995	4.63289	3.04845	4.90871	1.49414	1.65643	1.04739	0.86508	1.86026	0	0	0	0	0	0	0	0	0	0	0	0	0	0	0	0	0	0	0
C5orf63	13.6759	13.0088											FALSE	2.68621	2.63969	0	0	0	0	0	0	0	0	0	0	-0.0465229					0	0	0	0	0	0	0	0	0	0	0	0	0	0	0	0	0	0	0
C6orf106	13.4051	10.1301								7.76568	30.8281	24.5226	FALSE	2.66758	2.40965	0	0	0	0	0	0	0	2.17084	3.46035	3.23957	-0.25793				-0.220785	0	0	0	0	0	0	0	0	0	0	0	0	0	0	0	0	0	0	0
C6orf203	22.2967	22.2279	22.1464	22.0427	27.7065	25.8182	30.0859	26.7461		9.93551	16.0563	9.7521	FALSE	3.14831	3.14535	3.14184	3.13735	3.35712	3.28908	3.43675	3.32309	0	2.39202	2.83652	2.3751	-0.00295784	-0.00448952	-0.0680421	-0.11366	-0.461419	0	0	0	0	0	0	0	0	0	0	0	0	0	0	0	0	0	0	0
C6orf226	13.9467	13.2274	25.0108	20.921	30.652	26.434	38.0361	29.6894		11.1346	10.8195	8.61317	FALSE	2.70449	2.65517	3.25851	3.08744	3.4548	3.31178	3.66449	3.42392	0	2.49606	2.46975	2.26313	-0.049321	-0.171068	-0.143017	-0.240568	-0.206615	0	0	0	0	0	0	0	0	0	0	0	0	0	0	0	0	0	0	0
C6orf47	20.7621	18.8391	20.5748	17.3244	29.5474	24.2549	35.2301	27.5139		5.99556	21.6884	15.4824	FALSE	3.08017	2.98765	3.07152	2.90823	3.41928	3.22902	3.58989	3.35039	0	1.94528	3.12185	2.80229	-0.0925181	-0.163293	-0.190261	-0.239499	-0.319562	0	0	0	0	0	0	0	0	0	0	0	0	0	0	0	0	0	0	0
C6orf48	224.096	223.846	411.377	377.601	258.471	218.483	240.22	164.572	180.039	95.7577	55.2337	69.2969	FALSE	5.41653	5.41542	6.02194	5.93648	5.55864	5.39128	5.48571	5.1094	5.19871	4.57221	4.02952	4.25273	-0.00110926	-0.0854537	-0.167368	-0.376304	0.223211	0	0	0	0	0	0	0	0	0	0	0	0	0	0	0	0	0	0	0
C6orf62	89.8639	131.873	86.997	115.947	129.466	159.457	134.217	179.16	118.396	210.93	258.457	369.583	FALSE	4.50936	4.8894	4.4773	4.76172	4.87111	5.07803	4.90688	5.19385	4.78245	5.35625	5.55859	5.91508	0.380035	0.284416	0.206916	0.286963	0.356486	0	0	0	0	13	2.63906	3	1.38629	0	0	0	0	0	0	0	0	0	0	0
C6orf89	14.2175	18.1467	18.7496	19.5767	24.6689	26.6235	25.0976	22.395		15.9311	25.1467	21.2838	FALSE	2.72245	2.95213	2.98314	3.02416	3.24528	3.31867	3.26184	3.15252	0	2.82915	3.26372	3.10386	0.229683	0.0410235	0.0733885	-0.109318	-0.159862	0	0	0	0	0	0	0	0	0	0	0	0	0	0	0	0	0	0	0
C7orf49	21.4392	12.2071	16.2739		24.2547		26.8123				20.9967	6.65563	FALSE	3.11081	2.58076	2.8492	0	3.22901	0	3.32548	0	0	0	3.09089	2.03544	-0.53005	-2.8492	-3.22901	-3.32548	-1.05545	0	0	0	0	0	0	0	0	0	0	0	0	0	0	0	0	0	0	0
C7orf50	149.623	83.628	30.672	22.6837	61.9023	42.0197	63.6013	32.5048		19.3	60.6435	27.8682	FALSE	5.01478	4.43826	3.45543	3.16479	4.14158	3.76166	4.16823	3.51169	0	3.01062	4.12137	3.36274	-0.576513	-0.290647	-0.379925	-0.656546	-0.758625	0	0	0	0	0	0	0	0	0	0	0	0	0	0	0	0	0	0	0
C8orf33	59.9845	57.6833	44.5547	48.4298	50.0281	50.7363	54.5599	56.0516		14.5607	36.806	21.177	FALSE	4.11062	4.07215	3.81891	3.90055	3.93238	3.94616	4.01746	4.04396	0	2.74475	3.63247	3.09906	-0.0384652	0.0816404	0.0137827	0.0264936	-0.533412	0	0	0	0	0	0	0	0	0	0	0	0	0	0	0	0	0	0	0
C8orf59	102.457	92.3005	93.4271	88.4201	90.5752	84.371	107.249	96.2347	71.9612	55.4447	73.5626	53.2451	FALSE	4.63915	4.53583	4.54783	4.49335	4.51716	4.44701	4.68444	4.57713	4.28993	4.03326	4.31164	3.99351	-0.103327	-0.0544835	-0.070155	-0.107309	-0.318128	1	0.693147	0	0	1	0.693147	0	0	0	0	0	0	0	0	0	0	0	0	0
C8orf76	17.2416	17.6001	16.6626	16.8525	23.1961	25.3918	28.2153	27.7699		18.4435	33.8912	27.192	FALSE	2.9037	2.92317	2.87145	2.88214	3.18619	3.27305	3.37469	3.35933	0	2.96751	3.55223	3.33904	0.0194645	0.0106952	0.0868627	-0.0153639	-0.213196	0	0	0	0	0	0	0	0	0	0	0	0	0	0	0	0	0	0	0
C8orf82	15.2557	13.0817									13.0427		FALSE	2.78844	2.64487	0	0	0	0	0	0	0	0	2.6421	0	-0.143566				-2.6421	0	0	0	0	0	0	0	0	0	0	0	0	0	0	0	0	0	0	0
C9orf16	147.185	122.144	147.099	118.982	198.225	153.914	225.878	171.866	106.991	83.3669	98.6105	66.6275	FALSE	4.99846	4.81336	4.99788	4.78735	5.29444	5.04287	5.42441	5.15252	4.68205	4.43518	4.60127	4.21401	-0.185108	-0.210535	-0.251565	-0.271897	-0.387253	0	0	0	0	0	0	0	0	0	0	0	0	0	0	0	0	0	0	0
C9orf72	13.2246	15.8875	13.908	13.977						9.99261	53.307	49.4723	FALSE	2.65497	2.82657	2.7019	2.70652	0	0	0	0	0	2.39722	3.99465	3.92143	0.171602	0.00461534			-0.0732269	0	0	0	0	0	0	0	0	0	0	0	0	0	0	0	0	0	0	0
C9orf78	80.2953	74.4453	142.409	110.409	158.645	121.89	162.9	105.193	83.3663	57.8429	63.5336	49.152	FALSE	4.39809	4.32341	4.9657	4.71321	5.07295	4.81129	5.09926	4.66526	4.43517	4.07487	4.16719	3.91506	-0.0746801	-0.252492	-0.26166	-0.434003	-0.252127	0	0	0	0	0	0	0	0	0	0	0	0	0	0	0	0	0	0	0
C9orf85	11.7803	11.697				15.4909	22.6034	20.6034			8.86803	6.26412	FALSE	2.5479	2.54136	0	0	0	2.80281	3.16139	3.07285	0	0	2.2893	1.98295	-0.00653658		2.80281	-0.0885384	-0.306352	0	0	0	0	0	0	0	0	0	0	0	0	0	0	0	0	0	0	0
CAAP1	17.2416	17.7823	13.2152	13.1936	18.4556	19.2334	20.7328	22.395		6.45237	14.3025	8.18607	FALSE	2.9037	2.93292	2.65431	2.65279	2.96814	3.00733	3.07882	3.15252	0	2.00853	2.72801	2.21769	0.0292123	-0.00152014	0.0391962	0.0737026	-0.510326	0	0	0	0	0	0	0	0	0	0	0	0	0	0	0	0	0	0	0
CAB39	30.8724	34.1071	52.1171	47.6642	70.6929	63.4322	67.8102	57.3313	35.8448	32.6616	109.109	46.8386	FALSE	3.46174	3.5584	3.9725	3.88494	4.27239	4.16561	4.23135	4.06614	3.60671	3.51636	4.70147	3.86783	0.0966634	-0.0875546	-0.106778	-0.165213	-0.833637	0	0	0	0	0	0	0	0	0	0	0	0	0	0	0	0	0	0	0
CABIN1	13.36	10.3123	19.4256		29.7315	16.9595	35.6978	18.8118			7.68233		FALSE	2.66445	2.42589	3.01679	0	3.42529	2.88812	3.60272	2.98628	0	0	2.16129	0	-0.238555	-3.01679	-0.537171	-0.616437	-2.16129	0	0	0	0	0	0	0	0	0	0	0	0	0	0	0	0	0	0	0
CACUL1	34.6637	31.1191	34.8461	29.2805	41.4676	35.4349	56.1188	45.8139		20.6133	52.7635	36.5526	FALSE	3.57413	3.46945	3.57924	3.4105	3.74874	3.59553	4.04513	3.84618	0	3.07331	3.9846	3.62574	-0.104684	-0.168732	-0.153216	-0.198954	-0.358853	0	0	0	0	5	1.79176	7	2.07944	0	0	0	0	0	0	0	0	0	0	0
CACYBP	159.552	119.994	136.807	110.276	135.909	107.11	136.712	106.089	78.75	85.6509	148.36	96.6668	FALSE	5.07862	4.79574	4.92586	4.71201	4.91932	4.68315	4.92516	4.67366	4.3789	4.46189	5.00636	4.58156	-0.282877	-0.213845	-0.236167	-0.251506	-0.4248	0	0	0	0	43	3.78419	29	3.4012	0	0	0	0	0	0	0	0	0	0	0
CALCOCO1	16.7451	16.1061	23.6758	15.7575	39.2125	29.7501	65.7837	36.088		6.96628	12.4498	6.40649	FALSE	2.87611	2.83944	3.20582	2.81885	3.69418	3.42589	4.20146	3.61329	0	2.07522	2.59897	2.00236	-0.0366731	-0.386975	-0.268283	-0.588165	-0.596609	0	0	0	0	0	0	0	0	0	0	0	0	0	0	0	0	0	0	0
CALCOCO2	41.5694	57.1731	39.8483	62.4335	43.3546	72.9541	55.3394	109.16	38.2888	42.9397	40.7583	67.4105	FALSE	3.75114	4.06342	3.70986	4.14999	3.79222	4.30344	4.03139	4.70193	3.67094	3.78282	3.7319	4.22553	0.312288	0.440128	0.511228	0.670539	0.493627	0	0	0	0	0	0	0	0	0	0	0	0	0	0	0	0	0	0	0
CALHM2	12.6378		17.8624		31.6645	19.1386	30.7095				33.3477	9.14705	FALSE	2.61285	0	2.93717	0	3.48629	3.00264	3.45661	0	0	0	3.53654	2.31718	-2.61285	-2.93717	-0.48365	-3.45661	-1.21935	0	0	0	0	0	0	0	0	0	0	0	0	0	0	0	0	0	0	0
CALHM6	42.8332	34.18						20.4755		157.883	25.4184	458.527	FALSE	3.78039	3.56048	0	0	0	0	0	3.06691	0	5.06817	3.27406	6.1302	-0.219914			3.06691	2.85614	0	0	5	1.79176	0	0	0	0	0	0	0	0	0	0	0	0	0	0	0
CALM1	262.144	233.174	538.222	351.757	513.168	362.402	431.024	278.082	229.733	451.894	480.553	614.347	FALSE	5.5727	5.45607	6.29013	5.86578	6.24255	5.89551	6.06848	5.63151	5.44126	6.11566	6.17702	6.42219	-0.116637	-0.424347	-0.34704	-0.436973	0.24517	0	0	0	0	0	0	0	0	0	0	0	0	0	0	0	0	0	0	0
CALM2	882.752	829.429	737.202	680.43	878.276	758.107	839.911	797.392	523.008	742.08	2479.76	1238.2	FALSE	6.78418	6.72194	6.60422	6.52419	6.7791	6.63214	6.73449	6.6826	6.26151	6.6108	7.81632	7.12222	-0.0622333	-0.0800229	-0.146956	-0.0518871	-0.694102	0	0	0	0	0	0	0	0	0	0	0	0	0	0	0	0	0	0	0
CALM3	99.7936	84.3932	106.642	114.478	126.152	106.826	140.453	118.502	67.8879	141.552	332.514	196.252	FALSE	4.61308	4.44727	4.67881	4.74908	4.84538	4.68052	4.95197	4.78333	4.23248	4.95971	5.80968	5.28448	-0.165809	0.0702647	-0.164866	-0.168635	-0.525202	0	0	0	0	3	1.38629	2	1.09861	0	0	0	0	0	0	0	0	0	0	0
CALR	176.749	142.477	137.45	114.424	156.205	140.081	170.071	207.058	106.448	215.098	656.234	312.815	FALSE	5.18037	4.96618	4.93051	4.74862	5.05755	4.94934	5.14208	5.33782	4.67701	5.37573	6.48804	5.7488	-0.214195	-0.18189	-0.108217	0.195738	-0.739237	0	0	0	0	0	0	0	0	0	0	0	0	0	0	0	0	0	0	0
CALU	15.7521	13.3367	15.3107	12.2766	18.2255	16.3436	23.0711	16.5083		31.4053	93.4478	42.4964	FALSE	2.81853	2.66283	2.79182	2.586	2.95624	2.85322	3.18101	2.86268	0	3.47832	4.54805	3.77268	-0.1557	-0.205815	-0.103013	-0.318333	-0.775369	0	0	0	0	0	0	0	0	0	0	0	0	0	0	0	0	0	0	0
CAMK1D	17.7832	16.1426						17.0202			13.6602		FALSE	2.93296	2.84156	0	0	0	0	0	2.8915	0	0	2.68514	0	-0.0913989			2.8915	-2.68514	0	0	0	0	0	0	0	0	0	0	0	0	0	0	0	0	0	0	0
CAMK2D	21.8905	19.9687				14.4013				7.70858	7.97875	12.1367	FALSE	3.13072	3.04303	0	0	0	2.73445	0	0	0	2.16431	2.19486	2.57541	-0.0876921		2.73445		0.380552	1	0.693147	0	0	0	0	0	0	0	0	0	0	0	0	0	0	0	0	0
CAMK2G	11.6448		16.0204		17.259		20.421						FALSE	2.53725	0	2.83441	0	2.90466	0	3.06437	0	0	0	0	0	-2.53725	-2.83441	-2.90466	-3.06437		0	0	0	0	0	0	0	0	0	0	0	0	0	0	0	0	0	0	0
CAMK4	17.5124	34.8359	181.286	130.493	86.4331	64.806			55.6681	35.6308	18.3289	26.6937	FALSE	2.91844	3.57895	5.20558	4.87896	4.47087	4.18671	0	0	4.03721	3.60089	2.9616	3.32121	0.660509	-0.32662	-0.284163		0.359604	0	0	0	0	0	0	0	0	0	0	0	0	0	0	0	0	0	0	0
CAMLG	100.561	86.5067	104.352	92.3016	108.893	90.4347	110.211	83.6935	67.8879	49.1065	57.778	43.5997	FALSE	4.62066	4.47172	4.65731	4.53584	4.69951	4.51562	4.71143	4.43904	4.23248	3.91415	4.07377	3.79773	-0.148944	-0.121475	-0.183881	-0.272391	-0.27604	0	0	0	0	0	0	0	0	0	0	0	0	0	0	0	0	0	0	0
CAMTA1	94.4677	87.1261	82.9074	85.7938	85.6507	80.1074	84.6459	87.1487	46.1638	121.053	268.709	171.836	FALSE	4.55879	4.47877	4.42971	4.46354	4.46188	4.39577	4.45022	4.47903	3.85363	4.80446	5.59734	5.15235	-0.0800186	0.0338215	-0.0661106	0.0288045	-0.444997	0	0	0	0	2	1.09861	0	0	0	0	0	0	0	0	0	0	0	0	0
CAND1	54.2072	57.1002	52.8522	54.2343	64.7558	63.6217	65.6278	74.4795	42.362	24.2678	45.8717	30.3241	FALSE	4.01109	4.06217	3.98624	4.01158	4.18595	4.16855	4.19912	4.32386	3.76958	3.22953	3.84741	3.44439	0.0510761	0.0253408	-0.0173977	0.124739	-0.403027	0	0	0	0	0	0	0	0	0	0	0	0	0	0	0	0	0	0	0
CANX	106.383	83.1907	98.5814	86.0876	94.1191	79.3968	99.9226	90.8599	57.8405	77.3142	256.531	150.588	FALSE	4.67641	4.43308	4.60098	4.46691	4.55513	4.38697	4.61435	4.52026	4.07483	4.36073	5.55114	5.02117	-0.243321	-0.134061	-0.168155	-0.0940897	-0.529971	0	0	0	0	0	0	0	0	0	0	0	0	0	0	0	0	0	0	0
CAP1	199.858	179.827	172.49	145.459	240.798	217.725	282.776	239.563	127.086	128.305	415.513	252.7	FALSE	5.3026	5.19754	5.15612	4.98674	5.4881	5.38782	5.64819	5.48298	4.8527	4.86217	6.03192	5.53615	-0.105055	-0.169377	-0.100284	-0.165205	-0.495763	0	0	0	0	0	0	0	0	0	0	0	0	0	0	0	0	0	0	0
CAPG	130.034	94.7784	26.819	26.2892		14.6856	31.8007	31.9929	37.2026	279.222	751.312	516.755	FALSE	4.87546	4.56204	3.32572	3.30649	0	2.75274	3.49045	3.49629	3.6429	5.63558	6.62315	6.2495	-0.313421	-0.019228	2.75274	0.00584462	-0.37365	0	0	0	0	0	0	0	0	0	0	0	0	0	0	0	0	0	0	0
CAPN1	37.417	27.548	26.5486	21.4729	36.6811	33.4926	59.0806	41.2069		8.50799	37.2754	15.162	FALSE	3.6485	3.35159	3.31595	3.11231	3.62916	3.54074	4.09569	3.74258	0	2.25213	3.64481	2.78266	-0.296911	-0.203641	-0.0884156	-0.353104	-0.862142	0	0	0	0	0	0	0	0	0	0	0	0	0	0	0	0	0	0	0
CAPN12	12.683						33.3595						FALSE	2.61615	0	0	0	0	0	3.53688	0	0	0	0	0	-2.61615			-3.53688		0	0	0	0	0	0	0	0	0	0	0	0	0	0	0	0	0	0	0
CAPN2	38.6807	65.4084	57.3051	90.1383	82.6131	145.198	55.0276	134.114	61.0991	79.8267	115.457	144.609	FALSE	3.68087	4.19582	4.06569	4.51238	4.4262	4.98496	4.02584	4.90612	4.12873	4.39231	4.75752	4.98092	0.514957	0.446687	0.558759	0.880277	0.223399	0	0	0	0	2	1.09861	0	0	0	0	0	0	0	0	0	0	0	0	0
CAPN7	18.0089	17.6001	25.1544	18.8378	29.8696	22.4547	27.1241	19.7076		6.79497	15.0435	8.32844	FALSE	2.94491	2.92317	3.26402	2.98759	3.42977	3.15507	3.33663	3.0305	0	2.05348	2.77531	2.23307	-0.0217379	-0.27643	-0.2747	-0.306124	-0.542238	0	0	0	0	0	0	0	0	0	0	0	0	0	0	0	0	0	0	0
CAPNS1	35.6116	29.2607	22.5858	18.2235	31.9867	29.6554	39.9067	33.2726		38.3145	74.8718	48.2622	FALSE	3.60036	3.40985	3.16064	2.95613	3.4961	3.42281	3.71129	3.53435	0	3.67159	4.32905	3.89716	-0.190515	-0.204509	-0.0732961	-0.176947	-0.431888	0	0	0	0	0	0	0	0	0	0	0	0	0	0	0	0	0	0	0
CAPRIN1	31.8654	29.698	26.574	29.0579	29.1332	28.9448	38.0361	31.481		20.3278	44.933	25.8751	FALSE	3.49242	3.4242	3.31687	3.40313	3.40563	3.39936	3.66449	3.48066	0	3.06001	3.82718	3.2912	-0.0682231	0.0862535	-0.0062724	-0.18383	-0.535983	0	0	0	0	0	0	0	0	0	0	0	0	0	0	0	0	0	0	0
CAPZA1	242.691	245.746	176.081	181.861	269.655	278.742	239.44	272.324	164.832	239.765	400.296	341.715	FALSE	5.4959	5.50836	5.17661	5.20873	5.60084	5.63387	5.48247	5.61066	5.11097	5.48382	5.9947	5.8369	0.0124575	0.0321196	0.0330225	0.128186	-0.157801	0	0	0	0	0	0	0	0	0	0	0	0	0	0	0	0	0	0	0
CAPZA2	181.985	218.271	138.607	163.264	175.075	176.179	197.975	214.864	125.457	243.648	439.869	399.338	FALSE	5.2094	5.39031	4.93883	5.10147	5.17091	5.17716	5.29318	5.37465	4.8399	5.49982	6.08875	5.99231	0.180906	0.162641	0.00625114	0.0814733	-0.0964386	0	0	0	0	0	0	0	0	0	0	0	0	0	0	0	0	0	0	0
CAPZB	180.269	151.915	181.049	160.593	190.125	179.732	235.699	197.332	112.694	140.981	356.994	175.502	FALSE	5.19998	5.02988	5.20428	5.08508	5.25293	5.19702	5.46679	5.28994	4.73351	4.9557	5.88052	5.17333	-0.170102	-0.119197	-0.0559111	-0.176845	-0.707182	0	0	0	0	0	0	0	0	0	0	0	0	0	0	0	0	0	0	0
CARD11	12.1413	15.4502		11.9472		15.633		27.258					FALSE	2.57576	2.80034	0	2.56088	0	2.81139	0	3.34138	0	0	0	0	0.224577	2.56088	2.81139	3.34138		0	0	0	0	0	0	0	0	0	0	0	0	0	0	0	0	0	0	0
CARD16	62.3315	207.558	80.2627	287.169	167.159	458.995	249.417	716.897	129.53	211.215	246.65	404.57	FALSE	4.14838	5.34022	4.39769	5.66355	5.12491	6.13122	5.52313	6.57633	4.8716	5.3576	5.51202	6.00529	1.19183	1.26586	1.0063	1.0532	0.493278	0	0	32	3.49651	0	0	4	1.60944	0	0	0	0	0	0	0	0	0	0	0
CARD19	25.6367	25.799	66.7349	36.6162	156.252	79.681	244.429	93.9312		35.8592	107.948	80.2947	FALSE	3.28229	3.28836	4.2156	3.62743	5.05785	4.3905	5.50301	4.55315	0	3.6071	4.69087	4.39808	0.00607242	-0.588167	-0.667343	-0.949853	-0.292789	0	0	0	0	0	0	0	0	0	0	0	0	0	0	0	0	0	0	0
CARD8	52.5823	64.2059	68.3826	62.4513	77.5505	75.4175	106.47	87.0207	52.1379	34.2604	42.2158	36.7661	FALSE	3.98122	4.17755	4.23964	4.15027	4.36374	4.33621	4.67721	4.47757	3.97289	3.56276	3.76621	3.63141	0.19633	-0.089362	-0.0275294	-0.199638	-0.134792	0	0	0	0	0	0	0	0	0	0	0	0	0	0	0	0	0	0	0
CARD8-AS1	35.5664	72.6598	39.0625	48.0915	37.0953	48.2255	40.3744	51.1887	42.9051	20.5562	20.8485	20.3228	FALSE	3.59913	4.29946	3.69044	3.89369	3.64009	3.89641	3.72266	3.95487	3.78203	3.07066	3.08413	3.05978	0.700326	0.203247	0.25632	0.232204	-0.0243551	0	0	0	0	0	0	0	0	0	0	0	0	0	0	0	0	0	0	0
CARF	15.2105	13.4461	20.9888	15.4637	21.4012	16.6279	28.3712						TRUE	2.78566	2.67042	3.09053	2.80116	3.10911	2.86948	3.38001	0	0	0	0	0	-0.115238	-0.289374	-0.239633	-3.38001		0	0	0	0	0	0	0	0	0	0	0	0	0	0	0	0	0	0	0
CARHSP1	73.4347	50.1039	56.7813	41.2455	92.5083	64.7112	127.982	79.2145		14.3323	30.0871	15.5891	FALSE	4.30992	3.93386	4.05666	3.7435	4.53805	4.18527	4.85967	4.3847	0	2.72996	3.43679	2.80875	-0.376062	-0.313167	-0.35278	-0.474969	-0.628044	0	0	0	0	0	0	0	0	0	0	0	0	0	0	0	0	0	0	0
CARNMT1	12.3219	10.3487	13.8742	12.4992	19.7443	15.3962					7.3365		FALSE	2.58941	2.42911	2.69963	2.60263	3.03227	2.79705	0	0	0	0	2.12064	0	-0.160301	-0.0970019	-0.235224		-2.12064	0	0	0	0	0	0	0	0	0	0	0	0	0	0	0	0	0	0	0
CARS	25.6818	31.4106	27.6555	29.4229	28.0286	31.6924	28.6829	29.1775		12.1624	18.0572	14.8417	FALSE	3.28398	3.47849	3.35535	3.4152	3.36828	3.48714	3.39057	3.4071	0	2.57737	2.94744	2.76265	0.194502	0.0598499	0.11886	0.0165256	-0.184798	0	0	0	0	1	0.693147	0	0	0	0	0	0	0	0	0	0	0	0	0
CARS2	27.8483	18.6569	14.8544	12.7395		13.4065				6.28107	11.2641	6.40649	FALSE	3.36205	2.97843	2.76345	2.62028	0	2.66768	0	0	0	1.98528	2.50668	2.00236	-0.383625	-0.143168	2.66768		-0.504321	0	0	0	0	4	1.60944	0	0	0	0	0	0	0	0	0	0	0	0	0
CASC3	24.9146	24.0863	21.0986	19.6835	31.5264	25.5339	33.5154	28.0258		8.9077	23.4916	13.8807	FALSE	3.2548	3.22232	3.09552	3.02934	3.48205	3.27842	3.54141	3.36819	0	2.29331	3.19833	2.70007	-0.0324823	-0.0661783	-0.203629	-0.17322	-0.498264	0	0	0	0	0	0	0	0	0	0	0	0	0	0	0	0	0	0	0
CASC4	24.6889	25.7625	20.448	17.9831	28.9031	28.2342	33.3595	31.737		18.6719	38.9551	22.4227	FALSE	3.24606	3.287	3.06563	2.94355	3.39796	3.37534	3.53688	3.48851	0	2.97919	3.68776	3.15371	0.0409441	-0.122081	-0.0226225	-0.0483735	-0.53405	0	0	0	0	0	0	0	0	0	0	0	0	0	0	0	0	0	0	0
CASP1	40.2153	167.766	48.5007	181.879	143.503	380.261	108.185	338.229	114.595	154.971	117.335	293.951	FALSE	3.71881	5.12851	3.90199	5.20882	4.9733	5.94349	4.69304	5.82668	4.75009	5.04967	4.77352	5.68681	1.4097	1.30684	0.970186	1.13364	0.913293	0	0	0	0	0	0	0	0	0	0	0	0	0	0	0	0	0	0	0
CASP2	23.4251	22.4101	27.1823	23.3336	28.3048	25.9603	34.4507	25.5943		10.792	14.3025	8.22166	FALSE	3.19561	3.15317	3.3387	3.19186	3.37775	3.29437	3.56814	3.2807	0	2.46742	2.72801	2.22156	-0.0424432	-0.146839	-0.0833849	-0.287445	-0.506459	0	0	0	0	0	0	0	0	0	0	0	0	0	0	0	0	0	0	0
CASP3	30.9175	36.6578	26.7514	34.8624	44.4132	54.005	62.9778	71.6641		23.1257	35.9414	75.8813	FALSE	3.46315	3.62854	3.32329	3.57969	3.8158	4.00742	4.15854	4.28585	0	3.18328	3.60933	4.34226	0.165386	0.256402	0.191622	0.127312	0.732929	0	0	0	0	0	0	0	0	0	0	0	0	0	0	0	0	0	0	0
CASP4	73.525	159.932	64.9182	136.725	129.604	216.967	163.368	324.152	106.72	134.072	81.6896	241.489	FALSE	4.31113	5.08098	4.18841	4.92526	4.87217	5.38435	5.10211	5.78429	4.67953	4.90581	4.41509	5.49096	0.769845	0.736846	0.512179	0.682185	1.07586	0	0	0	0	0	0	0	0	0	0	0	0	0	0	0	0	0	0	0
CASP6	12.5927	8.49033	22.2816	14.5646									FALSE	2.60953	2.25027	3.14766	2.745	0	0	0	0	0	0	0	0	-0.359258	-0.402666				0	0	0	0	0	0	26	3.29584	0	0	0	0	0	0	0	0	0	0	0
CASP7	14.2627	36.7307		24.0369	18.9159	36.7139		43.2544		25.2956	18.0325	75.9169	FALSE	2.72541	3.63047	0	3.22035	2.99152	3.63003	0	3.78996	0	3.2694	2.94615	4.34273	0.905064	3.22035	0.638513	3.78996	1.39658	0	0	0	0	0	0	0	0	0	0	0	0	0	0	0	0	0	0	0
CASP8	37.8683	67.6676	82.3075	132.452	82.1529	117.674	84.3341	100.458	79.0215	46.0802	20.7497	45.842	FALSE	3.66018	4.22928	4.42254	4.89374	4.42068	4.77638	4.44657	4.61964	4.3823	3.85185	3.0796	3.84678	0.569098	0.471204	0.3557	0.173069	0.76718	0	0	0	0	0	0	0	0	0	0	0	0	0	0	0	0	0	0	0
CASP8AP2	30.2405	26.2362	43.2619	32.3251	49.2457	39.2721	40.6861	37.2398		13.0189	17.1926	14.0943	FALSE	3.44172	3.30455	3.79012	3.50631	3.91692	3.69566	3.73017	3.64388	0	2.64041	2.90102	2.71432	-0.137167	-0.283813	-0.221267	-0.0862926	-0.1867	0	0	0	0	0	0	0	0	0	0	0	0	0	0	0	0	0	0	0
CAST	175.53	196.225	140.382	175.968	189.987	201.713	219.955	193.877	115.681	90.1619	136.454	167.138	FALSE	5.17349	5.28435	4.95146	5.17597	5.25221	5.31179	5.39796	5.27237	4.75944	4.51264	4.92329	5.12479	0.110854	0.224505	0.0595872	-0.125588	0.201497	0	0	0	0	3	1.38629	0	0	4	1.60944	0	0	0	0	0	0	0	0	0
CAT	67.9283	48.865	36.4431	24.7402	41.6978	30.5081	61.7307	34.1684		11.1917	34.484	11.4961	FALSE	4.23307	3.90932	3.62282	3.24805	3.75415	3.45024	4.13885	3.56015	0	2.50076	3.56908	2.52542	-0.323748	-0.374769	-0.303902	-0.578702	-1.04367	0	0	0	0	4	1.60944	17	2.89037	0	0	0	0	0	0	0	0	0	0	0
CAV1	16.2035	10.8589											FALSE	2.84511	2.47308	0	0	0	0	0	0	0	0	0	0	-0.372035					0	0	0	0	0	0	0	0	0	0	0	0	0	0	0	0	0	0	0
CBFB	45.0448	44.0914	51.6101	48.5634	62.5006	54.763	68.5896	63.09	34.2155	30.6059	59.1119	39.3287	TRUE	3.82961	3.80869	3.96291	3.90325	4.15105	4.02111	4.24262	4.16029	3.56149	3.45334	4.09621	3.69706	-0.0209223	-0.0596561	-0.12994	-0.0823268	-0.399144	0	0	0	0	0	0	0	0	0	0	0	0	0	0	0	0	0	0	0
CBL	12.8184	11.0775								10.221	40.0173	18.472	FALSE	2.626	2.49135	0	0	0	0	0	0	0	2.41779	3.71399	2.96898	-0.134652				-0.745013	0	0	0	0	0	0	0	0	0	0	0	0	0	0	0	0	0	0	0
CBLB	24.9597	25.1795	31.6015	29.4496	76.4919	70.6802	107.873	104.809		17.0731	21.3673	24.2379	FALSE	3.25654	3.26498	3.48436	3.41607	4.35017	4.27221	4.69018	4.66163	0	2.89442	3.1076	3.22835	0.00843136	-0.0682842	-0.0779586	-0.0285465	0.120749	0	0	0	0	5	1.79176	3	1.38629	1	0.693147	0	0	0	0	1	0.693147	0	0	0
CBLL1	15.8875	17.1629	22.3745	17.7339	20.9409	20.844	24.9417	23.1629		12.7905	18.7241	15.1976	FALSE	2.82658	2.89938	3.15165	2.93033	3.08835	3.08393	3.25585	3.18482	0	2.62398	2.98184	2.78486	0.072803	-0.221314	-0.00442579	-0.0710339	-0.196979	0	0	0	0	0	0	0	0	0	0	0	0	0	0	0	0	0	0	0
CBR1	33.3999	57.7197	30.2411	45.7146	31.8026	31.9766	36.6331	37.3677	33.4008	142.295	37.4236	183.724	FALSE	3.53805	4.07278	3.44173	3.84406	3.49051	3.4958	3.62788	3.64722	3.53808	4.9649	3.64867	5.21886	0.53472	0.402322	0.00529198	0.0193327	1.57019	0	0	0	0	0	0	6	1.94591	0	0	0	0	0	0	0	0	0	0	0
CBR3	13.9016	14.0291	24.5968	25.123						10.6207		17.5111	FALSE	2.70147	2.70999	3.24247	3.26282	0	0	0	0	0	2.45279	0	2.91837	0.00851937	0.0203494			2.91837	0	0	0	0	6	1.94591	52	3.97029	0	0	0	0	0	0	0	0	0	0	0
CBR4	41.7048	32.2487	27.233	21.0278	53.1117	34.7243	91.0372	47.8614		7.99409	21.2684	9.28941	FALSE	3.75431	3.50402	3.34049	3.09231	3.99105	3.57583	4.52219	3.88899	0	2.19657	3.10317	2.33112	-0.250296	-0.248187	-0.41522	-0.633205	-0.772055	0	0	0	0	10	2.3979	13	2.63906	0	0	0	0	0	0	0	0	0	0	0
CBWD1	74.7888	130.124	46.8699	62.5048	46.8985	70.2539	36.9449	99.1781	69.2456	101.81	58.6673	154.788	FALSE	4.32795	4.87615	3.86849	4.15111	3.86908	4.26625	3.63613	4.60695	4.252	4.63289	4.08878	5.0485	0.548196	0.282628	0.397166	0.970815	0.959711	0	0	0	0	0	0	0	0	0	0	0	0	0	0	0	0	0	0	0
CBWD2	45.767	96.4181	32.345	42.3227	34.518	56.1368	28.9947	86.1249	53.4957	76.8003	43.7967	174.719	FALSE	3.84518	4.57901	3.50691	3.76868	3.57004	4.04545	3.40102	4.46734	3.99812	4.35415	3.80213	5.16889	0.733836	0.261768	0.475408	1.06632	1.36675	0	0	3	1.38629	40	3.71357	16	2.83321	0	0	0	0	0	0	0	0	0	0	1
CBWD3	39.6286	55.752	30.4692	28.3635	34.8862	31.0766	26.0329	26.6181	30.9569	32.6045	12.5486	38.1542	FALSE	3.70447	4.03869	3.44901	3.37975	3.58035	3.46813	3.29705	3.31847	3.46439	3.51466	2.60629	3.66751	0.334219	-0.0692577	-0.112227	0.0214176	1.06122	0	0	0	0	0	0	0	0	0	0	0	0	0	0	0	0	0	0	0
CBWD5	53.1691	82.4984	38.9442	36.812	46.3002	45.8569	34.9184	35.5761	41.5474	50.0772	17.9584	73.6391	FALSE	3.99211	4.42483	3.68748	3.63263	3.85651	3.8471	3.58125	3.5994	3.75062	3.93334	2.94225	4.31266	0.432716	-0.0548558	-0.00941585	0.0181471	1.37042	0	0	0	0	0	0	0	0	0	0	0	0	0	0	0	0	0	0	0
CBX1	48.6556	36.1477	40.3384	33.4825	46.3922	33.6821	51.2863	32.8887		10.5636	29.0496	10.7487	FALSE	3.90511	3.6149	3.72179	3.54045	3.85846	3.54622	3.95674	3.52308	0	2.44786	3.40285	2.46374	-0.29021	-0.18134	-0.312235	-0.433653	-0.939109	0	0	0	0	0	0	5	1.79176	0	0	0	0	0	0	0	0	0	0	0
CBX3	159.417	146.158	174.019	150.177	191.92	166.658	223.54	184.663	121.384	151.602	189.959	174.612	FALSE	5.07778	4.9915	5.1649	5.01845	5.26228	5.12192	5.41405	5.22393	4.80716	5.02783	5.25206	5.16828	-0.0862725	-0.146445	-0.140353	-0.190119	-0.0837768	0	0	0	0	0	0	0	0	0	0	0	0	0	0	0	0	0	0	0
CBX5	65.4007	55.1325	51.5003	48.0559	39.4886	39.7458	37.7243	33.6566	33.1293	16.2166	29.4448	15.3044	FALSE	4.19571	4.02772	3.96082	3.89296	3.70102	3.70735	3.65647	3.54549	3.53016	2.84587	3.41592	2.79143	-0.167992	-0.0678571	0.00633184	-0.110981	-0.624481	0	0	0	0	0	0	0	0	0	0	0	0	0	0	0	0	0	0	0
CBX6	121.684	113.034	132.101	85.1261	177.975	114.595	189.713	124.133	57.2974	47.2793	65.1145	94.389	FALSE	4.80961	4.7365	4.89111	4.45581	5.18725	4.75009	5.25077	4.82937	4.06556	3.877	4.19139	4.55796	-0.0731127	-0.435295	-0.437154	-0.421395	0.366574	0	0	0	0	0	0	0	0	0	0	0	0	0	0	0	0	0	0	0
CBX7	31.9556	42.7067	36.2234	41.7529	52.9276	70.3486	62.8219	94.0592		10.9633		7.18951	FALSE	3.49516	3.7775	3.61694	3.75544	3.98764	4.26758	4.1561	4.5545	0	2.48185	0	2.10285	0.282341	0.1385	0.279935	0.398404	2.10285	0	0	0	0	0	0	1	0.693147	0	0	0	0	0	0	0	0	0	0	0
CCAR1	45.1351	42.2695	39.3329	36.269	50.8565	54.6682	56.7423	54.132	42.9051	26.8944	44.5377	26.1954	FALSE	3.83157	3.76745	3.69717	3.61816	3.94848	4.01941	4.05599	4.00973	3.78203	3.32843	3.81854	3.30305	-0.0641258	-0.0790054	0.0709284	-0.04626	-0.515493	0	0	0	0	2	1.09861	0	0	0	0	0	0	0	0	0	0	0	0	0
CCAR2	13.9919	12.6808	14.8037	12.9265		14.4487	20.2651	18.8118			14.2037	8.18607	FALSE	2.70751	2.616	2.76024	2.63379	0	2.73753	3.05707	2.98628	0	0	2.72154	2.21769	-0.0915115	-0.12645	2.73753	-0.0707886	-0.503848	0	0	0	0	0	0	0	0	0	0	0	0	0	0	0	0	0	0	0
CCDC106	12.0059												FALSE	2.56541	0	0	0	0	0	0	0	0	0	0	0	-2.56541					0	0	0	0	0	0	0	0	0	0	0	0	0	0	0	0	0	0	0
CCDC107	56.5091	35.8926	58.1247	30.9541	97.847	70.8223	91.3489	68.2089	39.375	28.5503	66.4978	47.5148	FALSE	4.05194	3.60801	4.07965	3.4643	4.59357	4.2742	4.52557	4.23713	3.69821	3.38609	4.2121	3.88187	-0.443932	-0.615348	-0.319378	-0.288445	-0.330227	0	0	0	0	0	0	0	0	0	0	0	0	0	0	0	0	0	0	0
CCDC112	15.8424	9.83858									36.6331	13.8807	FALSE	2.8239	2.38311	0	0	0	0	0	0	0	0	3.62788	2.70007	-0.440787				-0.927817	0	0	0	0	0	0	0	0	0	0	0	0	0	0	0	0	0	0	0
CCDC115	83.3645	60.9628	69.1853	48.7147	104.705	78.5915	118.005	70.0005	41.2758	23.2971	48.9841	23.7752	FALSE	4.43515	4.12653	4.25114	3.9063	4.66065	4.37691	4.77917	4.26269	3.74422	3.19035	3.91171	3.20984	-0.308612	-0.344837	-0.283742	-0.516481	-0.701862	0	0	0	0	0	0	0	0	0	0	0	0	0	0	0	0	0	0	0
CCDC117	20.6719	19.9322				16.77	26.6564	30.8412		17.8725	24.4056	25.0565	FALSE	3.07601	3.04129	0	0	0	2.87751	3.31986	3.46076	0	2.93771	3.23497	3.26027	-0.0347238		2.87751	0.140902	0.0252976	0	0	0	0	0	0	0	0	0	0	0	0	0	0	0	0	0	0	0
CCDC12	114.643	101.993	82.6286	81.8856	148.105	136.671	203.587	176.217	52.1379	28.0935	62.5702	41.0015	FALSE	4.75051	4.63466	4.42639	4.41746	5.00465	4.92486	5.32099	5.17737	3.97289	3.37051	4.15215	3.73771	-0.115844	-0.00892382	-0.0797891	-0.143616	-0.414439	0	0	0	0	0	0	0	0	0	0	0	0	0	0	0	0	0	0	0
CCDC124	52.7629	51.4886	33.9843	33.2332	55.0907	50.5468	73.2662	67.3131		32.9471	72.3769	38.2966	FALSE	3.98458	3.9606	3.5549	3.5332	4.02697	3.94249	4.30766	4.2241	0	3.5248	4.29561	3.67114	-0.0239875	-0.0217024	-0.084481	-0.0835544	-0.624472	0	0	0	0	0	0	0	0	0	0	0	0	0	0	0	0	0	0	0
CCDC126	12.5475	13.6283	12.7082	13.0333	19.3301	18.0017	21.9799	20.3475			10.0784	7.04714	FALSE	2.60621	2.68296	2.61799	2.64143	3.0121	2.94453	3.13462	3.06093	0	0	2.405	2.08532	0.0767499	0.0234416	-0.0675752	-0.0736838	-0.319683	0	0	0	0	0	0	0	0	0	0	0	0	0	0	0	0	0	0	0
CCDC127	12.683	13.5918	13.1222	13.0867	18.3176	14.9698	24.3181	20.7314			12.7462	8.43521	FALSE	2.61615	2.68046	2.64775	2.64523	2.96101	2.7707	3.23152	3.07876	0	0	2.62077	2.24445	0.0643106	-0.00251534	-0.190315	-0.152763	-0.376317	0	0	0	0	0	0	0	0	0	0	0	0	0	0	0	0	0	0	0
CCDC130	23.064	22.155	24.9685	21.0901	36.8192	29.8449	42.0891	34.1684		9.65	19.564	11.9944	FALSE	3.18072	3.14221	3.25689	3.09513	3.63282	3.42897	3.76327	3.56015	0	2.36556	3.02354	2.56452	-0.0385053	-0.161755	-0.203847	-0.203121	-0.459026	0	0	0	0	0	0	0	0	0	0	0	0	0	0	0	0	0	0	0
CCDC137	24.6889	24.1228	20.9972	21.4996	27.6144	25.3444	33.3595	30.4573		6.68077	14.5742	8.64876	FALSE	3.24606	3.22377	3.09092	3.1135	3.35391	3.27126	3.53688	3.44863	0	2.03872	2.74562	2.26683	-0.0222842	0.0225826	-0.0826527	-0.088249	-0.478786	0	0	0	0	0	0	0	0	0	0	0	0	0	0	0	0	0	0	0
CCDC14	29.2927	24.8151	30.9593	22.7727	48.5553	34.9611	56.8982	38.6474		9.7071	15.8587	7.40306	FALSE	3.41091	3.25096	3.46446	3.16854	3.90309	3.58244	4.05869	3.68003	0	2.37091	2.82487	2.1286	-0.159946	-0.295925	-0.320651	-0.37866	-0.696271	0	0	0	0	0	0	0	0	0	0	0	0	0	0	0	0	0	0	0
CCDC152	11.5546	11.3326											FALSE	2.53009	2.51225	0	0	0	0	0	0	0	0	0	0	-0.0178397					0	0	0	0	0	0	0	0	0	0	0	0	0	0	0	0	0	0	0
CCDC159	13.2246	14.4664	13.6123	13.1402	23.1041	21.3178	33.5154	24.1866		11.6485	16.5751	12.03	FALSE	2.65497	2.73867	2.68186	2.64902	3.18238	3.10538	3.54141	3.22631	0	2.53754	2.86648	2.56725	0.0836966	-0.0328446	-0.0769972	-0.315091	-0.299229	0	0	0	0	0	0	0	0	0	0	0	0	0	0	0	0	0	0	0
CCDC167	57.0056	41.1399	65.0957	34.1858	84.408	45.4305	62.0424	40.1831		35.3453	101.772	51.2875	FALSE	4.06054	3.74099	4.1911	3.56064	4.44744	3.83796	4.14381	3.71803	0	3.59306	4.63252	3.95676	-0.319545	-0.630461	-0.609483	-0.42578	-0.675759	0	0	0	0	2	1.09861	0	0	0	0	0	0	0	0	0	0	0	0	0
CCDC174	44.9545	41.7229	50.3004	46.6493	67.2411	57.8896	78.7222	70.0005		14.3323	29.4448	20.4296	FALSE	3.82765	3.75473	3.9377	3.86387	4.22305	4.07566	4.37855	4.26269	0	2.72996	3.41592	3.06477	-0.0729174	-0.0738304	-0.147383	-0.115861	-0.351143	0	0	0	0	0	0	0	0	0	0	0	0	0	0	0	0	0	0	0
CCDC18-AS1	52.3115	49.448	69.5401	57.5015	60.7517	54.1471	69.525	50.6768	43.9914	20.0423	14.8212	12.5994	FALSE	3.97615	3.92094	4.25618	4.06905	4.12312	4.01	4.25597	3.94501	3.80647	3.04654	2.76135	2.61003	-0.0552097	-0.187129	-0.113117	-0.310958	-0.151324	0	0	0	0	0	0	0	0	0	0	0	0	0	0	0	0	0	0	0
CCDC186	28.8864	31.7021	35.5474	31.8444	59.0488	49.7414	74.8251	55.6677		19.5284	29.0496	30.7156	FALSE	3.3974	3.48744	3.59861	3.49178	4.09516	3.92674	4.32843	4.0372	0	3.02181	3.40285	3.45681	0.0900347	-0.10683	-0.168415	-0.291225	0.0539589	0	0	0	0	0	0	0	0	0	0	0	0	0	0	0	0	0	0	0
CCDC191	13.2246	8.38102											FALSE	2.65497	2.23869	0	0	0	0	0	0	0	0	0	0	-0.416283					0	0	0	0	0	0	0	0	0	0	0	0	0	0	0	0	0	0	0
CCDC22	14.2627	11.2962									12.8204		FALSE	2.72541	2.50929	0	0	0	0	0	0	0	0	2.62614	0	-0.216124				-2.62614	0	0	0	0	0	0	0	0	0	0	0	0	0	0	0	0	0	0	0
CCDC25	42.0207	38.8078	42.9746	42.937	52.4674	48.6519	48.1686	43.1265	30.9569	18.0438	26.5053	18.0805	FALSE	3.76168	3.68406	3.78361	3.78276	3.97907	3.90504	3.89526	3.78706	3.46439	2.94674	3.31438	2.94867	-0.0776207	-0.000856728	-0.0740356	-0.108196	-0.365709	0	0	0	0	0	0	0	0	0	0	0	0	0	0	0	0	0	0	0
CCDC28A	58.5853	52.2174	67.4784	53.2639	95.2697	73.3331	125.956	70.3844	38.5603	28.7787	65.5098	29.719	FALSE	4.08741	3.97439	4.22652	3.99386	4.56715	4.30856	4.84384	4.26808	3.67783	3.39379	4.19735	3.42488	-0.113024	-0.232659	-0.258597	-0.575757	-0.772467	0	0	0	0	0	0	0	0	0	0	0	0	0	0	0	0	0	0	0
CCDC28B	17.9186	9.54707					26.0329						FALSE	2.94015	2.35585	0	0	0	0	3.29705	0	0	0	0	0	-0.584298			-3.29705		0	0	0	0	0	0	0	0	0	0	0	0	0	0	0	0	0	0	0
CCDC32	53.6656	45.8041	21.4282	18.7933	33.4134	27.571	48.9481	33.0167		10.3923	27.938	29.7546	FALSE	4.00123	3.84597	3.11032	2.98534	3.53845	3.35239	3.91098	3.52685	0	2.43294	3.36516	3.42604	-0.155264	-0.124976	-0.186056	-0.384132	0.0608841	0	0	0	0	0	0	0	0	0	0	0	0	0	0	0	0	0	0	0
CCDC34	15.5716	10.0572											FALSE	2.80769	2.40308	0	0	0	0	0	0	0	0	0	0	-0.404607					0	0	0	0	0	0	0	0	0	0	0	0	0	0	0	0	0	0	0
CCDC43	17.9186	16.3248	16.8654	17.5291	22.6438	17.2911	22.6034	24.1866		7.65148	22.4294	13.1689	FALSE	2.94015	2.85214	2.88287	2.91934	3.1631	2.90641	3.16139	3.22631	0	2.15773	3.15399	2.65105	-0.0880097	0.0364778	-0.256688	0.064923	-0.502944	0	0	0	0	6	1.94591	3	1.38629	0	0	0	0	0	0	0	0	0	0	0
CCDC47	34.7991	31.7021	24.9601	25.2209	31.9867	32.0714	24.6299	37.3677		27.0086	59.7789	27.5479	FALSE	3.57792	3.48744	3.25656	3.26656	3.4961	3.49867	3.24376	3.64722	0	3.33251	4.10724	3.35158	-0.0904841	0.00999647	0.00256442	0.403456	-0.755659	0	0	0	0	0	0	0	0	0	0	0	0	0	0	0	0	0	0	0
CCDC50	88.8709	93.6852								9.3645	14.673	20.3584	FALSE	4.49837	4.55056	0	0	0	0	0	0	0	2.33839	2.75194	3.06145	0.052183				0.309506	0	0	0	0	0	0	0	0	0	0	0	0	0	0	0	0	0	0	0
CCDC57	23.8764	18.8755	29.1004	20.8587	31.0662	25.9129	33.3595	22.0111		8.05119	8.69511		FALSE	3.21392	2.98949	3.40454	3.0846	3.4678	3.29261	3.53688	3.13598	0	2.2029	2.27162	0	-0.224433	-0.319941	-0.175196	-0.400901	-2.27162	0	0	0	0	0	0	0	0	0	0	0	0	0	0	0	0	0	0	0
CCDC58	24.1924	23.7584	13.9503	16.7101						7.87988	11.9311	8.36403	FALSE	3.22654	3.20916	2.70473	2.87413	0	0	0	0	0	2.18379	2.55963	2.23688	-0.0173788	0.169404			-0.322758	11	2.48491	8	2.19722	7	2.07944	12	2.56495	0	0	0	0	0	0	0	0	0	0	0
CCDC59	76.4137	73.9716	84.0058	85.2864	89.7008	83.3288	89.4783	85.997	52.9526	37.6864	48.8853	41.749	FALSE	4.34916	4.31711	4.44272	4.45767	4.50757	4.43472	4.50511	4.46587	3.98811	3.65549	3.90973	3.75535	-0.0320541	0.0149516	-0.0728432	-0.0392368	-0.154381	0	0	0	0	0	0	1	0.693147	0	0	0	0	0	0	0	0	0	0	0
CCDC66	65.0396	62.8212	101.742	84.3961	116.165	96.2142	131.1	101.865	84.181	33.5181	33.2242	23.2413	FALSE	4.19025	4.15609	4.63222	4.4473	4.76358	4.57692	4.88356	4.63342	4.44478	3.54148	3.53293	3.18806	-0.0341697	-0.184916	-0.186663	-0.250135	-0.344875	3	1.38629	4	1.60944	75	4.33073	57	4.06044	15	2.77259	0	0	0	0	0	0	0	0	19
CCDC69	42.0659	26.5277	38.0063	24.482	46.5303	33.3031	86.0488	55.6677		8.79349	13.1415	6.44208	FALSE	3.76273	3.31519	3.66372	3.23797	3.86137	3.53524	4.46647	4.0372	0	2.28172	2.64911	2.00715	-0.447537	-0.42575	-0.326132	-0.429265	-0.641961	0	0	1	0.693147	0	0	0	0	0	0	0	0	0	0	0	0	0	0	0
CCDC71	10.8324	11.8063						18.044			12.1287	7.33187	FALSE	2.47084	2.54994	0	0	0	0	0	2.94675	0	0	2.5748	2.12009	0.0790946			2.94675	-0.454712	0	0	0	0	0	0	0	0	0	0	0	0	0	0	0	0	0	0	0
CCDC82	65.9875	68.7243	70.6977	61.659	81.1863	71.2487	90.2577	78.7026	48.3362	27.8651	40.536	33.99	FALSE	4.20451	4.24455	4.27246	4.13771	4.40899	4.28011	4.51369	4.3783	3.89866	3.36263	3.72656	3.55506	0.040044	-0.134752	-0.128875	-0.135386	-0.171499	0	0	0	0	0	0	0	0	0	0	0	0	0	0	0	0	0	0	0
CCDC84	14.8043	14.102	16.4007	14.6714	19.2841	18.4754				6.45237	8.94213	5.80143	FALSE	2.76028	2.71483	2.85651	2.75184	3.00984	2.96915	0	0	0	2.00853	2.29678	1.91713	-0.0454567	-0.104671	-0.0406836		-0.379648	0	0	0	0	0	0	0	0	0	0	0	0	0	0	0	0	0	0	0
CCDC85B	97.2209	123.383	88.839	151.815	132.181	239.564	141.388	238.155	99.931	62.4681	32.6067	52.1773	FALSE	4.58722	4.82337	4.49802	5.02923	4.89171	5.48299	4.95856	5.47711	4.61444	4.15054	3.51472	3.97363	0.236147	0.531209	0.591278	0.518556	0.458907	0	0	0	0	0	0	0	0	0	0	0	0	0	0	0	0	0	0	0
CCDC88A	16.2035	10.6402								39.4565	163.651	80.9709	FALSE	2.84511	2.45447	0	0	0	0	0	0	0	3.70023	5.10383	4.40636	-0.390643				-0.697463	0	0	0	0	0	0	0	0	0	0	0	0	0	0	0	0	0	0	0
CCDC88B	25.4562	20.0051	18.6736	16.6745	26.0036	24.1128	49.8834	39.2873		7.36598			FALSE	3.27549	3.04477	2.97928	2.87212	3.29597	3.22338	3.92954	3.69604	0	2.12417	0	0	-0.230723	-0.107157	-0.072593	-0.2335		0	0	0	0	0	0	0	0	0	0	0	0	0	0	0	0	0	0	0
CCDC88C	19.1824	21.7178	33.266	29.2538	64.4796	52.2522	72.3309	43.7663		12.8476	12.8945	9.89447	FALSE	3.00481	3.12315	3.53415	3.40962	4.18174	3.97504	4.29498	3.80146	0	2.62811	2.63149	2.38826	0.118336	-0.124534	-0.2067	-0.493526	-0.243235	0	0	0	0	0	0	0	0	0	0	0	0	0	0	0	0	0	0	0
CCDC90B	68.0637	68.7243	62.3749	61.2851	71.3372	69.0222	79.3457	73.8397	42.6336	37.6293	58.7661	53.9213	FALSE	4.23503	4.24455	4.14907	4.13172	4.28134	4.24881	4.38634	4.31535	3.77583	3.65401	4.09044	4.0059	0.00952057	-0.0173453	-0.0325268	-0.0709912	-0.0845376	0	0	0	0	0	0	2	1.09861	0	0	0	0	0	0	0	0	0	0	0
CCDC91	36.1532	42.8161	43.8111	45.2783	51.0866	55.9946	52.0658	51.1887		19.6426	22.38	19.1839	FALSE	3.61505	3.78	3.80246	3.83467	3.95291	4.04296	3.97153	3.95487	0	3.02736	3.15188	3.00488	0.164951	0.0322173	0.0900488	-0.0166667	-0.146998	0	0	0	0	0	0	0	0	0	0	0	0	0	0	0	0	0	0	0
CCDC93	10.7873	9.72927								6.05267	15.2659	9.39619	FALSE	2.46702	2.37298	0	0	0	0	0	0	0	1.95341	2.78907	2.34144	-0.0940457				-0.447629	0	0	0	0	0	0	0	0	0	0	0	0	0	0	0	0	0	0	0
CCDC94	16.9708	15.8146		12.8286		15.5383		17.0202			11.0665	10.4639	FALSE	2.88875	2.82225	0	2.62674	0	2.80568	0	2.8915	0	0	2.49043	2.43921	-0.0664989	2.62674	2.80568	2.8915	-0.0512275	0	0	0	0	0	0	0	0	0	0	0	0	0	0	0	0	0	0	0
CCDC97	16.0229	15.7053	12.5138	12.4101		17.7174	23.6946	25.9783			14.4013	11.8164	FALSE	2.83456	2.81573	2.60371	2.59601	0	2.92946	3.20658	3.29503	0	0	2.73445	2.55073	-0.0188364	-0.00770323	2.92946	0.0884463	-0.183724	0	0	0	0	0	0	0	0	0	0	0	0	0	0	0	0	0	0	0
CCL2	101.328	112.67	111.577	113.926	146.494	129.612	166.642	148.575	414.931	22249.4	6063.19	26189.6	FALSE	4.62819	4.7333	4.72364	4.74429	4.99379	4.87223	5.12183	5.0078	6.03052	10.0101	8.71016	10.1732	0.105114	0.0206509	-0.121559	-0.11403	1.463	0	0	0	0	0	0	0	0	0	0	0	0	0	0	0	0	0	0	0
CCL22	127.145	70.9836											FALSE	4.85317	4.27644	0	0	0	0	0	0	0	0	0	0	-0.576728					0	0	0	0	0	0	0	0	0	0	0	0	0	0	0	0	0	0	0
CCL3	143.394	273.294	29.3201	31.1678	67.057	83.613	166.018	712.034	343.784	5094	876.675	5720.78	FALSE	4.97255	5.6142	3.41181	3.47097	4.22035	4.43809	5.1181	6.56953	5.84292	8.53602	6.77728	8.65204	0.641654	0.0591557	0.217743	1.45143	1.87476	0	0	0	0	0	0	0	0	0	0	0	0	0	0	0	0	0	0	0
CCL4	274.421	432.497	23.3885	24.9716	375.28	292.906	553.705	987.557	256.616	2058.76	484.629	3151.21	FALSE	5.6183	6.07188	3.19411	3.257	5.93033	5.68326	6.31844	6.89625	5.55147	7.63035	6.18544	8.05586	0.453583	0.0628944	-0.247073	0.577809	1.87041	0	0	0	0	0	0	0	0	0	0	0	0	0	0	0	0	0	0	0
CCL4L2	95.1898	211.202			76.3999	59.7371	83.087	153.438		458.347	221.799	1009.16	FALSE	4.56632	5.35754	0	0	4.34898	4.10655	4.43185	5.03979	0	6.12981	5.40627	6.91787	0.791213		-0.24243	0.607941	1.5116	0	0	0	0	0	0	0	0	0	0	0	0	0	0	0	0	0	0	0
CCL5	301.999	712.605	666.419	385.792	9691.09	6966.41	10707.9	7655.65	1197.54	614.974	183.487	478.778	FALSE	5.71373	6.57033	6.50342	5.95789	9.17907	8.849	9.27883	8.94333	7.08886	6.4232	5.21758	6.17332	0.856601	-0.545532	-0.330067	-0.335504	0.955747	0	0	0	0	0	0	0	0	0	0	0	0	0	0	0	0	0	0	0
CCL7	12.8184	13.3732		12.9621	17.9033	15.1593		17.1482		1949.53	247.613	4450.73	FALSE	2.626	2.66536	0	2.63635	2.93934	2.7825	0	2.89857	0	7.57586	5.5159	8.40105	0.0393666	2.63635	-0.156843	2.89857	2.88515	0	0	0	0	0	0	0	0	0	0	0	0	0	0	0	0	0	0	0
CCL8	47.4369	59.651	52.7339	49.8721	67.9775	57.9369	75.9163	69.4886	110.25	7191.88	107.503	25158.2	FALSE	3.88026	4.10514	3.98404	3.92931	4.23378	4.07647	4.34272	4.25545	4.71178	8.88085	4.68678	10.133	0.224873	-0.0547305	-0.157312	-0.087266	5.4462	0	0	0	0	0	0	0	0	0	0	0	0	0	0	0	0	0	0	0
CCM2	76.2331	50.1039	93.782	51.5101	96.1902	57.179	137.179	54.388	32.5862	19.6997	54.8879	32.6731	FALSE	4.34683	3.93386	4.55158	3.96101	4.57667	4.06352	4.92855	4.01436	3.51411	3.03012	4.02335	3.5167	-0.412967	-0.590574	-0.513146	-0.91419	-0.506648	0	0	0	0	0	0	0	0	0	0	0	0	0	0	0	0	0	0	0
CCNB1IP1	20.4462	14.3935	14.6431	12.1876	17.259								FALSE	3.06555	2.73394	2.75003	2.57928	2.90466	0	0	0	0	0	0	0	-0.331602	-0.170757	-2.90466			0	0	0	0	0	0	0	0	0	0	0	0	0	0	0	0	0	0	0
CCNC	62.0156	59.5781	57.6347	57.3146	61.6722	60.6372	67.6543	64.4977	39.9181	32.2618	40.3384	32.1392	FALSE	4.14338	4.10393	4.07133	4.06585	4.13792	4.12127	4.22908	4.18202	3.71157	3.50441	3.72179	3.50072	-0.0394485	-0.00547406	-0.0166522	-0.0470687	-0.221074	0	0	0	0	0	0	0	0	0	0	0	0	0	0	0	0	0	0	0
CCND2	17.6478	48.0997	22.4337	33.9098	37.0493	60.4003	21.824	64.3698	30.6853	23.6968		18.5788	FALSE	2.92573	3.89385	3.15417	3.55277	3.63888	4.11742	3.12781	4.18006	3.45585	3.20667	0	2.97445	0.968125	0.398594	0.478532	1.05225	2.97445	0	0	0	0	0	0	0	0	0	0	0	0	0	0	0	0	0	0	0
CCND3	36.1983	60.6713	77.2039	121.671	65.9524	106.731	96.3373	106.216	54.5819	33.5752	24.5538	30.8579	FALSE	3.61626	4.12182	4.35932	4.80951	4.20398	4.67964	4.57818	4.67485	4.01786	3.54314	3.24079	3.46129	0.505555	0.450187	0.475655	0.0966682	0.2205	0	0	0	0	0	0	0	0	0	0	0	0	0	0	0	0	0	0	0
CCNDBP1	120.781	106.512	124.868	91.0107	189.527	134.065	235.387	141.537	64.9008	45.1666	81.245	47.3013	FALSE	4.80223	4.6776	4.83523	4.5219	5.24979	4.90576	5.46547	4.9596	4.18815	3.83226	4.4097	3.87746	-0.124627	-0.313329	-0.344037	-0.505872	-0.532244	0	0	0	0	0	0	0	0	0	0	0	0	0	0	0	0	0	0	0
CCNG1	115.41	99.6248	186.508	166.976	99.734	83.3761	92.7519	69.8725	83.3663	32.89	29.6671	29.5766	FALSE	4.75712	4.6114	5.23382	5.12382	4.61248	4.43528	4.54065	4.26088	4.43517	3.52312	3.42319	3.42024	-0.145723	-0.109999	-0.177199	-0.279769	-0.00295531	0	0	0	0	0	0	0	0	0	0	0	0	0	0	0	0	0	0	0
CCNG2	38.3648	19.8594	21.1324	13.1402	26.4178		85.737	31.0971			16.2045	8.18607	FALSE	3.67287	3.0378	3.09704	2.64902	3.31119	0	4.46288	3.46877	0	0	2.84517	2.21769	-0.635069	-0.448025	-3.31119	-0.994115	-0.627484	0	0	0	0	0	0	1	0.693147	0	0	0	0	0	0	0	0	0	0	0
CCNH	40.441	37.2773	39.2315	33.6961	80.3579	63.7638	80.4369	83.0536		14.5607	34.7557	18.2229	FALSE	3.72427	3.64486	3.69465	3.54663	4.39886	4.17075	4.39983	4.43145	0	2.74475	3.57671	2.9561	-0.0794139	-0.148021	-0.228112	0.0316259	-0.620608	0	0	0	0	0	0	5	1.79176	0	0	0	0	0	0	0	0	0	0	0
CCNI	359.004	358.27	380.206	350.128	276.926	281.631	272.8	250.824	185.47	179.81	316.976	246.97	FALSE	5.88612	5.88407	5.94334	5.86115	5.62736	5.64414	5.6124	5.52873	5.22827	5.19745	5.76198	5.51331	-0.00204102	-0.0821895	0.0167867	-0.0836645	-0.248668	0	0	0	0	0	0	0	0	0	0	0	0	0	0	0	0	0	0	0
CCNK	20.2205	22.4101	18.9186	17.5825	28.2127	24.6339	32.4242	29.6894		15.5314	30.9763	26.231	FALSE	3.05497	3.15317	2.99166	2.92222	3.3746	3.24391	3.50928	3.42392	0	2.80526	3.465	3.30436	0.0981999	-0.0694343	-0.13069	-0.0853617	-0.160639	0	0	0	0	0	0	0	0	0	0	0	0	0	0	0	0	0	0	0
CCNL1	90.6312	124.476	109.017	130.449	126.152	146.714	132.659	168.795	114.866	121.453	101.525	132.365	FALSE	4.51777	4.83212	4.70063	4.87862	4.84538	4.99527	4.89529	5.13459	4.75244	4.80773	4.63011	4.89309	0.314345	0.177987	0.149893	0.239301	0.262982	0	0	0	0	0	0	0	0	0	0	0	0	0	0	0	0	0	0	0
CCNL2	40.5313	35.4918	43.2957	39.3849	56.1953	47.1359	58.9247	48.2453	34.2155	13.7612	23.0964	14.6637	FALSE	3.72645	3.59709	3.79089	3.69845	4.04647	3.87403	4.09309	3.89681	3.56149	2.69201	3.18206	2.75135	-0.12936	-0.0924331	-0.172443	-0.196275	-0.430713	0	0	0	0	0	0	0	0	0	0	0	0	0	0	0	0	0	0	0
CCNQ	32.0008	22.2279	24.9263	19.728	29.1792	24.4444	31.333	26.6181		7.65148	17.7361	12.4215	FALSE	3.49653	3.14535	3.25526	3.03149	3.40715	3.23649	3.47609	3.31847	0	2.15773	2.93045	2.59686	-0.351176	-0.223771	-0.170659	-0.157617	-0.333594	0	0	0	0	0	0	0	0	0	0	0	0	0	0	0	0	0	0	0
CCNT1	11.1935	12.6808				13.9276				12.7905	16.7974	11.5317	FALSE	2.5009	2.616	0	0	0	2.70321	0	0	0	2.62398	2.87905	2.52826	0.115094		2.70321		-0.350791	0	0	0	0	0	0	0	0	0	0	0	0	0	0	0	0	0	0	0
CCNT2	21.8002	23.8312	22.4252	23.3603	30.7901	31.5029	35.5419	29.5615		15.7598	22.0342	22.1024	TRUE	3.12677	3.2121	3.15381	3.19295	3.45915	3.48133	3.59846	3.41974	0	2.81898	3.13698	3.13994	0.0853317	0.0391406	0.022176	-0.17872	0.00295595	0	0	0	0	0	0	0	0	0	0	0	0	0	0	0	0	0	0	0
CCNY	11.1935	17.9645		12.3033		15.254				12.3337	51.8001	19.0771	FALSE	2.5009	2.94257	0	2.58801	0	2.78834	0	0	0	2.5903	3.96651	2.99958	0.441668	2.58801	2.78834		-0.966934	0	0	0	0	0	0	0	0	0	0	0	0	0	0	0	0	0	0	0
CCP110	14.8494	13.5918			20.0665	13.975					7.01537	8.15048	FALSE	2.76313	2.68046	0	0	3.04768	2.70638	0	0	0	0	2.08136	2.21381	-0.0826726		-0.341302		0.132445	0	0	0	0	0	0	0	0	0	0	0	0	0	0	0	0	0	0	0
CCR7	757.276	1506.21	567.204	1093.92	97.5709	147.14	44.5833	69.6166	736.719	147.833	38.1399	110.832	FALSE	6.63105	7.31802	6.34248	6.99843	4.59078	4.99816	3.81954	4.25727	6.60356	5.00283	3.66714	4.717	0.686971	0.655954	0.407381	0.437724	1.04986	0	0	0	0	0	0	0	0	0	0	0	0	0	0	0	0	0	0	0
CCS	34.077	25.8354	22.8815	20.458	32.4469	30.1291	40.842	35.8321		11.5914	30.6799	15.0908	FALSE	3.55754	3.28972	3.1731	3.0661	3.50996	3.43814	3.7339	3.60637	0	2.53302	3.45568	2.77825	-0.267823	-0.107004	-0.0718168	-0.127532	-0.677432	0	0	0	0	0	0	0	0	0	0	0	0	0	0	0	0	0	0	0
CCSER2	46.3086	79.3646	91.9823	108.718	258.241	255.576	258.77	267.589	74.4051	46.8796	33.4959	63.6022	FALSE	3.85669	4.38657	4.53241	4.69791	5.55776	5.54743	5.5598	5.59318	4.32288	3.86869	3.54084	4.16825	0.529882	0.165503	-0.0103311	0.0333849	0.627407	0	0	0	0	3	1.38629	0	0	0	0	0	0	0	0	0	0	0	0	0
CCT2	119.698	121.415	66.1857	79.9626	57.1158	62.5321	62.9778	83.6935	72.5043	41.1124	52.0472	35.2357	FALSE	4.79329	4.80742	4.20746	4.39399	4.06244	4.15155	4.15854	4.43904	4.29734	3.74034	3.97118	3.59004	0.0141273	0.186528	0.0891078	0.280503	-0.381137	0	0	0	0	0	0	0	0	0	0	0	0	0	0	0	0	0	0	0
CCT3	161.087	140.437	92.954	99.1832	92.1861	90.2926	94.3108	98.0263	70.875	33.461	74.526	40.4677	FALSE	5.08813	4.95185	4.5428	4.607	4.5346	4.51407	4.55714	4.59539	4.27493	3.53983	4.32448	3.72491	-0.136281	0.064196	-0.0205292	0.0382429	-0.599563	0	0	0	0	4	1.60944	0	0	0	0	0	0	0	0	0	0	0	0	0
CCT4	208.298	202.31	136.672	142.904	130.018	139.702	129.073	152.926	113.237	83.424	152.387	110.476	FALSE	5.34376	5.31473	4.92488	4.96914	4.87533	4.94665	4.8681	5.03647	4.73828	4.43585	5.03296	4.71381	-0.0290264	0.0442687	0.0713136	0.168375	-0.31915	0	0	0	0	0	0	1	0.693147	0	0	0	0	0	0	0	0	0	0	0
CCT5	111.845	111.03	58.843	79.0101	58.3124	78.3072	66.719	89.3242	58.3836	48.3071	110.69	67.8376	FALSE	4.72601	4.71877	4.09172	4.38215	4.08282	4.37333	4.21537	4.50341	4.08402	3.89807	4.71573	4.23175	-0.00724342	0.290429	0.290511	0.288039	-0.483975	0	0	0	0	0	0	0	0	0	0	0	0	0	0	0	0	0	0	0
CCT6A	151.022	137.959	76.5702	87.7613	84.7302	88.5398	83.7105	109.16	76.8491	77.7139	133.193	85.669	FALSE	5.02402	4.93418	4.35118	4.48595	4.45121	4.49468	4.43924	4.70193	4.35477	4.36582	4.89928	4.4621	-0.089847	0.134767	0.0434777	0.262692	-0.437185	0	0	0	0	0	0	0	0	0	0	0	0	0	0	0	0	0	0	0
CCT7	124.663	122.691	74.6521	88.4201	83.5336	89.3451	89.0106	99.9459	57.8405	30.092	66.9178	39.6847	FALSE	4.8336	4.81778	4.32615	4.49335	4.43715	4.50364	4.49993	4.61458	4.07483	3.43695	4.2183	3.70585	-0.0158191	0.167199	0.066488	0.114657	-0.512447	0	0	0	0	0	0	0	0	0	0	0	0	0	0	0	0	0	0	0
CCT8	223.689	200.889	167.961	167.662	129.604	132.928	137.959	141.665	131.159	93.5879	148.953	112.683	FALSE	5.41472	5.30772	5.12967	5.12789	4.87217	4.8973	4.93418	4.9605	4.88401	4.54953	5.01032	4.73341	-0.106999	-0.00177352	0.0251361	0.0263199	-0.276909	0	0	10	2.3979	64	4.17439	30	3.43399	2	1.09861	0	0	0	0	0	0	0	0	0
CCZ1	52.0859	69.3802	57.7445	64.7838	65.0319	75.5122	80.5928	106.216	38.5603	28.0364	43.8214	34.773	FALSE	3.97191	4.25391	4.0732	4.18637	4.19014	4.33745	4.40174	4.67485	3.67783	3.36855	3.80269	3.57719	0.282002	0.113176	0.147312	0.273109	-0.225492	0	0	3	1.38629	0	0	0	0	0	0	0	0	0	0	0	0	0	0	0
CCZ1B	17.6929	22.5559	16.3753	19.3541	20.2506	26.2919	28.2153	40.0551		12.0482	16.5504	13.8807	FALSE	2.92815	3.15937	2.85505	3.01328	3.05638	3.30659	3.37469	3.71492	0	2.56865	2.86507	2.70007	0.231229	0.158234	0.250207	0.340224	-0.165007	0	0	1	0.693147	1	0.693147	0	0	1	0.693147	1	0.693147	0	0	0	0	0	0	0
CD151	15.5716	11.2233					20.1092			10.221	56.0489	24.5582	FALSE	2.80769	2.50334	0	0	0	0	3.04971	0	0	2.41779	4.04391	3.24096	-0.304348			-3.04971	-0.80295	0	0	0	0	0	0	0	0	0	0	0	0	0	0	0	0	0	0	0
CD164	181.353	399.009	171.02	526.372	209.731	561.178	296.494	813.004	282.957	196.883	159.624	280.177	FALSE	5.20594	5.99149	5.14761	6.26791	5.35058	6.33182	5.6954	6.70197	5.64882	5.28768	5.07907	5.63899	0.785545	1.1203	0.981235	1.00657	0.559916	0	0	0	0	4	1.60944	61	4.12713	0	0	0	0	0	0	2	1.09861	0	0	0
CD180	26.5394	13.1546									40.3137	9.325	FALSE	3.31562	2.65004	0	0	0	0	0	0	0	0	3.72119	2.33457	-0.665582				-1.38663	0	0	0	0	0	0	0	0	0	0	0	0	0	0	0	0	0	0	0
CD19	77.9483	64.5703											FALSE	4.36879	4.18312	0	0	0	0	0	0	0	0	0	0	-0.18567					0	0	0	0	0	0	0	0	0	0	0	0	0	0	0	0	0	0	0
CD2	53.9815	153.482	458.703	398.718	1000.93	909.795	462.045	454.299	264.491	140.296	62.7184	106.917	FALSE	4.007	5.04008	6.13058	5.99076	6.90968	6.81432	6.13782	6.12096	5.58158	4.95086	4.15447	4.68136	1.03308	-0.139821	-0.0953661	-0.0168684	0.52689	0	0	0	0	0	0	0	0	0	0	0	0	0	0	0	0	0	0	0
CD200	25.727	34.1435											FALSE	3.28567	3.55944	0	0	0	0	0	0	0	0	0	0	0.273767					0	0	0	0	0	0	0	0	0	0	0	0	0	0	0	0	0	0	0
CD22	33.0389	21.0983											FALSE	3.5275	3.0955	0	0	0	0	0	0	0	0	0	0	-0.432002					0	0	0	0	0	0	0	0	0	0	0	0	0	0	0	0	0	0	0
CD24	49.3326	50.0675											FALSE	3.91865	3.93315	0	0	0	0	0	0	0	0	0	0	0.0144942					0	0	0	0	0	0	0	0	0	0	0	0	0	0	0	0	0	0	0
CD247	13.3148	28.1675	124.834	110.454	176.916	158.083	480.595	350.514	57.0258	27.1799	13.1415	19.433	FALSE	2.6613	3.37306	4.83497	4.71361	5.18131	5.06943	6.1771	5.86225	4.06089	3.33861	2.64911	3.01715	0.711758	-0.121355	-0.111887	-0.314853	0.36804	0	0	0	0	0	0	0	0	0	0	0	0	0	0	0	0	0	0	0
CD27	151.518	81.0772	229.035	99.3702	112.897	51.1153			54.3103	19.6997	16.6492	15.5179	FALSE	5.02729	4.40766	5.43823	4.60887	4.73529	3.95346	0	0	4.01296	3.03012	2.87069	2.80445	-0.619625	-0.829365	-0.781836		-0.0662411	0	0	0	0	1	0.693147	0	0	0	0	0	0	0	0	0	0	0	0	0
CD2AP	16.9256	41.6136		31.8266		33.2083		53.6201	28.7845	27.8651	13.265	46.4827	FALSE	2.88623	3.75217	0	3.49124	0	3.53247	0	4.0004	3.39399	3.36263	2.65781	3.86036	0.86594	3.49124	3.53247	4.0004	1.20256	0	0	0	0	0	0	0	0	0	0	0	0	0	0	0	0	0	0	0
CD2BP2	65.7166	62.1653	42.6366	43.6759	65.6763	61.9162	81.9958	82.0298		18.3293	70.3761	44.8454	FALSE	4.20045	4.14575	3.7759	3.79943	4.19985	4.1418	4.41879	4.4192	0	2.96162	4.26796	3.82528	-0.0546997	0.0235365	-0.0580445	0.000410171	-0.442687	0	0	0	0	0	0	0	0	0	0	0	0	0	0	0	0	0	0	0
CD320	32.8132	28.0582	28.9399	29.0846	32.0787	23.5917	24.474	20.0916		9.1932		6.62004	FALSE	3.52085	3.3693	3.39919	3.40401	3.49889	3.20241	3.23766	3.04887	0	2.32172	0	2.03078	-0.151551	0.00482326	-0.296483	-0.188787	2.03078	0	0	0	0	42	3.7612	8	2.19722	0	0	0	0	0	0	0	0	0	0	0
CD37	714.804	568.196	298.135	280.092	252.166	231.7	286.362	204.371	291.918	84.1092	69.7338	67.3749	FALSE	6.57341	6.34423	5.7009	5.63868	5.53404	5.44975	5.66074	5.32482	5.67989	4.44394	4.25892	4.22501	-0.229181	-0.062215	-0.0842919	-0.335925	-0.0339175	0	0	0	0	0	0	0	0	0	0	0	0	0	0	0	0	0	0	0
CD3D	78.6704	186.569	754.794	553.355	1382.42	1058.5	98.3638	89.5802	298.707	159.539	82.3318	122.044	FALSE	4.3779	5.23415	6.62777	6.31781	7.23232	6.96555	4.59879	4.50624	5.7028	5.07854	4.42283	4.81254	0.856247	-0.309962	-0.266766	-0.0925523	0.389708	0	0	0	0	0	0	0	0	0	0	0	0	0	0	0	0	0	0	0
CD3E	29.067	80.895	328.174	262.349	451.91	355.533	105.535	64.2418	134.961	70.2338	31.0998	46.3047	FALSE	3.40343	4.40544	5.79659	5.57348	6.11569	5.87643	4.66847	4.1781	4.91237	4.26597	3.46885	3.85661	1.00201	-0.223105	-0.239266	-0.490369	0.387758	0	0	0	0	0	0	1	0.693147	0	0	0	0	0	0	0	0	0	0	0
CD3G	22.7481	49.8488	223.078	125.962	442.567	277.747	28.2153		85.2672	34.4317	24.9737	27.4055	FALSE	3.1675	3.92886	5.41199	4.84389	6.09485	5.6303	3.37469	0	4.45745	3.56761	3.25709	3.34658	0.761356	-0.568104	-0.464545	-3.37469	0.0894981	0	0	0	0	0	0	0	0	0	0	0	0	0	0	0	0	0	0	0
CD40	123.625	139.344							40.4612	47.8503	36.312	163.721	FALSE	4.82531	4.94409	0	0	0	0	0	0	3.72476	3.88876	3.61931	5.10426	0.118784				1.48494	0	0	0	0	0	0	0	0	0	0	0	0	0	0	0	0	0	0	0
CD44	260.881	222.935	389.957	296.579	411.178	388.315	484.336	477.59	188.457	311.884	701.612	477.319	FALSE	5.56789	5.41136	5.9686	5.69568	6.02146	5.96439	6.18484	6.17084	5.24416	5.74583	6.5548	6.17028	-0.156533	-0.272917	-0.0570681	-0.0139973	-0.384526	0	0	0	0	0	0	0	0	0	0	0	0	0	0	0	0	0	0	0
CD46	60.3907	64.6431	76.3843	70.0986	86.7092	73.2383	80.7487	59.1229	50.5086	37.9719	40.7089	37.6203	FALSE	4.11726	4.18423	4.34878	4.26407	4.47403	4.30728	4.40365	4.09639	3.94175	3.66284	3.73072	3.65378	0.0669747	-0.084716	-0.166746	-0.307259	-0.0769363	0	0	0	0	0	0	2	1.09861	0	0	0	0	0	0	0	0	0	0	0
CD47	268.328	376.672	218.76	327.453	236.655	456.769	256.432	529.291	203.664	310.228	201.717	596.693	FALSE	5.59593	5.93403	5.39254	5.79439	5.47082	6.12636	5.55075	6.27343	5.32137	5.74052	5.31181	6.39308	0.338096	0.401859	0.655542	0.722671	1.08127	0	0	0	0	5	1.79176	0	0	0	0	0	0	0	0	0	0	0	0	0
CD48	140.731	321.54	150.056	340.718	178.987	480.787	156.041	583.295	226.474	247.36	195.097	374.353	FALSE	4.95393	5.77623	5.01765	5.83399	5.19289	6.1775	5.05651	6.37041	5.42704	5.51488	5.27861	5.92787	0.822294	0.816334	0.984615	1.3139	0.649259	0	0	0	0	0	0	0	0	0	0	0	0	0	0	0	0	0	0	0
CD52	1455.24	757.389	2270.67	1218.54	3121.44	1681.73	1201.88	469.784	833.12	425.342	522.003	353.176	FALSE	7.28362	6.6312	7.72827	7.10623	8.04637	7.42818	7.09247	6.1544	6.72638	6.05524	6.25959	5.86979	-0.65242	-0.622044	-0.618195	-0.938072	-0.389795	0	0	0	0	0	0	3	1.38629	0	0	0	0	0	0	0	0	0	0	0
CD53	168.264	240.061	129.989	220.133	163.477	293.522	219.799	450.204	166.461	207.161	254.95	274.945	FALSE	5.13146	5.48505	4.87511	5.39877	5.10277	5.68535	5.39725	6.11192	5.12075	5.33831	5.54498	5.6202	0.353595	0.523655	0.582581	0.714669	0.0752219	0	0	0	0	13	2.63906	0	0	0	0	0	0	0	0	0	0	0	0	0
CD55	84.899	68.1413	77.6433	71.2471	18.3176	19.3281	24.9417	31.2251	42.9051	22.3263	20.2804	20.9991	FALSE	4.45317	4.23615	4.36492	4.28009	2.96101	3.012	3.25585	3.47275	3.78203	3.14958	3.05778	3.091	-0.21702	-0.0848309	0.05099	0.216894	0.0332148	0	0	0	0	0	0	0	0	0	0	0	0	0	0	0	0	0	0	0
CD58	93.9261	75.5749	33.7308	22.9953	100.01	81.8602	110.211	91.3718	32.5862	39.3423	109.331	81.2913	FALSE	4.5531	4.33827	3.54763	3.17786	4.61522	4.41715	4.71143	4.52582	3.51411	3.6974	4.70349	4.41026	-0.214829	-0.369769	-0.198066	-0.185609	-0.293222	0	0	0	0	0	0	0	0	0	0	0	0	0	0	0	0	0	0	0
CD59	43.104	54.1487	56.2743	53.7179	41.1455	42.9198	40.2185	46.7097	34.2155	34.603	39.8691	51.6078	FALSE	3.78655	4.01003	4.04785	4.00219	3.74113	3.78236	3.71889	3.86513	3.56149	3.57243	3.71037	3.96287	0.223482	-0.04566	0.0412372	0.146247	0.252492	0	0	0	0	0	0	0	0	0	0	0	0	0	0	0	0	0	0	0
CD6	12.0059	22.0457	109.532	74.7636	115.704	86.4554	34.1389	25.7223	31.7715	20.442	12.0052	14.8417	FALSE	2.56541	3.13748	4.70531	4.32762	4.75964	4.47113	3.55931	3.2855	3.48956	3.06535	2.56535	2.76265	0.572075	-0.377688	-0.288515	-0.273811	0.197298	0	0	0	0	0	0	0	0	0	0	0	0	0	0	0	0	0	0	0
CD63	214.211	163.065	96.8154	69.885	296.809	183.664	628.531	278.978	117.039	1107.01	2404.91	1758.69	FALSE	5.37162	5.10027	4.58308	4.26106	5.69645	5.21854	6.44497	5.63471	4.77101	7.01032	7.78569	7.47289	-0.271354	-0.322024	-0.477912	-0.810262	-0.312793	0	0	0	0	0	0	0	0	0	0	0	0	0	0	0	0	0	0	0
CD69	124.437	442.7	62.0961	282.647	111.286	405.416	222.605	797.008	411.944	288.358	12.0546	133.54	FALSE	4.83181	6.09515	4.14466	5.64773	4.72105	6.00738	5.40988	6.68212	6.02331	5.66767	2.56914	4.90186	1.26334	1.50307	1.28633	1.27224	2.33272	0	0	0	0	0	0	0	0	0	0	0	0	0	0	0	0	0	0	0
CD7	14.7592	49.776	166.347	152.02	211.756	179.638	538.429	357.937	91.2413	45.9089	15.4882	30.3952	FALSE	2.75742	3.92742	5.12007	5.03057	5.36015	5.19649	6.29051	5.88315	4.52441	3.84821	2.80264	3.44666	1.17	-0.0895027	-0.163655	-0.407364	0.644013	0	0	0	0	1	0.693147	0	0	0	0	0	0	0	0	0	0	0	0	0
CD70	42.788	30.7911											FALSE	3.77936	3.45919	0	0	0	0	0	0	0	0	0	0	-0.320173					0	0	0	0	0	0	0	0	0	0	0	0	0	0	0	0	0	0	0
CD72	23.9667	24.8515											FALSE	3.21754	3.25237	0	0	0	0	0	0	0	0	0	0	0.0348264					0	0	0	0	0	0	0	0	0	0	0	0	0	0	0	0	0	0	0
CD74	5346.52	3984.59	140.812	204.723	366.765	439.477	500.86	618.359	1240.99	565.41	1482.39	998.274	FALSE	8.58439	8.29044	4.95451	5.32653	5.90744	6.08786	6.21832	6.42869	7.12447	6.33932	7.30209	6.90703	-0.293947	0.372025	0.180414	0.210364	-0.395059	0	0	0	0	0	0	0	0	0	0	0	0	0	0	0	0	0	0	0
CD79A	711.825	382.612							142.021				FALSE	6.56924	5.94963	0	0	0	0	0	0	4.96299	0	0	0	-0.619605					0	0	0	0	0	0	0	0	0	0	0	0	0	0	0	0	0	0	0
CD79B	482.584	130.489	13.8489				29.4624	18.5559					FALSE	6.18123	4.87892	2.69792	0	0	0	3.41649	2.97328	0	0	0	0	-1.3023	-2.69792		-0.443215		0	0	0	0	0	0	0	0	0	0	0	0	0	0	0	0	0	0	0
CD81	66.4388	57.7926	37.7021	32.3696	113.541	80.0127	106.782	72.0481	39.9181	60.9835	130.723	101.08	FALSE	4.21122	4.07402	3.65589	3.50765	4.74093	4.39461	4.68011	4.29112	3.71157	4.12687	4.8807	4.62576	-0.137205	-0.148247	-0.346329	-0.388989	-0.254943	0	0	0	0	0	0	0	0	0	0	0	0	0	0	0	0	0	0	0
CD82	144.748	62.7483	35.2179	18.731	73.0401	44.2462	99.2991	57.2033	32.3146	23.1257	53.0105	35.0222	FALSE	4.98188	4.15494	3.58955	2.98219	4.30461	3.81212	4.60816	4.06394	3.506	3.18328	3.98918	3.58413	-0.826937	-0.607365	-0.492488	-0.544214	-0.405045	0	0	0	0	0	0	0	0	0	0	0	0	0	0	0	0	0	0	0
CD83	340.273	319.098							130.616	39.8562	64.3982	103.678	FALSE	5.83268	5.76863	0	0	0	0	0	0	4.87989	3.71006	4.18049	4.65089	-0.0640559				0.470398	0	0	0	0	0	0	0	0	0	0	0	0	0	0	0	0	0	0	0
CD84	26.4943	30.5361	34.4236	29.8591	61.35	50.452			35.5733	42.7113	237.856	100.795	FALSE	3.31398	3.45113	3.56738	3.42943	4.13276	3.94065	0	0	3.59932	3.77761	5.47586	4.62297	0.137153	-0.137947	-0.192114		-0.852894	0	0	0	0	5	1.79176	0	0	0	0	0	0	0	0	0	0	0	0	0
CD86	42.8332	60.9992								67.4358	77.3667	137.099	FALSE	3.78039	4.12712	0	0	0	0	0	0	0	4.2259	4.3614	4.92797	0.346731				0.566571	0	0	0	0	0	0	0	0	0	0	0	0	0	0	0	0	0	0	0
CD8A	15.8875	37.1315	22.3999	13.0333	277.893	182.433	61.7307	25.0824	37.7457	12.3337		8.5064	FALSE	2.82658	3.64104	3.15273	2.64143	5.63083	5.21185	4.13885	3.26126	3.65702	2.5903	0	2.25196	0.814466	-0.511296	-0.41898	-0.877588	2.25196	0	0	0	0	0	0	0	0	0	0	0	0	0	0	0	0	0	0	0
CD8B	21.5746	66.3558	64.7154	48.6079	281.529	200.813			61.9138	22.8402		15.0553	FALSE	3.11682	4.20999	4.18533	3.90415	5.64378	5.30734	0	0	4.14176	3.17138	0	2.77604	1.09317	-0.281184	-0.336438		2.77604	0	0	0	0	0	0	0	0	0	0	0	0	0	0	0	0	0	0	0
CD9	28.4351	16.6892								290.813	873.612	371.292	FALSE	3.38219	2.87295	0	0	0	0	0	0	0	5.67611	6.77378	5.91968	-0.509236				-0.854102	0	0	1	0.693147	0	0	0	0	0	0	0	0	0	0	0	0	0	0	4
CD96	32.0008	54.7317	134.839	113.766	230.35	223.173	305.692	293.055	64.0862	36.8299	16.1551	27.1208	FALSE	3.49653	4.02055	4.91147	4.74289	5.44393	5.41242	5.72584	5.68377	4.17571	3.6331	2.8423	3.33651	0.524018	-0.168576	-0.0315132	-0.0420752	0.494213	2	1.09861	0	0	66	4.20469	54	4.00733	0	0	0	0	0	0	0	0	0	0	0
CD99	156.122	146.558	198.836	199.551	409.66	360.46	454.406	347.187	147.724	194.085	307.441	236.044	FALSE	5.05702	4.99422	5.2975	5.30107	6.01776	5.89015	6.12119	5.85274	5.00209	5.27344	5.73153	5.46824	-0.0627992	0.00357011	-0.127614	-0.26845	-0.263288	0	0	0	0	0	0	0	0	0	0	0	0	0	0	0	0	0	0	0
CDC123	103.901	88.2558	64.5887	64.0004	83.5796	78.9231	92.4401	91.4998	47.7931	33.4039	71.9817	35.8408	FALSE	4.65302	4.49151	4.1834	4.17439	4.43769	4.38106	4.53732	4.52721	3.88759	3.53817	4.29021	3.6066	-0.16151	-0.00900996	-0.0566283	-0.0101149	-0.683604	0	0	0	0	4	1.60944	0	0	0	0	0	0	0	0	0	0	0	0	0
CDC16	25.05	20.6975	15.1332	14.3954	21.4932	18.0964	25.7211	16.7643		9.5358	23.788	15.8027	FALSE	3.26002	3.0772	2.78088	2.73407	3.11321	2.9495	3.28545	2.87719	0	2.35478	3.21036	2.82154	-0.182821	-0.0468109	-0.163713	-0.408264	-0.388823	0	0	0	0	0	0	0	0	0	0	0	0	0	0	0	0	0	0	0
CDC23	13.1794	12.7902		11.8048	19.9284	14.5908		20.8594			15.8587	9.50296	FALSE	2.65179	2.62396	0	2.54982	3.04111	2.74668	0	3.08463	0	0	2.82487	2.35166	-0.0278376	2.54982	-0.294424	3.08463	-0.47321	0	0	0	0	0	0	0	0	0	0	0	0	0	0	0	0	0	0	0
CDC25B	12.1865	14.102	58.4458	33.9098	36.8652	33.3978	22.7593	21.1153		13.4757	14.0555	27.1208	FALSE	2.57919	2.71483	4.08507	3.55277	3.63403	3.53799	3.16797	3.09627	0	2.67247	2.71174	3.33651	0.135634	-0.532298	-0.09604	-0.0717027	0.62477	0	0	0	0	0	0	0	0	0	0	0	0	0	0	0	0	0	0	0
CDC26	68.515	104.981	83.0003	105.673	94.9475	99.8619	93.2196	94.4431	71.4181	75.8296	77.9596	91.506	FALSE	4.24154	4.66326	4.43082	4.66977	4.5638	4.61375	4.54563	4.55853	4.28246	4.34159	4.36894	4.52727	0.42172	0.238949	0.0499504	0.0129025	0.158338	0	0	0	0	0	0	0	0	0	0	0	0	0	0	0	0	0	0	0
CDC27	24.4181	27.6574	18.6736	23.565	25.2672	32.0714	30.8653	36.5999		19.6997	28.4567	29.1851	FALSE	3.23546	3.35541	2.97928	3.20132	3.26832	3.49867	3.46152	3.627	0	3.03012	3.38292	3.40735	0.11995	0.222046	0.230348	0.165483	0.0244268	0	0	0	0	0	0	0	0	0	0	0	0	0	0	0	0	0	0	0
CDC37	94.7385	89.1303	78.953	81.209	98.9516	96.1668	112.705	99.0501	73.3189	55.9586	123.93	74.3865	FALSE	4.56162	4.50126	4.38144	4.40926	4.60469	4.57643	4.73361	4.60567	4.30837	4.04232	4.82775	4.32263	-0.0603641	0.027826	-0.0282573	-0.127939	-0.505126	0	0	0	0	0	0	0	0	0	0	0	0	0	0	0	0	0	0	0
CDC37L1	23.5605	24.9609	34.4659	31.7198	44.137	35.8138	38.6596	36.216		12.7334	20.9473	16.906	FALSE	3.20114	3.25659	3.56857	3.48798	3.8097	3.60587	3.68033	3.61674	0	2.61983	3.08864	2.88514	0.0554503	-0.080592	-0.203829	-0.063595	-0.203508	0	0	0	0	0	0	0	0	0	0	0	0	0	0	0	0	0	0	0
CDC40	73.6604	54.7681	45.2814	37.9426	57.9902	50.4994	74.6692	60.4026	30.1422	12.9618	35.3486	19.6822	FALSE	4.31295	4.0212	3.83474	3.66209	4.07737	3.94157	4.32637	4.11745	3.43856	2.63633	3.59316	3.02927	-0.291748	-0.17265	-0.135802	-0.208918	-0.563884	0	0	0	0	0	0	0	0	0	0	0	0	0	0	0	0	0	0	0
CDC42	406.441	358.89	324.388	291.719	402.526	386.894	515.046	534.026	200.677	329.242	733.897	511.167	FALSE	6.0099	5.8858	5.78502	5.67921	6.00024	5.96073	6.2462	6.28231	5.30667	5.79983	6.59973	6.23865	-0.124099	-0.105808	-0.0395096	0.0361194	-0.36108	0	0	0	0	0	0	0	0	0	0	0	0	0	0	0	0	0	0	0
CDC42EP3	28.9767	30.5725	54.0689	42.8747	119.524	108.294	102.573	97.7704	42.9051	27.1799	34.6075	33.3493	FALSE	3.40042	3.45229	4.00859	3.78134	4.79185	4.69404	4.64027	4.5928	3.78203	3.33861	3.57256	3.53658	0.0518655	-0.227249	-0.0978083	-0.0474761	-0.0359743	0	0	0	0	4	1.60944	0	0	2	1.09861	0	0	0	0	0	0	0	0	0
CDC42SE1	109.543	117.699	222.148	171.365	251.843	203.514	414.032	353.842	100.746	96.7284	188.822	124.428	FALSE	4.7054	4.77659	5.40784	5.14961	5.53277	5.32063	6.02836	5.87167	4.62248	4.58219	5.24609	4.83173	0.071185	-0.258222	-0.212136	-0.156684	-0.414354	0	0	0	0	0	0	0	0	0	0	0	0	0	0	0	0	0	0	0
CDC42SE2	186.679	315.454	298.009	400.383	407.451	463.732	395.638	505.104	220.228	137.099	122.794	167.387	FALSE	5.23473	5.75718	5.70047	5.99492	6.01237	6.14146	5.98302	6.22674	5.3992	4.92797	4.81862	5.12627	0.522447	0.294444	0.129091	0.24372	0.30765	0	0	0	0	7	2.07944	0	0	3	1.38629	0	0	0	0	0	0	0	0	0
CDC5L	45.9024	49.9217	34.3053	39.1267	45.7939	49.173	59.0806	65.1376	31.5	22.0979	44.6119	27.0496	TRUE	3.84807	3.93029	3.56403	3.69204	3.84575	3.91548	4.09569	4.19174	3.48124	3.13974	3.82017	3.33398	0.0822214	0.128007	0.0697238	0.0960498	-0.486192	0	0	0	0	0	0	0	0	0	0	0	0	0	0	0	0	0	0	0
CDC73	32.3618	63.5864	33.6716	46.7205	42.8944	51.3995	46.4539	63.6019		25.5811	39.0786	63.9225	FALSE	3.50741	4.168	3.54592	3.86536	3.78179	3.9589	3.85976	4.16824	0	3.2802	3.69084	4.17319	0.660591	0.31944	0.177111	0.308486	0.482352	0	0	0	0	0	0	0	0	0	0	0	0	0	0	0	0	0	0	0
CDCA4	17.9186	16.2883	20.7353	16.7457	41.0074	35.2927	24.9417	22.395		6.28107	9.16445		FALSE	2.94015	2.85003	3.07894	2.87614	3.73785	3.59162	3.25585	3.15252	0	1.98528	2.3189	0	-0.0901152	-0.202795	-0.146228	-0.103327	-2.3189	0	0	0	0	0	0	0	0	0	0	4	1.60944	0	0	0	0	0	0	0
CDCA7L	34.3026	29.3336											FALSE	3.56396	3.41225	0	0	0	0	0	0	0	0	0	0	-0.151703					0	0	0	0	0	0	0	0	0	0	0	0	0	0	0	0	0	0	0
CDIP1	12.2316	12.2436				15.4909	28.6829	33.5286			13.7096	15.6959	FALSE	2.58261	2.58351	0	0	0	2.80281	3.39057	3.54179	0	0	2.6885	2.81516	0.000904302		2.80281	0.151215	0.126661	0	0	0	0	0	0	0	0	0	0	0	0	0	0	0	0	0	0	0
CDIPT	21.7551	18.2925	27.3344	22.9151	36.497	27.9026	51.4422	29.5615		12.6763	22.0342	15.34	FALSE	3.12479	2.95972	3.34408	3.17451	3.62426	3.36393	3.95971	3.41974	0	2.61567	3.13698	2.79362	-0.165074	-0.169566	-0.260331	-0.539973	-0.343365	0	0	0	0	0	0	0	0	0	0	0	0	0	0	0	0	0	0	0
CDK10	15.9327	14.7579	16.7048	15.3658	21.5853	16.9121	26.8123	19.8356		6.16687	9.7326		FALSE	2.82925	2.75734	2.87384	2.79519	3.1173	2.88548	3.32548	3.03666	0	1.96947	2.37329	0	-0.0719049	-0.0786451	-0.231822	-0.288815	-2.37329	0	0	0	0	0	0	4	1.60944	0	0	0	0	0	0	0	0	0	0	0
CDK11A	22.1162	20.5153	23.9884	22.1495	34.8862	31.0292	34.9184	30.9691		8.22249	13.8084	10.286	FALSE	3.14053	3.06876	3.21841	3.14197	3.58035	3.46665	3.58125	3.46477	0	2.22164	2.6952	2.42356	-0.0717698	-0.076437	-0.113705	-0.116477	-0.271636	0	0	0	0	58	4.07754	0	0	0	0	9	2.30259	0	0	0	0	0	0	0
CDK11B	36.7851	36.257	40.2454	34.987	58.3584	51.4469	63.9131	60.2747		14.3323	30.8528	20.7855	FALSE	3.63191	3.61784	3.71954	3.58316	4.08359	3.9598	4.17305	4.11537	0	2.72996	3.46113	3.08124	-0.0140741	-0.136382	-0.123794	-0.0576827	-0.379881	0	0	0	0	1	0.693147	0	0	0	0	0	0	0	0	0	0	0	0	0
CDK12	36.7851	44.3101	33.3252	35.5033	48.1871	47.1359	54.4041	51.1887		21.2985	32.3349	27.7615	FALSE	3.63191	3.81353	3.53588	3.5974	3.89563	3.87403	4.01465	3.95487	0	3.10452	3.50661	3.35904	0.181615	0.0615243	-0.0216031	-0.0597873	-0.14757	0	0	0	0	0	0	1	0.693147	0	0	0	0	0	0	0	0	0	0	0
CDK13	49.1972	43.472	49.3963	39.1089	84.7302	65.8482	89.4783	62.3222	43.9914	25.0672	31.7174	23.8464	FALSE	3.91596	3.79486	3.91992	3.6916	4.45121	4.20242	4.50511	4.14824	3.80647	3.26068	3.48791	3.21271	-0.1211	-0.22832	-0.248781	-0.356874	-0.275195	0	0	0	0	0	0	0	0	0	0	0	0	0	0	0	0	0	0	0
CDK14	15.4813	11.4419									6.99067	6.47767	FALSE	2.80223	2.52107	0	0	0	0	0	0	0	0	2.07827	2.01192	-0.281157				-0.0663531	0	0	0	0	0	0	0	0	0	0	0	0	0	0	0	0	0	0	0
CDK17	23.741	38.5527	25.6276	35.6013	59.8312	57.2737	72.3309	77.1669		13.647	11.5358	26.231	FALSE	3.20846	3.67763	3.28195	3.60008	4.1081	4.06515	4.29498	4.35885	0	2.68424	2.52859	3.30436	0.46917	0.318134	-0.0429518	0.0638646	0.775765	0	0	0	0	1	0.693147	0	0	0	0	0	0	0	0	0	0	0	0	0
CDK19	14.2627	12.2071					21.5122			7.99409	23.3681	12.1367	FALSE	2.72541	2.58076	0	0	0	0	3.11406	0	0	2.19657	3.19328	2.57541	-0.144654			-3.11406	-0.617863	0	0	0	0	0	0	0	0	0	0	0	0	0	0	0	0	0	0	0
CDK2AP1	12.5475	9.98434								12.2766	26.5547	16.5857	FALSE	2.60621	2.39647	0	0	0	0	0	0	0	2.58601	3.31617	2.86709	-0.209735				-0.449087	0	0	0	0	0	0	0	0	0	0	0	0	0	0	0	0	0	0	0
CDK2AP2	112.296	69.2709	99.9502	53.3351	131.168	76.9334	139.518	103.785	56.4827	38.3145	94.8064	38.2254	FALSE	4.73	4.25236	4.61463	3.99517	4.88408	4.35585	4.94533	4.65191	4.05148	3.67159	4.56233	3.66932	-0.477646	-0.619456	-0.528222	-0.293422	-0.893005	0	0	0	0	10	2.3979	0	0	0	0	0	0	0	0	0	0	0	0	0
CDK4	57.3667	47.1523	28.8638	29.9125	24.4848	25.4866	28.0594	23.8027		14.3323	28.0368	14.0231	FALSE	4.06674	3.87437	3.39665	3.43116	3.23808	3.27664	3.36934	3.21095	0	2.72996	3.36856	2.70959	-0.192375	0.0345149	0.0385566	-0.158388	-0.658975	0	0	0	0	0	0	0	0	0	0	0	0	0	0	0	0	0	0	0
CDK5RAP1	19.3629	18.2196	20.6001	19.3897	30.5139	30.5555	22.6034	28.9216		8.39379	9.04094	7.93693	FALSE	3.01372	2.95593	3.0727	3.01503	3.45043	3.45175	3.16139	3.39858	0	2.24005	2.30667	2.19019	-0.057786	-0.0576664	0.00131725	0.23719	-0.116479	0	0	0	0	0	0	0	0	0	0	0	0	0	0	0	0	0	0	0
CDK5RAP2	20.2656	17.7823	14.9473	13.336	23.3802	20.6072	24.474	21.4992		34.4888	81.0967	55.6297	FALSE	3.05709	2.93292	2.76929	2.66277	3.19377	3.07303	3.23766	3.11348	0	3.56922	4.4079	4.03653	-0.124176	-0.106517	-0.120746	-0.124178	-0.371365	0	0	0	0	0	0	0	0	0	0	0	0	0	0	0	0	0	0	0
CDK5RAP3	47.8432	49.0472	39.8483	39.4472	52.3753	51.9206	63.2895	59.5068	38.2888	17.3586	31.0751	21.4617	FALSE	3.88861	3.91297	3.70986	3.7	3.97735	3.96879	4.1634	4.10276	3.67094	2.9101	3.46808	3.11181	0.0243515	-0.00986794	-0.00855601	-0.0606405	-0.356268	0	0	0	0	0	0	0	0	0	0	0	0	0	0	0	0	0	0	0
CDK7	14.9848	14.2113				13.7855	21.9799	17.916		5.88136	12.6474	6.97596	FALSE	2.77164	2.72204	0	0	0	2.69365	3.13462	2.94001	0	1.92882	2.61355	2.07643	-0.0496029		2.69365	-0.194608	-0.53712	0	0	0	0	0	0	0	0	0	0	0	0	0	0	0	0	0	0	0
CDK9	24.4181	21.4263	21.1747	19.6835	30.606	26.813	36.9449	32.7607		5.88136	16.3774	9.53855	FALSE	3.23546	3.11023	3.09895	3.02934	3.45335	3.3255	3.63613	3.5193	0	1.92882	2.85517	2.35504	-0.125228	-0.0696136	-0.127842	-0.116836	-0.500133	0	0	0	0	0	0	0	0	0	0	0	0	0	0	0	0	0	0	0
CDKAL1	11.5997	11.9156				15.9646		18.044			7.73173	6.15735	FALSE	2.53367	2.55844	0	0	0	2.83113	0	2.94675	0	0	2.16696	1.96814	0.0247635		2.83113	2.94675	-0.198824	0	0	0	0	0	0	0	0	0	0	0	0	0	0	0	0	0	0	0
CDKN1A	25.2756	32.2851								59.7272	82.5048	190.344	FALSE	3.26864	3.50511	0	0	0	0	0	0	0	4.10639	4.4249	5.25407	0.236469				0.829169	0	0	0	0	0	0	0	0	0	0	0	0	0	0	0	0	0	0	0
CDKN1B	41.8853	35.0545	68.5093	45.5632	106.776	68.2642	104.911	58.2271	39.1034	29.0071	32.1126	29.6122	FALSE	3.75853	3.58503	4.24146	3.84081	4.68005	4.23793	4.6626	4.08138	3.69146	3.40143	3.49991	3.4214	-0.173498	-0.40065	-0.442124	-0.581219	-0.0785154	0	0	0	0	17	2.89037	0	0	0	0	0	0	0	0	0	0	0	0	0
CDKN2AIP	19.6789	19.0941	30.4101	24.1971	34.564	27.9026	43.3362	31.0971		10.7349	26.4065	13.4892	FALSE	3.02911	3.00043	3.44713	3.22673	3.57133	3.36393	3.7918	3.46877	0	2.46257	3.31078	2.67341	-0.0286849	-0.220399	-0.207404	-0.323035	-0.637374	0	0	0	0	1	0.693147	0	0	0	0	0	0	0	0	0	0	0	0	0
CDKN2AIPNL	29.2024	22.6287	23.4138	19.8616	28.811	23.639	36.1654	22.395		7.70858	13.0674	8.32844	FALSE	3.40792	3.16246	3.19515	3.03791	3.39488	3.20433	3.61538	3.15252	0	2.16431	2.64386	2.23307	-0.245457	-0.15724	-0.190547	-0.462855	-0.41079	0	0	0	0	0	0	0	0	0	0	0	0	0	0	0	0	0	0	0
CDKN2D	15.8875	31.0826	27.5879	40.7826	39.3965	55.8999	87.7636	100.458		15.1888	7.3365	16.0518	FALSE	2.82658	3.46832	3.35298	3.73248	3.69874	4.04129	4.48598	4.61964	0	2.78432	2.12064	2.83626	0.641739	0.379495	0.342549	0.133666	0.715613	0	0	0	0	0	0	0	0	0	0	0	0	0	0	0	0	0	0	0
CDS2	23.6508	23.649	22.7125	22.2207	31.9407	29.5606	30.2418	29.3055		17.7012	29.9883	41.2151	FALSE	3.20481	3.20474	3.166	3.14505	3.49471	3.41971	3.44176	3.41133	0	2.92859	3.43361	3.74278	-7.01432e-05	-0.0209563	-0.0749953	-0.0304271	0.309169	0	0	0	0	0	0	0	0	0	0	0	0	0	0	0	0	0	0	0
CDV3	68.8761	70.437	54.7027	58.7657	65.8604	72.3383	64.2248	78.3187	52.4094	60.9264	119.78	115.21	FALSE	4.24672	4.26882	4.02003	4.09043	4.20261	4.29508	4.17784	4.37347	3.97799	4.12595	4.79397	4.7554	0.0220919	0.0704039	0.0924763	0.195633	-0.0385722	0	0	0	0	0	0	1	0.693147	0	0	0	0	0	0	0	0	0	0	0
CDYL	13.7211	12.6444				13.5012	24.6299	21.4992			18.5018	8.4708	FALSE	2.68928	2.61333	0	0	0	2.67423	3.24376	3.11348	0	0	2.97051	2.24821	-0.0759496		2.67423	-0.130279	-0.722294	0	0	0	0	0	0	0	0	0	0	0	0	0	0	0	0	0	0	0
CEBPB	59.2623	78.7816	86.9125	102.085	96.8805	105.262	87.7636	131.043	63.2715	82.1678	773.173	499.528	TRUE	4.09871	4.37929	4.47634	4.63556	4.58375	4.66591	4.48598	4.88313	4.16312	4.42086	6.6518	6.21566	0.280585	0.159216	0.0821634	0.397151	-0.436132	0	0	0	0	0	0	0	0	0	0	0	0	0	0	0	0	0	0	0
CEBPG	30.06	39.8645	26.1177	33.5181	30.9281	34.5348	32.8918	41.4628	31.2284	17.4728	53.3811	32.1748	TRUE	3.43592	3.71026	3.30019	3.54148	3.46349	3.57051	3.52317	3.74863	3.47285	2.9163	3.99602	3.50179	0.274342	0.241297	0.107024	0.225454	-0.494225	0	0	0	0	0	0	0	0	0	0	0	0	0	0	0	0	0	0	0
CEBPZ	86.569	82.6077	83.4482	83.0696	91.3577	83.7551	91.3489	85.3571	52.1379	33.461	53.9492	38.2254	TRUE	4.47243	4.42614	4.43614	4.43165	4.52567	4.43977	4.52557	4.45849	3.97289	3.53983	4.00641	3.66932	-0.0462923	-0.00449257	-0.0859025	-0.067083	-0.337085	0	0	0	0	0	0	1	0.693147	0	0	0	0	0	0	0	0	0	0	0
CEBPZOS	49.6486	42.8889	54.4238	48.3052	72.9941	62.4373	86.3606	70.3844	30.1422	23.0115	37.0036	22.8498	FALSE	3.92491	3.78166	4.01501	3.89803	4.30399	4.15005	4.47004	4.26808	3.43856	3.17853	3.63768	3.17178	-0.143249	-0.11698	-0.153932	-0.201965	-0.465905	0	0	0	0	2	1.09861	0	0	0	0	0	0	0	0	0	0	0	0	0
CELF1	54.6586	64.6067	51.4327	52.0354	66.5047	66.3219	61.8866	59.7628	47.7931	48.9352	90.9281	77.4829	FALSE	4.01924	4.18368	3.95953	3.97096	4.2122	4.20949	4.14133	4.10698	3.88759	3.91073	4.52101	4.36288	0.164442	0.0114292	-0.0027112	-0.0343552	-0.158126	0	0	0	0	0	0	0	0	0	0	0	0	0	0	0	0	0	0	0
CELF2	89.232	75.1741	118.48	76.7933	128.683	106.826	166.486	147.167	59.1982	46.1944	95.6709	83.5335	FALSE	4.50238	4.33302	4.78315	4.35406	4.86509	4.68052	5.1209	4.99834	4.09764	3.85428	4.57131	4.43715	-0.169363	-0.429095	-0.184578	-0.122555	-0.134165	0	0	10	2.3979	0	0	4	1.60944	0	0	0	0	0	0	0	0	0	0	0
CENPBD1P1	16.2035	12.2436	14.8713		21.3091	15.5857	22.2916	16.6363			17.6619	6.76241	FALSE	2.84511	2.58351	2.76451	0	3.105	2.80854	3.14809	2.86996	0	0	2.92649	2.04929	-0.2616	-2.76451	-0.296457	-0.278134	-0.877194	0	0	0	0	0	0	0	0	0	0	0	0	0	0	0	0	0	0	0
CENPC	40.8021	33.5241	41.8339	34.9781	60.4755	46.4727	69.2132	57.2033		10.5065	15.9081	9.93006	FALSE	3.73295	3.54166	3.75733	3.58291	4.11864	3.86016	4.25154	4.06394	0	2.44291	2.82779	2.39152	-0.19129	-0.17442	-0.258484	-0.187593	-0.436276	0	0	0	0	0	0	0	0	0	0	0	0	0	0	0	0	0	0	0
CENPH	29.8343	28.4226	17.3217	23.0398	20.1125	22.2652		20.6034		7.65148			FALSE	3.42863	3.38176	2.90808	3.17971	3.04986	3.14696	0	3.07285	0	2.15773	0	0	-0.0468645	0.271626	0.0970945	3.07285		0	0	0	0	0	0	0	0	0	0	0	0	0	0	0	0	0	0	0
CENPM	21.6197	15.4502											FALSE	3.11882	2.80034	0	0	0	0	0	0	0	0	0	0	-0.318482					0	0	0	0	0	0	0	0	0	0	0	0	0	0	0	0	0	0	0
CENPS	11.5094	11.0046											FALSE	2.52648	2.48529	0	0	0	0	0	0	0	0	0	0	-0.0411904					0	0	0	0	0	0	0	0	0	0	0	0	0	0	0	0	0	0	0
CENPT	20.717	21.0619	26.3796	23.6184	37.4635	31.5029	41.6214	30.5852		8.8506	13.2156	8.82672	FALSE	3.0781	3.09385	3.3098	3.2035	3.64971	3.48133	3.75236	3.45269	0	2.28753	2.65434	2.28511	0.0157553	-0.106303	-0.168381	-0.299668	-0.369233	0	0	0	0	0	0	0	0	0	0	0	0	0	0	0	0	0	0	0
CENPV	16.4292	10.0208											FALSE	2.85814	2.39978	0	0	0	0	0	0	0	0	0	0	-0.458362					0	0	0	0	0	0	0	0	0	0	0	0	0	0	0	0	0	0	0
CENPX	52.3567	38.1518	40.6256	29.601	53.8941	40.6459	72.0191	45.5579		32.7758	93.2007	38.8305	FALSE	3.977	3.66745	3.72872	3.42103	4.00541	3.7292	4.29072	3.8407	0	3.51974	4.54543	3.68463	-0.309551	-0.307685	-0.276204	-0.450024	-0.860796	0	0	0	0	0	0	0	0	0	0	0	0	0	0	0	0	0	0	0
CEP104	15.9778	16.9807	15.0403	15.8465	21.8154	24.7286	34.6066	28.7936		7.02338	12.7956	7.79456	FALSE	2.83191	2.8893	2.7751	2.82414	3.12743	3.2476	3.57253	3.39429	0	2.08236	2.62435	2.17413	0.0573899	0.0490419	0.120168	-0.178236	-0.450219	0	0	0	0	0	0	0	0	0	0	0	0	0	0	0	0	0	0	0
CEP120	14.3078	10.5674											FALSE	2.72836	2.44819	0	0	0	0	0	0	0	0	0	0	-0.280175					0	0	0	0	0	0	0	0	0	0	0	0	0	0	0	0	0	0	0
CEP126	12.5475						20.8887						FALSE	2.60621	0	0	0	0	0	3.08597	0	0	0	0	0	-2.60621			-3.08597		0	0	0	0	0	0	0	0	0	0	0	0	0	0	0	0	0	0	0
CEP135	28.4802	28.6412	26.9204	27.0904	26.832	22.0757	32.4242	22.1391		11.7056	18.9218	13.8807	FALSE	3.38372	3.38917	3.32936	3.33543	3.32619	3.13878	3.50928	3.14152	0	2.54204	2.99181	2.70007	0.0054461	0.00607168	-0.187405	-0.367756	-0.291745	0	0	0	0	0	0	0	0	0	0	0	0	0	0	0	0	0	0	0
CEP162	21.1232	26.2362	15.8261	18.6775	24.3467	23.0706	31.0212	23.2908			9.782	8.54199	FALSE	3.09663	3.30455	2.82293	2.97948	3.23265	3.18099	3.4664	3.1901	0	0	2.37788	2.2557	0.207921	0.156547	-0.0516593	-0.276299	-0.122176	0	0	0	0	0	0	0	0	0	0	0	0	0	0	0	0	0	0	0
CEP164	12.5475	14.6121	13.5785	17.3511	18.3636	24.397		26.4901		5.88136	10.276	9.68092	FALSE	2.60621	2.74805	2.67955	2.90969	2.96339	3.23463	0	3.31383	0	1.92882	2.42268	2.36846	0.141842	0.23014	0.271237	3.31383	-0.0542213	0	0	0	0	0	0	0	0	0	0	0	0	0	0	0	0	0	0	0
CEP170	20.6719	16.4705									37.8188	15.0197	FALSE	3.07601	2.86051	0	0	0	0	0	0	0	0	3.6589	2.77382	-0.2155				-0.885088	0	0	0	0	0	0	0	0	0	0	0	0	0	0	0	0	0	0	0
CEP19	11.5094	10.9682	15.7585	11.9472									FALSE	2.52648	2.48225	2.8189	2.56088	0	0	0	0	0	0	0	0	-0.0442305	-0.258024				0	0	0	0	0	0	0	0	0	0	0	0	0	0	0	0	0	0	0
CEP290	25.8624	25.6532	22.7379	21.8201	30.8821	31.4555	35.2301	28.9216		7.93699	7.83054	7.2251	FALSE	3.29073	3.28291	3.16707	3.12764	3.46204	3.47987	3.58989	3.39858	0	2.1902	2.17822	2.10719	-0.00781798	-0.0394277	0.0178261	-0.191311	-0.0710261	0	0	0	0	0	0	0	0	0	0	0	0	0	0	0	0	0	0	0
CEP295	11.4643	11.697											FALSE	2.52287	2.54136	0	0	0	0	0	0	0	0	0	0	0.0184955					0	0	0	0	0	0	0	0	0	0	0	0	0	0	0	0	0	0	0
CEP350	38.6807	38.7713	38.5639	33.5715	56.0572	47.9413	68.2779	45.5579		35.5166	47.502	40.788	FALSE	3.68087	3.68315	3.67792	3.54303	4.04405	3.89062	4.23813	3.8407	0	3.59777	3.8816	3.73261	0.00227974	-0.134889	-0.153434	-0.397428	-0.148996	0	0	0	0	0	0	0	0	0	0	0	0	0	0	0	0	0	0	0
CEP44	16.384	13.4825	15.3698	12.428	20.9409	17.0542	25.0976	17.5321			8.86803		FALSE	2.85555	2.67294	2.79544	2.59734	3.08835	2.89338	3.26184	2.91951	0	0	2.2893	0	-0.18261	-0.1981	-0.194975	-0.342337	-2.2893	0	0	0	0	0	0	0	0	0	0	0	0	0	0	0	0	0	0	0
CEP57	69.3275	50.6505	61.2088	45.4297	66.8269	48.9835	73.7339	52.8523		13.4186	18.9959	11.6385	FALSE	4.25316	3.9445	4.1305	3.83794	4.21696	3.91169	4.31393	3.98625	0	2.66852	2.99553	2.53674	-0.308663	-0.292558	-0.305266	-0.327688	-0.458781	0	0	0	0	0	0	0	0	0	0	0	0	0	0	0	0	0	0	0
CEP63	15.4813	15.8146	15.6824	15.3925		15.7278	21.0445	19.8356		7.19468	17.0444	13.0265	FALSE	2.80223	2.82225	2.81436	2.79682	0	2.81707	3.09307	3.03666	0	2.10348	2.89284	2.64095	0.0200204	-0.0175331	2.81707	-0.0564018	-0.251885	0	0	0	0	0	0	0	0	0	0	0	0	0	0	0	0	0	0	0
CEP78	18.1443	17.1264	19.5608	14.2441	50.8105	32.7346	75.4486	36.9838		6.39527			FALSE	2.952	2.89737	3.02339	2.72419	3.94759	3.51852	4.33662	3.63716	0	2.00084	0	0	-0.0546339	-0.299196	-0.429069	-0.699459		0	0	0	0	0	0	0	0	0	0	0	0	0	0	0	0	0	0	0
CEP85L	12.367	13.4096	23.3547	18.3481	21.6773	15.4435				7.19468	7.53412	6.12176	FALSE	2.59279	2.6679	3.19272	2.9626	3.12136	2.79993	0	0	0	2.10348	2.14407	1.96315	0.075107	-0.230127	-0.321432		-0.180917	0	0	0	0	0	0	0	0	0	0	0	0	0	0	0	0	0	0	0
CEP89	11.5997	9.69283									9.06564		FALSE	2.53367	2.36957	0	0	0	0	0	0	0	0	2.30913	0	-0.164101				-2.30913	0	0	0	0	0	0	0	0	0	0	0	0	0	0	0	0	0	0	0
CEP95	16.8805	13.4096	16.933	12.2232	21.3091	13.9276	23.2269				9.21385	5.90821	FALSE	2.88371	2.6679	2.88664	2.58197	3.105	2.70321	3.18747	0	0	0	2.32375	1.93271	-0.215815	-0.304669	-0.401783	-3.18747	-0.391035	0	0	0	0	0	0	0	0	0	0	0	0	0	0	0	0	0	0	0
CEPT1	44.4129	43.4355	31.0861	28.5861	33.8276	29.8922	40.3744	29.9454	30.4138	14.8462	34.6569	25.5904	FALSE	3.8158	3.79404	3.46842	3.3873	3.55041	3.4305	3.72266	3.43222	3.44725	2.76293	3.57394	3.28055	-0.0217568	-0.0811178	-0.119907	-0.290438	-0.293395	0	0	0	0	0	0	0	0	0	0	0	0	0	0	0	0	0	0	0
CERS2	24.9146	24.1592	30.9678	31.4349	41.9739	37.8035	39.5949	36.344		14.1039	37.5965	20.9991	TRUE	3.2548	3.22522	3.46473	3.47923	3.76059	3.65851	3.70364	3.62017	0	2.71495	3.65316	3.091	-0.0295814	0.0145067	-0.102083	-0.083472	-0.562162	0	0	0	0	0	0	0	0	0	0	0	0	0	0	0	0	0	0	0
CERS4	46.0378	29.6615					46.6098	19.7076					TRUE	3.85095	3.42301	0	0	0	0	3.86304	3.0305	0	0	0	0	-0.427943			-0.832536		0	0	0	0	0	0	0	0	0	0	0	0	0	0	0	0	0	0	0
CERS5	30.421	26.8193	35.1841	28.4881	48.0951	38.8457	62.0424	44.2782		12.9618	24.1586	14.557	TRUE	3.44748	3.32573	3.58862	3.38399	3.89376	3.68501	4.14381	3.81283	0	2.63633	3.2252	2.74451	-0.121749	-0.204632	-0.208745	-0.330983	-0.48069	0	0	0	0	0	0	0	0	0	0	0	0	0	0	0	0	0	0	0
CES2	13.2697	13.4096	14.7445	14.3598	18.7778	16.0594		17.2762		8.67929	15.0435	10.8554	FALSE	2.65814	2.6679	2.75649	2.73175	2.98456	2.8367	0	2.9056	0	2.26999	2.77531	2.47279	0.00975755	-0.0247396	-0.14786	2.9056	-0.302519	0	0	0	0	0	0	0	0	0	0	0	0	0	0	0	0	0	0	0
CETN2	43.8261	35.9291	23.9292	23.2267	39.2585	32.1661	39.2832	31.8649		25.2956	33.743	18.7924	FALSE	3.80279	3.609	3.21604	3.18746	3.69532	3.50153	3.69593	3.49241	0	3.2694	3.54798	2.9853	-0.193793	-0.0285848	-0.193791	-0.203527	-0.56268	0	0	0	0	0	0	0	0	0	0	0	0	0	0	0	0	0	0	0
CETN3	32.3618	31.3742	26.0923	25.3455	31.2963	26.4814	34.9184	34.1684		11.5343	17.3902	8.11489	FALSE	3.50741	3.47736	3.29925	3.2713	3.47495	3.31351	3.58125	3.56015	0	2.52847	2.91182	2.20991	-0.0300523	-0.027952	-0.161444	-0.0210996	-0.70191	0	0	0	0	0	0	0	0	0	0	0	0	0	0	0	0	0	0	0
CFAP20	25.05	22.3372	25.5854	21.2148	34.0117	26.1024	42.7126	33.1447		9.1932	12.4745	6.798	FALSE	3.26002	3.15005	3.28036	3.10076	3.55568	3.29962	3.77764	3.53061	0	2.32172	2.6008	2.05387	-0.109966	-0.179604	-0.256061	-0.247031	-0.546934	0	0	0	0	0	0	0	0	0	0	0	0	0	0	0	0	0	0	0
CFAP36	32.1813	31.9936	63.2621	55.8368	43.7228	39.0826	30.2418	28.4097	36.6595	16.9589	12.5486	13.2045	FALSE	3.50199	3.49631	4.16297	4.04018	3.80048	3.69094	3.44176	3.38132	3.62858	2.88808	2.60629	2.65356	-0.00567219	-0.122787	-0.109542	-0.0604318	0.0472728	0	0	0	0	0	0	0	0	0	0	0	0	0	0	0	0	0	0	0
CFAP97	57.0959	58.0112	52.5311	53.0859	55.9192	55.9473	52.2217	49.3971	31.7715	19.6997	13.8084	13.1689	FALSE	4.06209	4.07773	3.98026	3.99057	4.04163	4.04213	3.97447	3.91993	3.48956	3.03012	2.6952	2.65105	0.0156332	0.0103099	0.000493697	-0.0545324	-0.0441474	0	0	0	0	2	1.09861	0	0	0	0	0	0	0	0	0	0	0	0	0
CFDP1	60.7518	59.2866	68.0868	62.4157	75.1112	63.5269	73.578	66.6732	37.4741	37.5722	70.1043	43.2082	FALSE	4.12312	4.09911	4.23536	4.14971	4.3322	4.16708	4.31185	4.21469	3.64999	3.65253	4.26415	3.78891	-0.0240134	-0.0856519	-0.165113	-0.0971544	-0.475238	0	0	0	0	0	0	0	0	0	0	0	0	0	0	0	0	0	0	0
CFL1	962.009	897.826	671.143	685.398	959.601	980.664	1109.75	1121.16	580.577	911.726	1651.43	1109.46	FALSE	6.87006	6.80109	6.51047	6.53146	6.86756	6.88925	7.01279	7.02301	6.36574	6.81644	7.41	7.01253	-0.0689735	0.0209869	0.0216908	0.0102206	-0.39747	0	0	0	0	0	0	0	0	0	0	0	0	0	0	0	0	0	0	0
CFL2	17.6478	23.8677		13.4339			21.0445	16.5083					FALSE	2.92573	3.21357	0	2.66958	0	0	3.09307	2.86268	0	0	0	0	0.28784	2.66958		-0.230388		0	0	0	0	0	0	0	0	0	0	0	0	0	0	0	0	0	0	0
CFLAR	107.512	242.904	69.4641	102.851	144.884	199.439	189.245	291.264	137.677	130.132	149.966	341.252	FALSE	4.68686	5.49677	4.2551	4.64296	4.98281	5.30051	5.24831	5.67766	4.93214	4.87621	5.01705	5.83555	0.809915	0.387855	0.317704	0.429343	0.818494	10	2.3979	4	1.60944	6	1.94591	1	0.693147	0	0	2	1.09861	0	0	0	0	0	0	1
CGAS	15.9778	36.5121		13.5141		22.7863				40.5985	23.2693	118.591	FALSE	2.83191	3.62466	0	2.67512	0	3.16911	0	0	0	3.72807	3.18921	4.78408	0.792756	2.67512	3.16911		1.59487	0	0	0	0	0	0	0	0	0	0	0	0	0	0	0	0	0	0	0
CGGBP1	71.9453	87.7092	67.5629	84.5386	95.2237	110.473	102.573	123.109	73.862	63.0391	71.3888	78.3727	FALSE	4.28971	4.48536	4.22775	4.44897	4.56668	4.71379	4.64027	4.82116	4.31565	4.15949	4.28205	4.37415	0.195654	0.221215	0.14711	0.180885	0.0921027	0	0	0	0	0	0	0	0	0	0	0	0	0	0	0	0	0	0	0
CGRRF1	25.8624	27.4387	27.7147	21.829	43.0324	33.3031	39.1273	35.7041		11.0775	25.6407	21.2482	FALSE	3.29073	3.34775	3.35741	3.12803	3.78493	3.53524	3.69206	3.60289	0	2.49135	3.28244	3.10226	0.0570244	-0.229375	-0.249692	-0.0891678	-0.180179	0	0	0	0	0	0	0	0	0	0	0	0	0	0	0	0	0	0	0
CHAC2	12.6378	12.4622											FALSE	2.61285	2.59989	0	0	0	0	0	0	0	0	0	0	-0.0129603					0	0	0	0	0	0	0	0	0	0	0	0	0	0	0	0	0	0	0
CHAMP1	14.3529	12.6808								8.22249	21.1943	12.2079	TRUE	2.73131	2.616	0	0	0	0	0	0	0	2.22164	3.09984	2.58082	-0.115311				-0.51902	0	0	0	0	0	0	0	0	0	0	0	0	0	0	0	0	0	0	0
CHCHD1	54.2523	51.1606	37.4232	37.0969	52.7435	50.073	56.5865	52.9803	32.5862	32.2047	72.0064	34.9866	FALSE	4.01191	3.95433	3.64866	3.64013	3.98422	3.93326	4.05329	3.98862	3.51411	3.50269	4.29055	3.58315	-0.0575825	-0.00852969	-0.050966	-0.0646686	-0.707402	0	0	0	0	0	0	0	0	0	0	0	0	0	0	0	0	0	0	0
CHCHD10	132.336	57.6468	51.627	35.3965	53.664	34.2032	21.9799		38.8319	20.2707	63.83	20.8923	FALSE	4.89287	4.07153	3.96323	3.59447	4.00121	3.56114	3.13462	0	3.68467	3.05733	4.17177	3.08613	-0.821339	-0.368756	-0.440069	-3.13462	-1.08563	0	0	0	0	0	0	0	0	0	0	0	0	0	0	0	0	0	0	0
CHCHD2	453.337	418.541	307.962	317.919	405.057	392.199	426.815	447.773	284.314	329.471	511.974	363.426	FALSE	6.11884	6.03916	5.73322	5.76494	6.00649	5.97432	6.05869	6.10652	5.65359	5.80052	6.24023	5.89832	-0.0796777	0.0317171	-0.0321774	0.047827	-0.341902	0	0	0	0	1	0.693147	0	0	0	0	8	2.19722	0	0	0	0	0	0	1
CHCHD3	28.8413	26.7099	15.674	16.6121	20.8029	20.0387	20.1092	23.1629		7.36598	24.5044	13.8095	FALSE	3.39589	3.32179	2.81385	2.86859	3.08204	3.04636	3.04971	3.18482	0	2.12417	3.23885	2.69527	-0.0741024	0.0547386	-0.0356774	0.135107	-0.543579	0	0	0	0	0	0	0	0	0	0	0	0	0	0	0	0	0	0	0
CHCHD4	16.3389	15.3773	14.2122	15.3658	20.0665	19.3281		22.523		6.10977	12.5239		FALSE	2.85295	2.7959	2.7221	2.79519	3.04768	3.012	0	3.15798	0	1.96147	2.60446	0	-0.0570532	0.0730945	-0.0356783	3.15798	-2.60446	0	0	0	0	0	0	0	0	0	0	0	0	0	0	0	0	0	0	0
CHCHD5	55.6515	55.9706	51.8382	50.7089	70.0025	65.185	79.9693	76.1431		30.7772	78.923	41.6778	FALSE	4.03692	4.04254	3.96724	3.94563	4.26272	4.19245	4.39407	4.34566	0	3.45875	4.38106	3.75368	0.00561663	-0.0216056	-0.0702619	-0.0484071	-0.627385	0	0	0	0	0	0	0	0	0	0	0	0	0	0	0	0	0	0	0
CHCHD7	61.0677	58.4849	56.2489	51.0383	60.5216	52.2048	66.4072	57.7152		26.7802	42.8827	38.2966	FALSE	4.12823	4.08572	4.04741	3.95198	4.11939	3.97415	4.21075	4.0727	0	3.32432	3.78152	3.67114	-0.0425035	-0.0954294	-0.145239	-0.138053	-0.110383	0	0	0	0	0	0	0	0	0	0	0	0	0	0	0	0	0	0	0
CHD1	58.9013	72.9148	58.5134	49.3913	63.0529	53.4839	70.6162	55.1558	41.2758	27.3512	36.3861	33.3849	TRUE	4.0927	4.30291	4.0862	3.91982	4.15971	3.99791	4.27132	4.02813	3.74422	3.34467	3.6213	3.53762	0.210216	-0.166383	-0.161804	-0.243191	-0.0836799	0	0	0	0	0	0	0	0	0	0	0	0	0	0	0	0	0	0	0
CHD1L	20.4913	16.5434									8.22577		FALSE	3.06765	2.86468	0	0	0	0	0	0	0	0	2.222	0	-0.202971				-2.222	0	0	0	0	0	0	0	0	0	0	0	0	0	0	0	0	0	0	0
CHD2	68.3796	53.7843	82.0202	55.8457	97.9851	67.5536	103.196	75.5033	41.0043	27.6367	34.5581	26.409	TRUE	4.23959	4.0034	4.41908	4.04034	4.59497	4.22762	4.64628	4.33733	3.73777	3.35469	3.57117	3.31087	-0.23619	-0.378744	-0.367353	-0.308942	-0.260298	0	0	0	0	0	0	0	0	0	0	0	0	0	0	0	0	0	0	0
CHD3	18.9116	18.1103	44.2421	35.6547	51.2247	39.4615	61.4189	43.5104		11.934	17.6866	11.4249	FALSE	2.9913	2.95023	3.81203	3.60154	3.95556	3.70035	4.13387	3.79572	0	2.55986	2.92781	2.5197	-0.0410754	-0.210486	-0.255204	-0.338146	-0.408106	0	0	0	0	0	0	0	0	0	0	0	0	0	0	0	0	0	0	0
CHD4	55.0648	42.561	46.6924	28.8264	68.5758	47.5623	68.4338	49.781		17.4157	67.3624	22.0312	FALSE	4.02651	3.77416	3.86477	3.3954	4.24242	3.88285	4.24037	3.92752	0	2.9132	4.22482	3.13685	-0.252346	-0.469378	-0.359569	-0.312851	-1.08797	0	0	0	0	0	0	0	0	0	0	0	0	0	0	0	0	0	0	0
CHD6	24.6437	19.8594	25.7037	20.9566	34.7941	28.6132	40.0626	25.8503		7.87988	10.0043	8.25726	FALSE	3.2443	3.0378	3.2848	3.08907	3.57778	3.38822	3.7151	3.29028	0	2.18379	2.39829	2.22541	-0.206497	-0.195733	-0.189565	-0.424821	-0.17288	0	0	0	0	0	0	0	0	0	0	0	0	0	0	0	0	0	0	0
CHD7	35.2053	30.7182	25.1122	22.0249						6.50947			FALSE	3.58921	3.45689	3.2624	3.13658	0	0	0	0	0	2.01616	0	0	-0.132315	-0.125826				0	0	0	0	0	0	0	0	0	0	0	0	0	0	0	0	0	0	0
CHD8	23.8313	27.0014	22.7548	21.6866	30.2378	28.0921	39.7508	36.9838		15.9311	24.0104	18.1873	FALSE	3.21211	3.33226	3.16778	3.12177	3.44163	3.37047	3.70748	3.63716	0	2.82915	3.21929	2.95425	0.120151	-0.0460083	-0.0711624	-0.0703157	-0.265041	0	0	0	0	2	1.09861	0	0	0	0	0	0	0	0	0	0	0	0	0
CHD9	78.3996	50.3225	41.1073	29.2627	68.3457	47.7044	139.362	77.039	30.6853	32.376	60.1	42.1761	FALSE	4.37449	3.93813	3.74022	3.40991	4.2391	3.88577	4.94422	4.35721	3.45585	3.50784	4.11251	3.76529	-0.436363	-0.330306	-0.353334	-0.587014	-0.347226	0	0	0	0	2	1.09861	0	0	0	0	0	0	0	0	0	0	0	0	0
CHERP	11.69	11.4055								6.90917	9.18915	6.12176	FALSE	2.54081	2.51814	0	0	0	0	0	0	0	2.06802	2.32132	1.96315	-0.0226752				-0.358169	0	0	0	0	0	0	0	0	0	0	0	0	0	0	0	0	0	0	0
CHI3L2	13.6759	29.2607	13.6038	19.5411	18.3176	19.2334		25.8503					FALSE	2.68621	3.40985	2.68128	3.02243	2.96101	3.00733	0	3.29028	0	0	0	0	0.723641	0.341142	0.0463183	3.29028		0	0	0	0	0	0	1	0.693147	0	0	0	0	0	0	0	0	0	0	0
CHIC2	28.9767	36.585	49.4555	49.1064	83.3035	81.4812	123.773	124.772	29.5991	24.0965	55.2584	52.818	FALSE	3.40042	3.6266	3.92109	3.91415	4.43442	4.41257	4.8265	4.83447	3.42097	3.22273	4.02996	3.98561	0.226183	-0.00694168	-0.0218522	0.00797675	-0.0443486	0	0	0	0	0	0	0	0	0	0	0	0	0	0	0	0	0	0	0
CHID1	21.5294	19.6043	20.3973	19.4343	21.4012	22.9284	26.9682	21.7552		8.22249	15.9081	8.82672	FALSE	3.11482	3.0255	3.06327	3.01721	3.10911	3.17507	3.33107	3.12479	0	2.22164	2.82779	2.28511	-0.0893228	-0.0460529	0.0659546	-0.206275	-0.542688	0	0	0	0	0	0	0	0	0	0	0	0	0	0	0	0	0	0	0
CHKB	24.1473	30.2445	17.5329	21.0723	28.9031	31.0766	41.7773	45.4299		13.3044	21.2437	23.0278	FALSE	3.22475	3.44184	2.91955	3.09432	3.39796	3.46813	3.75601	3.83794	0	2.66057	3.10206	3.17921	0.217096	0.174777	0.0701641	0.0819364	0.0771499	0	0	0	0	1	0.693147	0	0	0	0	0	0	0	0	0	0	0	0	0
CHM	22.9286	21.7906	18.4286	17.9831	24.6689	23.7811	28.5271	27.5139		15.5314	38.5846	24.8074	FALSE	3.17507	3.12635	2.96674	2.94355	3.24528	3.21008	3.38531	3.35039	0	2.80526	3.67844	3.25066	-0.0487248	-0.0231931	-0.0351958	-0.0349149	-0.42778	0	0	0	0	0	0	0	0	0	0	0	0	0	0	0	0	0	0	0
CHML	15.9778	13.3732		14.3865						8.22249	16.6986	9.53855	FALSE	2.83191	2.66536	0	2.73349	0	0	0	0	0	2.22164	2.87348	2.35504	-0.166543	2.73349			-0.518443	1	0.693147	0	0	0	0	7	2.07944	0	0	0	0	0	0	0	0	0	0	0
CHMP1A	17.2416	19.0577	16.519	15.8554	28.4428	23.5917	35.6978	30.7132		8.56509	33.2242	21.1414	FALSE	2.9037	2.99861	2.86328	2.82467	3.38245	3.20241	3.60272	3.45673	0	2.25812	3.53293	3.09745	0.094909	-0.0386104	-0.180044	-0.145983	-0.435484	0	0	0	0	0	0	0	0	0	0	0	0	0	0	0	0	0	0	0
CHMP1B	46.8502	40.9941	47.3431	43.4889	69.8184	56.7526	88.0753	65.9054	33.1293	31.9192	66.9178	41.8557	FALSE	3.86808	3.73753	3.87832	3.79524	4.26012	4.05617	4.48948	4.20328	3.53016	3.49406	4.2183	3.75784	-0.130546	-0.0830825	-0.203951	-0.286203	-0.460458	0	0	0	0	0	0	0	0	0	0	0	0	0	0	0	0	0	0	0
CHMP2A	94.1517	85.122	89.929	82.4019	123.62	113.126	139.985	136.034	56.2112	96.3287	238.177	152.83	FALSE	4.55547	4.45576	4.51008	4.42367	4.82527	4.73731	4.94866	4.92023	4.04675	4.57809	5.4772	5.03585	-0.0997082	-0.0864075	-0.0879677	-0.0284268	-0.441353	0	0	0	0	0	0	0	0	0	0	0	0	0	0	0	0	0	0	0
CHMP2B	50.3256	60.4162	41.9691	51.3855	44.6893	51.2574	45.6745	51.4446	40.7327	34.4317	67.3871	45.1302	FALSE	3.93819	4.11767	3.76048	3.95863	3.82186	3.95618	3.8432	3.95976	3.73129	3.56761	4.22518	3.83147	0.179484	0.198148	0.134317	0.11656	-0.393717	0	0	0	0	0	0	0	0	0	0	0	0	0	0	0	0	0	0	0
CHMP3	52.2664	60.0882	69.8021	72.6537	57.9442	64.5691	53.0011	65.7774	47.25	54.3598	111.777	103.322	FALSE	3.97531	4.11232	4.25989	4.29937	4.07659	4.1831	3.989	4.20137	3.8764	4.01385	4.72541	4.64749	0.137014	0.0394854	0.106513	0.212361	-0.0779227	0	0	0	0	0	0	0	0	0	0	0	0	0	0	0	0	0	0	0
CHMP4A	96.0925	107.022	72.413	84.6543	111.424	128.001	140.921	174.681	72.5043	61.9542	117.483	84.2809	FALSE	4.57566	4.68233	4.2961	4.45032	4.72228	4.85982	4.95527	5.16867	4.29734	4.14241	4.77477	4.44595	0.10667	0.154218	0.137544	0.213405	-0.328817	0	0	0	0	0	0	0	0	0	0	0	0	0	0	0	0	0	0	0
CHMP4B	161.764	137.084	69.4725	62.1309	84.0398	79.3494	96.3373	96.6186	64.6293	109.405	224.912	181.019	FALSE	5.0923	4.92786	4.25522	4.14521	4.44312	4.38639	4.57818	4.58107	4.18402	4.70415	5.42015	5.20411	-0.164437	-0.110014	-0.0567347	0.0028863	-0.216034	0	0	0	0	1	0.693147	1	0.693147	0	0	0	0	0	0	0	0	0	0	0
CHMP5	75.4207	208.031	76.2914	267.842	104.613	305.744	130.476	399.4	217.513	282.248	128.994	290.784	FALSE	4.33625	5.34248	4.34758	5.59412	4.65978	5.72601	4.87883	5.99246	5.38684	5.64632	4.86749	5.67601	1.00623	1.24654	1.06624	1.11364	0.808524	0	0	0	0	0	0	8	2.19722	0	0	0	0	0	0	0	0	0	0	0
CHMP6	14.6689	13.0452			19.0079	14.5908	43.1803	37.3677			22.7753	12.2079	FALSE	2.75168	2.64228	0	0	2.99613	2.74668	3.78828	3.64722	0	0	3.16865	2.58082	-0.109394		-0.249446	-0.141062	-0.587829	0	0	0	0	0	0	0	0	0	0	0	0	0	0	0	0	0	0	0
CHMP7	40.3959	29.37	62.2566	44.121	30.7901	25.8182	30.5536	26.7461		9.76421	21.6143	15.9095	FALSE	3.72318	3.41346	4.1472	3.80935	3.45915	3.28908	3.45169	3.32309	0	2.37623	3.11858	2.82787	-0.309726	-0.337851	-0.170074	-0.128592	-0.290708	0	0	0	0	0	0	0	0	0	0	0	0	0	0	0	0	0	0	0
CHORDC1	67.2512	76.7774	43.4647	49.5961	49.3838	51.589	48.9481	67.0572	31.5	28.379	59.5566	64.2785	FALSE	4.2232	4.35385	3.7947	3.92387	3.91967	3.96251	3.91098	4.22035	3.48124	3.38028	4.10358	4.17866	0.130655	0.129178	0.0428377	0.309364	0.075084	0	0	0	0	2	1.09861	0	0	0	0	0	0	0	0	0	0	0	0	0
CHP1	58.3145	39.5365	45.4588	35.717	71.6134	46.6148	89.1665	54.388		45.2237	115.68	53.1383	FALSE	4.08285	3.7022	3.83857	3.60324	4.28515	3.86314	4.50166	4.01436	0	3.83349	4.75943	3.99154	-0.38065	-0.235326	-0.422004	-0.487296	-0.76789	0	0	0	0	0	0	0	0	0	0	0	0	0	0	0	0	0	0	0
CHPT1	173.996	106.111	26.2867	22.4344	40.9614	29.6554	38.192	25.5943	38.2888	25.7524	47.3538	27.7971	FALSE	5.16476	4.67387	3.3064	3.15421	3.73675	3.42281	3.66847	3.2807	3.67094	3.28662	3.87854	3.36027	-0.490896	-0.152193	-0.313941	-0.387773	-0.518271	0	0	0	0	8	2.19722	8	2.19722	0	0	0	0	0	0	0	0	0	0	0
CHRAC1	29.744	27.1836	22.873	24.6868	26.3257	27.2394	33.3595	30.5852		13.076	26.0112	18.2585	FALSE	3.4257	3.33874	3.17275	3.24598	3.30783	3.34072	3.53688	3.45269	0	2.64447	3.29625	2.95795	-0.0869532	0.0732254	0.0328879	-0.0841891	-0.3383	0	0	0	0	0	0	0	0	0	0	0	0	0	0	0	0	0	0	0
CHRNB1	13.6759	23.3211	14.9473	24.5354	26.0956	37.7087	35.8537	57.8432		19.1858	9.63379	17.5823	FALSE	2.68621	3.19134	2.76929	3.24007	3.29937	3.65607	3.60696	4.07488	0	3.00498	2.36404	2.92221	0.505136	0.470775	0.356694	0.467921	0.558171	0	0	0	0	0	0	0	0	0	0	0	0	0	0	0	0	0	0	0
CHST11	19.3629	15.0858			19.3301	22.8337	26.9682	42.8705		22.4976	83.9622	55.2738	FALSE	3.01372	2.77794	0	0	3.0121	3.1711	3.33107	3.78124	0	3.1569	4.44221	4.03023	-0.235778		0.158998	0.450174	-0.411977	0	0	0	0	0	0	0	0	0	0	0	0	0	0	0	0	0	0	0
CHST12	50.9575	249.062	52.3199	191.77	245.676	611.914	450.353	828.233	194.159	87.421	20.4286	78.0168	FALSE	3.95043	5.52171	3.97631	5.2615	5.50808	6.41823	6.11225	6.7205	5.27382	4.48211	3.06473	4.36966	1.57128	1.28519	0.910149	0.60825	1.30494	0	0	0	0	3	1.38629	0	0	0	0	0	0	0	0	0	0	0	0	0
CHTF8	34.3929	36.9494	31.2888	32.4142	34.2419	33.2557	36.1654	36.216	37.4741	33.6323	42.7098	31.5342	FALSE	3.56651	3.63625	3.47472	3.50898	3.56223	3.53385	3.61538	3.61674	3.64999	3.54479	3.77757	3.48229	0.0697407	0.0342581	-0.0283815	0.00135891	-0.295281	0	0	0	0	0	0	0	0	0	0	0	0	0	0	0	0	0	0	0
CHTOP	57.3215	63.2585	45.0955	53.8248	57.484	69.0222	69.6808	93.2914	41.0043	35.8021	63.583	54.0281	FALSE	4.06597	4.16291	3.83071	4.00414	4.06875	4.24881	4.25817	4.54639	3.73777	3.60555	4.16795	4.00784	0.0969421	0.173427	0.180059	0.288215	-0.160108	0	0	0	0	0	0	0	0	0	0	0	0	0	0	0	0	0	0	0
CHURC1	198.459	236.855	261.084	291.318	252.718	278.884	259.861	289.856	190.629	139.668	202.137	188.28	TRUE	5.29561	5.47166	5.56866	5.67784	5.53622	5.63437	5.56399	5.67283	5.25556	4.9464	5.31388	5.24323	0.176052	0.109177	0.0981513	0.108839	-0.0706534	0	0	0	0	23	3.17805	0	0	0	0	0	0	0	0	0	0	0	0	0
CIAO1	30.9627	26.8193	20.4396	21.3038	31.9867	30.5555	40.3744	38.3915		10.221	23.2693	14.9485	FALSE	3.46457	3.32573	3.06524	3.10476	3.4961	3.45175	3.72266	3.67355	0	2.41779	3.18921	2.76936	-0.13884	0.0395185	-0.0443575	-0.0491111	-0.419849	0	0	0	0	0	0	0	0	0	0	0	0	0	0	0	0	0	0	0
CIAPIN1	24.4181	22.0822	17.9469	19.1227	24.8069	24.2549	32.2683	35.7041		8.50799	20.231	10.7843	FALSE	3.23546	3.13906	2.94164	3.00185	3.25064	3.22902	3.50461	3.60289	0	2.25213	3.05546	2.46676	-0.0964004	0.0602046	-0.0216243	0.0982832	-0.588696	0	0	0	0	0	0	0	0	0	0	0	0	0	0	0	0	0	0	0
CIB1	252.44	195.351	216.867	197.823	288.386	246.244	255.496	199.124	170.534	109.119	172.297	105.173	FALSE	5.53513	5.2799	5.38389	5.29242	5.66776	5.51037	5.54711	5.29894	5.14478	4.70156	5.155	4.66507	-0.255227	-0.0914688	-0.157388	-0.248178	-0.489933	0	0	0	0	24	3.21888	2	1.09861	1	0.693147	0	0	0	0	0	0	0	0	0
CIITA	24.4632	19.6772								6.62367	17.4149	24.4514	FALSE	3.23723	3.02903	0	0	0	0	0	0	0	2.03126	2.91316	3.23677	-0.208204				0.323611	0	0	0	0	0	0	0	0	0	0	0	0	0	0	0	0	0	0	0
CINP	31.8202	33.0139	19.7551	19.5144	25.3132	23.0232	31.9565	28.2817		17.3586	32.2608	24.8074	FALSE	3.49104	3.52677	3.03279	3.02113	3.27007	3.17902	3.49519	3.37696	0	2.9101	3.50438	3.25066	0.0357251	-0.0116684	-0.0910516	-0.118225	-0.253721	0	0	0	0	0	0	0	0	0	0	0	0	0	0	0	0	0	0	0
CIR1	93.4747	93.7581	88.4757	85.598	120.629	105.12	147	117.734	68.1594	121.282	82.9	150.268	FALSE	4.54833	4.55133	4.49397	4.46128	4.80097	4.66457	4.99721	4.77689	4.23641	4.80633	4.42963	5.01905	0.00299482	-0.0326906	-0.136402	-0.220328	0.589426	0	0	0	0	0	0	0	0	0	0	0	0	0	0	0	0	0	0	0
CIRBP	395.383	366.542	342.031	314.393	363.774	317.824	468.124	391.337	196.875	116.942	233.607	179.773	FALSE	5.98238	5.90684	5.83782	5.75382	5.89928	5.76464	6.15087	5.97212	5.28763	4.77019	5.45791	5.19724	-0.0755438	-0.0840004	-0.134638	-0.178746	-0.260668	0	0	0	0	0	0	0	0	0	0	0	0	0	0	0	0	0	0	0
CISD1	44.5934	50.2132	38.0485	46.5603	38.5221	43.6777	41.6214	41.5908	28.2414	24.8959	23.0223	26.4802	FALSE	3.81976	3.936	3.6648	3.862	3.67686	3.79947	3.75236	3.75164	3.37558	3.25408	3.17898	3.31346	0.116234	0.197194	0.122615	-0.000719261	0.134482	0	0	8	2.19722	41	3.73767	41	3.73767	0	0	9	2.30259	0	0	0	0	0	0	2
CISD2	70.3656	64.3881	61.2933	55.7299	78.1027	77.7861	88.3871	89.4522	42.9051	100.611	181.486	126.137	FALSE	4.26782	4.18034	4.13185	4.0383	4.37075	4.36674	4.49298	4.50482	3.78203	4.62115	5.20667	4.84526	-0.0874755	-0.0935527	-0.00401046	0.0118452	-0.361409	0	0	0	0	33	3.52636	11	2.48491	0	0	0	0	0	0	0	0	0	0	0
CISD3	18.0992	27.876	30.2326	45.7858	51.5469	96.7826	69.2132	126.436		38.6	84.8762	46.8742	FALSE	2.94964	3.36301	3.44146	3.84558	3.96171	4.58275	4.25154	4.84761	0	3.67883	4.45291	3.86858	0.413366	0.404116	0.621041	0.596078	-0.58433	0	0	0	0	0	0	0	0	0	0	0	0	0	0	0	0	0	0	0
CITED2	25.1402	28.3861	71.1794	49.053	142.49	71.5803	94.1549	52.7243	35.0302	98.0989	52.3436	95.955	FALSE	3.26348	3.38052	4.27915	3.91308	4.96627	4.28469	4.55551	3.98387	3.58436	4.59612	3.97675	4.57425	0.117048	-0.366071	-0.681574	-0.57164	0.597493	0	0	0	0	0	0	0	0	0	0	0	0	0	0	0	0	0	0	0
CIZ1	21.8454	16.9078	17.2625	14.066	22.1375	16.4384	24.7858	19.4517			11.857	7.08273	FALSE	3.12875	2.88524	2.90485	2.71244	3.14146	2.85867	3.24982	3.01807	0	0	2.55389	2.08973	-0.243513	-0.192409	-0.282784	-0.231758	-0.464156	0	0	0	0	0	0	0	0	0	0	0	0	0	0	0	0	0	0	0
CKAP2	22.2065	18.4747	15.919	12.054	57.1158	33.4926	61.8866	31.0971			9.95492		FALSE	3.14443	2.96911	2.82844	2.5691	4.06244	3.54074	4.14133	3.46877	0	0	2.39379	0	-0.175315	-0.259341	-0.521694	-0.672566	-2.39379	0	0	0	0	1	0.693147	0	0	0	0	0	0	0	0	0	0	0	0	0
CKAP5	13.1343	11.9156			17.9954	15.2067					18.1313	8.11489	FALSE	2.6486	2.55844	0	0	2.9442	2.78542	0	0	0	0	2.95132	2.20991	-0.0901673		-0.158773		-0.741416	0	0	0	0	0	0	0	0	0	0	0	0	0	0	0	0	0	0	0
CKLF	80.4307	61.2179	191.527	109.136	288.432	195.081	368.669	235.98	64.9008	92.6743	173.828	77.127	FALSE	4.39975	4.13064	5.26024	4.70172	5.66792	5.27853	5.91261	5.46797	4.18815	4.53982	5.1638	4.35834	-0.26911	-0.558517	-0.389393	-0.444634	-0.805467	0	0	0	0	0	0	0	0	0	0	0	0	0	0	0	0	0	0	0
CKS1B	54.1169	65.6634	26.1853	32.3429	24.899	31.645	26.9682	45.9418	32.5862	21.6411	20.3298	19.1483	FALSE	4.00946	4.19966	3.30268	3.50685	3.2542	3.48569	3.33107	3.84891	3.51411	3.11977	3.0601	3.00312	0.1902	0.20417	0.231489	0.517841	-0.0569841	0	0	0	0	0	0	0	0	0	0	0	0	0	0	0	0	0	0	0
CKS2	61.5191	60.5255	15.0741	17.9475	21.171	18.0017	34.9184	38.6474		13.3044	26.2088	25.6616	FALSE	4.13547	4.11945	2.77721	2.94167	3.09879	2.94453	3.58125	3.68003	0	2.66057	3.30354	3.28322	-0.0160199	0.164466	-0.154261	0.0987779	-0.0203195	0	0	0	0	1	0.693147	0	0	0	0	0	0	0	0	0	0	0	0	0
CLASP2	11.1032	9.25556								5.88136	23.1211	11.9588	FALSE	2.49347	2.32782	0	0	0	0	0	0	0	1.92882	3.18309	2.56177	-0.165652				-0.621313	0	0	0	0	0	0	0	0	0	0	0	0	0	0	0	0	0	0	0
CLASRP	15.3911	15.0494								9.1932	9.26326	8.0793	FALSE	2.79674	2.77567	0	0	0	0	0	0	0	2.32172	2.32857	2.206	-0.0210649				-0.122574	0	0	0	0	0	0	0	0	0	0	0	0	0	0	0	0	0	0	0
CLCN3	19.1373	17.8916	20.5663	14.52	40.5011	28.1868	48.7922	29.1775		9.65	23.3434	13.774	FALSE	3.00257	2.93872	3.07113	2.74213	3.72572	3.37372	3.90786	3.4071	0	2.36556	3.19226	2.69287	-0.0638522	-0.329	-0.352003	-0.50076	-0.499395	0	0	0	0	0	0	0	0	0	0	0	0	0	0	0	0	0	0	0
CLCN7	11.8254	9.51063									35.398	18.4365	FALSE	2.55143	2.35239	0	0	0	0	0	0	0	0	3.59451	2.96715	-0.199039				-0.627363	0	0	0	0	0	0	0	0	0	0	0	0	0	0	0	0	0	0	0
CLDND1	73.2091	153.555	194.881	254.568	394.84	485.24	375.372	491.283	180.31	135.5	77.2926	135.319	FALSE	4.30689	5.04055	5.27751	5.54349	5.98101	6.1867	5.93058	6.19905	5.20021	4.91632	4.36045	4.915	0.733662	0.26598	0.205691	0.268475	0.554547	0	0	0	0	0	0	0	0	0	0	0	0	0	0	0	0	0	0	0
CLEC2B	90.6312	239.916	197.56	383.183	596.333	779.046	1252.23	1774.84	222.129	190.887	130.773	228.391	FALSE	4.51777	5.48445	5.29109	5.95112	6.39247	6.65935	7.13348	7.48203	5.40775	5.25691	4.88108	5.43543	0.966675	0.660029	0.266878	0.34855	0.554353	0	0	0	0	0	0	0	0	0	0	0	0	0	0	0	0	0	0	0
CLEC2D	446.702	919.325	566.579	688.042	797.412	954.609	400.314	431.009	667.202	188.946	68.474	137.668	FALSE	6.10413	6.82473	6.34138	6.5353	6.68262	6.86235	5.99474	6.06845	6.50459	5.24674	4.24095	4.93209	0.720599	0.193922	0.179724	0.0737012	0.691133	0	0	0	0	28	3.3673	22	3.13549	7	2.07944	1	0.693147	0	0	0	0	0	0	3
CLECL1	103.134	106.876								13.5328	16.3033	17.9738	FALSE	4.64567	4.68098	0	0	0	0	0	0	0	2.67641	2.8509	2.94306	0.0353093				0.092158	0	0	0	0	0	0	0	0	0	0	0	0	0	0	0	0	0	0	0
CLIC1	453.788	511.351	156.309	163.353	362.715	376.566	616.216	691.175	209.638	370.697	826.9	929.582	FALSE	6.11983	6.23901	5.05821	5.10202	5.89637	5.93375	6.42522	6.53984	5.35014	5.91808	6.71889	6.83581	0.119179	0.0438031	0.0373753	0.114621	0.116917	0	0	0	0	0	0	0	0	0	0	0	0	0	0	0	0	0	0	0
CLIC3	19.4081	29.2242	29.244	17.1285	189.343	193.092	1021.36	1040.28	43.1767	19.5855	8.5963	14.5214	FALSE	3.01593	3.40864	3.4093	2.89748	5.24883	5.26833	6.92987	6.94821	3.7882	3.02459	2.26138	2.74222	0.392714	-0.511814	0.0195034	0.0183367	0.48084	0	0	0	0	0	0	0	0	0	0	0	0	0	0	0	0	0	0	0
CLIC4	44.0067	30.0623								24.6675	39.5232	79.5473	FALSE	3.80681	3.436	0	0	0	0	0	0	0	3.24522	3.70188	4.38884	-0.370815				0.686969	0	0	0	0	0	0	0	0	0	0	0	0	0	0	0	0	0	0	0
CLINT1	38.771	38.9535	32.0324	30.0817	42.0199	38.2772	63.4454	60.0187		15.5885	42.5616	20.5008	FALSE	3.68314	3.68772	3.49749	3.43662	3.76166	3.67064	4.16582	4.11118	0	2.80871	3.77418	3.06809	0.00457805	-0.06087	-0.0910185	-0.054638	-0.706087	0	0	0	0	0	0	135	4.91265	0	0	0	0	0	0	0	0	0	0	0
CLIP1	33.9867	41.7593	26.9964	39.5184	44.2751	50.4047	50.1951	43.3824		25.0101	50.9356	40.6456	FALSE	3.55497	3.75559	3.33208	3.70176	3.81276	3.93973	3.93564	3.79284	0	3.25848	3.95	3.7292	0.200619	0.369678	0.126972	-0.142802	-0.220808	0	0	0	0	0	0	0	0	0	0	0	0	0	0	0	0	0	0	0
CLK1	77.3164	68.2142	104.674	86.1944	131.951	107.252	169.603	117.99	73.3189	59.7843	57.7533	61.2888	FALSE	4.36076	4.23721	4.66035	4.46814	4.88998	4.68446	5.13934	4.77904	4.30837	4.10733	4.07335	4.13178	-0.123551	-0.192214	-0.205517	-0.360303	0.0584332	0	0	0	0	0	0	0	0	0	0	0	0	0	0	0	0	0	0	0
CLK3	35.5213	33.269	39.5694	36.2957	50.5344	48.3676	62.1983	55.9236		12.9618	19.564	14.8773	FALSE	3.5979	3.53424	3.70302	3.61888	3.94225	3.89929	4.14628	4.04171	0	2.63633	3.02354	2.76489	-0.0636545	-0.0841378	-0.0429539	-0.104567	-0.258652	0	0	0	0	0	0	0	0	0	0	0	0	0	0	0	0	0	0	0
CLK4	49.2875	39.5001	55.8265	44.0676	69.4042	55.0472	90.4136	53.7481	29.3276	15.5314	22.0095	15.9806	FALSE	3.91776	3.7013	4.04	3.80816	4.25425	4.02619	4.51539	4.00274	3.41206	2.80526	3.13591	2.83207	-0.216452	-0.231839	-0.228059	-0.512652	-0.303834	0	0	0	0	10	2.3979	0	0	0	0	0	0	0	0	0	0	0	0	0
CLN5	35.2053	23.6126	41.91	29.6188						32.7187	35.3239	31.3562	FALSE	3.58921	3.20326	3.7591	3.42161	0	0	0	0	0	3.51805	3.59248	3.47681	-0.385948	-0.337491			-0.11567	0	0	0	0	0	0	0	0	0	0	0	0	0	0	0	0	0	0	0
CLN8	30.8272	17.6001	19.6369	15.5438	18.7318	14.2118	27.9035			7.65148	47.749	22.6363	FALSE	3.46032	2.92317	3.02708	2.80601	2.98223	2.72207	3.36396	0	0	2.15773	3.88668	3.16278	-0.537154	-0.221065	-0.260156	-3.36396	-0.723903	0	0	0	0	1	0.693147	2	1.09861	0	0	0	0	0	0	0	0	0	0	0
CLNS1A	132.607	116.35	118.624	116.009	98.9976	89.582	104.287	79.2145	78.75	38.3716	53.2329	37.3356	FALSE	4.8949	4.76516	4.78435	4.76225	4.60515	4.50626	4.65669	4.3847	4.3789	3.67305	3.99329	3.64638	-0.129737	-0.0221008	-0.0988915	-0.27199	-0.346908	0	0	0	0	1	0.693147	4	1.60944	0	0	0	0	0	0	0	0	0	0	0
CLOCK	17.2416	14.6486	14.9304	12.3478	19.4682	17.3858	23.3828	21.7552		10.3923	19.3911	8.96909	TRUE	2.9037	2.75038	2.76823	2.59135	3.01887	2.91158	3.19388	3.12479	0	2.43294	3.0151	2.29949	-0.153325	-0.176877	-0.107291	-0.0690862	-0.715609	0	0	0	0	39	3.68888	1	0.693147	0	0	0	0	0	0	0	0	0	0	0
CLP1	12.9989	12.28				13.975				6.90917	10.1278		FALSE	2.63898	2.58626	0	0	0	2.70638	0	0	0	2.06802	2.40945	0	-0.0527186		2.70638		-2.40945	0	0	0	0	0	0	0	0	0	0	0	0	0	0	0	0	0	0	0
CLPP	51.0026	38.7349	48.6443	32.7258	52.0071	39.4615	55.0276	39.2873		14.732	36.9542	16.8704	FALSE	3.95129	3.68223	3.90488	3.51826	3.97043	3.70035	4.02584	3.69604	0	2.75569	3.63638	2.88315	-0.269065	-0.386622	-0.270074	-0.329808	-0.753234	0	0	0	0	30	3.43399	15	2.77259	0	0	0	0	0	0	0	0	0	0	0
CLPTM1	30.6016	25.6532	20.4142	18.3659	30.1917	27.4762	41.4656	33.4006		16.3308	33.323	17.2975	FALSE	3.45321	3.28291	3.06405	2.96352	3.44015	3.34907	3.74869	3.53807	0	2.85248	3.53582	2.90677	-0.170298	-0.100539	-0.0910841	-0.210619	-0.629051	0	0	0	0	2	1.09861	0	0	0	0	0	0	0	0	0	0	0	0	0
CLPTM1L	10.7873	11.6605								9.76421	29.1484	14.7705	FALSE	2.46702	2.53849	0	0	0	0	0	0	0	2.37623	3.40613	2.75814	0.0714695				-0.647989	0	0	0	0	0	0	0	0	0	0	0	0	0	0	0	0	0	0	0
CLPX	28.5254	20.3331	23.6758	20.6183	28.765	22.36	38.6596	23.6748		10.1068	21.5155	9.04027	FALSE	3.38525	3.06026	3.20582	3.07354	3.39333	3.15102	3.68033	3.20578	0	2.40756	3.1142	2.3066	-0.324991	-0.132282	-0.24231	-0.474553	-0.807598	0	0	0	0	0	0	0	0	0	0	0	0	0	0	0	0	0	0	0
CLSTN1	18.2346	15.8146	19.4848	19.2829	34.1038	30.9818	33.6713	27.8978		8.50799	11.1159	7.93693	FALSE	2.95671	2.82225	3.01968	3.00978	3.55831	3.46517	3.54591	3.36377	0	2.25213	2.49452	2.19019	-0.13446	-0.00990254	-0.0931417	-0.182145	-0.304327	0	0	0	0	0	0	0	0	0	0	0	0	0	0	0	0	0	0	0
CLTA	127.597	108.37	87.1829	79.9537	108.387	98.867	141.076	120.165	61.0991	174.385	346.841	268.218	FALSE	4.85668	4.69474	4.47941	4.39388	4.69489	4.60384	4.95637	4.79716	4.12873	5.16699	5.85175	5.59552	-0.161944	-0.085535	-0.0910482	-0.159208	-0.256223	0	0	0	0	0	0	0	0	0	0	0	0	0	0	0	0	0	0	0
CLTB	49.1069	39.7187	51.7538	40.5867	95.822	71.5803	106.002	81.134	30.6853	38.4858	116.791	46.4827	FALSE	3.91416	3.70669	3.96563	3.72778	4.57287	4.28469	4.67285	4.40835	3.45585	3.67594	4.76891	3.86036	-0.207471	-0.237855	-0.288181	-0.264497	-0.908549	0	0	0	0	0	0	0	0	0	0	0	0	0	0	0	0	0	0	0
CLTC	32.4972	26.5642	24.5545	21.0456	39.0284	33.0188	42.7126	44.4062		43.2252	197.591	104.888	FALSE	3.51146	3.31652	3.24081	3.09311	3.68959	3.52691	3.77764	3.81565	0	3.78929	5.29125	4.66239	-0.194946	-0.1477	-0.162674	0.0380108	-0.628863	0	0	0	0	0	0	0	0	0	0	0	0	0	0	0	0	0	0	0
CLUAP1	20.2656	20.7703	50.3342	59.6738	49.4298	36.9508	65.316	29.0496		11.8769		8.8979	FALSE	3.05709	3.08055	3.93836	4.10551	3.92058	3.63629	4.19443	3.40285	0	2.55544	0	2.29232	0.023456	0.167154	-0.284292	-0.791583	2.29232	0	0	0	0	0	0	0	0	0	0	0	0	0	0	0	0	0	0	0
CLUHP3	13.4954	36.1841	12.6828	32.0759	17.5812	29.3238		26.8741		9.65		6.47767	FALSE	2.67383	3.61588	2.61614	3.4988	2.92215	3.41193	0	3.3277	0	2.36556	0	2.01192	0.942052	0.882662	0.489783	3.3277	2.01192	0	0	2	1.09861	1	0.693147	42	3.7612	0	0	0	0	0	0	0	0	0	0	0
CMAS	42.8783	40.9941	40.1187	36.3847	48.8315	44.7199	50.1951	44.9181		32.8329	92.1385	35.734	FALSE	3.78142	3.73753	3.71646	3.62126	3.90865	3.82253	3.93564	3.82686	0	3.52143	4.53409	3.6037	-0.0438909	-0.0952007	-0.0861126	-0.108786	-0.930386	0	0	0	0	2	1.09861	0	0	0	0	0	0	0	0	0	0	0	0	0
CMC1	47.9334	76.5223	29.0666	33.6872	617.044	452.126	847.861	503.441	73.0474	35.745	43.6979	31.3562	FALSE	3.89046	4.35057	3.40341	3.54637	6.42656	6.11617	6.7439	6.22345	4.3047	3.604	3.79993	3.47681	0.460105	0.142957	-0.310389	-0.520446	-0.32312	0	0	0	0	0	0	0	0	0	0	0	0	0	0	0	0	0	0	0
CMC2	35.8824	50.2497	41.7832	58.65	71.4753	89.2977	75.7604	97.3864	42.6336	84.3947	50.9356	109.8	FALSE	3.60773	3.93671	3.75615	4.08849	4.28325	4.50311	4.34069	4.5889	3.77583	4.44728	3.95	4.70773	0.328975	0.332347	0.219867	0.248215	0.757724	0	0	0	0	0	0	0	0	0	0	0	0	0	0	0	0	0	0	0
CMIP	13.6759	11.5877			26.6019	24.1601	31.333	22.1391		9.76421	43.3273	26.7293	FALSE	2.68621	2.53272	0	0	3.31788	3.22526	3.47609	3.14152	0	2.37623	3.7916	3.32249	-0.153491		-0.0926232	-0.334564	-0.469112	0	0	0	0	0	0	0	0	0	0	0	0	0	0	0	0	0	0	0
CMPK1	307.686	278.942	404.06	377.272	358.021	301.812	269.058	239.435	222.401	112.545	124.844	95.172	FALSE	5.73232	5.63458	6.00403	5.93561	5.88338	5.71311	5.59864	5.48245	5.40897	4.7322	4.83504	4.56614	-0.0977408	-0.0684205	-0.170268	-0.116189	-0.268905	0	0	0	0	11	2.48491	8	2.19722	0	0	0	0	0	0	0	0	0	0	0
CMSS1	69.0115	64.4245	31.3395	33.3756	22.5057	22.7863		20.9874		10.9062	14.2778	9.50296	FALSE	4.24866	4.1809	3.47629	3.53735	3.15724	3.16911	0	3.09047	0	2.47706	2.7264	2.35166	-0.0677627	0.0610575	0.0118659	3.09047	-0.374742	0	0	0	0	0	0	17	2.89037	0	0	0	0	0	0	0	0	0	0	0
CMTM6	175.35	161.025	79.9585	94.002	82.1989	84.2288	118.005	95.2109	100.203	137.327	319.15	262.595	FALSE	5.17247	5.08775	4.39394	4.5539	4.42123	4.44534	4.77917	4.56654	4.61712	4.92962	5.76879	5.57441	-0.0847194	0.159961	0.024106	-0.212626	-0.194376	0	0	0	0	0	0	0	0	0	0	0	0	0	0	0	0	0	0	0
CMTM7	48.9715	38.3705	63.1692	72.2174	41.3296	48.6045		17.0202	33.6724	30.2633	64.1018	39.827	FALSE	3.91145	3.67302	4.16152	4.29343	3.74549	3.90408	0	2.8915	3.54594	3.44245	4.17595	3.70934	-0.238437	0.131911	0.158596	2.8915	-0.466607	0	0	0	0	0	0	0	0	0	0	0	0	0	0	0	0	0	0	0
CMTR2	44.7288	39.5365	29.075	26.8857	45.7018	42.2092	77.1633	53.4922		15.1317	27.7404	19.1839	FALSE	3.82273	3.7022	3.4037	3.32811	3.84378	3.76605	4.3588	3.99806	0	2.78078	3.3583	3.00488	-0.120526	-0.0755825	-0.0777309	-0.360744	-0.353419	0	0	0	0	13	2.63906	0	0	0	0	0	0	0	0	0	0	0	0	0
CNBP	270.314	238.859	275.153	250.055	299.34	252.829	269.526	208.978	200.677	133.958	162.193	131.155	FALSE	5.60328	5.48005	5.62095	5.52567	5.70492	5.53666	5.60037	5.347	5.30667	4.90496	5.09494	4.88398	-0.123225	-0.0952827	-0.168256	-0.253367	-0.21096	0	0	0	0	0	0	0	0	0	0	0	0	0	0	0	0	0	0	0
CNDP2	49.3326	92.0819	32.3873	63.8312	40.8233	66.6062	42.8685	101.226	48.6077	50.4198	69.9561	136.494	FALSE	3.91865	4.53348	3.50818	4.17179	3.73345	4.2137	3.7812	4.62718	3.90415	3.94002	4.26206	4.92358	0.614826	0.663612	0.480246	0.845985	0.661517	0	0	0	0	0	0	0	0	0	0	0	0	0	0	0	0	0	0	0
CNEP1R1	12.5024	13.6647		13.4517	17.4431	19.3281		25.7223		10.9633	22.1824	16.0874	FALSE	2.60287	2.68544	0	2.67082	2.91469	3.012	0	3.2855	0	2.48185	3.14339	2.83834	0.082575	2.67082	0.097314	3.2855	-0.305052	0	0	0	0	0	0	0	0	0	0	0	0	0	0	0	0	0	0	0
CNIH1	101.148	84.1746	112.084	99.2189	84.4541	66.1798	79.3457	57.7152	77.9353	67.0932	77.6138	53.9925	FALSE	4.62642	4.4447	4.72813	4.60736	4.44798	4.20737	4.38634	4.0727	4.36863	4.22088	4.36455	4.0072	-0.181717	-0.120773	-0.240606	-0.31364	-0.35735	0	0	0	0	0	0	0	0	0	0	0	0	0	0	0	0	0	0	0
CNIH4	45.8121	47.4438	70.8667	61.9973	58.5886	57.0369	58.7689	61.8103	32.5862	61.8971	95.8439	88.979	FALSE	3.84614	3.88041	4.27481	4.14309	4.08746	4.06108	4.09048	4.14012	3.51411	4.1415	4.5731	4.49958	0.0342638	-0.131721	-0.0263855	0.0496348	-0.0735231	0	0	0	0	0	0	0	0	0	0	0	0	0	0	0	0	0	0	0
CNN2	42.111	22.4465	52.3199	22.0783	48.1871	26.3866	35.6978			12.4479	47.9713	15.0197	FALSE	3.76378	3.15472	3.97631	3.13889	3.89563	3.31006	3.60272	0	0	2.59883	3.89124	2.77382	-0.609055	-0.837416	-0.585576	-3.60272	-1.11742	0	0	0	0	0	0	0	0	0	0	0	0	0	0	0	0	0	0	0
CNN3	36.108	20.0416											FALSE	3.61383	3.0465	0	0	0	0	0	0	0	0	0	0	-0.567334					0	0	0	0	0	0	0	0	0	0	0	0	0	0	0	0	0	0	0
CNOT1	24.1021	23.9041	19.8734	18.4906	26.6939	24.7286	34.1389	26.8741		17.3015	41.2277	27.192	FALSE	3.22295	3.21503	3.03848	2.96993	3.32121	3.2476	3.55931	3.3277	0	2.90698	3.74308	3.33904	-0.00791926	-0.0685462	-0.0736098	-0.231614	-0.404038	0	0	0	0	0	0	0	0	0	0	0	0	0	0	0	0	0	0	0
CNOT10	16.2035	12.3165									8.69511		FALSE	2.84511	2.589	0	0	0	0	0	0	0	0	2.27162	0	-0.256112				-2.27162	0	0	0	0	0	0	0	0	0	0	0	0	0	0	0	0	0	0	0
CNOT11	28.4351	29.2971	25.4586	25.4524	33.3674	29.6554	31.1771	33.2726		13.4186	29.3707	22.2092	FALSE	3.38219	3.41105	3.27558	3.27535	3.53711	3.42281	3.47126	3.53435	0	2.66852	3.41348	3.14455	0.0288652	-0.000236214	-0.114301	0.063092	-0.268931	0	0	0	0	0	0	0	0	0	0	0	0	0	0	0	0	0	0	0
CNOT2	38.771	41.8686	39.6201	38.3789	54.9066	52.0627	77.631	65.6495	30.9569	19.5284	36.7072	25.9107	FALSE	3.68314	3.75814	3.70426	3.67323	4.02368	3.97147	4.36477	4.19945	3.46439	3.02181	3.62985	3.29252	0.0750022	-0.0310347	-0.0522088	-0.165319	-0.337327	0	0	0	0	0	0	0	0	0	0	0	0	0	0	0	0	0	0	0
CNOT3	14.037	12.9359			18.3636						13.1662	6.08617	TRUE	2.71051	2.63447	0	0	2.96339	0	0	0	0	0	2.65086	1.95814	-0.0760446		-2.96339		-0.692713	0	0	0	0	0	0	0	0	0	0	0	0	0	0	0	0	0	0	0
CNOT4	60.1199	63.7322	56.3757	54.1453	73.8685	72.1961	90.7254	83.9494	41.2758	26.5518	36.4355	35.0577	FALSE	4.11284	4.17026	4.04962	4.00997	4.31573	4.29314	4.5188	4.44206	3.74422	3.31607	3.62262	3.58512	0.0574207	-0.0396495	-0.0225909	-0.0767432	-0.0374974	0	0	0	0	1	0.693147	0	0	0	0	0	0	0	0	0	0	0	0	0
CNOT6L	48.3397	46.0227	74.8634	60.5729	124.403	99.9092	171.006	104.681	42.362	29.6352	38.2387	30.2529	FALSE	3.89873	3.85063	4.32893	4.12022	4.83153	4.61422	5.14753	4.66042	3.76958	3.42215	3.66966	3.44211	-0.0480973	-0.208712	-0.21731	-0.487108	-0.227553	3	1.38629	1	0.693147	17	2.89037	12	2.56495	5	1.79176	6	1.94591	0	0	0	0	0	0	0
CNOT7	149.262	132.857	149.406	132.728	154.595	129.28	156.353	118.118	109.435	56.0157	91.768	57.4449	FALSE	5.01238	4.89677	5.01334	4.89581	5.04725	4.86969	5.05849	4.78011	4.70443	4.04333	4.5301	4.06808	-0.115604	-0.117528	-0.177565	-0.27838	-0.462018	0	0	0	0	0	0	0	0	0	0	0	0	0	0	0	0	0	0	0
CNOT8	31.0981	31.2284	40.1356	36.2779	42.3881	34.44	45.5186	40.823		19.5855	35.1016	22.921	FALSE	3.4688	3.47285	3.71687	3.6184	3.77019	3.56784	3.83985	3.73345	0	3.02459	3.58634	3.17476	0.00405247	-0.0984733	-0.202344	-0.106406	-0.41158	0	0	0	0	0	0	0	0	0	0	0	0	0	0	0	0	0	0	0
CNOT9	42.7429	37.1315	38.1668	34.1947	52.2372	46.5675	58.9247	57.7152		22.9544	43.9449	24.7718	FALSE	3.77833	3.64104	3.66783	3.56089	3.97476	3.86215	4.09309	4.0727	0	3.17615	3.80544	3.24928	-0.137287	-0.106935	-0.112609	-0.0203903	-0.556158	0	0	0	0	15	2.77259	8	2.19722	0	0	0	0	0	0	0	0	0	0	0
CNP	22.7481	72.1132	15.429	84.5297	20.3426	96.5931	29.4624	124.644	46.4353	44.5385	19.564	93.8551	FALSE	3.1675	4.29201	2.79905	4.44886	3.06071	4.58081	3.41649	4.83346	3.85937	3.81856	3.02354	4.55235	1.12451	1.64982	1.5201	1.41696	1.52881	0	0	0	0	0	0	0	0	0	0	0	0	0	0	0	0	0	0	0
CNPPD1	53.2594	35.4918	26.5993	19.9417	36.1749	26.6235	38.9714	29.1775		8.67929	19.4652	17.8314	FALSE	3.99378	3.59709	3.31779	3.04174	3.61563	3.31867	3.68816	3.4071	0	2.26999	3.01873	2.93553	-0.396689	-0.276049	-0.296966	-0.281066	-0.0831999	0	0	0	0	0	0	0	0	0	0	0	0	0	0	0	0	0	0	0
CNPY2	127.01	115.111	109.05	113.659	144.884	130.228	163.68	144.224	87.4396	73.4885	100.611	65.7021	FALSE	4.85211	4.75455	4.70094	4.74196	4.98281	4.87693	5.104	4.97828	4.48232	4.31064	4.62116	4.20024	-0.0975584	0.0410218	-0.105874	-0.125725	-0.420918	0	0	0	0	0	0	0	0	0	0	0	0	0	0	0	0	0	0	0
CNPY3	97.582	60.8899	55.2519	40.9695	57.438	44.1041	68.5896	44.4062		24.4962	95.0534	31.285	FALSE	4.59089	4.12536	4.02984	3.73694	4.06797	3.80897	4.24262	3.81565	0	3.23853	4.5649	3.4746	-0.465532	-0.292896	-0.258993	-0.426968	-1.0903	0	0	0	0	0	0	0	0	0	0	0	0	0	0	0	0	0	0	0
CNR2	19.6338												FALSE	3.02693	0	0	0	0	0	0	0	0	0	0	0	-3.02693					0	0	0	0	0	0	0	0	0	0	0	0	0	0	0	0	0	0	0
CNST	12.1413	11.8427	20.4396	16.6478						6.05267	7.97875		FALSE	2.57576	2.55278	3.06524	2.87061	0	0	0	0	0	1.95341	2.19486	0	-0.0229836	-0.194629			-2.19486	0	0	0	0	0	0	0	0	0	0	0	0	0	0	0	0	0	0	0
CNTRL	52.3567	55.3876	44.1407	33.9276	41.8818	42.7776	35.2301	41.3349		16.2737	21.2684	28.5445	FALSE	3.977	4.03225	3.80978	3.55328	3.75845	3.77912	3.58989	3.74561	0	2.84918	3.10317	3.3859	0.0552501	-0.256506	0.0206746	0.155719	0.282726	0	0	0	0	0	0	0	0	0	0	0	0	0	0	0	0	0	0	0
COA1	42.2464	37.5324	39.7469	27.6958	38.9363	30.5081	59.2365	35.8321		11.0204	15.3894	12.5638	FALSE	3.76691	3.6515	3.70738	3.35675	3.68729	3.45024	4.09828	3.60637	0	2.48661	2.79663	2.60741	-0.115415	-0.350628	-0.237042	-0.49191	-0.189225	0	0	0	0	0	0	0	0	0	0	0	0	0	0	0	0	0	0	0
COA3	75.1499	70.8014	43.6844	46.2309	62.8688	61.0635	93.6872	89.3242	35.8448	34.4317	103.18	51.8926	FALSE	4.3327	4.2739	3.79962	3.85505	4.15683	4.12816	4.55058	4.50341	3.60671	3.56761	4.64612	3.96826	-0.0587999	0.0554243	-0.0286722	-0.0471732	-0.677861	0	0	0	0	0	0	0	0	0	0	0	0	0	0	0	0	0	0	0
COA4	43.2845	43.8728	30.3678	38.3789	28.1207	36.3823	33.5154	40.695		16.5592	37.1765	19.433	FALSE	3.79064	3.80383	3.44578	3.67323	3.37145	3.6212	3.54141	3.73038	0	2.86558	3.64222	3.01715	0.0131966	0.227446	0.249749	0.188976	-0.625069	0	0	0	0	0	0	3	1.38629	0	0	0	0	0	0	0	0	0	0	0
COA5	29.8794	30.9004	33.1731	30.3666	48.0951	42.3513	64.069	51.9565		15.7027	24.1092	17.9738	FALSE	3.43009	3.46262	3.53144	3.44574	3.89376	3.76934	4.17545	3.96947	0	2.81557	3.22323	2.94306	0.0325303	-0.0856959	-0.124423	-0.205977	-0.280176	0	0	0	0	0	0	0	0	0	0	0	0	0	0	0	0	0	0	0
COA6	37.8683	53.347	39.4765	66.048	38.8443	66.0851	44.4274	74.4795	42.9051	35.5737	71.043	61.3244	FALSE	3.66018	3.99539	3.70072	4.20541	3.68498	4.20596	3.81612	4.32386	3.78203	3.59933	4.27726	4.13235	0.33521	0.504687	0.520983	0.507746	-0.144911	0	0	0	0	0	0	0	0	0	0	0	0	0	0	0	0	0	0	0
COASY	25.3659	25.6168	19.3158	19.9595	27.3843	25.9129	37.8802	41.8467		12.1624	24.0104	19.8601	FALSE	3.27207	3.28154	3.0114	3.04259	3.34584	3.29261	3.66048	3.75763	0	2.57737	3.21929	3.03784	0.00946942	0.0311948	-0.0532291	0.0971447	-0.181451	0	0	0	0	0	0	0	0	0	0	0	0	0	0	0	0	0	0	0
COBLL1	66.2131	44.9295											FALSE	4.20787	3.82711	0	0	0	0	0	0	0	0	0	0	-0.38076					0	0	0	0	0	0	0	0	0	0	0	0	0	0	0	0	0	0	0
COCH	17.8283	12.7902											FALSE	2.93536	2.62396	0	0	0	0	0	0	0	0	0	0	-0.311408					0	0	0	0	0	0	0	0	0	0	0	0	0	0	0	0	0	0	0
COG1	12.5927	9.32844	16.4683	11.8849	19.9744	14.2118	21.2004						FALSE	2.60953	2.3349	2.86039	2.55606	3.0433	2.72207	3.10011	0	0	0	0	0	-0.274631	-0.304329	-0.321229	-3.10011		0	0	0	0	31	3.46574	24	3.21888	0	0	0	0	0	0	0	0	0	0	0
COG2	17.1513	15.0494	13.832	14.2797	17.5812	16.77	20.421	19.4517			12.0299	7.01155	FALSE	2.89874	2.77567	2.69679	2.72652	2.92215	2.87751	3.06437	3.01807	0	0	2.56725	2.08088	-0.123073	0.029738	-0.0446387	-0.0463063	-0.486362	0	0	0	0	0	0	0	0	0	0	0	0	0	0	0	0	0	0	0
COG4	10.9227	9.18268			17.3511	13.5012	20.8887				9.85611		FALSE	2.47844	2.32069	0	0	2.90969	2.67423	3.08597	0	0	0	2.38473	0	-0.157755		-0.235452	-3.08597	-2.38473	0	0	0	0	0	0	0	0	0	0	0	0	0	0	0	0	0	0	0
COG6	10.9678	9.40131											FALSE	2.48222	2.34193	0	0	0	0	0	0	0	0	0	0	-0.140289					0	0	0	0	0	0	0	0	0	0	0	0	0	0	0	0	0	0	0
COIL	29.3829	27.0743	25.6614	22.3988	32.1248	26.3393	36.9449	32.2489		8.79349	17.1185	9.82329	FALSE	3.41388	3.33486	3.28322	3.15268	3.50028	3.30832	3.63613	3.50402	0	2.28172	2.89693	2.3817	-0.0790252	-0.130533	-0.191957	-0.132114	-0.515234	0	0	0	0	6	1.94591	0	0	0	0	0	0	0	0	0	0	0	0	0
COL19A1	23.1092	14.357											FALSE	3.18259	2.73157	0	0	0	0	0	0	0	0	0	0	-0.451017					0	0	0	0	0	0	0	0	0	0	0	0	0	0	0	0	0	0	0
COL4A3BP	30.6467	26.3091	24.6306	20.9299	37.8317	30.9344	43.0244	36.216		19.0145	46.2916	34.1324	FALSE	3.45463	3.30722	3.24379	3.08785	3.65924	3.46368	3.78474	3.61674	0	2.99646	3.85633	3.55912	-0.147414	-0.155935	-0.195553	-0.168006	-0.29721	0	0	0	0	0	0	0	0	0	0	0	0	0	0	0	0	0	0	0
COL9A3	21.6648	14.5757											FALSE	3.12081	2.74571	0	0	0	0	0	0	0	0	0	0	-0.375104					0	0	6	1.94591	0	0	0	0	0	0	0	0	0	0	0	0	0	0	0
COMMD1	41.0278	44.3101	22.9406	26.4673	34.518	38.1825	40.6861	49.2691		14.8462	37.7941	24.8785	FALSE	3.73833	3.81353	3.17558	3.31299	3.57004	3.66823	3.73017	3.91739	0	2.76293	3.65827	3.25341	0.0751987	0.137417	0.0981899	0.187222	-0.404854	0	0	0	0	0	0	0	0	0	0	0	0	0	0	0	0	0	0	0
COMMD10	20.4913	20.9525	16.6795	18.0098	19.1	21.0335	29.3065	30.9691		19.7568	43.0062	24.8785	FALSE	3.06765	3.08888	2.87241	2.94496	3.00072	3.09257	3.41136	3.46477	0	3.03287	3.78433	3.25341	0.0212339	0.0725515	0.0918471	0.0534096	-0.530917	0	0	0	0	0	0	3	1.38629	0	0	0	0	0	0	0	0	0	0	0
COMMD2	46.3537	48.865	41.9776	39.367	59.1869	56.2789	60.7954	58.9949	30.9569	21.4127	41.2277	35.9119	FALSE	3.85765	3.90932	3.76068	3.69801	4.09745	4.04793	4.12383	4.09426	3.46439	3.10963	3.74308	3.60854	0.0516737	-0.0626646	-0.0495222	-0.029568	-0.134541	0	0	0	0	0	0	0	0	0	0	0	0	0	0	0	0	0	0	0
COMMD3	89.4126	61.3636	71.5258	52.0354	98.7675	83.0445	138.582	105.321	41.2758	30.7201	77.4655	32.9934	FALSE	4.50438	4.13298	4.28394	3.97096	4.60284	4.43135	4.93865	4.66646	3.74422	3.45695	4.36266	3.52617	-0.371401	-0.312983	-0.171496	-0.272194	-0.836492	0	0	0	0	0	0	45	3.82864	0	0	0	0	0	0	0	0	0	0	0
COMMD4	24.6889	16.1061	14.3981	14.2886	20.7568	21.3178	27.9035	27.258		20.8988	43.8461	30.1461	FALSE	3.24606	2.83944	2.73424	2.72711	3.07993	3.10538	3.36396	3.34138	0	3.08643	3.80324	3.43869	-0.406621	-0.00713815	0.0254552	-0.0225877	-0.364547	0	0	0	0	0	0	0	0	0	0	0	0	0	0	0	0	0	0	0
COMMD5	35.5213	29.8801	22.5013	18.8289	36.7732	30.4133	49.7275	45.302		14.732	75.687	45.0234	FALSE	3.5979	3.43011	3.15705	2.98714	3.6316	3.44723	3.92647	3.83518	0	2.75569	4.33973	3.82915	-0.167782	-0.169915	-0.184367	-0.0912833	-0.510582	0	0	0	0	0	0	0	0	0	0	0	0	0	0	0	0	0	0	0
COMMD6	636.314	601.757	781.418	726.243	661.549	613.478	631.804	580.224	437.47	293.954	406.991	270.995	FALSE	6.45726	6.40151	6.66239	6.58926	6.49609	6.42077	6.45016	6.36514	6.08329	5.68682	6.01124	5.60578	-0.0557485	-0.0731291	-0.0753219	-0.0850254	-0.405462	0	0	0	0	0	0	0	0	0	0	0	0	0	0	0	0	0	0	0
COMMD7	47.1661	45.3304	46.1939	36.7141	68.2996	53.3418	96.0255	70.3844		33.2326	83.147	66.0936	FALSE	3.87466	3.8358	3.85427	3.63003	4.23844	3.99529	4.57497	4.26808	0	3.53318	4.43257	4.20609	-0.0388586	-0.224231	-0.243146	-0.306894	-0.226476	0	0	0	0	0	0	13	2.63906	0	0	0	0	0	0	0	0	0	0	0
COMMD8	69.8691	59.8696	59.1894	55.5074	92.1401	76.9808	106.937	80.8781	38.8319	41.0553	118.323	59.5804	FALSE	4.26083	4.10873	4.0975	4.03437	4.5341	4.35646	4.68155	4.40523	3.68467	3.73899	4.78183	4.10397	-0.1521	-0.0631253	-0.177642	-0.276321	-0.677861	0	0	0	0	0	0	0	0	0	0	0	0	0	0	0	0	0	0	0
COMMD9	28.6156	24.8515	21.0986	18.4639	31.5725	26.055	36.789	34.8083		12.1053	36.5343	16.2654	FALSE	3.3883	3.25237	3.09552	2.96856	3.48347	3.29787	3.63202	3.57818	0	2.57302	3.62526	2.8487	-0.135932	-0.126955	-0.185594	-0.0538381	-0.776552	0	0	0	0	0	0	2	1.09861	0	0	0	0	0	0	0	0	0	0	0
COMT	33.9867	31.8114	30.4185	27.678	46.6223	41.2617	62.3542	48.2453		41.8548	98.3882	63.4954	FALSE	3.55497	3.49078	3.4474	3.35613	3.8633	3.74388	4.14874	3.89681	0	3.75782	4.59903	4.16659	-0.0641913	-0.0912673	-0.11942	-0.251927	-0.432438	0	0	0	0	0	0	3	1.38629	0	0	0	0	0	0	0	0	0	0	0
COMTD1	19.4983	17.0535	15.4459	13.247	19.7903	16.1068	22.4475	20.3475		9.87841	15.1423	9.96565	FALSE	3.02034	2.89334	2.80007	2.65655	3.03449	2.83947	3.15476	3.06093	0	2.38678	2.78145	2.39477	-0.127002	-0.143528	-0.195014	-0.0938302	-0.386678	0	0	0	0	0	0	0	0	0	0	0	0	0	0	0	0	0	0	0
COP1	28.1643	23.977	24.3095	21.5085	32.8611	26.0077	33.983	30.4573		9.65	51.8001	31.3562	FALSE	3.37294	3.21796	3.23118	3.1139	3.52227	3.29612	3.55486	3.44863	0	2.36556	3.96651	3.47681	-0.154989	-0.117284	-0.226147	-0.106234	-0.489708	0	0	0	0	0	0	0	0	0	0	0	0	0	0	0	0	0	0	0
COPA	29.3378	24.7422	21.6056	19.9951	30.5599	28.2342	34.4507	29.5615		17.8725	60.5694	38.5101	FALSE	3.41239	3.24813	3.1182	3.04429	3.45189	3.37534	3.56814	3.41974	0	2.93771	4.12016	3.67656	-0.164262	-0.0739083	-0.0765498	-0.148403	-0.443607	0	0	0	0	0	0	0	0	0	0	0	0	0	0	0	0	0	0	0
COPB1	97.3563	91.681	70.8076	72.8495	111.378	106.873	134.841	132.579	45.6207	41.3408	118.249	77.5897	FALSE	4.5886	4.52916	4.27399	4.30203	4.72187	4.68095	4.91149	4.89469	3.84204	3.74575	4.78121	4.36424	-0.059433	0.0280394	-0.0409141	-0.0167945	-0.416969	0	0	0	0	2	1.09861	1	0.693147	0	0	0	0	0	0	0	0	0	0	0
COPB2	53.3045	50.7598	34.6095	34.1056	53.8481	54.0524	59.7042	64.7537	31.5	29.1213	79.8122	48.4402	FALSE	3.99461	3.94661	3.57261	3.55836	4.00457	4.00828	4.10601	4.18592	3.48124	3.40523	4.39213	3.90076	-0.0479932	-0.0142514	0.00371748	0.0799032	-0.491365	0	0	0	0	0	0	0	0	0	0	1	0.693147	0	0	0	0	0	0	0
COPE	248.017	245.054	193.665	215.139	272.416	277.747	293.377	338.229	166.733	208.931	453.43	308.33	FALSE	5.51752	5.50555	5.27128	5.37592	5.61099	5.6303	5.68486	5.82668	5.12237	5.34678	6.11904	5.73441	-0.0119722	0.104643	0.0193088	0.141816	-0.384635	0	0	0	0	0	0	0	0	0	0	0	0	0	0	0	0	0	0	0
COPG1	15.6167	13.2274	14.5924	13.6031	19.2841	16.4384		23.2908		9.4787	33.1748	21.8888	FALSE	2.81041	2.65517	2.74679	2.68123	3.00984	2.85867	0	3.1901	0	2.34934	3.53149	3.13065	-0.155238	-0.0655536	-0.151163	3.1901	-0.400839	0	0	0	0	20	3.04452	0	0	0	0	0	0	0	0	0	0	0	0	0
COPRS	58.6756	40.8119								18.1009	57.5804	23.2769	FALSE	4.08892	3.73318	0	0	0	0	0	0	0	2.94974	4.0704	3.18953	-0.355742				-0.880874	0	0	0	0	0	0	0	0	0	0	0	0	0	0	0	0	0	0	0
COPS2	41.2534	35.346	43.4478	41.842	42.8484	39.7932	40.9979	42.1027		20.1565	33.3971	27.6191	FALSE	3.74369	3.59308	3.79432	3.75752	3.78074	3.70851	3.73762	3.76359	0	3.05195	3.53797	3.35407	-0.150601	-0.0367977	-0.0722229	0.0259657	-0.183899	0	0	0	0	0	0	1	0.693147	0	0	0	0	0	0	0	0	0	0	0
COPS3	46.8051	44.8931	37.0092	38.9486	42.25	42.0197	45.3627	45.046		22.3263	39.8197	21.4262	FALSE	3.86713	3.82631	3.63783	3.68759	3.767	3.76166	3.8365	3.82964	0	3.14958	3.70916	3.11023	-0.0408167	0.0497657	-0.00534059	-0.00685355	-0.598936	0	0	0	0	0	0	0	0	0	0	0	0	0	0	0	0	0	0	0
COPS4	65.8972	63.6957	51.7031	50.1035	68.0695	66.5588	73.8897	75.2473	36.1164	25.2385	44.3401	29.1495	FALSE	4.20316	4.1697	3.96467	3.93385	4.23511	4.213	4.31602	4.33398	3.61406	3.26723	3.81419	3.40617	-0.0334618	-0.0308201	-0.0221153	0.0179656	-0.408023	0	0	0	0	0	0	0	0	0	0	0	0	0	0	0	0	0	0	4
COPS5	45.8572	43.7635	39.4173	40.6401	53.5259	45.9516	69.3691	63.6019	30.6853	23.2971	43.8708	30.3241	FALSE	3.84711	3.80139	3.69926	3.72906	3.99868	3.84912	4.25375	4.16824	3.45585	3.19035	3.80379	3.44439	-0.0457124	0.0298048	-0.149559	-0.0855096	-0.359401	0	0	0	0	0	0	0	0	0	0	0	0	0	0	0	0	0	0	0
COPS6	117.261	99.9892	100.195	94.6162	144.607	134.918	158.068	137.698	63	31.5195	75.7858	37.6915	FALSE	4.77289	4.61501	4.61705	4.56034	4.98091	4.91205	5.06933	4.9323	4.15888	3.48184	4.34102	3.65562	-0.15788	-0.0567093	-0.0688644	-0.137036	-0.685399	0	0	0	0	0	0	0	0	0	0	0	0	0	0	0	0	0	0	0
COPS7A	17.1965	15.7782	14.8544	13.977	20.4347	21.4599	27.9035	23.5468		8.10829	29.4201	15.9806	FALSE	2.90123	2.82008	2.76345	2.70652	3.06501	3.11173	3.36396	3.20058	0	2.20918	3.4151	2.83207	-0.081148	-0.0569307	0.0467213	-0.163382	-0.58303	0	0	0	0	0	0	0	0	0	0	0	0	0	0	0	0	0	0	0
COPS7B	24.057	20.0051	19.9241	17.8051	26.6479	22.0757	30.0859	21.8832			9.53498		FALSE	3.22115	3.04477	3.0409	2.93413	3.31955	3.13878	3.43675	3.1304	0	0	2.3547	0	-0.176386	-0.106776	-0.180769	-0.306354	-2.3547	0	0	0	0	0	0	0	0	0	0	0	0	0	0	0	0	0	0	0
COPS8	50.9123	51.7437	43.5407	42.8123	69.5883	65.1376	79.1899	79.3424	32.8577	25.6953	39.9185	28.5801	FALSE	3.94956	3.96544	3.7964	3.77992	4.25686	4.19174	4.3844	4.3863	3.52217	3.28449	3.71158	3.3871	0.015887	-0.0164891	-0.065127	0.00190098	-0.324481	0	0	0	0	0	0	0	0	0	0	0	0	0	0	0	0	0	0	0
COPS9	168.941	171.046	193.453	191.138	271.45	261.972	273.423	271.556	138.22	198.767	322.164	201.52	FALSE	5.13545	5.14776	5.27019	5.25821	5.60745	5.57205	5.61467	5.60784	4.93605	5.29715	5.77816	5.31084	0.0123111	-0.0119808	-0.0354076	-0.00682787	-0.467322	0	0	0	0	0	0	0	0	0	0	0	0	0	0	0	0	0	0	0
COPZ1	90.8117	87.0533	55.6068	61.0002	83.3495	89.2977	111.614	132.451	50.7801	59.5559	137.244	83.4267	FALSE	4.51974	4.47794	4.03613	4.12714	4.43497	4.50311	4.72397	4.89373	3.94701	4.10357	4.92902	4.43588	-0.0417984	0.0910096	0.0681437	0.169766	-0.493139	0	0	0	0	0	0	0	0	0	0	0	0	0	0	0	0	0	0	0
COQ10A	16.2035	9.51063			18.0874								FALSE	2.84511	2.35239	0	0	2.94903	0	0	0	0	0	0	0	-0.492725		-2.94903			0	0	0	0	0	0	0	0	0	0	0	0	0	0	0	0	0	0	0
COQ10B	36.1532	49.5938	51.2468	58.8725	74.3288	79.2547	80.1252	89.5802	38.5603	28.2077	41.3018	46.4471	FALSE	3.61505	3.92383	3.95598	4.09222	4.32186	4.38521	4.39599	4.50624	3.67783	3.37443	3.74483	3.85961	0.308779	0.136239	0.0633431	0.110242	0.114785	0	0	0	0	0	0	0	0	0	0	0	0	0	0	0	0	0	0	0
COQ4	28.3448	26.6006	23.3716	23.4315	32.4929	30.4607	36.1654	34.1684		9.87841	12.7709	9.96565	FALSE	3.37912	3.31784	3.19342	3.19587	3.51133	3.44874	3.61538	3.56015	0	2.38678	2.62256	2.39477	-0.0612778	0.0024557	-0.0625955	-0.0552304	-0.227793	0	0	0	0	0	0	0	0	0	0	0	0	0	0	0	0	0	0	0
COQ5	20.2656	19.2399	15.581	15.9088	19.6062	19.5176	27.4359	26.4901		7.59438	14.4754	9.53855	FALSE	3.05709	3.00766	2.80826	2.82784	3.02559	3.02128	3.34765	3.31383	0	2.15111	2.73925	2.35504	-0.0494369	0.0195765	-0.00431058	-0.0338236	-0.38421	0	0	0	0	0	0	0	0	0	0	0	0	0	0	0	0	0	0	0
COQ7	12.7281	11.697										6.44208	FALSE	2.61944	2.54136	0	0	0	0	0	0	0	0	0	2.00715	-0.0780794				2.00715	0	0	0	0	0	0	0	0	0	0	0	0	0	0	0	0	0	0	0
COQ8A	20.04	11.9156	20.2452	16.4163			26.8123				9.21385		FALSE	3.04642	2.55844	3.05613	2.85741	0	0	3.32548	0	0	0	2.32375	0	-0.487986	-0.198726		-3.32548	-2.32375	0	0	0	0	0	0	0	0	0	0	0	0	0	0	0	0	0	0	0
COQ9	13.8113	12.7902				14.2118		19.9636			11.9805	6.97596	FALSE	2.69539	2.62396	0	0	0	2.72207	0	3.04279	0	0	2.56345	2.07643	-0.071437		2.72207	3.04279	-0.487015	0	0	0	0	0	0	0	0	0	0	0	0	0	0	0	0	0	0	0
CORO1A	535.302	340.998	463.477	340.38	543.544	460.037	659.24	502.033	230.276	113.231	211.672	91.5772	FALSE	6.2847	5.83481	6.14091	5.833	6.29995	6.13348	6.4926	6.22066	5.44361	4.73822	5.35975	4.52804	-0.449892	-0.307916	-0.166469	-0.271948	-0.831706	0	0	18	2.94444	0	0	0	0	0	0	0	0	0	0	0	0	0	0	0
CORO1B	34.3026	17.9281	42.5183	22.7549	46.3002	28.6132				19.0145	112.419	28.0106	FALSE	3.56396	2.94065	3.77318	3.16779	3.85651	3.38822	0	0	0	2.99646	4.73109	3.36766	-0.623311	-0.605394	-0.468294		-1.36343	1	0.693147	12	2.56495	0	0	51	3.95124	0	0	0	0	0	0	0	0	0	0	0
CORO1C	21.8002	12.7173								25.4098	152.906	60.399	FALSE	3.12677	2.61866	0	0	0	0	0	0	0	3.27373	5.03634	4.11739	-0.508114				-0.918946	0	0	0	0	0	0	0	0	0	0	0	0	0	0	0	0	0	0	0
COTL1	210.736	158.511	129.329	122.873	127.993	167.558	65.4719	112.999	100.203	216.868	841.82	273.806	FALSE	5.35534	5.07211	4.87007	4.81926	4.85976	5.12728	4.19678	4.73619	4.61712	5.38389	6.73675	5.61607	-0.283228	-0.0508094	0.267521	0.53941	-1.12069	0	0	0	0	0	0	0	0	11	2.48491	26	3.29584	0	0	0	0	0	0	0
COX11	39.6737	30.6818	42.7042	33.1887	52.3293	36.0507	47.5451	28.5377		8.22249	10.6713	7.36746	FALSE	3.70558	3.45574	3.77745	3.53189	3.97649	3.61229	3.88249	3.38567	0	2.22164	2.45713	2.12435	-0.249839	-0.24555	-0.364199	-0.496826	-0.33278	0	0	0	0	0	0	0	0	0	0	0	0	0	0	0	0	0	0	0
COX14	115.275	92.0819	127.597	104.916	144.331	114.405	133.126	105.193	56.2112	63.1533	154.289	73.0696	FALSE	4.75596	4.53348	4.85669	4.66265	4.97902	4.74845	4.89878	4.66526	4.04675	4.16128	5.04529	4.30501	-0.222478	-0.194035	-0.230565	-0.233526	-0.740282	0	0	0	0	0	0	0	0	0	0	0	0	0	0	0	0	0	0	0
COX15	12.5475	11.9156									10.4737		FALSE	2.60621	2.55844	0	0	0	0	0	0	0	0	2.44005	0	-0.0477681				-2.44005	0	0	0	0	0	0	0	0	0	0	0	0	0	0	0	0	0	0	0
COX16	30.737	26.7828	24.2588	23.9656	28.719	28.7079	27.4359	28.0258		27.9222	40.9066	26.4802	FALSE	3.45748	3.32442	3.22917	3.2175	3.39179	3.39141	3.34765	3.36819	0	3.36461	3.73544	3.31346	-0.133065	-0.011673	-0.000372352	0.0205341	-0.421978	0	0	0	0	0	0	0	0	0	0	0	0	0	0	0	0	0	0	0
COX17	202.837	244.325	121.961	165.294	197.443	248.233	234.764	370.222	108.349	249.016	369.69	394.818	FALSE	5.31732	5.50258	4.81187	5.11375	5.2905	5.51839	5.46283	5.9168	4.69455	5.52152	5.91537	5.98095	0.185263	0.301884	0.227888	0.453971	0.0655866	0	0	0	0	0	0	0	0	0	0	0	0	0	0	0	0	0	0	0
COX19	36.1983	33.6698	39.4934	34.0878	48.3252	41.7828	55.1835	50.4208		13.9897	29.2225	22.2092	FALSE	3.61626	3.54587	3.70114	3.55785	3.89844	3.75614	4.02862	3.94004	0	2.70736	3.40859	3.14455	-0.0703939	-0.143284	-0.142299	-0.0885792	-0.264039	0	0	0	0	0	0	0	0	0	0	0	0	0	0	0	0	0	0	0
COX20	104.172	82.134	65.3322	72.3599	69.8184	70.396	74.8251	81.7739	49.6939	74.5734	127.141	88.9435	FALSE	4.65559	4.42045	4.19468	4.29538	4.26012	4.26824	4.32843	4.41611	3.92581	4.3251	4.85313	4.49918	-0.235141	0.100701	0.00812245	0.087684	-0.353953	0	0	0	0	0	0	0	0	0	0	0	0	0	0	0	0	0	0	0
COX4I1	1505.34	1259.23	1318.9	1208.09	998.399	897.667	1029.47	859.074	986.004	656.6	717.001	586.55	FALSE	7.31744	7.13905	7.18531	7.09763	6.90715	6.80091	6.93777	6.75702	6.89467	6.4886	6.57647	6.37596	-0.178392	-0.0876831	-0.106241	-0.18075	-0.20051	0	0	0	0	0	0	0	0	0	0	0	0	0	0	0	0	0	0	0
COX5A	165.51	216.74	108.56	115.947	133.608	136.623	149.494	176.089	112.965	90.5616	230.075	116.1	FALSE	5.11506	5.3833	4.69648	4.76172	4.90236	4.92452	5.01392	5.17665	4.7359	4.51701	5.44274	4.76303	0.268246	0.0652429	0.0221546	0.162728	-0.679714	0	0	0	0	0	0	0	0	0	0	0	0	0	0	0	0	0	0	0
COX5B	364.556	306.053	306.526	281.463	379.652	339.852	380.828	343.988	197.146	231.429	518.001	297.332	FALSE	5.90142	5.72702	5.72856	5.64355	5.94189	5.83145	5.94497	5.84351	5.28901	5.44858	6.25191	5.69821	-0.174399	-0.0850122	-0.110436	-0.101462	-0.553698	0	0	0	0	0	0	0	0	0	0	0	0	0	0	0	0	0	0	0
COX6A1	338.378	327.005	263.585	287.793	355.72	353.638	373.19	407.462	283.771	322.504	401.976	312.032	FALSE	5.82711	5.79303	5.57816	5.66571	5.87695	5.8711	5.92476	6.0124	5.65169	5.77921	5.99888	5.7463	-0.0340831	0.0875459	-0.00585249	0.0876348	-0.252573	0	0	0	0	0	0	0	0	0	0	0	0	0	0	0	0	0	0	0
COX6B1	453.156	404.949	444.736	404.87	490.984	446.583	521.593	490.259	331.021	434.25	699.561	463.723	FALSE	6.11844	6.00623	6.09973	6.00603	6.19845	6.10386	6.2588	6.19697	5.8052	6.07592	6.55188	6.14144	-0.112214	-0.0936939	-0.0945836	-0.0618305	-0.41044	0	0	0	0	4	1.60944	6	1.94591	0	0	0	0	0	0	0	0	0	0	3
COX6C	463.492	435.776	443.925	429.975	467.19	466.669	508.187	497.298	334.552	302.976	347.854	265.407	FALSE	6.14094	6.07942	6.09791	6.06605	6.14887	6.14776	6.23282	6.2112	5.81578	5.71695	5.85465	5.58502	-0.0615227	-0.0318548	-0.00111181	-0.0216169	-0.269629	0	0	0	0	0	0	0	0	0	0	0	0	0	0	0	0	0	0	0
COX7A2	468.005	493.46	426.028	478.921	533.556	562.694	535.935	626.549	388.047	557.473	760.748	619.401	FALSE	6.15061	6.20347	6.05685	6.17362	6.28144	6.33451	6.28588	6.44182	5.9637	6.32521	6.63562	6.43037	0.0528512	0.116771	0.0530747	0.155946	-0.20525	0	0	0	0	0	0	0	0	0	0	0	0	0	0	0	0	0	0	0
COX7A2L	187.311	175.601	205.807	192.82	217.97	197.639	271.085	217.552	117.31	87.1355	155.03	98.7667	FALSE	5.23809	5.17389	5.33178	5.26693	5.38893	5.29149	5.60611	5.38702	4.77331	4.47888	5.05005	4.60283	-0.064202	-0.0648537	-0.0974426	-0.219091	-0.447213	0	0	0	0	0	0	0	0	0	0	0	0	0	0	0	0	0	0	0
COX7B	294.416	291.477	222.917	248.986	286.407	312.66	293.688	372.398	244.668	408.498	482.134	348.584	FALSE	5.68838	5.67839	5.41128	5.52141	5.6609	5.74831	5.68592	5.92264	5.50398	6.01493	6.18029	5.85674	-0.00999787	0.11013	0.0874104	0.236725	-0.32355	0	0	0	0	0	0	0	0	0	0	0	0	0	0	0	0	0	0	0
COX7C	832.426	791.97	998.64	976.137	863.687	822.439	771.945	741.724	725.043	513.392	478.256	411.261	FALSE	6.72554	6.67578	6.9074	6.88463	6.76237	6.71349	6.65021	6.61032	6.58761	6.24298	6.17223	6.02166	-0.0497599	-0.0227685	-0.0488773	-0.0398839	-0.150578	0	0	0	0	0	0	0	0	0	0	0	0	0	0	0	0	0	0	0
COX8A	220.891	198.011	205.536	189.179	269.056	249.418	301.171	265.157	151.526	350.484	546.903	347.623	FALSE	5.40219	5.29336	5.33048	5.24797	5.59863	5.52313	5.71099	5.58409	5.02733	5.86216	6.3061	5.85399	-0.108828	-0.0825103	-0.0754999	-0.126905	-0.452106	0	0	0	0	0	0	0	0	0	0	0	0	0	0	0	0	0	0	0
CPNE1	99.5679	101.046	92.3202	106.991	107.19	107.347	129.229	130.659	83.0948	37.8577	45.9705	36.7305	FALSE	4.61083	4.62542	4.53604	4.68205	4.68389	4.68534	4.8693	4.88022	4.43194	3.65991	3.84952	3.63047	0.0145893	0.146009	0.00144873	0.0109205	-0.219049	0	0	0	0	3	1.38629	35	3.58352	0	0	0	0	0	0	0	0	0	0	0
CPNE3	70.1399	69.9268	53.9168	51.2876	76.9061	69.7801	85.1135	72.304	38.8319	26.8373	33.7183	25.8395	FALSE	4.26465	4.26165	4.00582	3.95676	4.3555	4.25958	4.45567	4.29462	3.68467	3.32638	3.54727	3.28988	-0.00299935	-0.0490618	-0.0959261	-0.161051	-0.257391	0	0	0	0	0	0	0	0	0	0	0	0	0	0	0	0	0	0	0
CPNE5	16.4743	21.2805											FALSE	2.86073	3.10371	0	0	0	0	0	0	0	0	0	0	0.242981					0	0	0	0	0	0	0	0	0	0	0	0	0	0	0	0	0	0	0
CPOX	12.7281	11.4783	16.764	15.8376	19.6523	17.0068	20.5769	17.4041		7.08048	17.8596	7.43865	FALSE	2.61944	2.524	2.87717	2.82362	3.02782	2.89075	3.07162	2.91258	0	2.08945	2.93702	2.13282	-0.0954488	-0.0535575	-0.137073	-0.159047	-0.804198	0	0	0	0	0	0	0	0	0	0	0	0	0	0	0	0	0	0	0
CPSF2	23.6056	22.3372	22.2647	20.3067	31.5264	29.608	39.439	32.3768		24.953	49.404	29.541	FALSE	3.20298	3.15005	3.14694	3.05902	3.48205	3.42126	3.6998	3.50786	0	3.25629	3.92007	3.41907	-0.0529256	-0.0879145	-0.060792	-0.191934	-0.501	0	0	0	0	0	0	0	0	0	0	0	0	0	0	0	0	0	0	0
CPSF3	25.1854	24.3049	16.1218	15.2055	20.9409	19.8966	29.7741	22.0111		8.05119	23.047	12.2791	FALSE	3.2652	3.231	2.84035	2.78535	3.08835	3.03959	3.42667	3.13598	0	2.2029	3.18001	2.58619	-0.0342007	-0.0550004	-0.0487682	-0.290697	-0.593818	0	0	0	0	0	0	0	0	0	0	0	0	0	0	0	0	0	0	0
CPSF4	12.9086	10.1665									7.60822		TRUE	2.63251	2.41292	0	0	0	0	0	0	0	0	2.15272	0	-0.219588				-2.15272	0	0	0	0	0	0	0	0	0	0	0	0	0	0	0	0	0	0	0
CPSF6	46.3086	47.5167	24.9516	26.8056	34.7941	36.6665	42.7126	45.9418	29.3276	15.303	32.2855	22.743	FALSE	3.85669	3.88191	3.25624	3.32524	3.57778	3.62877	3.77764	3.84891	3.41206	2.79135	3.50512	3.16729	0.025217	0.0690009	0.0509879	0.0712719	-0.337834	0	0	0	0	0	0	0	0	0	0	0	0	0	0	0	0	0	0	0
CPSF7	15.3008	15.0858	14.5586	14.1907	17.4891	16.6752	21.9799			13.076	27.4192	16.2298	FALSE	2.79121	2.77794	2.74462	2.72068	2.91718	2.87216	3.13462	0	0	2.64447	3.34707	2.84664	-0.0132745	-0.0239362	-0.0450186	-3.13462	-0.500427	0	0	0	0	0	0	26	3.29584	0	0	0	0	0	0	0	0	0	0	0
CPTP	10.9678	8.63609	14.3728			16.5331	22.4475				7.38591		FALSE	2.48222	2.26552	2.7326	0	0	2.86409	3.15476	0	0	0	2.12655	0	-0.216706	-2.7326	2.86409	-3.15476	-2.12655	0	0	0	0	0	0	0	0	0	0	0	0	0	0	0	0	0	0	0
CRBN	75.2401	77.0689	133.259	109.67	117.96	110.663	127.982	103.401	57.0258	34.032	43.3768	35.0222	FALSE	4.33389	4.35759	4.89977	4.70656	4.77878	4.71548	4.85967	4.64824	4.06089	3.55626	3.79272	3.58413	0.0237038	-0.19321	-0.0632992	-0.211433	-0.208582	0	0	0	0	0	0	0	0	0	0	0	0	0	0	0	0	0	0	0
CRCP	14.8946	15.0494	14.4319	14.155	20.6188	17.9069	24.1623	22.1391			10.3007	5.83703	FALSE	2.76598	2.77567	2.73644	2.71833	3.07356	2.93953	3.22535	3.14152	0	0	2.42487	1.92235	0.00969335	-0.0181036	-0.134033	-0.0838214	-0.502516	0	0	0	0	1	0.693147	0	0	0	0	0	0	0	0	0	0	0	0	0
CREB1	61.3385	58.7036	49.8188	51.9196	56.8396	63.5743	73.578	68.5928	45.6207	34.7743	56.4441	45.9132	TRUE	4.13258	4.08939	3.92827	3.96877	4.05767	4.16782	4.31185	4.24266	3.84204	3.57723	4.05081	3.8483	-0.0431884	0.0405081	0.110142	-0.0691839	-0.202514	0	0	0	0	0	0	3	1.38629	0	0	0	0	0	0	0	0	0	0	0
CREB3	26.1783	25.7261	20.6424	19.7369	30.2838	29.6554	32.4242	35.0642		16.1024	38.0164	34.0968	TRUE	3.30242	3.28564	3.07465	3.03192	3.4431	3.42281	3.50928	3.5853	0	2.83922	3.66398	3.55811	-0.0167804	-0.0427356	-0.0202924	0.0760218	-0.105873	0	0	0	0	0	0	0	0	0	0	0	0	0	0	0	0	0	0	0
CREBBP	20.8524	23.6855	18.7327	17.0128	27.9366	25.3918	37.8802	30.7132		19.1858	37.2259	32.9222	FALSE	3.08431	3.20622	2.98228	2.89108	3.36511	3.27305	3.66048	3.45673	0	3.00498	3.64351	3.52407	0.121905	-0.091199	-0.0920521	-0.203752	-0.119444	0	0	0	0	0	0	0	0	0	0	0	0	0	0	0	0	0	0	0
CREBL2	13.9919	13.1546	24.9939	17.8051	26.0956	19.565	23.2269			18.3293	57.3828	30.3952	TRUE	2.70751	2.65004	3.25786	2.93413	3.29937	3.02359	3.18747	0	0	2.96162	4.06702	3.44666	-0.0574717	-0.323734	-0.275783	-3.18747	-0.620365	0	0	0	0	0	0	0	0	0	0	0	0	0	0	0	0	0	0	0
CREBRF	51.8602	99.7341	63.7944	93.7082	69.3122	95.7404	91.193	77.8068	77.3922	100.954	57.037	111.473	FALSE	3.96765	4.61248	4.17122	4.5508	4.25294	4.57203	4.52388	4.367	4.36172	4.62452	4.06108	4.72271	0.644834	0.379581	0.319087	-0.156886	0.661632	0	0	0	0	0	0	0	0	0	0	0	0	0	0	0	0	0	0	0
CREBZF	26.9005	27.8031	32.9196	24.9182	47.4047	45.62	56.4306	50.6768		12.2195	20.5274	15.0908	TRUE	3.32864	3.36048	3.52399	3.25495	3.8796	3.84203	4.05058	3.94501	0	2.5817	3.06933	2.77825	0.031839	-0.269047	-0.0375677	-0.105568	-0.291075	0	0	0	0	0	0	0	0	0	0	0	0	0	0	0	0	0	0	0
CRELD1	10.8775	10.0572	16.5359	13.523	19.192	14.6382	31.4889	23.5468			9.33737		FALSE	2.47465	2.40308	2.86425	2.67573	3.00529	2.74972	3.4809	3.20058	0	0	2.33577	0	-0.0715664	-0.188516	-0.255571	-0.280317	-2.33577	0	0	0	0	0	0	0	0	0	0	0	0	0	0	0	0	0	0	0
CRELD2	40.5764	32.0665	33.021	27.954	36.2669	31.8819	44.4274	38.0076		38.8284	97.7706	47.9775	FALSE	3.72753	3.49852	3.52698	3.36571	3.61811	3.49292	3.81612	3.66376	0	3.68458	4.5928	3.89136	-0.229013	-0.16127	-0.125184	-0.152359	-0.701439	0	0	0	0	27	3.3322	0	0	0	0	0	0	0	0	0	0	0	0	0
CREM	71.855	152.972	42.6873	83.2299	39.6727	95.5036	50.5069	154.59	105.09	115.229	52.7635	158.632	TRUE	4.28847	5.03677	3.77706	4.43355	3.70556	4.56958	3.94172	5.04722	4.66429	4.75556	3.9846	5.07287	0.748298	0.656491	0.864023	1.10551	1.08827	0	0	0	0	0	0	0	0	0	0	0	0	0	0	0	0	0	0	0
CRIP1	336.753	229.713	503.951	272.338	789.312	496.277	566.488	291.519	295.448	264.947	315.988	241.311	FALSE	5.82231	5.44117	6.22446	5.61071	6.67243	6.20915	6.34122	5.67853	5.69187	5.5833	5.75886	5.49022	-0.381141	-0.613752	-0.463279	-0.662688	-0.268642	0	0	0	0	0	0	0	0	0	0	0	0	0	0	0	0	0	0	0
CRIPT	47.7078	45.1482	41.4959	36.999	60.8898	51.9206	81.684	75.5033		26.4947	69.9067	36.5882	FALSE	3.88584	3.83186	3.74941	3.63756	4.12535	3.96879	4.41503	4.33733	0	3.31399	4.26137	3.62669	-0.053981	-0.11185	-0.156562	-0.0776927	-0.634676	0	0	0	0	4	1.60944	24	3.21888	0	0	0	0	0	0	0	0	0	0	0
CRK	23.8764	21.8635	22.5266	19.1583	26.0036	24.2549	25.2535	23.9307		20.5562	38.214	30.2173	FALSE	3.21392	3.12954	3.15813	3.00361	3.29597	3.22902	3.2678	3.2161	0	3.07066	3.66903	3.44097	-0.0843787	-0.154517	-0.0669497	-0.0516976	-0.228063	0	0	0	0	0	0	0	0	0	0	0	0	0	0	0	0	0	0	0
CRKL	13.1343	11.1504	12.8096		17.4891	16.3436		17.0202		6.68077	15.9328	9.07586	FALSE	2.6486	2.49736	2.62536	0	2.91718	2.85322	0	2.8915	0	2.03872	2.82925	2.31014	-0.151243	-2.62536	-0.0639581	2.8915	-0.51911	0	0	0	0	0	0	0	0	0	0	0	0	0	0	0	0	0	0	0
CRLF3	53.4399	48.2455	70.2077	69.5289	56.4715	55.9946	67.9661	58.867	32.5862	21.3556	33.3724	29.9681	FALSE	3.9971	3.89682	4.2656	4.25602	4.05129	4.04296	4.23362	4.09212	3.51411	3.10708	3.53725	3.43296	-0.100279	-0.00957835	-0.00833103	-0.14149	-0.104296	0	0	0	0	0	0	0	0	0	0	0	0	0	0	0	0	0	0	0
CRLS1	32.7229	30.864	22.459	26.0132	22.966	23.2127		23.2908		12.1053	25.4184	13.2045	FALSE	3.51818	3.46148	3.15525	3.29633	3.17664	3.18688	0	3.1901	0	2.57302	3.27406	2.65356	-0.0567007	0.141072	0.0102408	3.1901	-0.620502	0	0	0	0	0	0	0	0	0	0	0	0	0	0	0	0	0	0	0
CRNKL1	25.2756	26.6006	26.5402	27.4287	40.225	36.2402	49.5716	41.2069		8.8506	26.0853	17.3687	FALSE	3.26864	3.31784	3.31565	3.3474	3.71904	3.61739	3.92339	3.74258	0	2.28753	3.29899	2.91065	0.0491961	0.0317549	-0.101656	-0.180807	-0.388344	0	0	0	0	1	0.693147	0	0	0	0	0	0	0	0	0	0	0	0	0
CROCCP2	22.0259	17.3815	26.1346	18.5974	31.8946	23.2127	43.3362	28.1538		7.70858	15.4635	7.97252	FALSE	3.13662	2.91134	3.30081	2.9754	3.49331	3.18688	3.7918	3.37258	0	2.16431	2.80114	2.19417	-0.225275	-0.325412	-0.306434	-0.419217	-0.606977	0	0	0	0	22	3.13549	22	3.13549	0	0	0	0	0	0	0	0	0	0	0
CRTAP	12.683	11.5148	16.6372	12.3389	18.7318	13.4539				9.3645	24.6526	10.9978	FALSE	2.61615	2.52691	2.87001	2.59069	2.98223	2.67096	0	0	0	2.33839	3.24465	2.48472	-0.0892397	-0.279326	-0.311268		-0.759922	0	0	0	0	0	0	0	0	0	0	0	0	0	0	0	0	0	0	0
CRTC2	12.4121	9.43775					26.9682	16.5083			11.8076	7.15391	TRUE	2.59616	2.34543	0	0	0	0	3.33107	2.86268	0	0	2.55004	2.0985	-0.250731			-0.46839	-0.451538	0	0	0	0	0	0	0	0	0	0	0	0	0	0	0	0	0	0	0
CRTC3	18.0992	19.8229	26.4726	31.8533	21.079	19.2334	34.7625	29.1775		19.0716	29.9636	17.1196	FALSE	2.94964	3.03605	3.31319	3.49205	3.09463	3.00733	3.5769	3.4071	0	2.99931	3.43281	2.89699	0.0864103	0.178864	-0.0872942	-0.169801	-0.535818	0	0	0	0	0	0	1	0.693147	0	0	0	0	0	0	0	0	0	0	0
CRYBB2P1	25.5916	23.066	24.4785	21.01	31.1122	25.6761	39.5949	28.9216		9.5358	16.7727	11.3181	FALSE	3.28059	3.1808	3.23783	3.0915	3.46924	3.28377	3.70364	3.39858	0	2.35478	2.87766	2.51107	-0.0997939	-0.146337	-0.18547	-0.305063	-0.36659	8	2.19722	34	3.55535	116	4.76217	108	4.69135	13	2.63906	4	1.60944	2	1.09861	3	1.38629	0	0	3
CRYBG1	13.36	25.7625	15.9275	21.9893	20.6648	24.2075				18.6719	45.5258	30.5376	FALSE	2.66445	3.287	2.82894	3.13503	3.07569	3.22714	0	0	0	2.97919	3.84001	3.45118	0.622557	0.30609	0.151454		-0.388827	0	0	0	0	0	0	0	0	0	0	0	0	0	0	0	0	0	0	0
CRYZ	24.9597	18.256	15.3276	12.9621	19.0539	17.7648		21.7552			8.89273	6.76241	FALSE	3.25654	2.95782	2.79285	2.63635	2.99843	2.93198	0	3.12479	0	0	2.2918	2.04929	-0.29872	-0.156508	-0.0664428	3.12479	-0.242508	0	0	0	0	2	1.09861	1	0.693147	0	0	0	0	0	0	0	0	0	0	0
CRYZL1	50.1902	46.6422	56.1729	50.6199	61.5801	49.1256	77.7869	54.132	33.4008	18.4435	24.4303	18.7568	FALSE	3.93555	3.86372	4.04608	3.94391	4.13645	3.91453	4.36675	4.00973	3.53808	2.96751	3.23594	2.9835	-0.0718294	-0.102173	-0.221916	-0.357016	-0.252445	0	0	0	0	0	0	0	0	0	0	0	0	0	0	0	0	0	0	0
CS	12.9538	12.608								14.9033	26.9746	17.5467	FALSE	2.63575	2.61066	0	0	0	0	0	0	0	2.76652	3.3313	2.92029	-0.025094				-0.411007	0	0	0	0	0	0	0	0	0	0	0	0	0	0	0	0	0	0	0
CSDE1	241.653	235.835	274.696	263.72	219.719	204.461	177.086	189.142	156.957	112.831	181.708	143.505	FALSE	5.49163	5.46736	5.6193	5.57867	5.39689	5.32526	5.18227	5.24777	5.06232	4.73471	5.20789	4.97332	-0.0242712	-0.0406268	-0.0716324	0.0655054	-0.234573	0	0	0	0	0	0	0	0	0	0	0	0	0	0	0	0	0	0	0
CSE1L	20.6719	20.5881	18.437	18.6953	20.4807	17.1016				10.1068	23.1211	10.7843	FALSE	3.07601	3.07214	2.96718	2.98038	3.06715	2.896	0	0	0	2.40756	3.18309	2.46676	-0.00387	0.0132031	-0.171155		-0.716322	0	0	0	0	0	0	0	0	0	0	0	0	0	0	0	0	0	0	0
CSF2RB	12.367	10.6402								66.3509	54.3198	178.314	FALSE	2.59279	2.45447	0	0	0	0	0	0	0	4.20992	4.01313	5.18914	-0.138321				1.17601	0	0	0	0	0	0	0	0	0	0	0	0	0	0	0	0	0	0	0
CSGALNACT2	20.6719	18.5111	32.7844	27.2863	39.9488	36.4297	50.9746	46.3257		36.2589	92.8302	69.2257	FALSE	3.07601	2.97098	3.52	3.34238	3.71232	3.62246	3.95075	3.85705	0	3.61789	4.54149	4.25171	-0.10503	-0.177622	-0.0898594	-0.0937001	-0.289773	0	0	0	0	0	0	0	0	0	0	0	0	0	0	0	0	0	0	0
CSK	67.838	48.9743	46.2024	47.0321	62.6847	64.7112	97.1167	82.4138	30.9569	20.9559	77.3173	46.6962	FALSE	4.23176	3.91151	3.85444	3.87187	4.15394	4.18527	4.58616	4.42381	3.46439	3.08904	4.36077	3.86485	-0.320247	0.0174262	0.0313257	-0.162344	-0.495917	0	0	0	0	0	0	0	0	0	0	0	0	0	0	0	0	0	0	0
CSKMT	36.9656	30.3903	36.291	30.6871	32.677	24.9181	28.3712	20.7314	30.1422	14.732	21.6637	12.7774	FALSE	3.63668	3.4465	3.61875	3.45591	3.51682	3.25494	3.38001	3.07876	3.43856	2.75569	3.12076	2.62303	-0.190182	-0.162843	-0.261875	-0.301255	-0.497735	0	0	0	0	0	0	0	0	0	0	0	0	0	0	0	0	0	0	0
CSNK1A1	52.3567	57.1731	59.595	56.3175	70.7849	65.5166	68.122	66.4173	56.4827	44.4814	55.5054	41.0727	FALSE	3.977	4.06342	4.10421	4.04861	4.27367	4.19745	4.23587	4.2109	4.05148	3.8173	4.03434	3.7394	0.0864242	-0.0556061	-0.0762232	-0.0249711	-0.294937	0	0	0	0	3	1.38629	0	0	0	0	0	0	0	0	0	0	0	0	0
CSNK1D	37.778	34.9816	33.5533	32.6901	42.8484	45.8569	57.3659	60.1467		14.161	43.0556	26.8717	FALSE	3.65785	3.58301	3.5425	3.51721	3.78074	3.8471	4.06673	4.11328	0	2.71872	3.78545	3.32761	-0.0748456	-0.0252987	0.0663605	0.0465442	-0.457842	0	0	0	0	0	0	0	0	0	0	0	0	0	0	0	0	0	0	0
CSNK1E	11.3289										7.3118		FALSE	2.51195	0	0	0	0	0	0	0	0	0	2.11768	0	-2.51195				-2.11768	0	0	0	0	0	0	0	0	0	0	0	0	0	0	0	0	0	0	0
CSNK1G2	16.0681	21.9364	14.9642	16.5231	20.9869	28.8974	28.5271	32.6328		9.1932	12.5239	12.2079	FALSE	2.83721	3.13273	2.77035	2.86352	3.09045	3.39777	3.38531	3.5155	0	2.32172	2.60446	2.58082	0.295515	0.0931707	0.307323	0.130194	-0.0236434	0	0	0	0	0	0	0	0	0	0	0	0	0	0	0	0	0	0	0
CSNK1G3	49.468	49.6666	17.0259	13.1313	27.0161	21.0335	41.4656	25.4664		12.7905	17.8843	13.2401	FALSE	3.92134	3.92527	2.89181	2.64839	3.33278	3.09257	3.74869	3.27587	0	2.62398	2.93833	2.65606	0.00392759	-0.243422	-0.240214	-0.472819	-0.282268	0	0	0	0	0	0	0	0	0	0	0	0	0	0	0	0	0	0	0
CSNK2A1	55.2904	53.2741	38.1415	38.005	50.5804	43.6303	66.2514	56.1796		20.6704	39.4244	22.1024	FALSE	4.03052	3.99405	3.66718	3.66369	3.94314	3.79841	4.20844	4.0462	0	3.07595	3.69943	3.13994	-0.0364775	-0.00349346	-0.144727	-0.162241	-0.559498	0	0	0	0	0	0	5	1.79176	0	0	0	0	0	0	0	0	0	0	0
CSNK2A2	14.714	17.09	16.4007	15.4103	17.3511	16.6752		19.5797		8.10829	18.6994	12.9909	FALSE	2.75455	2.89536	2.85651	2.79791	2.90969	2.87216	0	3.0243	0	2.20918	2.98059	2.63841	0.140805	-0.0585987	-0.0375229	3.0243	-0.34218	0	0	0	0	3	1.38629	0	0	0	0	0	0	0	0	0	0	0	0	0
CSNK2B	121.368	102.54	93.6553	88.9987	101.207	90.7189	127.047	114.151	66.2586	99.298	222.368	141.37	FALSE	4.80703	4.63996	4.55024	4.4998	4.627	4.51873	4.8524	4.74624	4.20854	4.60815	5.40882	4.95843	-0.167077	-0.0504461	-0.10827	-0.106153	-0.45039	0	0	0	0	0	0	0	0	0	0	0	0	0	0	0	0	0	0	0
CSPP1	10.8775	11.2962											FALSE	2.47465	2.50929	0	0	0	0	0	0	0	0	0	0	0.0346364					0	0	0	0	0	0	0	0	0	0	0	0	0	0	0	0	0	0	0
CSRNP1	11.1032	13.3732		13.3805		15.9173		20.2195		12.6192		25.8751	FALSE	2.49347	2.66536	0	2.66587	0	2.82833	0	3.05492	0	2.61148	0	3.2912	0.171893	2.66587	2.82833	3.05492	3.2912	0	0	0	0	0	0	0	0	0	0	0	0	0	0	0	0	0	0	0
CST7	21.71	50.3954	27.402	15.5973	653.219	496.325	892.912	614.776	61.9138	25.2956	15.3647	23.8464	FALSE	3.1228	3.93955	3.34646	2.80924	6.48344	6.20924	6.79561	6.42288	4.14176	3.2694	2.79512	3.21271	0.816745	-0.537223	-0.274198	-0.372725	0.417588	0	0	0	0	0	0	0	0	0	0	0	0	0	0	0	0	0	0	0
CSTB	253.794	190.395	249.246	181.879	276.558	204.887	280.75	199.636	172.707	1310.12	2220.37	1749.83	FALSE	5.54046	5.25434	5.52244	5.20882	5.62603	5.32733	5.64102	5.30149	5.15737	7.17863	7.70588	7.46784	-0.286119	-0.31362	-0.298702	-0.339528	-0.238035	0	0	1	0.693147	0	0	0	0	0	0	0	0	0	0	0	0	0	0	0
CSTF1	23.1543	19.75	25.3741	21.3038	28.2587	23.7811	28.0594	22.779		7.82278	19.811	9.46737	FALSE	3.18446	3.03255	3.27238	3.10476	3.37618	3.21008	3.36934	3.1688	0	2.17734	3.03548	2.34826	-0.151913	-0.167627	-0.166095	-0.200541	-0.68722	0	0	0	0	1	0.693147	0	0	0	0	0	0	0	0	0	0	0	0	0
CSTF2T	31.5945	35.346	25.3403	31.5862	29.5014	30.7923	36.9449	41.3349		11.3059	17.4643	16.4077	FALSE	3.48414	3.59308	3.2711	3.48389	3.41777	3.45922	3.63613	3.74561	0	2.51008	2.91584	2.85691	0.10894	0.212789	0.0414525	0.109476	-0.0589261	0	0	0	0	1	0.693147	1	0.693147	0	0	0	0	0	0	0	0	0	0	0
CSTF3	36.2435	38.079	44.7575	39.8122	43.7688	37.993	42.8685	34.9363		23.4684	24.208	36.4102	FALSE	3.61748	3.66558	3.82336	3.70898	3.80151	3.66338	3.7812	3.58175	0	3.19738	3.22716	3.62194	0.0481082	-0.114375	-0.13813	-0.19945	0.394783	0	0	0	0	0	0	0	0	0	0	0	0	0	0	0	0	0	0	0
CTAGE5	25.4562	23.066	30.5706	24.2327	45.932	35.2454	66.2514	43.8943		11.2488	29.4942	12.6706	FALSE	3.27549	3.1808	3.45223	3.22814	3.8487	3.59031	4.20844	3.80431	0	2.50543	3.41754	2.61525	-0.0946889	-0.224085	-0.258387	-0.404127	-0.802288	0	0	0	0	0	0	0	0	0	0	0	0	0	0	0	0	0	0	0
CTBP1	23.38	28.3861	22.3914	22.4611	25.9115	30.2712	41.1538	33.5286		15.9311	41.4994	26.1954	TRUE	3.19376	3.38052	3.15237	3.15534	3.29255	3.4427	3.74132	3.54179	0	2.82915	3.74949	3.30305	0.186762	0.00297522	0.150144	-0.199537	-0.446441	0	0	0	0	0	0	0	0	0	0	0	0	0	0	0	0	0	0	0
CTBS	27.2164	31.0462	26.3796	37.1503	28.5809	33.3031	45.9862	54.388		24.8388	43.4509	35.3781	FALSE	3.3399	3.46718	3.3098	3.64153	3.38713	3.53524	3.84985	4.01436	0	3.25188	3.79438	3.59397	0.127274	0.331735	0.148106	0.164508	-0.200418	0	0	0	0	0	0	0	0	0	0	0	0	0	0	0	0	0	0	0
CTCF	53.0337	43.2169	55.1082	40.3463	74.3748	62.4847	85.2694	69.8725	32.3146	20.8417	36.4849	21.2126	TRUE	3.98961	3.78911	4.02728	3.72198	4.32247	4.1508	4.45747	4.26088	3.506	3.08382	3.62394	3.10066	-0.200501	-0.305299	-0.171674	-0.196592	-0.523278	0	0	0	0	0	0	0	0	0	0	0	0	0	0	0	0	0	0	0
CTDNEP1	32.5875	35.091	20.3382	19.6746	26.9701	29.0869	28.9947	23.8027		26.6089	63.3854	29.8614	FALSE	3.51415	3.58604	3.0605	3.02891	3.33113	3.40409	3.40102	3.21095	0	3.31814	4.16489	3.42951	0.0718878	-0.0315905	0.0729549	-0.190067	-0.735382	0	0	0	0	0	0	0	0	0	0	0	0	0	0	0	0	0	0	0
CTDSP1	33.2194	26.6371	38.5977	25.9153	63.4671	42.6829	88.543	52.7243		8.9077	32.9772	10.9266	FALSE	3.53279	3.31916	3.67877	3.2927	4.16616	3.77696	4.49472	3.98387	0	2.29331	3.52569	2.47877	-0.213635	-0.386077	-0.389199	-0.510853	-1.04692	0	0	0	0	0	0	0	0	0	0	0	0	0	0	0	0	0	0	0
CTDSP2	25.7721	23.5033	32.1676	26.7521	39.1664	28.7079	52.0658	28.6657		14.2181	42.9815	20.394	FALSE	3.28736	3.19881	3.50157	3.32331	3.69303	3.39141	3.97153	3.38999	0	2.72248	3.78377	3.06311	-0.0885538	-0.17826	-0.301618	-0.581542	-0.720659	0	0	0	0	0	0	0	0	0	0	0	0	0	0	0	0	0	0	0
CTDSPL2	22.4773	25.5803	23.0843	25.0607	30.7901	33.6347	38.192	40.3111		11.934	17.1679	11.9232	FALSE	3.15603	3.28017	3.18156	3.26043	3.45915	3.54486	3.66847	3.72113	0	2.55986	2.89966	2.55902	0.124139	0.0788673	0.085702	0.0526591	-0.340633	0	0	0	0	0	0	0	0	0	0	0	0	0	0	0	0	0	0	0
CTNNA1	19.047	18.8755								24.0394	90.9281	68.0868	FALSE	2.99808	2.98949	0	0	0	0	0	0	0	3.22045	4.52101	4.23536	-0.00859112				-0.285644	0	0	0	0	0	0	0	0	0	0	0	0	0	0	0	0	0	0	0
CTNNB1	104.894	89.604	73.8832	69.1461	104.843	94.2719	158.38	155.358	45.3491	72.8033	199.469	143.149	TRUE	4.66244	4.5065	4.31593	4.25058	4.66195	4.55673	5.07129	5.05215	3.8362	4.3014	5.30066	4.97085	-0.155939	-0.0653504	-0.105219	-0.0191437	-0.329808	0	0	0	0	0	0	0	0	0	0	0	0	0	0	0	0	0	0	0
CTNNBIP1	12.4121	8.49033			19.5142	15.2067	33.6713	19.7076		7.93699	34.1135	7.97252	FALSE	2.59616	2.25027	0	0	3.02112	2.78542	3.54591	3.0305	0	2.1902	3.55859	2.19417	-0.345887		-0.235694	-0.515409	-1.36442	0	0	0	0	0	0	0	0	0	0	0	0	0	0	0	0	0	0	0
CTNNBL1	55.4259	53.8571	33.2829	36.4826	46.3462	46.3306	54.8717	58.739		38.7713	42.3393	98.7667	FALSE	4.03293	4.00473	3.53465	3.62388	3.85749	3.85716	4.02306	4.08999	0	3.68315	3.76906	4.60283	-0.0281951	0.0892295	-0.000329059	0.0669269	0.833776	0	0	0	0	0	0	0	0	0	0	0	0	0	0	0	0	0	0	0
CTR9	48.3397	37.3866	38.057	31.9156	52.7895	37.0455	60.6395	40.567		14.7891	31.7421	15.3044	FALSE	3.89873	3.64771	3.66502	3.49395	3.98508	3.63878	4.1213	3.72731	0	2.75932	3.48866	2.79143	-0.251019	-0.171074	-0.346295	-0.393995	-0.697227	0	0	0	0	0	0	0	0	0	0	0	0	0	0	0	0	0	0	0
CTSA	39.3126	32.4673	47.3262	31.9601	103.048	64.1901	116.135	70.2565		43.3394	141.024	78.6219	FALSE	3.69667	3.51057	3.87797	3.4953	4.64485	4.17731	4.76332	4.26629	0	3.79187	4.956	4.37729	-0.186095	-0.382674	-0.467542	-0.497039	-0.578706	0	0	0	0	0	0	0	0	0	0	0	0	0	0	0	0	0	0	0
CTSB	42.5624	36.4756	58.4881	48.6969	47.7269	42.0197	41.6214	37.1118	47.7931	667.335	1637.23	1564.96	FALSE	3.77419	3.62369	4.08578	3.90594	3.88623	3.76166	3.75236	3.64052	3.88759	6.50479	7.40137	7.35626	-0.150502	-0.179833	-0.124574	-0.111834	-0.0451124	0	0	0	0	0	0	0	0	0	0	0	0	0	0	0	0	0	0	0
CTSC	26.4943	35.8197	34.1448	25.8797	137.75	163.057	185.66	301.373		83.8237	130.031	359.369	FALSE	3.31398	3.60603	3.55948	3.29137	4.93267	5.10021	5.22929	5.71166	0	4.44058	4.87544	5.88713	0.292056	-0.268106	0.167542	0.482375	1.01169	0	0	0	0	0	0	0	0	0	0	0	0	0	0	0	0	0	0	0
CTSD	31.5494	24.8515	43.5407	26.8056	94.2572	58.6949	264.538	135.394	33.1293	350.369	1394.13	1098.64	FALSE	3.48276	3.25237	3.7964	3.32524	4.55658	4.08925	5.58176	4.91555	3.53016	5.86184	7.24074	7.00274	-0.230389	-0.471169	-0.467334	-0.666209	-0.238005	3	1.38629	0	0	0	0	0	0	0	0	0	0	0	0	0	0	0	0	0
CTSH	267.561	149.802							49.9655	60.0698	177.657	89.1926	FALSE	5.59308	5.01596	0	0	0	0	0	0	3.93115	4.11202	5.18547	4.50195	-0.577112				-0.68352	0	0	0	0	0	0	0	0	0	0	0	0	0	0	0	0	0	0	0
CTSO	13.9467	22.8474		17.173		22.5495	25.5652	27.13		14.5036	22.0342	24.3447	FALSE	2.70449	3.17167	0	2.89994	0	3.1591	3.2796	3.33684	0	2.74107	3.13698	3.23257	0.467182	2.89994	3.1591	0.0572333	0.095588	0	0	0	0	0	0	0	0	0	0	0	0	0	0	0	0	0	0	0
CTSS	188.484	264.075	78.3024	146.028	95.776	173.29	107.561	234.956	131.431	397.534	833.496	789.671	FALSE	5.2443	5.58001	4.37327	4.99063	4.5724	5.16072	4.68731	5.46365	4.88606	5.98779	6.72683	6.67288	0.335708	0.617358	0.58832	0.776333	-0.0539454	0	0	0	0	1	0.693147	7	2.07944	0	0	0	0	0	0	0	0	0	0	0
CTSZ	86.0726	48.537					23.2269	17.6601		260.208	690.397	684.712	FALSE	4.46674	3.90272	0	0	0	0	3.18747	2.92639	0	5.56532	6.53871	6.53046	-0.564022			-0.261078	-0.00825697	0	0	0	0	0	0	0	0	0	0	0	0	0	0	0	0	0	0	0
CTU1	19.2727	16.762	16.6119	15.9801	18.8698	14.6856		19.7076		7.70858	20.058	9.60974	FALSE	3.00927	2.87706	2.86857	2.83204	2.9892	2.75274	0	3.0305	0	2.16431	3.04728	2.36177	-0.13221	-0.0365347	-0.236462	3.0305	-0.68551	0	0	0	0	0	0	0	0	0	0	0	0	0	0	0	0	0	0	0
CUEDC2	44.9997	39.3179	36.7304	33.6516	46.024	40.1721	56.4306	47.3495		23.2971	53.1835	26.5869	FALSE	3.82863	3.6968	3.63047	3.54534	3.85066	3.71776	4.05058	3.87846	0	3.19035	3.99238	3.31734	-0.131838	-0.0851212	-0.132897	-0.17212	-0.675033	0	0	0	0	0	0	0	0	0	0	0	0	0	0	0	0	0	0	0
CUL1	26.8102	27.0379	23.8363	22.9508	26.5559	23.0706	26.8123	24.8265		13.7041	15.834	23.1346	FALSE	3.3254	3.33356	3.21231	3.176	3.31621	3.18099	3.32548	3.2514	0	2.68813	2.8234	3.18364	0.00815297	-0.0363063	-0.135226	-0.0740775	0.360244	0	0	7	2.07944	2	1.09861	0	0	0	0	0	0	0	0	0	0	0	0	0
CUL2	22.2516	25.1795	22.3661	26.2002	27.0161	33.4452	27.28	36.5999		13.4757	23.4669	19.9313	FALSE	3.14637	3.26498	3.15129	3.30322	3.33278	3.53937	3.34215	3.627	0	2.67247	3.19732	3.04125	0.118603	0.151939	0.20659	0.284848	-0.156076	0	0	0	0	0	0	0	0	0	0	0	0	0	0	0	0	0	0	0
CUL3	57.6826	52.6546	37.7528	34.1056	54.5384	47.7992	75.1368	59.6348	31.7715	24.4962	53.1341	32.5663	FALSE	4.07214	3.98257	3.6572	3.55836	4.01708	3.88771	4.33253	4.10487	3.48956	3.23853	3.99146	3.51352	-0.0895753	-0.0988405	-0.129363	-0.227663	-0.47794	0	0	0	0	0	0	0	0	0	0	0	0	0	0	0	0	0	0	0
CUL4A	25.1402	24.5236	24.9432	23.1021	34.3339	27.9026	49.2598	24.8265		14.9033	45.2788	32.9578	FALSE	3.26348	3.2396	3.25591	3.1823	3.56484	3.36393	3.91721	3.2514	0	2.76652	3.83468	3.52512	-0.0238726	-0.0736104	-0.200912	-0.665805	-0.309565	0	0	0	0	0	0	0	0	0	0	0	0	0	0	0	0	0	0	0
CUL4B	14.8043	20.1873	16.2824	24.6689	17.8113	23.0706	22.2916	22.395		12.9047	15.7599	18.5788	FALSE	2.76028	3.0534	2.84969	3.24528	2.93446	3.18099	3.14809	3.15252	0	2.63223	2.81899	2.97445	0.293121	0.395595	0.246532	0.00443	0.15546	0	0	0	0	0	0	0	0	0	0	0	0	0	0	0	0	0	0	0
CUL5	33.2645	37.8603	28.0864	34.5597	41.0074	45.2884	44.4274	49.3971		28.8358	58.8649	51.7502	FALSE	3.53411	3.65997	3.37027	3.57121	3.73785	3.83489	3.81612	3.91993	0	3.39571	4.09209	3.96557	0.125863	0.20094	0.0970458	0.103818	-0.126523	0	0	0	0	0	0	0	0	0	0	0	0	0	0	0	0	0	0	0
CUTA	172.777	145.21	232.837	187.176	181.933	157.515	177.086	133.346	137.948	86.3361	93.1513	71.7171	FALSE	5.15777	4.98505	5.45462	5.23738	5.20912	5.06585	5.18227	4.90042	4.9341	4.46976	4.5449	4.28658	-0.172727	-0.217247	-0.143273	-0.281844	-0.258327	0	0	0	0	6	1.94591	0	0	0	0	0	0	0	0	0	0	0	0	0
CUTALP	38.1391	37.9332	56.0968	44.4148	65.0319	49.0782	79.034	54.388		12.4479	14.9941	12.4215	FALSE	3.66712	3.66185	4.04475	3.81584	4.19014	3.91359	4.38245	4.01436	0	2.59883	2.77222	2.59686	-0.00527502	-0.228911	-0.276552	-0.368089	-0.175366	8	2.19722	6	1.94591	33	3.52636	31	3.46574	11	2.48491	6	1.94591	0	0	0	0	0	0	0
CUTC	33.3548	27.1836	31.0692	25.4346	39.5806	32.5925	46.6098	33.9125		8.50799	21.219	9.57414	FALSE	3.53674	3.33874	3.46789	3.27467	3.70329	3.5143	3.86304	3.55284	0	2.25213	3.10095	2.35841	-0.198	-0.193222	-0.188989	-0.310193	-0.742538	0	0	0	0	0	0	0	0	0	0	0	0	0	0	0	0	0	0	0
CUX1	11.013	10.7496								9.3645	32.582	15.4468	TRUE	2.48599	2.46382	0	0	0	0	0	0	0	2.33839	3.51399	2.80013	-0.0221694				-0.713861	0	0	0	0	0	0	0	0	0	0	0	0	0	0	0	0	0	0	0
CWC15	119.292	103.779	102.333	98.4354	131.353	116.963	130.788	124.005	71.4181	53.6175	107.256	75.1695	FALSE	4.78992	4.65185	4.63796	4.59951	4.88547	4.77037	4.88119	4.82835	4.28246	4.00035	4.6845	4.33296	-0.13807	-0.0384485	-0.115094	-0.0528442	-0.351539	0	0	0	0	0	0	0	0	0	0	0	0	0	0	0	0	0	0	0
CWC22	31.1883	29.2971	29.4384	29.4763	38.7062	35.8612	36.1654	39.7992		16.3308	28.1603	20.8923	FALSE	3.4716	3.41105	3.4157	3.41695	3.68151	3.60716	3.61538	3.70866	0	2.85248	3.37281	3.08613	-0.0605512	0.00124576	-0.0743473	0.0932828	-0.286674	0	0	0	0	0	0	0	0	0	0	0	0	0	0	0	0	0	0	0
CWC25	45.6767	43.1076	47.9683	47.9491	65.262	53.9576	82.7752	64.8816	34.2155	21.1272	27.1475	21.8177	FALSE	3.84324	3.78663	3.89117	3.89078	4.19362	4.00656	4.42814	4.18786	3.56149	3.09681	3.33746	3.12753	-0.0566131	-0.000392884	-0.187055	-0.240277	-0.209925	0	0	0	0	0	0	0	0	0	0	0	0	0	0	0	0	0	0	0
CWC27	28.5254	29.2607	20.8029	22.9508	31.6645	29.0869	32.4242	29.6894		10.8491	20.0827	12.3859	FALSE	3.38525	3.40985	3.08204	3.176	3.48629	3.40409	3.50928	3.42392	0	2.47225	3.04845	2.5942	0.0245997	0.0939571	-0.0821996	-0.0853617	-0.454254	0	0	0	0	0	0	0	0	0	0	0	0	0	0	0	0	0	0	0
CWF19L1	11.1935	10.4216						16.8923		7.99409	26.5053	13.5604	FALSE	2.5009	2.43551	0	0	0	0	0	2.88437	0	2.19657	3.31438	2.67831	-0.0653953			2.88437	-0.636072	0	0	0	0	0	0	0	0	0	0	0	0	0	0	0	0	0	0	0
CWF19L2	73.3896	65.044	78.6235	67.9175	99.4579	80.3443	107.717	83.3096	43.9914	16.6734	27.7651	21.2838	FALSE	4.30932	4.19032	4.37731	4.23291	4.60974	4.39869	4.68875	4.4345	3.80647	2.87206	3.35916	3.10386	-0.118995	-0.144399	-0.211048	-0.254252	-0.255303	0	0	0	0	0	0	0	0	0	0	0	0	0	0	0	0	0	0	0
CXCL10	82.868	3109.5	80.8373	388.578	105.211	145.434	122.058	130.787	1224.15	13527.5	199.395	27151.8	FALSE	4.42924	8.04254	4.40473	5.96506	4.66543	4.98658	4.81266	4.88119	7.11082	9.51255	5.30029	10.2092	3.6133	1.56033	0.321152	0.0685285	4.90895	0	0	0	0	0	0	0	0	0	0	0	0	0	0	0	0	0	0	0
CXCL8	18.1894	26.2362	18.9947	18.9446	23.1961	20.1334	27.5917	24.4426		1700.97	3611.02	2368.44	FALSE	2.95436	3.30455	2.99547	2.99296	3.18619	3.05086	3.35312	3.23642	0	7.43954	8.19202	7.77041	0.350188	-0.00250733	-0.135335	-0.116693	-0.421611	0	0	0	0	0	0	0	0	0	0	0	0	0	0	0	0	0	0	0
CXCR3	20.1302	25.6168	28.2132		296.441	181.627	273.891	143.584		8.73639			FALSE	3.05071	3.28154	3.37462	0	5.69521	5.20745	5.61637	4.97386	0	2.27587	0	0	0.230836	-3.37462	-0.487767	-0.642512		0	0	0	0	0	0	0	0	0	0	0	0	0	0	0	0	0	0	0
CXCR4	1262.43	755.676	571.784	353.102	1184.06	689.701	1302.11	515.726	395.651	116.542	158.192	86.8791	FALSE	7.14158	6.62894	6.35051	5.86958	7.07755	6.53771	7.17251	6.24751	5.98306	4.7668	5.07011	4.47596	-0.512648	-0.480925	-0.539842	-0.924998	-0.594147	0	0	0	0	0	0	0	0	0	0	0	0	0	0	0	0	0	0	0
CXCR5	24.057	30.0259											FALSE	3.22115	3.43482	0	0	0	0	0	0	0	0	0	0	0.21367					0	0	0	0	0	0	0	0	0	0	0	0	0	0	0	0	0	0	0
CXXC1	29.3378	28.3497	26.2275	25.764	35.3464	31.4555	41.9332	39.4153		10.9633	22.0095	10.1792	TRUE	3.41239	3.37928	3.30423	3.28706	3.5931	3.47987	3.75965	3.69921	0	2.48185	3.13591	2.41406	-0.0331118	-0.0171725	-0.113225	-0.0604378	-0.721852	0	0	0	0	0	0	0	0	0	0	0	0	0	0	0	0	0	0	0
CXXC5	130.711	48.7192					152.768	36.7279			41.7711	7.68779	TRUE	4.88061	3.90639	0	0	0	0	5.03544	3.6304	0	0	3.75586	2.16192	-0.97422			-1.40504	-1.59394	0	0	15	2.77259	0	0	0	0	0	0	0	0	0	0	0	0	0	0	0
CXorf21	45.8121	62.311		37.0168		19.0439		64.1138	45.6207	78.4562	42.3393	98.1617	FALSE	3.84614	4.14806	0	3.63803	0	2.99792	0	4.17614	3.84204	4.37521	3.76906	4.59675	0.301918	3.63803	2.99792	4.17614	0.827693	0	0	0	0	0	0	0	0	0	0	0	0	0	0	0	0	0	0	0
CXorf38	13.2697	20.3331	13.9503	17.9653	18.6857	24.018	27.28	32.1209		19.6997	28.2344	43.8489	FALSE	2.65814	3.06026	2.70473	2.94261	2.97989	3.2196	3.34215	3.50016	0	3.03012	3.37535	3.8033	0.40212	0.237883	0.239701	0.15801	0.427952	0	0	0	0	0	0	0	0	0	0	0	0	0	0	0	0	0	0	0
CXorf40B	12.8184	11.5148			17.167	14.6856		18.3			9.95492	5.90821	FALSE	2.626	2.52691	0	0	2.8996	2.75274	0	2.9601	0	0	2.39379	1.93271	-0.0990869		-0.146863	2.9601	-0.461078	0	0	0	0	0	0	0	0	0	0	0	0	0	0	0	0	0	0	0
CYB561A3	63.2794	32.2123	16.671	14.6002	21.5392	17.2437	22.9152	18.172		18.729	70.4255	44.5963	FALSE	4.16324	3.50292	2.87193	2.74728	3.11526	2.90382	3.17451	2.95345	0	2.98209	4.26865	3.81983	-0.66032	-0.124646	-0.211438	-0.221063	-0.448828	0	0	0	0	0	0	0	0	0	0	0	0	0	0	0	0	0	0	0
CYB561D2	28.9316	28.1311	23.7096	22.2653	44.3671	43.3461	43.4921	38.7754		12.9047	49.7746	18.8991	FALSE	3.39891	3.37181	3.20719	3.14696	3.81479	3.79203	3.79531	3.68325	0	2.63223	3.9274	2.99068	-0.0271088	-0.0602287	-0.0227631	-0.112062	-0.936719	0	0	0	0	0	0	0	0	0	0	0	0	0	0	0	0	0	0	0
CYB5A	70.6815	49.0836	45.9151	35.4054	51.1327	40.6459	54.8717	39.1593	29.8707	24.4391	28.2097	22.138	FALSE	4.27223	3.91369	3.84834	3.59472	3.95379	3.7292	4.02306	3.69285	3.42981	3.23629	3.3745	3.14148	-0.358539	-0.253622	-0.22459	-0.330203	-0.233026	0	0	0	0	2	1.09861	0	0	0	0	0	0	0	0	0	0	0	0	0
CYB5B	64.0467	57.7197	50.5793	46.6582	69.5883	62.2479	108.496	86.1249	36.931	21.1843	38.3622	28.2953	FALSE	4.1751	4.07278	3.94312	3.86406	4.25686	4.14706	4.69589	4.46734	3.63577	3.09939	3.67281	3.37743	-0.102329	-0.0790643	-0.109803	-0.228548	-0.295379	0	0	0	0	0	0	0	0	0	0	0	0	0	0	0	0	0	0	0
CYB5D2	11.1032	11.0775											FALSE	2.49347	2.49135	0	0	0	0	0	0	0	0	0	0	-0.00212626					0	0	0	0	0	0	0	0	0	0	0	0	0	0	0	0	0	0	0
CYB5R3	47.9334	38.3705	29.8102	27.3041	41.0994	37.8509	48.3245	39.7992		25.6953	64.0029	48.9741	FALSE	3.89046	3.67302	3.42784	3.34301	3.74003	3.65973	3.89842	3.70866	0	3.28449	4.17443	3.9115	-0.217445	-0.0848378	-0.080304	-0.189759	-0.262928	0	0	0	0	0	0	0	0	0	0	0	0	0	0	0	0	0	0	0
CYB5R4	43.2845	46.7879	20.5072	26.2981	33.5055	38.6088	33.0477	45.9418		50.0772	119.064	100.404	FALSE	3.79064	3.86677	3.06839	3.30682	3.54112	3.67905	3.52776	3.84891	0	3.93334	4.78802	4.61911	0.076138	0.238432	0.137934	0.321146	-0.168911	0	0	0	0	0	0	0	0	0	0	0	0	0	0	0	0	0	0	0
CYBA	781.198	643.188	603.284	477.194	1475.35	1204.79	1531.89	1086.1	604.474	1822.48	2812.67	2116.46	FALSE	6.66211	6.46799	6.40404	6.17002	7.29733	7.09489	7.33491	6.99126	6.40601	7.5085	7.94225	7.65797	-0.194116	-0.234027	-0.202439	-0.343643	-0.284275	0	0	0	0	0	0	0	0	0	0	0	0	0	0	0	0	0	0	0
CYBB	42.2013	46.46								103.181	577.36	335.807	FALSE	3.76587	3.85989	0	0	0	0	0	0	0	4.64613	6.3602	5.81951	0.0940167				-0.540687	0	0	0	0	0	0	0	0	0	0	0	0	0	0	0	0	0	0	0
CYC1	119.518	103.633	62.8227	65.8788	97.847	91.1926	131.567	127.716	55.6681	42.8826	117.359	61.1464	FALSE	4.7918	4.65046	4.15611	4.20288	4.59357	4.52388	4.88709	4.85761	4.03721	3.78152	4.77373	4.12949	-0.141336	0.0467732	-0.0696933	-0.0294848	-0.644232	0	0	0	0	0	0	0	0	0	0	0	0	0	0	0	0	0	0	0
CYCS	201.663	223.154	115.548	154.245	159.427	196.929	176.462	269.764	135.776	179.524	216.834	177.353	FALSE	5.31155	5.41233	4.7583	5.04501	5.07784	5.28791	5.17876	5.60125	4.91834	5.19587	5.38373	5.18376	0.100785	0.286703	0.210067	0.42249	-0.19997	0	0	0	0	0	0	0	0	0	0	0	0	0	0	0	0	0	0	0
CYFIP2	37.6878	31.0462	35.8263	29.6633	41.8818	34.2032	42.5568	27.8978		13.3615		9.71651	FALSE	3.65552	3.46718	3.60621	3.42307	3.75845	3.56114	3.77406	3.36377	0	2.66455	0	2.37179	-0.188345	-0.183146	-0.197313	-0.410298	2.37179	0	0	0	0	0	0	0	0	0	0	0	0	0	0	0	0	0	0	0
CYHR1	21.5294	16.3612	24.2757	19.185	21.7233	16.5331	23.8505	17.5321		8.39379	17.1432	7.11832	FALSE	3.11482	2.85424	3.22984	3.00494	3.12339	2.86409	3.21288	2.91951	0	2.24005	2.8983	2.09412	-0.260584	-0.224904	-0.259301	-0.293372	-0.804172	0	0	0	0	0	0	1	0.693147	0	0	0	0	0	0	0	0	0	0	0
CYLD	72.171	139.927	113.385	182.199	119.064	193.992	212.94	335.67	109.164	101.753	56.0242	105.458	FALSE	4.2928	4.94824	4.73957	5.21058	4.78803	5.27296	5.36569	5.8191	4.70197	4.63233	4.04348	4.66775	0.65544	0.471005	0.484931	0.453408	0.624275	0	0	0	0	0	0	0	0	0	0	0	0	0	0	0	0	0	0	0
CYP20A1	32.4972	36.6943	33.2407	36.6874	39.2585	44.1041	36.9449	42.7425		15.0175	23.3434	21.4617	FALSE	3.51146	3.62951	3.53341	3.62933	3.69532	3.80897	3.63613	3.77832	0	2.77368	3.19226	3.11181	0.118045	0.0959105	0.113652	0.142187	-0.0804476	0	0	0	0	0	0	0	0	0	0	0	0	0	0	0	0	0	0	0
CYP2R1	12.9086	9.07336											FALSE	2.63251	2.30989	0	0	0	0	0	0	0	0	0	0	-0.322615					0	0	0	0	0	0	0	0	0	0	0	0	0	0	0	0	0	0	0
CYP3A5	13.8565	14.5757	21.2338	18.4105	24.3007	18.5228	20.5769	18.5559					FALSE	2.69844	2.74571	3.10161	2.96581	3.23083	2.97158	3.07162	2.97328	0	0	0	0	0.0472758	-0.135803	-0.25925	-0.0983462		0	0	0	0	0	0	0	0	0	0	0	0	0	0	0	0	0	0	0
CYP51A1	41.1632	35.2731									7.85524		FALSE	3.74155	3.59108	0	0	0	0	0	0	0	0	2.18101	0	-0.150469				-2.18101	0	0	0	0	0	0	0	0	0	0	0	0	0	0	0	0	0	0	0
CYSLTR1	62.9183	42.5246	79.4515	82.8738			36.0096	36.5999		18.729	24.4797	20.7499	FALSE	4.15761	3.77333	4.38765	4.42931	0	0	3.61118	3.627	0	2.98209	3.23788	3.07961	-0.38428	0.0416583		0.0158251	-0.158273	0	0	0	0	0	0	0	0	0	0	0	0	0	0	0	0	0	0	0
CYSTM1	55.6967	47.1523	22.4083	17.4668	27.4303	23.4495	21.3563	18.044	36.931	74.2308	92.0644	95.5279	FALSE	4.03772	3.87437	3.15309	2.91597	3.34746	3.19661	3.10711	2.94675	3.63577	4.32056	4.53329	4.56983	-0.163346	-0.237117	-0.150845	-0.160357	0.0365399	0	0	0	0	31	3.46574	0	0	0	0	0	0	0	0	0	0	0	0	0
CYTH1	63.6856	62.1653	75.4887	68.5674	68.3457	70.396	86.2047	66.6732	40.1896	32.0905	54.6656	71.2544	FALSE	4.16954	4.14575	4.33714	4.2423	4.2391	4.26824	4.46826	4.21469	3.71819	3.49925	4.01936	4.28019	-0.0237834	-0.0948465	0.0291381	-0.253567	0.260831	0	0	0	0	0	0	0	0	0	0	0	0	0	0	0	0	0	0	0
CYTH2	26.0429	25.3617	36.6712	31.061	44.4132	39.2247	48.7922	40.3111		11.5914	36.8801	23.8108	FALSE	3.29743	3.27191	3.6289	3.46764	3.8158	3.69448	3.90786	3.72113	0	2.53302	3.63443	3.21128	-0.025514	-0.161257	-0.121321	-0.186727	-0.423148	0	0	0	0	0	0	0	0	0	0	0	0	0	0	0	0	0	0	0
CYTH4	19.5435	11.697	39.2991	16.2471	53.9862	24.8707	62.9778			7.76568	52.4177	24.9141	FALSE	3.02254	2.54136	3.69633	2.84765	4.00708	3.25311	4.15854	0	0	2.17084	3.97814	3.25479	-0.481179	-0.848682	-0.75397	-4.15854	-0.723354	0	0	0	0	0	0	0	0	0	0	0	0	0	0	0	0	0	0	0
CYTIP	243.774	223.263	181.278	234.155	147.921	229.142	172.877	350.386	127.086	73.6027	119.731	80.8286	FALSE	5.50034	5.41282	5.20553	5.46024	5.00342	5.4387	5.15835	5.86189	4.8527	4.31218	4.79356	4.40463	-0.0875178	0.254713	0.43528	0.703538	-0.388936	0	0	0	0	0	0	0	0	0	0	0	0	0	0	0	0	0	0	0
CYTOR	81.1077	62.9669	59.1978	40.9517	138.21	91.9506	98.2079	60.2747	57.5689	55.8444	69.1163	60.9684	FALSE	4.40803	4.15837	4.09764	3.73652	4.93598	4.53207	4.59722	4.11537	4.0702	4.04032	4.25015	4.12663	-0.249665	-0.361118	-0.403916	-0.481851	-0.12353	0	0	0	0	0	0	0	0	0	0	0	0	0	0	0	0	0	0	0
DAAM1	52.7178	31.9572	28.0526	16.7101	91.2656	59.8318	117.382	62.0663		9.1932	11.3382	7.6522	FALSE	3.98374	3.49521	3.36911	2.87413	4.52467	4.10811	4.77392	4.14419	0	2.32172	2.5127	2.15781	-0.488534	-0.494976	-0.416558	-0.629729	-0.354889	0	0	0	0	6	1.94591	0	0	0	0	0	0	0	0	0	0	0	0	0
DAD1	246.799	221.733	245.63	224.38	264.408	272.062	283.088	283.841	190.358	254.269	361.588	247.041	FALSE	5.51262	5.40597	5.50789	5.41779	5.58127	5.6097	5.64928	5.65193	5.25414	5.54232	5.89327	5.5136	-0.106644	-0.0901012	0.0284309	0.0026472	-0.379672	0	0	0	0	0	0	1	0.693147	0	0	0	0	0	0	0	0	0	0	0
DALRD3	28.9767	22.5194	22.121	16.6478	24.4387	17.7174	22.4475			6.39527			FALSE	3.40042	3.15783	3.14074	2.87061	3.23627	2.92946	3.15476	0	0	2.00084	0	0	-0.242594	-0.270134	-0.306818	-3.15476		0	0	0	0	0	0	0	0	0	0	0	0	0	0	0	0	0	0	0
DANCR	112.386	75.7571	81.7245	56.2552	89.9309	52.0627	57.5218	29.1775	69.2456	22.5547	21.4908	14.5214	FALSE	4.7308	4.34065	4.41552	4.04752	4.5101	3.97147	4.0694	3.4071	4.252	3.15933	3.1131	2.74222	-0.390155	-0.367997	-0.538626	-0.662301	-0.370886	0	0	0	0	0	0	0	0	0	0	0	0	0	0	0	0	0	0	0
DAP	14.4432	13.6283	13.1898	12.6327		16.77	20.421			14.0468	35.9661	18.4365	FALSE	2.73717	2.68296	2.65252	2.61247	0	2.87751	3.06437	0	0	2.71116	3.61	2.96715	-0.0542146	-0.0400523	2.87751	-3.06437	-0.642852	0	0	0	0	0	0	0	0	0	0	0	0	0	0	0	0	0	0	0
DAP3	55.0196	51.9987	60.93	55.356	51.777	45.62	43.1803	42.2307	37.7457	23.24	39.2515	26.6225	FALSE	4.0257	3.97027	4.126	4.03169	3.96608	3.84203	3.78828	3.76655	3.65702	3.188	3.69515	3.31863	-0.0554341	-0.0943159	-0.124046	-0.0217291	-0.376516	0	0	0	0	0	0	1	0.693147	0	0	0	0	0	0	0	0	0	0	0
DAPK3	12.7281	10.5674			18.7778	15.7278	25.2535	17.916			14.4507	7.68779	FALSE	2.61944	2.44819	0	0	2.98456	2.81707	3.2678	2.94001	0	0	2.73765	2.16192	-0.171256		-0.16749	-0.327788	-0.575735	0	0	0	0	0	0	0	0	0	0	0	0	0	0	0	0	0	0	0
DAPP1	92.3915	121.015		50.9671		19.7545			39.9181	28.0364	19.564	52.4265	FALSE	4.5368	4.80414	0	3.95061	0	3.03276	0	0	3.71157	3.36855	3.02354	3.97831	0.267341	3.95061	3.03276		0.954764	0	0	0	0	0	0	0	0	0	0	0	0	0	0	0	0	0	0	0
DARS	115.907	103.997	88.6531	90.8238	69.2661	64.3323	47.0774	41.5908	62.4569	39.6278	56.5676	39.8982	FALSE	4.76138	4.65394	4.49595	4.51987	4.25229	4.17949	3.87281	3.75164	4.15036	3.70445	4.05296	3.71109	-0.107441	0.023923	-0.0728039	-0.121175	-0.341874	0	0	0	0	0	0	0	0	0	0	0	0	0	0	0	0	0	0	0
DAXX	42.788	36.257	37.381	32.0403	45.7479	42.3987	52.3775	43.1265	30.4138	15.7598	24.1092	18.2941	FALSE	3.77936	3.61784	3.64756	3.49773	3.84477	3.77043	3.97739	3.78706	3.44725	2.81898	3.22323	2.9598	-0.161521	-0.149836	-0.0743401	-0.190331	-0.263434	0	0	0	0	0	0	0	0	0	0	0	0	0	0	0	0	0	0	0
DAZAP1	65.7166	61.9102	46.3207	45.1982	55.1368	49.2203	63.9131	59.5068	37.7457	30.9485	58.0251	32.7799	FALSE	4.20045	4.14171	3.85695	3.83294	4.02779	3.91642	4.17305	4.10276	3.65702	3.46413	4.07796	3.51987	-0.0587461	-0.0240059	-0.111371	-0.0702928	-0.558097	0	0	0	0	0	0	0	0	0	0	0	0	0	0	0	0	0	0	0
DAZAP2	151.022	157.126	166.06	155.732	225.334	217.725	239.908	218.064	126	209.673	337.331	232.805	FALSE	5.02402	5.06339	5.11835	5.05454	5.42201	5.38782	5.48441	5.38936	4.84419	5.35031	5.82402	5.45449	0.0393665	-0.0638135	-0.0341927	-0.0950518	-0.369538	0	0	0	0	0	0	0	0	0	0	0	0	0	0	0	0	0	0	0
DBF4	24.3729	19.2763	23.5068	18.3125	25.7274	19.9439	22.4475	20.4755		8.16539	18.0325	7.90134	FALSE	3.23368	3.00945	3.19895	2.96075	3.28569	3.04185	3.15476	3.06691	0	2.21543	2.94615	2.1862	-0.224228	-0.238195	-0.24384	-0.0878534	-0.759945	0	0	0	0	0	0	0	0	0	0	0	0	0	0	0	0	0	0	0
DBI	308.679	238.567	166.237	144.738	272.462	226.3	309.277	243.274	138.763	230.572	408.003	239.069	FALSE	5.73554	5.47884	5.11941	4.98181	5.61116	5.42627	5.73747	5.49829	4.93995	5.44489	6.01372	5.48093	-0.2567	-0.137606	-0.184893	-0.239174	-0.532797	0	0	0	0	0	0	0	0	0	0	0	0	0	0	0	0	0	0	0
DBNL	100.787	74.1173	51.7031	46.2576	63.0989	58.5528	87.14	89.9641	30.6853	30.3204	107.577	70.1155	FALSE	4.62288	4.31905	3.96467	3.85561	4.16043	4.08686	4.47893	4.51046	3.45585	3.44427	4.68746	4.26431	-0.303827	-0.10906	-0.0735644	0.0315381	-0.423157	0	0	0	0	0	0	5	1.79176	0	0	0	0	0	0	0	0	0	0	0
DBP	22.6578	8.59965	40.0764	14.9741	48.1871	15.7751	58.613						TRUE	3.16369	2.26173	3.71543	2.77097	3.89563	2.8199	4.08787	0	0	0	0	0	-0.901966	-0.944467	-1.07573	-4.08787		0	0	0	0	0	0	0	0	0	0	0	0	0	0	0	0	0	0	0
DBT	17.1513	15.4502	18.5469	15.7842	23.2421	18.1912	25.5652	18.6839		6.56657	9.65849	6.01498	FALSE	2.89874	2.80034	2.97281	2.82044	3.18809	2.95445	3.2796	2.9798	0	2.02374	2.36636	1.94805	-0.0984045	-0.152376	-0.233642	-0.299804	-0.418309	0	0	0	0	0	0	0	0	0	0	0	0	0	0	0	0	0	0	0
DCAF10	24.734	26.7828	25.2812	23.9211	34.2879	30.1765	37.7243	30.8412		12.9618	18.156	14.3078	FALSE	3.24781	3.32442	3.26885	3.21572	3.56354	3.43966	3.65647	3.46076	0	2.63633	2.95262	2.72836	0.076604	-0.0531369	-0.123876	-0.195707	-0.224251	0	0	0	0	0	0	0	0	0	0	0	0	0	0	0	0	0	0	0
DCAF11	28.5254	31.0098	22.3407	28.4703	30.1917	35.956	45.5186	44.9181		12.1053	22.1824	15.1264	FALSE	3.38525	3.46604	3.1502	3.38338	3.44015	3.60973	3.83985	3.82686	0	2.57302	3.14339	2.78046	0.0807914	0.233185	0.169573	-0.0129933	-0.362934	0	0	0	0	0	0	0	0	0	0	0	0	0	0	0	0	0	0	0
DCAF13	76.4588	74.2995	39.8398	47.0945	51.5929	54.1945	53.7805	64.4977	39.375	21.1843	36.5837	23.1346	FALSE	4.34975	4.32147	3.70966	3.87317	3.96258	4.01086	4.00333	4.18202	3.69821	3.09939	3.62657	3.18364	-0.0282721	0.163509	0.0482816	0.178681	-0.442926	0	0	0	0	0	0	0	0	0	0	0	0	0	0	0	0	0	0	0
DCAF15	18.4602	12.9724	17.3386	12.241	24.853	15.7751	29.7741				11.1406	6.19294	FALSE	2.96837	2.63708	2.90901	2.58332	3.25243	2.8199	3.42667	0	0	0	2.49656	1.9731	-0.331293	-0.325688	-0.432527	-3.42667	-0.523456	0	0	0	0	0	0	0	0	0	0	0	0	0	0	0	0	0	0	0
DCAF16	13.8113	14.1749	16.3162	16.2204	17.8113	15.9646				5.88136	8.07756	6.72682	FALSE	2.69539	2.71964	2.85164	2.8461	2.93446	2.83113	0	0	0	1.92882	2.20581	2.0447	0.0242471	-0.00554359	-0.103326		-0.161109	0	0	0	0	0	0	0	0	0	0	0	0	0	0	0	0	0	0	0
DCAF5	14.1724	15.9604	18.9693	17.2175	34.518	29.4185	41.3097	33.7845		7.65148	10.6219	9.93006	FALSE	2.71948	2.83088	2.9942	2.90238	3.57004	3.41505	3.74502	3.54917	0	2.15773	2.45289	2.39152	0.111401	-0.0918141	-0.154989	-0.195843	-0.0613718	0	0	0	0	0	0	0	0	0	0	0	0	0	0	0	0	0	0	0
DCAF6	21.394	20.4424	15.9951	13.5586	25.2672	21.5546	27.4359	25.5943		10.0497	19.1688	12.2791	FALSE	3.10879	3.06537	2.83292	2.67818	3.26832	3.11594	3.34765	3.2807	0	2.4024	3.00414	2.58619	-0.043424	-0.154744	-0.15238	-0.0669526	-0.417943	0	0	0	0	2	1.09861	0	0	0	0	0	0	0	0	0	0	0	0	0
DCAF7	49.7388	47.3345	39.3244	36.5004	50.7645	45.62	61.5748	55.2838	39.9181	24.4962	66.6708	41.0727	FALSE	3.92669	3.87815	3.69696	3.62435	3.9467	3.84203	4.13636	4.03041	3.71157	3.23853	4.21465	3.7394	-0.0485455	-0.0726044	-0.104674	-0.105956	-0.475255	0	0	0	0	0	0	0	0	0	0	0	0	0	0	0	0	0	0	0
DCAF8	29.6537	26.8193	28.9737	28.0163	38.1539	31.6924	45.6745	35.0642		8.27959	15.34	7.97252	FALSE	3.42275	3.32573	3.40032	3.36786	3.6675	3.48714	3.8432	3.5853	0	2.22782	2.79361	2.19417	-0.0970262	-0.0324608	-0.180357	-0.257895	-0.599447	0	0	0	0	0	0	0	0	0	0	0	0	0	0	0	0	0	0	0
DCK	154.949	251.686	143.584	171.694	154.871	168.173	190.024	212.817	108.349	61.2119	55.4807	108.661	FALSE	5.04953	5.53215	4.97386	5.15152	5.04903	5.13092	5.2524	5.36512	4.69455	4.13055	4.0339	4.6974	0.482619	0.177664	0.0818971	0.112718	0.663496	0	0	0	0	0	0	0	0	0	0	0	0	0	0	0	0	0	0	0
DCLRE1C	40.8924	55.4969	29.1004	37.1325	42.4341	44.1041	48.3245	42.2307	43.7198	17.0731	15.2164	14.0587	FALSE	3.7351	4.03419	3.40454	3.64107	3.77125	3.80897	3.89842	3.76655	3.80042	2.89442	2.78603	2.71196	0.299082	0.236529	0.037727	-0.131871	-0.0740708	0	0	0	0	0	0	0	0	0	0	0	0	0	0	0	0	0	0	0
DCP1A	24.057	29.953	23.7772	27.589	29.7775	32.1188	28.5271	34.8083		38.4287	22.4541	41.7846	FALSE	3.22115	3.43247	3.20992	3.35302	3.42678	3.5001	3.38531	3.57818	0	3.67449	3.15505	3.75618	0.211318	0.143099	0.0733149	0.192873	0.60113	0	0	0	0	0	0	0	0	0	0	0	0	0	0	0	0	0	0	0
DCP1B	10.7873	9.98434	15.5304	11.7425	30.2378	20.2282							FALSE	2.46702	2.39647	2.8052	2.54494	3.44163	3.05533	0	0	0	0	0	0	-0.0705502	-0.260259	-0.386298			0	0	0	0	0	0	0	0	0	0	0	0	0	0	0	0	0	0	0
DCP2	27.3518	28.459	27.2922	23.3425	34.518	26.5761	47.2333	30.0733		21.8695	52.5165	34.3103	FALSE	3.34469	3.383	3.34259	3.19222	3.57004	3.31695	3.87605	3.43635	0	3.12981	3.97999	3.56418	0.0383079	-0.150363	-0.253089	-0.4397	-0.415815	0	0	0	0	0	0	0	0	3	1.38629	0	0	0	0	0	0	0	0	0
DCPS	32.2264	27.3294	17.7188	17.8674	21.9535	21.7441	26.1888	33.5286		5.93846	11.4864		FALSE	3.50335	3.3439	2.92953	2.93744	3.13347	3.12431	3.3028	3.54179	0	1.93708	2.52464	0	-0.159446	0.00790774	-0.00916188	0.238983	-2.52464	0	0	0	0	0	0	2	1.09861	0	0	0	0	0	0	0	0	0	0	0
DCTD	28.4351	27.293	18.9102	19.915	25.6354	24.4917	24.6299	33.1447		10.3352	18.9712	12.5638	FALSE	3.38219	3.34261	2.99123	3.04047	3.28224	3.23835	3.24376	3.53061	0	2.42791	2.99429	2.60741	-0.0395743	0.0492346	-0.0438857	0.286846	-0.386881	0	0	0	0	0	0	0	0	0	0	0	0	0	0	0	0	0	0	0
DCTN1	21.9808	17.2357	14.829	12.6238	22.6438	20.2756	26.9682	22.523			24.9984	14.6637	FALSE	3.13466	2.90338	2.76185	2.61182	3.1631	3.05756	3.33107	3.15798	0	0	3.25804	2.75135	-0.231274	-0.150027	-0.105542	-0.173089	-0.506688	0	0	0	0	0	0	0	0	0	0	0	0	0	0	0	0	0	0	0
DCTN2	52.6275	45.9863	40.8707	36.6785	50.6724	44.0093	54.2482	45.302		17.3015	50.6144	28.3309	FALSE	3.98206	3.84986	3.73459	3.62909	3.94492	3.80687	4.01184	3.83518	0	2.90698	3.9438	3.37864	-0.132206	-0.105497	-0.138055	-0.176651	-0.565159	0	0	0	0	0	0	0	0	0	0	0	0	0	0	0	0	0	0	0
DCTN3	65.7618	59.1773	67.0982	63.1012	109.997	98.7249	153.235	127.332	50.7801	43.682	81.6402	50.4333	FALSE	4.20113	4.09729	4.22095	4.16046	4.70951	4.60242	5.03848	4.85462	3.94701	3.79957	4.4145	3.94029	-0.103836	-0.0604874	-0.107091	-0.183861	-0.47421	0	0	0	0	0	0	0	0	0	0	0	0	0	0	0	0	0	0	0
DCTN5	18.2797	19.0577	17.7695	15.9177	22.0915	23.7811	28.0594	25.4664		13.4186	25.3443	17.7246	FALSE	2.95905	2.99861	2.93223	2.82836	3.13947	3.21008	3.36934	3.27587	0	2.66852	3.27125	2.92984	0.0395606	-0.10387	0.0706175	-0.0934673	-0.341412	0	0	0	0	0	0	0	0	0	0	0	0	0	0	0	0	0	0	0
DCTN6	30.2856	33.8885	29.1257	28.7908	41.2835	40.0774	53.9364	54.388		31.0627	49.0088	42.6743	FALSE	3.44316	3.55216	3.40538	3.3942	3.7444	3.71546	4.00618	4.01436	0	3.46769	3.9122	3.77676	0.108997	-0.0111796	-0.0289399	0.00818618	-0.135438	0	0	0	0	0	0	0	0	0	0	0	0	0	0	0	0	0	0	0
DCTPP1	74.4729	59.6874	25.56	31.1945	28.3968	30.0817	31.9565	32.8887		10.792	20.9226	10.3572	FALSE	4.32377	4.10574	3.27941	3.4718	3.38089	3.43662	3.49519	3.52308	0	2.46742	3.08752	2.42985	-0.218037	0.192389	0.0557339	0.0278926	-0.65767	0	0	0	0	0	0	0	0	0	0	0	0	0	0	0	0	0	0	0
DCUN1D1	26.9005	23.5397	25.9487	23.1911	37.1414	32.9241	48.9481	42.9985		17.587	49.9228	30.4308	FALSE	3.32864	3.20029	3.29393	3.18599	3.6413	3.52413	3.91098	3.78416	0	2.92246	3.93031	3.44779	-0.128351	-0.107949	-0.117174	-0.126829	-0.482521	0	0	0	0	0	0	0	0	0	0	0	0	0	0	0	0	0	0	0
DCUN1D4	11.8705	16.3612	14.1193	15.7308	18.1795	17.149		17.7881			7.58352		FALSE	2.55494	2.85424	2.71597	2.81725	2.95384	2.89861	0	2.93322	0	0	2.14984	0	0.299298	0.101281	-0.0552282	2.93322	-2.14984	0	0	0	0	0	0	0	0	0	0	0	0	0	0	0	0	0	0	0
DCUN1D5	39.3578	38.3705	22.0788	25.9331	34.9322	34.819	41.6214	45.302		16.5592	35.2004	21.9244	FALSE	3.69778	3.67302	3.13891	3.29336	3.58163	3.57848	3.75236	3.83518	0	2.86558	3.58907	3.1322	-0.0247677	0.154443	-0.00315573	0.0828272	-0.456866	0	0	0	0	0	0	0	0	0	0	0	0	0	0	0	0	0	0	0
DCXR	91.3985	79.8383	61.4623	55.6231	84.1779	78.9231	112.082	108.136	49.1508	35.2311	86.136	46.4827	FALSE	4.52611	4.39245	4.13456	4.03642	4.44474	4.38106	4.72811	4.6926	3.91504	3.58992	4.46747	3.86036	-0.13366	-0.0981468	-0.0636774	-0.0355152	-0.607105	4	1.60944	5	1.79176	54	4.00733	23	3.17805	19	2.99573	12	2.56495	4	1.60944	2	1.09861	0	0	0
DDA1	24.734	28.0217	25.2558	28.9066	37.5096	34.3453	47.2333	50.1649		21.013	42.0181	28.9004	FALSE	3.24781	3.36805	3.26789	3.39808	3.65091	3.56516	3.87605	3.93505	0	3.09163	3.76162	3.39787	0.120232	0.13019	-0.0857418	0.0590036	-0.36375	0	0	0	0	0	0	0	0	0	0	0	0	0	0	0	0	0	0	0
DDAH2	45.9024	24.5965			22.4137		53.6246	32.5048		12.9047	65.5345	25.448	FALSE	3.84807	3.24245	0	0	3.15332	0	4.00048	3.51169	0	2.63223	4.19772	3.27518	-0.605614		-3.15332	-0.488796	-0.922539	0	0	0	0	0	0	0	0	0	0	0	0	0	0	0	0	0	0	0
DDB1	37.5975	34.3257	29.6834	27.2952	36.9573	32.5451	36.9449	33.1447		28.1506	74.2543	36.9441	FALSE	3.65319	3.56461	3.42372	3.34269	3.63646	3.51289	3.63613	3.53061	0	3.37248	4.32087	3.63611	-0.0885761	-0.0810302	-0.12357	-0.105528	-0.684759	0	0	0	0	0	0	0	0	0	0	0	0	0	0	0	0	0	0	0
DDB2	40.5313	33.4876	41.5804	36.2779	40.8693	33.8716	51.754	43.3824		9.82131	8.27518	7.79456	FALSE	3.72645	3.5406	3.7514	3.6184	3.73455	3.55167	3.96564	3.79284	0	2.38152	2.22734	2.17413	-0.185846	-0.132995	-0.182882	-0.172797	-0.053208	0	0	0	0	0	0	0	0	0	0	0	0	0	0	0	0	0	0	0
DDHD1	32.1813	47.6625	30.1566	41.9488	45.0115	51.2574	43.1803	54.5159		30.2062	18.7982	42.532	FALSE	3.50199	3.88491	3.43903	3.76001	3.82889	3.95618	3.78828	4.01667	0	3.44062	2.98559	3.7735	0.382922	0.320982	0.12729	0.228391	0.787903	0	0	0	0	2	1.09861	0	0	0	0	0	0	0	0	0	0	0	0	0
DDHD2	11.8705	11.2597	12.7504										FALSE	2.55494	2.50632	2.62107	0	0	0	0	0	0	0	0	0	-0.0486209	-2.62107				0	0	0	0	0	0	0	0	0	0	0	0	0	0	0	0	0	0	0
DDI2	14.9848	16.0697	17.6512	13.4517	37.4175	28.7553	31.8007	28.2817		12.1053	19.811	11.3537	FALSE	2.77164	2.8373	2.92591	2.67082	3.64851	3.39301	3.49045	3.37696	0	2.57302	3.03548	2.51396	0.0656635	-0.255095	-0.255507	-0.113484	-0.521525	0	0	0	0	0	0	0	0	0	0	0	0	0	0	0	0	0	0	0
DDIT3	49.0167	40.156	56.0799	46.2932	52.7895	40.788	84.3341	82.2858	41.8189	30.5488	54.8138	41.6422	TRUE	3.91236	3.71737	4.04445	3.85637	3.98508	3.73261	4.44657	4.42228	3.75698	3.45154	4.02202	3.75284	-0.194987	-0.188086	-0.25247	-0.024296	-0.269177	0	0	0	0	0	0	0	0	0	0	0	0	0	0	0	0	0	0	0
DDIT4	32.0008	21.9	26.2782	17.3511	35.3464	23.7811	113.017	52.8523			18.1807	8.11489	FALSE	3.49653	3.13114	3.30609	2.90969	3.5931	3.21008	4.73635	3.98625	0	0	2.9539	2.20991	-0.365395	-0.396402	-0.383013	-0.750103	-0.743995	0	0	0	0	20	3.04452	0	0	0	0	0	0	0	0	0	0	0	0	0
DDOST	76.5942	65.5541	67.3602	60.4305	83.8557	72.9067	90.5695	78.3187	49.9655	27.0086	48.7371	31.3206	FALSE	4.35149	4.19802	4.22479	4.11791	4.44095	4.3028	4.5171	4.37347	3.93115	3.33251	3.90675	3.47571	-0.153477	-0.106884	-0.138149	-0.143625	-0.431045	0	0	0	0	0	0	0	0	0	0	0	0	0	0	0	0	0	0	0
DDRGK1	39.8994	35.091	41.8086	37.275	51.1787	49.8836	64.6925	63.09		20.1565	39.3997	21.0346	FALSE	3.71112	3.58604	3.75674	3.6448	3.95467	3.92954	4.18498	4.16029	0	3.05195	3.69882	3.09262	-0.125073	-0.111943	-0.0251344	-0.0246958	-0.606207	0	0	0	0	0	0	0	0	0	0	0	0	0	0	0	0	0	0	0
DDT	146.644	122.654	131.011	125.41	131.445	114.453	122.682	119.142	67.3448	76.9716	141.666	90.3315	FALSE	4.9948	4.81749	4.88288	4.83953	4.88616	4.74886	4.81771	4.78867	4.22457	4.35635	4.96051	4.5145	-0.177312	-0.0433531	-0.137303	-0.0290418	-0.446011	0	0	0	0	3	1.38629	2	1.09861	0	0	0	0	0	0	0	0	0	0	0
DDX1	79.3023	83.1543	60.8286	61.8638	75.2953	75.986	81.3723	84.7173	38.0172	24.7246	60.9399	35.2713	FALSE	4.3858	4.43265	4.12437	4.14097	4.33461	4.34362	4.41125	4.45105	3.664	3.24745	4.12616	3.59103	0.0468533	0.0166038	0.00901219	0.0398054	-0.535138	0	0	0	0	0	0	0	0	0	0	0	0	0	0	0	0	0	0	0
DDX10	27.3067	26.382	13.7644	19.6568		19.6597		21.4992		7.70858	9.18915	8.15048	FALSE	3.3431	3.30989	2.69222	3.02805	0	3.02819	0	3.11348	0	2.16431	2.32132	2.21381	-0.0332137	0.335827	3.02819	3.11348	-0.107517	0	0	0	0	0	0	0	0	0	0	0	0	0	0	0	0	0	0	0
DDX17	138.745	132.201	132.261	116.401	175.213	159.409	245.208	180.824	96.6724	91.7607	162.564	112.968	FALSE	4.93982	4.89186	4.89231	4.76559	5.1717	5.07773	5.50618	5.20304	4.58162	4.53002	5.0972	4.73592	-0.0479581	-0.12672	-0.093966	-0.303137	-0.361289	0	0	0	0	0	0	0	0	0	0	0	0	0	0	0	0	0	0	0
DDX18	234.296	204.861	214.375	212.984	206.28	183.617	181.139	176.985	126.815	61.8971	106.935	63.1395	FALSE	5.46084	5.3272	5.37238	5.3659	5.33407	5.21828	5.20477	5.1817	4.85058	4.1415	4.68153	4.16106	-0.133643	-0.00647549	-0.115785	-0.0230718	-0.520469	0	0	0	0	0	0	0	0	0	0	0	0	0	0	0	0	0	0	0
DDX19A	14.8494	13.1181	16.426	14.0927				17.1482			7.97875		FALSE	2.76313	2.64746	2.85796	2.71421	0	0	0	2.89857	0	0	2.19486	0	-0.115675	-0.143751		2.89857	-2.19486	0	0	0	0	0	0	0	0	0	0	0	0	0	0	0	0	0	0	0
DDX19B	21.4392	18.6569	16.5359	12.9354	23.1501	19.4702	34.7625	22.1391			10.3254	6.798	FALSE	3.11081	2.97843	2.86425	2.63443	3.18429	3.01897	3.5769	3.14152	0	0	2.42705	2.05387	-0.13238	-0.229815	-0.165316	-0.435375	-0.373185	0	0	0	0	0	0	0	0	0	0	0	0	0	0	0	0	0	0	0
DDX20	18.8213	17.3086	17.3724	16.078	22.2756	19.7071	21.824	19.5797			11.4123	6.3709	TRUE	2.98676	2.90737	2.91085	2.83779	3.14741	3.03048	3.12781	3.0243	0	0	2.51869	1.99754	-0.0793861	-0.0730567	-0.116931	-0.103508	-0.521151	0	0	0	0	0	0	0	0	0	0	0	0	0	0	0	0	0	0	0
DDX21	115.591	155.377	71.6356	127.306	57.8062	82.0023	45.8304	78.0627	96.6724	73.774	78.0337	79.9744	FALSE	4.75867	5.05227	4.28546	4.85442	4.07425	4.41887	3.84653	4.37024	4.58162	4.31447	4.36987	4.39413	0.293597	0.568965	0.344622	0.52371	0.0242583	0	0	19	2.99573	0	0	0	0	0	0	0	0	0	0	0	0	0	0	0
DDX23	17.0159	16.2519	13.1476	12.7128	19.6062	17.3384	25.7211	21.4992			18.0572	10.0368	FALSE	2.89126	2.84792	2.64954	2.61833	3.02559	2.909	3.28545	3.11348	0	0	2.94744	2.40124	-0.0433343	-0.0312105	-0.116594	-0.171972	-0.546206	0	0	0	0	0	0	0	0	0	0	0	0	0	0	0	0	0	0	0
DDX24	168.941	144.299	212.583	189.108	299.294	238.664	248.326	197.844	98.0301	43.3394	80.825	53.9569	FALSE	5.13545	4.9788	5.36403	5.24759	5.70476	5.47924	5.51876	5.29252	4.59542	3.79187	4.40458	4.00655	-0.156653	-0.116435	-0.225524	-0.226238	-0.398034	0	0	0	0	0	0	0	0	0	0	0	0	0	0	0	0	0	0	0
DDX27	82.4166	60.5984	54.8125	45.9905	62.6387	49.5046	69.525	52.3404		14.1039	35.2251	18.5076	FALSE	4.42385	4.12064	4.022	3.84995	4.15322	3.92206	4.25597	3.97669	0	2.71495	3.58975	2.97081	-0.303212	-0.172052	-0.231157	-0.279272	-0.618946	0	0	0	0	0	0	0	0	0	0	0	0	0	0	0	0	0	0	0
DDX28	17.0159	13.6647	14.4826	13.5853		15.5857	28.8388	22.1391			8.91743		FALSE	2.89126	2.68544	2.73972	2.68001	0	2.80854	3.39581	3.14152	0	0	2.29429	0	-0.205812	-0.059704	2.80854	-0.254287	-2.29429	0	0	0	0	1	0.693147	0	0	0	0	0	0	0	0	0	0	0	0	0
DDX39A	102.321	97.3291	51.3397	60.2791	52.4213	58.5054	54.7158	66.6732	56.4827	50.7624	79.417	67.2326	FALSE	4.63784	4.58832	3.95776	4.11544	3.97821	4.08607	4.02026	4.21469	4.05148	3.94666	4.38723	4.22292	-0.0495223	0.157684	0.107857	0.194427	-0.164304	0	0	0	0	0	0	0	0	0	0	0	0	0	0	0	0	0	0	0
DDX39B	21.7551	20.9161	30.8579	27.8294	29.4554	27.9973	38.192	27.13		7.87988	7.95405	6.97596	FALSE	3.12479	3.08722	3.46129	3.36139	3.41626	3.3672	3.66847	3.33684	0	2.18379	2.19211	2.07643	-0.0375676	-0.0998917	-0.0490586	-0.331635	-0.115675	0	0	0	0	0	0	0	0	0	0	0	0	0	0	0	0	0	0	0
DDX3X	66.3485	89.3489	74.4325	108.121	85.8348	134.586	107.717	171.738	80.9224	158.854	106.342	156.069	FALSE	4.20988	4.50368	4.32324	4.69246	4.46401	4.90961	4.68875	5.15178	4.40577	5.07426	4.67602	5.05669	0.293798	0.369223	0.4456	0.463029	0.380665	0	0	0	0	0	0	0	0	0	0	0	0	0	0	0	0	0	0	0
DDX3Y	27.8032	29.7708	32.0071	32.0937	39.3505	34.8664	40.842	37.3677		23.5826	26.6782	25.7683	FALSE	3.36049	3.42657	3.49672	3.49934	3.6976	3.5798	3.7339	3.64722	0	3.20204	3.32064	3.28722	0.0660807	0.00262068	-0.117804	-0.0866842	-0.0334251	0	0	0	0	0	0	0	0	0	0	0	0	0	0	0	0	0	0	0
DDX41	26.3137	19.6407	17.5752	15.4904	21.3091	19.186	23.6946	24.0587		8.10829	24.6279	10.5707	FALSE	3.30739	3.02727	2.92182	2.80278	3.105	3.00499	3.20658	3.22122	0	2.20918	3.24368	2.44848	-0.280124	-0.119045	-0.100007	0.0146354	-0.795205	0	0	0	0	0	0	0	0	0	0	0	0	0	0	0	0	0	0	0
DDX42	28.3448	22.9931	24.7573	21.3216	26.2337	20.7967	31.9565	23.2908		9.65	24.1586	12.3859	FALSE	3.37912	3.17777	3.24872	3.10555	3.30445	3.08176	3.49519	3.1901	0	2.36556	3.2252	2.5942	-0.201348	-0.143164	-0.222698	-0.30509	-0.630998	0	0	0	0	0	0	0	0	0	0	0	0	0	0	0	0	0	0	0
DDX46	136.85	114.747	117.5	102.798	159.795	133.686	199.378	158.941	63.2715	49.1636	133.193	60.1142	FALSE	4.92616	4.75141	4.77491	4.64244	5.08013	4.90295	5.3002	5.0748	4.16312	3.91529	4.89928	4.11274	-0.174755	-0.13247	-0.177186	-0.2254	-0.786536	0	0	0	0	0	0	0	0	0	0	0	0	0	0	0	0	0	0	0
DDX47	33.6708	33.9249	22.9237	24.9182	22.0455	22.36	22.6034	26.3622		9.4787	13.9072	12.1011	FALSE	3.5459	3.5532	3.17487	3.25495	3.13747	3.15102	3.16139	3.30916	0	2.34934	2.70185	2.5727	0.00730344	0.0800748	0.013553	0.14777	-0.129147	0	0	0	0	0	0	0	0	0	0	0	0	0	0	0	0	0	0	0
DDX49	14.3981	14.0655	12.6997	11.9205		14.5908	26.5005	18.3		6.68077	18.7241	9.18264	FALSE	2.73424	2.71241	2.61738	2.55882	0	2.74668	3.31421	2.9601	0	2.03872	2.98184	2.32068	-0.0218336	-0.058561	2.74668	-0.354103	-0.661159	0	0	0	0	0	0	0	0	0	0	0	0	0	0	0	0	0	0	0
DDX5	516.571	580.513	484.28	562.365	696.711	734.894	771.166	860.098	433.125	315.709	465.46	361.433	FALSE	6.24915	6.36563	6.18473	6.33393	6.54781	6.60109	6.6492	6.75821	6.07333	5.75798	6.14517	5.89284	0.116487	0.149201	0.0532808	0.109009	-0.252334	0	0	0	0	0	0	0	0	0	0	0	0	0	0	0	0	0	0	0
DDX50	49.6937	42.9618	51.5256	48.875	55.505	46.757	53.4687	47.6055		14.732	23.9116	15.4468	FALSE	3.9258	3.78332	3.9613	3.90952	4.03433	3.86612	3.99763	3.88374	0	2.75569	3.21533	2.80013	-0.14248	-0.0517818	-0.168204	-0.113891	-0.415203	0	0	0	0	0	0	0	0	0	0	0	0	0	0	0	0	0	0	0
DDX52	41.1632	38.2247	33.3843	33.8297	45.4257	43.1566	50.8187	54.6439		30.7772	32.829	37.478	FALSE	3.74155	3.66931	3.5376	3.55047	3.83785	3.78774	3.94775	4.01897	0	3.45875	3.52132	3.65009	-0.07224	0.0128683	-0.0501102	0.0712217	0.128768	0	0	0	0	0	0	0	0	0	0	0	0	0	0	0	0	0	0	0
DDX54	40.1702	36.0384	26.236	27.6958	28.765	27.7605	29.7741	31.2251		7.99409	20.7744	10.6775	FALSE	3.71771	3.61195	3.30454	3.35675	3.39333	3.359	3.42667	3.47275	0	2.19657	3.08074	2.45766	-0.10576	0.0522122	-0.0343318	0.0460706	-0.623072	0	0	0	0	0	0	0	0	0	0	0	0	0	0	0	0	0	0	0
DDX55	12.4121	13.0817	13.3504	13.1223							8.71981		FALSE	2.59616	2.64487	2.66377	2.64776	0	0	0	0	0	0	2.27417	0	0.0487138	-0.0160161			-2.27417	0	0	0	0	2	1.09861	0	0	0	0	0	0	0	0	0	0	0	0	0
DDX56	29.744	28.2039	21.2423	22.6926	24.7609	21.7915	29.6183	30.5852		7.82278	19.6875	10.9978	FALSE	3.4257	3.3743	3.10199	3.16516	3.24886	3.12639	3.4216	3.45269	0	2.17734	3.02953	2.48472	-0.0513913	0.0631673	-0.122471	0.0310933	-0.544806	0	0	0	0	0	0	0	0	0	0	0	0	0	0	0	0	0	0	0
DDX58	16.1584	189.156	17.2118	220.774	26.6939	253.634	36.3213	374.061	102.103	127.791	10.6466	289.68	FALSE	2.84249	5.24784	2.90207	5.40166	3.32121	5.53983	3.61957	5.92709	4.63573	4.85819	2.45501	5.67222	2.40536	2.49959	2.21861	2.30752	3.21721	0	0	20	3.04452	0	0	31	3.46574	0	0	0	0	0	0	0	0	0	0	0
DDX59	15.4813	21.9	14.7023	17.1107	20.2966	21.8389	27.28	23.8027		22.0408	32.4091	33.9188	FALSE	2.80223	3.13114	2.75381	2.8965	3.05855	3.12846	3.34215	3.21095	0	3.13727	3.50883	3.55303	0.328907	0.142696	0.0699167	-0.1312	0.0441987	0	0	0	0	0	0	0	0	0	0	0	0	0	0	0	0	0	0	0
DDX6	106.338	99.9527	117.416	90.5478	188.146	140.366	202.807	121.573	85.5387	46.7083	50.1204	37.9763	FALSE	4.67598	4.61465	4.7742	4.51686	5.24252	4.95135	5.31717	4.80871	4.46059	3.86511	3.93418	3.66295	-0.0613322	-0.257339	-0.29117	-0.508466	-0.271231	0	0	0	0	1	0.693147	0	0	0	0	0	0	0	0	0	0	0	0	0
DDX60	12.1413	185.293	16.7555	215.94	36.6811	260.645	39.439	292.415	112.694	103.352	11.2394	123.325	FALSE	2.57576	5.22732	2.8767	5.37962	3.62916	5.56699	3.6998	5.68159	4.73351	4.64777	2.50466	4.8229	2.65156	2.50292	1.93783	1.98179	2.31824	0	0	30	3.43399	0	0	0	0	0	0	0	0	0	0	0	0	0	0	0
DDX60L	16.1584	198.776	19.5355	220.169	31.1122	259.556	38.8155	359.984	133.875	131.331	27.3204	230.029	FALSE	2.84249	5.2972	3.02215	5.39893	3.46924	5.56282	3.68426	5.88883	4.90435	4.88531	3.34358	5.44254	2.45471	2.37677	2.09358	2.20458	2.09896	0	0	0	0	0	0	0	0	0	0	0	0	0	0	0	0	0	0	0
DEAF1	17.8735	13.9562	21.0226	19.7369		14.6856	21.0445				8.27518		TRUE	2.93776	2.70513	3.09207	3.03192	0	2.75274	3.09307	0	0	0	2.22734	0	-0.232631	-0.0601519	2.75274	-3.09307	-2.22734	0	0	0	0	0	0	0	0	0	0	0	0	0	0	0	0	0	0	0
DECR1	46.9856	56.1893	47.7148	47.9313	66.4126	75.7965	78.4104	96.1067	35.3017	46.1373	46.5386	97.699	FALSE	3.8709	4.04637	3.88598	3.89042	4.21083	4.34116	4.37463	4.57581	3.59186	3.85306	3.86154	4.59207	0.175465	0.00443331	0.130326	0.201181	0.730532	0	0	0	0	0	0	0	0	0	0	0	0	0	0	0	0	0	0	0
DEDD	13.6308	13.5918		11.6712		14.3066		17.916		7.76568	17.5137	13.418	FALSE	2.68313	2.68046	0	2.53933	0	2.72828	0	2.94001	0	2.17084	2.91851	2.66848	-0.00266681	2.53933	2.72828	2.94001	-0.250033	0	0	0	0	0	0	0	0	0	0	0	0	0	0	0	0	0	0	0
DEDD2	21.4392	15.1223	23.1519	16.5854	31.5264	21.1756	34.9184	21.1153			32.4338	10.7131	FALSE	3.11081	2.7802	3.18436	2.86707	3.48205	3.09899	3.58125	3.09627	0	0	3.50957	2.46071	-0.330606	-0.317291	-0.383059	-0.484978	-1.04886	0	0	0	0	0	0	1	0.693147	0	0	0	0	0	0	0	0	0	0	0
DEF6	40.2605	34.3257	66.4898	47.4149	77.6425	61.0635	93.5313	73.8397	30.1422	16.1595	31.7421	11.852	FALSE	3.71991	3.56461	4.21198	3.87981	4.36491	4.12816	4.54893	4.31535	3.43856	2.84255	3.48866	2.5535	-0.155293	-0.332168	-0.236754	-0.233583	-0.935162	0	0	0	0	1	0.693147	0	0	0	0	0	0	0	0	0	0	0	0	0
DEF8	12.7281	9.69283								14.6178	50.071	18.7212	FALSE	2.61944	2.36957	0	0	0	0	0	0	0	2.74841	3.93322	2.98169	-0.249871				-0.951523	0	0	0	0	0	0	0	0	0	0	0	0	0	0	0	0	0	0	0
[truncated: 7,857 more rows]
[truncated: 5 more columns]

## Sheet: edge_B,NI
	regulator	target	effect	nsnp	unique
0	AAMP	C21orf33	-2.72441	2	TRUE
1	AAMP	CERS4	-1.23037	2	TRUE
2	AAMP	RPL10P9	-5.35404	2	TRUE
3	ADNP	IGHG3	-1.81819	2	TRUE
4	AKIP1	MRPL53	-0.920634	2	TRUE
5	AKIP1	RPL10P9	3.74671	2	FALSE
[truncated: 700 more rows]

## Sheet: edge_B,flu
	regulator	target	effect	nsnp	unique
[truncated: 1,926 more rows]

[truncated: 10 more sheets: edge_CD4_T,NI, edge_CD4_T,flu, edge_CD8_T,NI, edge_CD8_T,flu, edge_NK,NI, edge_NK,flu, edge_highly_infected,flu, edge_infected_monocytes,flu, edge_monocytes,NI, edge_monocytes,flu]
