# Supplementary material for: Airqtl dissects cell state-specific causal gene regulatory networks with efficient single-cell eQTL mapping
Source: Nat Commun. 2025 Dec 10;16:11403. doi: 10.1038/s41467-025-66214-9 (PMC12739144; doi:10.1038/s41467-025-66214-9)
Supplement: Supplementary file 8 — Supplementary Data 6 [file 41467_2025_66214_MOESM8_ESM.xlsx]

## Sheet: flu_0_TRIM38_repression
	name	depth	p_uncorrected	p_bonferroni	odds_ratio	ratio_in_study	ratio_in_pop	GO	study_items
0	leukocyte migration	4	3.80326e-05	0.287717	4.95437	9/103	30/1701	GO:0050900	CKLF,CNN2,CORO1A,IL16,ITGB7,LCK,NINJ1,PPIB,SELPLG
1	positive T cell selection	3	0.000215979	1	16.5146	3/103	3/1701	GO:0043368	CD3D,CD3G,THEMIS
2	vacuole organization	5	0.000267196	1	5.02617	7/103	23/1701	GO:0007033	AKTIP,CHMP7,CLN5,CORO1A,GABARAP,GABARAPL2,VPS4B
3	cell activation	2	0.000429939	1	2.68842	14/103	86/1701	GO:0001775	CD27,CD3D,CD3G,CORO1A,DGKZ,FKBP1A,HDAC5,LCK,LY9,RGCC,RPL22,SELPLG,TBC1D10C,ZFP36L2
4	cell motility	2	0.000486074	1	2.78817	13/103	77/1701	GO:0048870	ARPC2,CKLF,CNN2,CORO1A,DGKZ,IL16,ITGB7,LCK,NINJ1,PBXIP1,PPIB,SELPLG,SLC9A3R1
5	cell migration	3	0.000918646	1	2.75243	12/103	72/1701	GO:0016477	CKLF,CNN2,CORO1A,DGKZ,IL16,ITGB7,LCK,NINJ1,PBXIP1,PPIB,SELPLG,SLC9A3R1
6	lymphocyte activation	4	0.00133339	1	2.79477	11/103	65/1701	GO:0046649	CD27,CD3D,CD3G,CORO1A,FKBP1A,HDAC5,LCK,LY9,RPL22,TBC1D10C,ZFP36L2
7	biosynthetic process	2	0.0014451	1	0.352624	6/103	281/1701	GO:0009058	ADI1,DGKZ,PBXIP1,POLR2G,RPL22,RPS13
8	leukocyte activation	3	0.00150979	1	2.60756	12/103	76/1701	GO:0045321	CD27,CD3D,CD3G,CORO1A,FKBP1A,HDAC5,LCK,LY9,RPL22,SELPLG,TBC1D10C,ZFP36L2
9	T cell activation	5	0.00151776	1	3.16236	9/103	47/1701	GO:0042110	CD27,CD3D,CD3G,CORO1A,FKBP1A,LCK,LY9,RPL22,ZFP36L2
10	leukocyte chemotaxis	5	0.00188868	1	5.1608	5/103	16/1701	GO:0030595	CKLF,CORO1A,IL16,NINJ1,PPIB
11	T cell selection	2	0.00197345	1	9.90874	3/103	5/1701	GO:0045058	CD3D,CD3G,THEMIS
12	cellular component disassembly	4	0.00246941	1	3.22235	8/103	41/1701	GO:0022411	AKAP8L,BLCAP,CHMP7,GABARAP,GABARAPL2,PBXIP1,STMN1,VPS4B
13	vesicle organization	5	0.00289956	1	3.14563	8/103	42/1701	GO:0016050	AKTIP,AP2M1,ARFGAP2,CHMP7,CORO1A,SPINK2,STX10,VPS4B
14	primary metabolic process	2	0.00293243	1	0.685429	32/103	771/1701	GO:0044238	ADI1,AKAP8L,AKTIP,ALKBH7,BTG2,CAP1,CAT,CDC25B,CHMP7,CLN5,DBP,DGKZ,DPEP2,EXOSC1,FKBP1A,HADHA,LAT,LCK,LDHB,LDLRAP1,PAGR1,POLR2G,PPIB,PPP1CA,PRPF38A,RPL22,RPS13,TRIM8,UCP2,UQCRC2,VPS4B,ZFP36L2
15	autophagosome maturation	6	0.00300886	1	6.0053	4/103	11/1701	GO:0097352	CHMP7,GABARAP,GABARAPL2,VPS4B
16	regulation of response to stress	4	0.00325545	1	0.262136	3/103	189/1701	GO:0080134	IL16,NINJ1,TRAF3IP3
17	macromolecule metabolic process	2	0.0032566	1	0.64309	25/103	642/1701	GO:0043170	AKAP8L,AKTIP,BTG2,CAP1,CDC25B,CHMP7,CLN5,DPEP2,EXOSC1,FKBP1A,LAT,LCK,LDLRAP1,PAGR1,PBXIP1,POLR2G,PPIB,PPP1CA,PRPF38A,RPL22,RPS13,TRIM8,UQCRC2,VPS4B,ZFP36L2
18	cell chemotaxis	4	0.0033606	1	4.58738	5/103	18/1701	GO:0060326	CKLF,CORO1A,IL16,NINJ1,PPIB
19	positive regulation of cilium assembly	9	0.00363316	1	16.5146	2/103	2/1701	GO:0045724	SEPT7,SEPT9
20	regulation of non-motile cilium assembly	9	0.00363316	1	16.5146	2/103	2/1701	GO:1902855	SEPT7,SEPT9
21	regulation of GTP binding	4	0.00363316	1	16.5146	2/103	2/1701	GO:1904424	CLN5,STMN1
22	positive thymic T cell selection	4	0.00363316	1	16.5146	2/103	2/1701	GO:0045059	CD3D,CD3G
23	positive regulation of non-motile cilium assembly	10	0.00363316	1	16.5146	2/103	2/1701	GO:1902857	SEPT7,SEPT9
24	cell cycle G2/M phase transition	4	0.00377349	1	8.25728	3/103	6/1701	GO:0044839	AKAP8L,CALM1,CDC25B
25	nucleobase-containing compound biosynthetic process	4	0.00543886	1	0.132117	1/103	125/1701	GO:0034654	POLR2G
26	endosomal transport	5	0.00554365	1	3.12438	7/103	37/1701	GO:0016197	AKTIP,CHMP7,CLN5,CORO1A,STX10,TBC1D10C,VPS4B
27	regulation of sequestering of calcium ion	4	0.00593203	1	5.0814	4/103	13/1701	GO:0051282	CALM1,CORO1A,FKBP1A,LCK
28	metabolic process	1	0.0060221	1	0.742014	39/103	868/1701	GO:0008152	ADI1,AKAP8L,AKTIP,ALKBH7,BTG2,CAP1,CAT,CDC25B,CHMP7,CLN5,DBP,DGKZ,DPEP2,EXOSC1,FKBP1A,GABARAP,GABARAPL2,H2AFJ,HADHA,LAT,LCK,LDHB,LDLRAP1,NSD1,PAGR1,PBXIP1,PNKD,POLR2G,PPIB,PPP1CA,PRPF38A,RPL22,RPS13,SF1,TRIM8,UCP2,UQCRC2,VPS4B,ZFP36L2
29	T cell receptor signaling pathway	10	0.00792304	1	4.71845	4/103	14/1701	GO:0050852	CD3D,CD3G,LCK,THEMIS
30	positive regulation of cell cycle phase transition	7	0.00792304	1	4.71845	4/103	14/1701	GO:1901989	CDC25B,PAGR1,RGCC,VPS4B
31	anatomical structure development	2	0.00839565	1	1.65146	24/103	240/1701	GO:0048856	BTG2,CACYBP,CALM1,CCM2,CHD2,CLN5,CNN2,DBP,FKBP8,H2AFJ,ID3,LCK,NINJ1,PBXIP1,PPIB,PPP1CA,SF1,SPINK2,STMN1,TMEM204,TRAC,UCP2,VPS4B,ZFP36L2
32	regulation of nucleobase-containing compound metabolic process	5	0.00873469	1	0.558463	14/103	414/1701	GO:0019219	AKAP8L,BTG2,HDAC5,ID3,LAT,NSD1,PAGR1,PBXIP1,POLR2G,RGCC,SF1,TRAC,TRIM8,ZFP36L2
33	multicellular organismal process	1	0.0090983	1	1.64488	25/103	251/1701	GO:0032501	BTG2,CCM2,CD27,CD3D,CD3G,CHD2,CLN5,CORO1A,DGKZ,FKBP1A,FKBP8,HDAC5,LCK,LDLRAP1,LY9,PBXIP1,PNKD,PPP1CA,RGCC,RPL22,SELPLG,SLC9A3R1,TBC1D10C,TRIM8,ZFP36L2
34	RNA metabolic process	5	0.0093162	1	0.375331	5/103	220/1701	GO:0016070	AKAP8L,EXOSC1,POLR2G,PRPF38A,ZFP36L2
35	positive regulation of plasma membrane bounded cell projection assembly	8	0.00966133	1	6.19296	3/103	8/1701	GO:0120034	ARPC2,SEPT7,SEPT9
36	nuclear membrane organization	5	0.00966133	1	6.19296	3/103	8/1701	GO:0071763	AKAP8L,CHMP7,VPS4B
37	proteinogenic amino acid metabolic process	6	0.00966133	1	6.19296	3/103	8/1701	GO:0170039	ADI1,CAT,UCP2
38	mononuclear cell migration	5	0.0103084	1	4.40388	4/103	15/1701	GO:0071674	CKLF,CNN2,CORO1A,ITGB7
39	sulfur compound transport	4	0.0104675	1	11.0097	2/103	3/1701	GO:0072348	SLC9A3R1,UCP2
40	macrophage migration	6	0.0104675	1	11.0097	2/103	3/1701	GO:1905517	CKLF,CNN2
41	ESCRT complex disassembly	6	0.0104675	1	11.0097	2/103	3/1701	GO:1904896	CHMP7,VPS4B
42	regulation of ryanodine-sensitive calcium-release channel activity	10	0.0104675	1	11.0097	2/103	3/1701	GO:0060314	CALM1,FKBP1A
43	positive regulation of G2/M transition of mitotic cell cycle	9	0.0104675	1	11.0097	2/103	3/1701	GO:0010971	CDC25B,VPS4B
44	regulation of nuclear-transcribed mRNA poly(A) tail shortening	9	0.0104675	1	11.0097	2/103	3/1701	GO:0060211	BTG2,POLR2G
45	regulation of release of sequestered calcium ion into cytosol by sarcoplasmic reticulum	10	0.0104675	1	11.0097	2/103	3/1701	GO:0010880	CALM1,FKBP1A
46	cellular response to nitrogen starvation	5	0.0104675	1	11.0097	2/103	3/1701	GO:0006995	GABARAP,GABARAPL2
47	response to lead ion	4	0.0104675	1	11.0097	2/103	3/1701	GO:0010288	PPP1CA,UCP2
48	negative regulation of blood vessel endothelial cell migration	8	0.0104675	1	11.0097	2/103	3/1701	GO:0043537	HDAC5,RGCC
49	positive regulation of nuclear-transcribed mRNA poly(A) tail shortening	10	0.0104675	1	11.0097	2/103	3/1701	GO:0060213	BTG2,POLR2G
50	ESCRT III complex disassembly	7	0.0104675	1	11.0097	2/103	3/1701	GO:1904903	CHMP7,VPS4B
51	cellular response to nitrogen levels	4	0.0104675	1	11.0097	2/103	3/1701	GO:0043562	GABARAP,GABARAPL2
52	positive regulation of cell cycle G2/M phase transition	8	0.0104675	1	11.0097	2/103	3/1701	GO:1902751	CDC25B,VPS4B
53	CD27 signaling pathway	6	0.0104675	1	11.0097	2/103	3/1701	GO:0160162	CD27,LCK
54	carboxylic acid metabolic process	5	0.0116637	1	2.35922	9/103	63/1701	GO:0019752	ADI1,ALKBH7,CAT,DBP,DPEP2,HADHA,LDHB,PNKD,UCP2
55	regulation of cellular response to stress	5	0.012642	1	0	0/103	77/1701	GO:0080135
56	regulation of binding	3	0.0128496	1	2.68842	7/103	43/1701	GO:0051098	AKTIP,CLN5,FKBP1A,HDAC5,LDLRAP1,NSD1,STMN1
57	organic acid metabolic process	3	0.0128998	1	2.32236	9/103	64/1701	GO:0006082	ADI1,ALKBH7,CAT,DBP,DPEP2,HADHA,LDHB,PNKD,UCP2
58	oxoacid metabolic process	4	0.0128998	1	2.32236	9/103	64/1701	GO:0043436	ADI1,ALKBH7,CAT,DBP,DPEP2,HADHA,LDHB,PNKD,UCP2
59	regulation of microtubule cytoskeleton organization	7	0.0131149	1	4.12864	4/103	16/1701	GO:0070507	CDK2AP2,CHMP7,STMN1,VPS4B
60	cellular developmental process	2	0.0138172	1	1.59818	24/103	248/1701	GO:0048869	BTG2,CCM2,CDC25B,CHD2,CLN5,CNN2,DBP,FKBP8,HDAC5,ID3,ITM2C,LCK,LY9,NINJ1,PBXIP1,RPL22,SEPT7,SF1,SLC9A3R1,SPINK2,TMEM204,UCP2,VPS4B,ZFP36L2
61	positive regulation of organelle assembly	7	0.0138605	1	5.50485	3/103	9/1701	GO:1902117	SEPT7,SEPT9,VPS4B
62	L-amino acid metabolic process	7	0.0138605	1	5.50485	3/103	9/1701	GO:0170033	ADI1,CAT,UCP2
63	lytic vacuole organization	6	0.0138605	1	5.50485	3/103	9/1701	GO:0080171	AKTIP,CLN5,CORO1A
64	lysosome organization	7	0.0138605	1	5.50485	3/103	9/1701	GO:0007040	AKTIP,CLN5,CORO1A
65	metal ion transport	6	0.0142913	1	2.91433	6/103	34/1701	GO:0030001	CORO1A,FKBP1A,FTL,LCK,SLC9A3R1,VPS4B
66	regulation of RNA biosynthetic process	7	0.0150583	1	0.540655	11/103	336/1701	GO:2001141	AKAP8L,BTG2,HDAC5,ID3,NSD1,PAGR1,PBXIP1,RGCC,SF1,TRAC,TRIM8
67	nucleic acid metabolic process	4	0.0153277	1	0.505548	9/103	294/1701	GO:0090304	AKAP8L,BTG2,EXOSC1,LAT,PAGR1,POLR2G,PPP1CA,PRPF38A,ZFP36L2
68	biological process involved in interaction with host	3	0.0163662	1	3.88578	4/103	17/1701	GO:0051701	CHMP7,ITGB7,SELPLG,VPS4B
69	monocarboxylic acid metabolic process	6	0.0163762	1	2.56893	7/103	45/1701	GO:0032787	ALKBH7,CAT,DBP,HADHA,LDHB,PNKD,UCP2
70	regulation of metal ion transport	6	0.0163762	1	2.56893	7/103	45/1701	GO:0010959	CALM1,CAP1,CORO1A,FKBP1A,IL16,SLC9A3R1,UCP2
71	regulation of biosynthetic process	4	0.0164717	1	0.667868	22/103	544/1701	GO:0009889	AKAP8L,BTG2,CNN2,FKBP8,H2AFJ,HDAC5,ID3,IL16,ITM2C,LY9,NSD1,PAGR1,PBXIP1,POLR2G,PPP1CA,RGCC,RPS13,SF1,TRAC,TRAF3IP3,TRIM8,ZFP36L2
72	taxis	2	0.0175122	1	3.17588	5/103	26/1701	GO:0042330	CKLF,CORO1A,IL16,NINJ1,PPIB
73	chemotaxis	3	0.0175122	1	3.17588	5/103	26/1701	GO:0006935	CKLF,CORO1A,IL16,NINJ1,PPIB
74	alpha-amino acid metabolic process	6	0.0189404	1	4.95437	3/103	10/1701	GO:1901605	ADI1,CAT,UCP2
75	lymphocyte migration	6	0.0189404	1	4.95437	3/103	10/1701	GO:0072676	CKLF,CORO1A,ITGB7
76	regulation of release of sequestered calcium ion into cytosol	9	0.0189404	1	4.95437	3/103	10/1701	GO:0051279	CALM1,CORO1A,FKBP1A
77	regulation of RNA metabolic process	6	0.0189993	1	0.577122	13/103	372/1701	GO:0051252	AKAP8L,BTG2,HDAC5,ID3,NSD1,PAGR1,PBXIP1,POLR2G,RGCC,SF1,TRAC,TRIM8,ZFP36L2
78	negative regulation of transport	5	0.0190206	1	2.31783	8/103	57/1701	GO:0051051	CALM1,CNN2,CORO1A,PNKD,SLC9A3R1,UCP2,VPS4B,WDR54
79	regulation of cell shape	6	0.0200821	1	3.6699	4/103	18/1701	GO:0008360	CORO1A,FGD3,SEPT7,SLC9A3R1
80	non-lytic viral release	6	0.0201093	1	8.25728	2/103	4/1701	GO:0046753	CHMP7,VPS4B
81	late endosome to lysosome transport	7	0.0201093	1	8.25728	2/103	4/1701	GO:1902774	CHMP7,VPS4B
82	viral budding from plasma membrane	7	0.0201093	1	8.25728	2/103	4/1701	GO:0046761	CHMP7,VPS4B
83	thymic T cell selection	3	0.0201093	1	8.25728	2/103	4/1701	GO:0045061	CD3D,CD3G
84	regulation of DNA-templated transcription	8	0.0203223	1	0.545526	11/103	333/1701	GO:0006355	AKAP8L,BTG2,HDAC5,ID3,NSD1,PAGR1,PBXIP1,RGCC,SF1,TRAC,TRIM8
85	protein-containing complex disassembly	5	0.020482	1	3.05825	5/103	27/1701	GO:0032984	CHMP7,GABARAP,GABARAPL2,STMN1,VPS4B
86	retrograde transport, endosome to Golgi	6	0.0249147	1	4.50397	3/103	11/1701	GO:0042147	CLN5,STX10,TBC1D10C
87	myeloid leukocyte migration	5	0.0249147	1	4.50397	3/103	11/1701	GO:0097529	CKLF,CNN2,PPIB
88	regulation of monoatomic ion transport	5	0.0254001	1	2.35922	7/103	49/1701	GO:0043269	CALM1,CAP1,CORO1A,FKBP1A,IL16,SLC9A3R1,UCP2
89	nucleobase-containing compound metabolic process	3	0.0254517	1	0.583395	13/103	368/1701	GO:0006139	AKAP8L,BTG2,CAT,DBP,EXOSC1,LAT,LDHB,PAGR1,POLR2G,PPP1CA,PRPF38A,UCP2,ZFP36L2
90	regulation of gene expression	7	0.0267391	1	0.678681	21/103	511/1701	GO:0010468	AKAP8L,BTG2,CNN2,FKBP8,H2AFJ,HDAC5,ID3,IL16,LY9,NSD1,PAGR1,PBXIP1,POLR2G,PPP1CA,RGCC,RPS13,SF1,TRAC,TRAF3IP3,TRIM8,ZFP36L2
91	locomotion	1	0.0273692	1	2.84734	5/103	29/1701	GO:0040011	CKLF,CORO1A,IL16,NINJ1,PPIB
92	biological process involved in symbiotic interaction	2	0.0273692	1	2.84734	5/103	29/1701	GO:0044403	CHMP7,ITGB7,PPIB,SELPLG,VPS4B
93	regulation of cellular biosynthetic process	5	0.0278881	1	0.681652	22/103	533/1701	GO:0031326	AKAP8L,BTG2,CNN2,FKBP8,H2AFJ,HDAC5,ID3,IL16,ITM2C,LY9,NSD1,PAGR1,PBXIP1,POLR2G,PPP1CA,RGCC,RPS13,SF1,TRAC,TRAF3IP3,TRIM8,ZFP36L2
94	regulation of macromolecule biosynthetic process	6	0.0281121	1	0.688107	22/103	528/1701	GO:0010556	AKAP8L,BTG2,CNN2,FKBP8,H2AFJ,HDAC5,ID3,IL16,ITM2C,LY9,NSD1,PAGR1,PBXIP1,POLR2G,PPP1CA,RGCC,RPS13,SF1,TRAC,TRAF3IP3,TRIM8,ZFP36L2
95	regulation of localization	3	0.0294871	1	1.58034	20/103	209/1701	GO:0032879	AKAP8L,ALKBH7,AP2M1,CALM1,CAP1,CNN2,CORO1A,FKBP1A,GABARAP,IL16,LCK,LDLRAP1,PNKD,RGCC,SLC9A3R1,STX10,TRIM8,UCP2,VPS4B,WDR54
96	negative regulation of cell migration	6	0.0313058	1	2.75243	5/103	30/1701	GO:0030336	ARHGDIB,CNN2,HDAC5,RGCC,SLC9A3R1
97	cellular biosynthetic process	3	0.0317182	1	0.454529	6/103	218/1701	GO:0044249	ADI1,DGKZ,PBXIP1,POLR2G,RPL22,RPS13
98	regulation of receptor-mediated endocytosis	7	0.0317845	1	4.12864	3/103	12/1701	GO:0048259	AP2M1,LDLRAP1,WDR54
99	positive regulation of mitotic cell cycle phase transition	8	0.0317845	1	4.12864	3/103	12/1701	GO:1901992	CDC25B,RGCC,VPS4B
100	alpha-beta T cell activation	6	0.0317845	1	4.12864	3/103	12/1701	GO:0046631	CD3D,CD3G,RPL22
101	proteasomal protein catabolic process	6	0.0319258	1	0	0/103	68/1701	GO:0010498
102	viral budding via host ESCRT complex	3	0.0321998	1	6.60583	2/103	5/1701	GO:0039702	CHMP7,VPS4B
103	midbody abscission	5	0.0321998	1	6.60583	2/103	5/1701	GO:0061952	CHMP7,VPS4B
104	leukocyte adhesion to vascular endothelial cell	5	0.0321998	1	6.60583	2/103	5/1701	GO:0061756	ITGB7,SELPLG
105	plasma membrane repair	6	0.0321998	1	6.60583	2/103	5/1701	GO:0001778	CHMP7,VPS4B
106	response to fatty acid	4	0.0321998	1	6.60583	2/103	5/1701	GO:0070542	ID3,UCP2
107	regulation of mitotic spindle assembly	10	0.0321998	1	6.60583	2/103	5/1701	GO:1901673	CHMP7,VPS4B
108	negative regulation of endothelial cell migration	7	0.0321998	1	6.60583	2/103	5/1701	GO:0010596	HDAC5,RGCC
109	ubiquitin-dependent protein catabolic process via the multivesicular body sorting pathway	8	0.0321998	1	6.60583	2/103	5/1701	GO:0043162	CHMP7,VPS4B
110	fatty acid derivative metabolic process	4	0.0321998	1	6.60583	2/103	5/1701	GO:1901568	DBP,DPEP2
111	positive regulation of receptor-mediated endocytosis	8	0.0321998	1	6.60583	2/103	5/1701	GO:0048260	AP2M1,LDLRAP1
112	lactate metabolic process	7	0.0321998	1	6.60583	2/103	5/1701	GO:0006089	LDHB,PNKD
113	G2/M transition of mitotic cell cycle	5	0.0321998	1	6.60583	2/103	5/1701	GO:0000086	CALM1,CDC25B
114	regulation of spindle assembly	9	0.0321998	1	6.60583	2/103	5/1701	GO:0090169	CHMP7,VPS4B
115	negative regulation of reproductive process	4	0.0321998	1	6.60583	2/103	5/1701	GO:2000242	ARHGDIB,SF1
116	leukocyte tethering or rolling	6	0.0321998	1	6.60583	2/103	5/1701	GO:0050901	ITGB7,SELPLG
117	cell cycle phase transition	3	0.0341622	1	3.14563	4/103	21/1701	GO:0044770	AKAP8L,CALM1,CDC25B,CHMP7
118	regulation of microtubule-based process	4	0.0341622	1	3.14563	4/103	21/1701	GO:0032886	CDK2AP2,CHMP7,STMN1,VPS4B
119	negative regulation of cell motility	5	0.0355817	1	2.66364	5/103	31/1701	GO:2000146	ARHGDIB,CNN2,HDAC5,RGCC,SLC9A3R1
120	negative regulation of locomotion	4	0.0355817	1	2.66364	5/103	31/1701	GO:0040013	ARHGDIB,CNN2,HDAC5,RGCC,SLC9A3R1
121	macromolecule modification	3	0.0373876	1	0.496146	7/103	233/1701	GO:0043412	AKTIP,CDC25B,FKBP1A,LCK,PPIB,PPP1CA,TRIM8
122	macromolecule biosynthetic process	4	0.0383638	1	0.400353	4/103	165/1701	GO:0009059	PBXIP1,POLR2G,RPL22,RPS13
123	positive regulation of mRNA catabolic process	9	0.0395403	1	3.81105	3/103	13/1701	GO:0061014	BTG2,POLR2G,ZFP36L2
124	vesicle fusion	7	0.0395403	1	3.81105	3/103	13/1701	GO:0006906	CHMP7,CORO1A,STX10
125	cytosolic transport	5	0.0395403	1	3.81105	3/103	13/1701	GO:0016482	CLN5,STX10,TBC1D10C
126	lipid modification	5	0.0395403	1	3.81105	3/103	13/1701	GO:0030258	DBP,DGKZ,HADHA
127	positive regulation of binding	4	0.0398637	1	3.00265	4/103	22/1701	GO:0051099	AKTIP,CLN5,FKBP1A,STMN1
128	regulation of organelle assembly	6	0.0398637	1	3.00265	4/103	22/1701	GO:1902115	CHMP7,SEPT7,SEPT9,VPS4B
129	positive regulation of cell cycle process	6	0.0398637	1	3.00265	4/103	22/1701	GO:0090068	CDC25B,PAGR1,RGCC,VPS4B
130	negative regulation of mitotic cell cycle	6	0.0402029	1	2.5804	5/103	32/1701	GO:0045930	CDK2AP2,DGKZ,RGCC,SLC9A3R1,ZFP36L2
131	RNA processing	3	0.0410176	1	0.351374	3/103	141/1701	GO:0006396	AKAP8L,EXOSC1,PRPF38A
132	regulation of cellular metabolic process	4	0.0438628	1	0.739458	27/103	603/1701	GO:0031323	AKAP8L,AKTIP,ATP6V0E2,BTG2,CALM1,CHD2,CNN2,FKBP8,H2AFJ,HDAC5,ID3,IL16,ITM2C,LY9,NSD1,PAGR1,PBXIP1,POLR2G,PPP1CA,RGCC,RPS13,SF1,SLC9A3R1,TRAC,TRAF3IP3,TRIM8,ZFP36L2
133	cell development	3	0.0440889	1	1.95567	9/103	76/1701	GO:0048468	BTG2,CCM2,CNN2,DBP,LCK,PBXIP1,SPINK2,VPS4B,ZFP36L2
134	regulation of mitotic cell cycle phase transition	7	0.045966	1	2.25199	6/103	44/1701	GO:1901990	CDC25B,CDK2AP2,DGKZ,RGCC,VPS4B,ZFP36L2
135	regulation of small GTPase mediated signal transduction	7	0.0460762	1	2.8721	4/103	23/1701	GO:0051056	ARHGDIB,FGD3,GABARAP,STMN1
136	positive regulation of cell projection organization	6	0.0460762	1	2.8721	4/103	23/1701	GO:0031346	ARPC2,CHD2,SEPT7,SEPT9
137	cholesterol transport	6	0.046413	1	5.50485	2/103	6/1701	GO:0030301	LDLRAP1,VPS4B
138	heterotypic cell-cell adhesion	4	0.046413	1	5.50485	2/103	6/1701	GO:0034113	ITGB7,NINJ1
139	regulation of mitotic spindle organization	9	0.046413	1	5.50485	2/103	6/1701	GO:0060236	CHMP7,VPS4B
140	viral budding	2	0.046413	1	5.50485	2/103	6/1701	GO:0046755	CHMP7,VPS4B
141	neutrophil chemotaxis	8	0.046413	1	5.50485	2/103	6/1701	GO:0030593	CKLF,PPIB
142	exit from host cell	4	0.046413	1	5.50485	2/103	6/1701	GO:0035891	CHMP7,VPS4B
143	late endosome to vacuole transport	6	0.046413	1	5.50485	2/103	6/1701	GO:0045324	CHMP7,VPS4B
144	regulation of spindle organization	8	0.046413	1	5.50485	2/103	6/1701	GO:0090224	CHMP7,VPS4B
145	granulocyte chemotaxis	7	0.046413	1	5.50485	2/103	6/1701	GO:0071621	CKLF,PPIB
146	T cell migration	7	0.046413	1	5.50485	2/103	6/1701	GO:0072678	CORO1A,ITGB7
147	mitotic cytokinetic process	4	0.046413	1	5.50485	2/103	6/1701	GO:1902410	CHMP7,VPS4B
148	regulation of cilium assembly	8	0.046413	1	5.50485	2/103	6/1701	GO:1902017	SEPT7,SEPT9
149	viral release from host cell	5	0.046413	1	5.50485	2/103	6/1701	GO:0019076	CHMP7,VPS4B
150	nuclear membrane reassembly	6	0.046413	1	5.50485	2/103	6/1701	GO:0031468	CHMP7,VPS4B
151	fatty acid beta-oxidation	9	0.046413	1	5.50485	2/103	6/1701	GO:0006635	DBP,HADHA
152	organelle fission	5	0.046413	1	5.50485	2/103	6/1701	GO:0048285	CDC25B,UCP2
153	protein depolymerization	6	0.046413	1	5.50485	2/103	6/1701	GO:0051261	STMN1,VPS4B
154	monocarboxylic acid transport	6	0.046413	1	5.50485	2/103	6/1701	GO:0015718	SLC9A3R1,UCP2
155	regulation of B cell differentiation	9	0.046413	1	5.50485	2/103	6/1701	GO:0045577	CD27,ZFP36L2
156	regulation of transport	4	0.0473256	1	1.64052	15/103	151/1701	GO:0051049	AKAP8L,AP2M1,CALM1,CAP1,CNN2,CORO1A,FKBP1A,IL16,LDLRAP1,PNKD,RGCC,SLC9A3R1,UCP2,VPS4B,WDR54
157	organelle membrane fusion	6	0.0481632	1	3.53883	3/103	14/1701	GO:0090174	CHMP7,CORO1A,STX10
158	calcium-mediated signaling	7	0.0481632	1	3.53883	3/103	14/1701	GO:0019722	CALM1,FKBP1A,TBC1D10C
159	negative regulation of secretion by cell	7	0.0481632	1	3.53883	3/103	14/1701	GO:1903531	PNKD,UCP2,VPS4B
160	carboxylic acid catabolic process	6	0.0481632	1	3.53883	3/103	14/1701	GO:0046395	DBP,DPEP2,HADHA
161	organic acid catabolic process	4	0.0481632	1	3.53883	3/103	14/1701	GO:0016054	DBP,DPEP2,HADHA
162	regulation of reproductive process	3	0.0481632	1	3.53883	3/103	14/1701	GO:2000241	ARHGDIB,CDC25B,SF1
163	antigen receptor-mediated signaling pathway	9	0.0527991	1	2.75243	4/103	24/1701	GO:0050851	CD3D,CD3G,LCK,THEMIS
164	regulation of calcium ion transmembrane transport	8	0.0527991	1	2.75243	4/103	24/1701	GO:1903169	CALM1,CORO1A,FKBP1A,UCP2
165	neuron differentiation	4	0.0527991	1	2.75243	4/103	24/1701	GO:0030182	CHD2,HDAC5,ID3,ITM2C
166	regulation of protein binding	4	0.0527991	1	2.75243	4/103	24/1701	GO:0043393	AKTIP,FKBP1A,HDAC5,LDLRAP1
167	small molecule catabolic process	3	0.0527991	1	2.75243	4/103	24/1701	GO:0044282	DBP,DPEP2,HADHA,PNKD
168	sulfur compound metabolic process	3	0.0527991	1	2.75243	4/103	24/1701	GO:0006790	ADI1,CAT,DBP,DPEP2
169	plasma membrane bounded cell projection organization	5	0.0569856	1	2.00177	8/103	66/1701	GO:0120036	BTG2,CHD2,CORO1A,FGD3,SEPT7,SLC9A3R1,STMN1,WDR54
170	organelle assembly	5	0.0569856	1	2.00177	8/103	66/1701	GO:0070925	CHMP7,CORO1A,GABARAP,GABARAPL2,SEPT7,SPINK2,VPS4B,WDR54
171	cell adhesion	2	0.0569856	1	2.00177	8/103	66/1701	GO:0007155	CHD2,CORO1A,ITGB7,LY9,NINJ1,PBXIP1,PPP1CA,SELPLG
172	regulation of plasma membrane bounded cell projection assembly	7	0.0576269	1	3.30291	3/103	15/1701	GO:0120032	ARPC2,SEPT7,SEPT9
173	plasma membrane organization	5	0.0576269	1	3.30291	3/103	15/1701	GO:0007009	CHMP7,SLC9A3R1,VPS4B
174	endosome organization	6	0.0576269	1	3.30291	3/103	15/1701	GO:0007032	AKTIP,CHMP7,VPS4B
175	membrane fusion	5	0.0576269	1	3.30291	3/103	15/1701	GO:0061025	CHMP7,CORO1A,STX10
176	regulation of cell projection assembly	6	0.0576269	1	3.30291	3/103	15/1701	GO:0060491	ARPC2,SEPT7,SEPT9
177	cytokinesis	3	0.0576269	1	3.30291	3/103	15/1701	GO:0000910	SEPT7,SEPT9,STMN1
178	cytoskeleton-dependent cytokinesis	4	0.0576269	1	3.30291	3/103	15/1701	GO:0061640	SEPT7,SEPT9,STMN1
179	carbohydrate derivative metabolic process	2	0.0577756	1	0.196602	1/103	84/1701	GO:1901135	UCP2
180	developmental process	1	0.0584728	1	1.32277	33/103	412/1701	GO:0032502	BTG2,CACYBP,CALM1,CCM2,CDC25B,CHD2,CLN5,CNN2,DBP,FKBP1A,FKBP8,H2AFJ,HDAC5,ID3,ITM2C,LCK,LY9,NINJ1,PBXIP1,PPIB,PPP1CA,RPL22,SEPT7,SF1,SLC9A3R1,SPINK2,STMN1,TMEM204,TRAC,TRIM8,UCP2,VPS4B,ZFP36L2
181	immune system process	1	0.0585543	1	1.47691	22/103	246/1701	GO:0002376	CD27,CD3D,CD3G,CKLF,CNN2,CORO1A,FKBP1A,HDAC5,IL16,ITGB7,LCK,LY9,NINJ1,PPIB,RGCC,RPL22,SELPLG,TBC1D10C,THEMIS,TRAF3IP3,TRIM8,ZFP36L2
182	post-translational protein modification	5	0.059604	1	0.308683	2/103	107/1701	GO:0043687	AKTIP,TRIM8
183	tissue morphogenesis	3	0.0600288	1	2.64233	4/103	25/1701	GO:0048729	CCM2,FKBP1A,PPP1CA,SLC9A3R1
184	adaptive immune memory response	4	0.0605526	1	16.5146	1/103	1/1701	GO:0090716	CD27
185	translation at presynapse	7	0.0605526	1	16.5146	1/103	1/1701	GO:0140236	RPL22
186	response to superoxide	6	0.0605526	1	16.5146	1/103	1/1701	GO:0000303	UCP2
187	pyroptotic cell death	6	0.0605526	1	16.5146	1/103	1/1701	GO:0141201	NINJ1
188	neurotrophin signaling pathway	6	0.0605526	1	16.5146	1/103	1/1701	GO:0038179	CORO1A
189	adaptive thermogenesis	2	0.0605526	1	16.5146	1/103	1/1701	GO:1990845	UCP2
190	immunological memory process	2	0.0605526	1	16.5146	1/103	1/1701	GO:0090713	CD27
191	negative regulation of cell-cell adhesion mediated by cadherin	7	0.0605526	1	16.5146	1/103	1/1701	GO:2000048	RGCC
192	renal phosphate ion absorption	5	0.0605526	1	16.5146	1/103	1/1701	GO:0097291	SLC9A3R1
193	positive regulation of synaptic vesicle recycling	6	0.0605526	1	16.5146	1/103	1/1701	GO:1903423	AP2M1
194	regulation of centriole elongation	6	0.0605526	1	16.5146	1/103	1/1701	GO:1903722	VPS4B
195	articular cartilage development	5	0.0605526	1	16.5146	1/103	1/1701	GO:0061975	PBXIP1
196	malate transmembrane transport	9	0.0605526	1	16.5146	1/103	1/1701	GO:0071423	UCP2
197	positive regulation of protein autophosphorylation	10	0.0605526	1	16.5146	1/103	1/1701	GO:0031954	CALM1
198	phospholipase C-activating dopamine receptor signaling pathway	7	0.0605526	1	16.5146	1/103	1/1701	GO:0060158	SLC9A3R1
199	potassium ion transport	7	0.0605526	1	16.5146	1/103	1/1701	GO:0006813	VPS4B
200	positive regulation of interleukin-1 alpha production	11	0.0605526	1	16.5146	1/103	1/1701	GO:0032730	IL16
201	regulation of G2/MI transition of meiotic cell cycle	8	0.0605526	1	16.5146	1/103	1/1701	GO:0110030	CDC25B
202	regulation of centriole replication	8	0.0605526	1	16.5146	1/103	1/1701	GO:0046599	VPS4B
203	negative regulation of exosomal secretion	9	0.0605526	1	16.5146	1/103	1/1701	GO:1903542	VPS4B
204	low-density lipoprotein particle clearance	3	0.0605526	1	16.5146	1/103	1/1701	GO:0034383	LDLRAP1
205	endothelium development	5	0.0605526	1	16.5146	1/103	1/1701	GO:0003158	CCM2
206	regulation of meiotic cell cycle phase transition	7	0.0605526	1	16.5146	1/103	1/1701	GO:1901993	CDC25B
207	regulation of neutrophil activation	6	0.0605526	1	16.5146	1/103	1/1701	GO:1902563	IL16
208	negative regulation of peptidyl-threonine phosphorylation	10	0.0605526	1	16.5146	1/103	1/1701	GO:0010801	CALM1
209	exit from mitosis	5	0.0605526	1	16.5146	1/103	1/1701	GO:0010458	CHMP7
210	early endosome to recycling endosome transport	7	0.0605526	1	16.5146	1/103	1/1701	GO:0061502	CORO1A
211	negative regulation of calcium ion export across plasma membrane	10	0.0605526	1	16.5146	1/103	1/1701	GO:1905913	CALM1
212	glutathione transport	8	0.0605526	1	16.5146	1/103	1/1701	GO:0034635	SLC9A3R1
213	positive regulation of G2/MI transition of meiotic cell cycle	9	0.0605526	1	16.5146	1/103	1/1701	GO:0110032	CDC25B
214	late endosome to lysosome transport via multivesicular body sorting pathway	9	0.0605526	1	16.5146	1/103	1/1701	GO:0061764	VPS4B
215	muscle tissue morphogenesis	4	0.0605526	1	16.5146	1/103	1/1701	GO:0060415	FKBP1A
216	adaptive immune memory response involving T cells and B cells	5	0.0605526	1	16.5146	1/103	1/1701	GO:0090717	CD27
217	cellular response to granulocyte macrophage colony-stimulating factor stimulus	6	0.0605526	1	16.5146	1/103	1/1701	GO:0097011	ZFP36L2
218	positive regulation of cyclic-nucleotide phosphodiesterase activity	6	0.0605526	1	16.5146	1/103	1/1701	GO:0051343	CALM1
219	hepatocyte growth factor receptor signaling pathway	8	0.0605526	1	16.5146	1/103	1/1701	GO:0048012	STMN1
220	gamma-aminobutyric acid import	7	0.0605526	1	16.5146	1/103	1/1701	GO:0051939	SLC9A3R1
221	regulation of renal phosphate excretion	7	0.0605526	1	16.5146	1/103	1/1701	GO:1903402	SLC9A3R1
222	positive regulation of synaptic vesicle endocytosis	8	0.0605526	1	16.5146	1/103	1/1701	GO:1900244	AP2M1
223	regulation of exit from mitosis	8	0.0605526	1	16.5146	1/103	1/1701	GO:0007096	RGCC
224	regulation of guanyl-nucleotide exchange factor activity	6	0.0605526	1	16.5146	1/103	1/1701	GO:1905097	STMN1
225	negative regulation of Rho protein signal transduction	9	0.0605526	1	16.5146	1/103	1/1701	GO:0035024	STMN1
226	cerebrospinal fluid circulation	6	0.0605526	1	16.5146	1/103	1/1701	GO:0090660	SLC9A3R1
227	negative regulation of macrophage migration	9	0.0605526	1	16.5146	1/103	1/1701	GO:1905522	CNN2
228	positive regulation of neutrophil activation	7	0.0605526	1	16.5146	1/103	1/1701	GO:1902565	IL16
229	aspartate transmembrane transport	8	0.0605526	1	16.5146	1/103	1/1701	GO:0015810	UCP2
230	netrin-activated signaling pathway	6	0.0605526	1	16.5146	1/103	1/1701	GO:0038007	CHD2
231	negative regulation of fibroblast growth factor production	10	0.0605526	1	16.5146	1/103	1/1701	GO:0090272	RGCC
232	cellular response to lead ion	5	0.0605526	1	16.5146	1/103	1/1701	GO:0071284	UCP2
233	regulation of protein autophosphorylation	9	0.0605526	1	16.5146	1/103	1/1701	GO:0031952	CALM1
234	negative regulation of activin receptor signaling pathway	8	0.0605526	1	16.5146	1/103	1/1701	GO:0032926	FKBP1A
235	regulation of cell communication by electrical coupling involved in cardiac conduction	6	0.0605526	1	16.5146	1/103	1/1701	GO:1901844	CALM1
236	positive regulation of extracellular matrix constituent secretion	8	0.0605526	1	16.5146	1/103	1/1701	GO:0003331	RGCC
237	cardiolipin acyl-chain remodeling	9	0.0605526	1	16.5146	1/103	1/1701	GO:0035965	HADHA
238	oxaloacetate transport	8	0.0605526	1	16.5146	1/103	1/1701	GO:0015729	UCP2
239	regulation of thrombin-activated receptor signaling pathway	7	0.0605526	1	16.5146	1/103	1/1701	GO:0070494	STMN1
240	intracellular phosphate ion homeostasis	5	0.0605526	1	16.5146	1/103	1/1701	GO:0030643	SLC9A3R1
241	regulation of interleukin-1 alpha production	10	0.0605526	1	16.5146	1/103	1/1701	GO:0032650	IL16
242	microtubule depolymerization	8	0.0605526	1	16.5146	1/103	1/1701	GO:0007019	STMN1
243	phosphate ion homeostasis	4	0.0605526	1	16.5146	1/103	1/1701	GO:0055062	SLC9A3R1
244	inorganic anion transmembrane transport	6	0.0605526	1	16.5146	1/103	1/1701	GO:0098661	UCP2
245	response to granulocyte macrophage colony-stimulating factor	5	0.0605526	1	16.5146	1/103	1/1701	GO:0097012	ZFP36L2
246	protein maturation by protein folding	5	0.0605526	1	16.5146	1/103	1/1701	GO:0022417	FKBP1A
247	positive regulation of meiotic cell cycle	6	0.0605526	1	16.5146	1/103	1/1701	GO:0051446	CDC25B
248	leukocyte chemotaxis involved in inflammatory response	6	0.0605526	1	16.5146	1/103	1/1701	GO:0002232	NINJ1
249	positive regulation of protein K48-linked ubiquitination	12	0.0605526	1	16.5146	1/103	1/1701	GO:1902524	GABARAP
250	lymph vessel development	3	0.0605526	1	16.5146	1/103	1/1701	GO:0001945	TMEM204
251	bile acid secretion	7	0.0605526	1	16.5146	1/103	1/1701	GO:0032782	SLC9A3R1
252	positive regulation of BMP signaling pathway	8	0.0605526	1	16.5146	1/103	1/1701	GO:0030513	FKBP8
253	regulation of platelet-derived growth factor receptor signaling pathway	6	0.0605526	1	16.5146	1/103	1/1701	GO:0010640	SLC9A3R1
254	natural killer cell degranulation	9	0.0605526	1	16.5146	1/103	1/1701	GO:0043320	CORO1A
255	translation at synapse	6	0.0605526	1	16.5146	1/103	1/1701	GO:0140241	RPL22
256	post-embryonic retina morphogenesis in camera-type eye	4	0.0605526	1	16.5146	1/103	1/1701	GO:0060060	CHD2
257	regulation of cyclic-nucleotide phosphodiesterase activity	5	0.0605526	1	16.5146	1/103	1/1701	GO:0051342	CALM1
258	leukotriene D4 catabolic process	9	0.0605526	1	16.5146	1/103	1/1701	GO:1901749	DPEP2
259	thymocyte migration	8	0.0605526	1	16.5146	1/103	1/1701	GO:0072679	CORO1A
260	positive regulation of centriole replication	9	0.0605526	1	16.5146	1/103	1/1701	GO:0046601	VPS4B
261	malate transport	8	0.0605526	1	16.5146	1/103	1/1701	GO:0015743	UCP2
262	regulation of calcium ion export across plasma membrane	9	0.0605526	1	16.5146	1/103	1/1701	GO:1905912	CALM1
263	negative regulation of thrombin-activated receptor signaling pathway	8	0.0605526	1	16.5146	1/103	1/1701	GO:0070495	STMN1
264	negative regulation of amyloid precursor protein biosynthetic process	9	0.0605526	1	16.5146	1/103	1/1701	GO:0042985	ITM2C
265	very long-chain fatty-acyl-CoA metabolic process	8	0.0605526	1	16.5146	1/103	1/1701	GO:0036111	DBP
266	dorsal/ventral neural tube patterning	5	0.0605526	1	16.5146	1/103	1/1701	GO:0021904	FKBP8
267	methylglyoxal catabolic process to D-lactate via S-lactoyl-glutathione	9	0.0605526	1	16.5146	1/103	1/1701	GO:0019243	PNKD
268	establishment of Golgi localization	4	0.0605526	1	16.5146	1/103	1/1701	GO:0051683	SLC9A3R1
269	negative regulation of female gonad development	6	0.0605526	1	16.5146	1/103	1/1701	GO:2000195	SF1
270	oxaloacetate(2-) transmembrane transport	9	0.0605526	1	16.5146	1/103	1/1701	GO:1902356	UCP2
271	response to leptomycin B	5	0.0605526	1	16.5146	1/103	1/1701	GO:1901344	ID3
272	extracellular transport	4	0.0605526	1	16.5146	1/103	1/1701	GO:0006858	SLC9A3R1
273	leukocyte adhesive activation	4	0.0605526	1	16.5146	1/103	1/1701	GO:0050902	SELPLG
274	icosanoid catabolic process	6	0.0605526	1	16.5146	1/103	1/1701	GO:1901523	DPEP2
275	nerve growth factor signaling pathway	7	0.0605526	1	16.5146	1/103	1/1701	GO:0038180	CORO1A
276	ferroptosis	4	0.0605526	1	16.5146	1/103	1/1701	GO:0097707	NINJ1
277	fatty acid derivative catabolic process	5	0.0605526	1	16.5146	1/103	1/1701	GO:1901569	DPEP2
278	production of molecular mediator involved in inflammatory response	2	0.0605526	1	16.5146	1/103	1/1701	GO:0002532	PBXIP1
279	benzoyl-CoA metabolic process	7	0.0605526	1	16.5146	1/103	1/1701	GO:1901787	CAT
280	regulation of neurotransmitter receptor localization to postsynaptic specialization membrane	7	0.0605526	1	16.5146	1/103	1/1701	GO:0098696	GABARAP
281	auditory receptor cell stereocilium organization	8	0.0605526	1	16.5146	1/103	1/1701	GO:0060088	SLC9A3R1
282	cellular component disassembly involved in execution phase of apoptosis	5	0.0605526	1	16.5146	1/103	1/1701	GO:0006921	BLCAP
283	negative regulation of trophoblast cell migration	7	0.0605526	1	16.5146	1/103	1/1701	GO:1901164	ARHGDIB
284	ventricular cardiac muscle tissue morphogenesis	6	0.0605526	1	16.5146	1/103	1/1701	GO:0055010	FKBP1A
285	cardiac muscle tissue morphogenesis	5	0.0605526	1	16.5146	1/103	1/1701	GO:0055008	FKBP1A
286	post-embryonic animal morphogenesis	3	0.0605526	1	16.5146	1/103	1/1701	GO:0009886	CHD2
287	leukotriene D4 metabolic process	8	0.0605526	1	16.5146	1/103	1/1701	GO:1901748	DPEP2
288	negative regulation of platelet-derived growth factor receptor signaling pathway	7	0.0605526	1	16.5146	1/103	1/1701	GO:0010642	SLC9A3R1
289	regulation of amyloid precursor protein biosynthetic process	8	0.0605526	1	16.5146	1/103	1/1701	GO:0042984	ITM2C
290	plasma lipoprotein particle clearance	2	0.0605526	1	16.5146	1/103	1/1701	GO:0034381	LDLRAP1
291	negative regulation of striated muscle cell differentiation	7	0.0605526	1	16.5146	1/103	1/1701	GO:0051154	HDAC5
292	negative regulation of gonad development	5	0.0605526	1	16.5146	1/103	1/1701	GO:1905940	SF1
293	venous blood vessel morphogenesis	5	0.0605526	1	16.5146	1/103	1/1701	GO:0048845	CCM2
294	mitochondrial fission	6	0.0605526	1	16.5146	1/103	1/1701	GO:0000266	UCP2
295	positive regulation of GTP binding	5	0.0605526	1	16.5146	1/103	1/1701	GO:1904426	CLN5
296	negative regulation of insulin secretion involved in cellular response to glucose stimulus	11	0.0605526	1	16.5146	1/103	1/1701	GO:0061179	UCP2
297	tripeptide transport	7	0.0605526	1	16.5146	1/103	1/1701	GO:0042939	SLC9A3R1
298	regulation of female gonad development	5	0.0605526	1	16.5146	1/103	1/1701	GO:2000194	SF1
299	sulfate transmembrane transport	7	0.0605526	1	16.5146	1/103	1/1701	GO:1902358	UCP2
300	positive regulation of sodium ion transport	8	0.0605526	1	16.5146	1/103	1/1701	GO:0010765	CAP1
301	regulation of embryonic cell shape	7	0.0605526	1	16.5146	1/103	1/1701	GO:0016476	SEPT7
302	detection of calcium ion	5	0.0605526	1	16.5146	1/103	1/1701	GO:0005513	CALM1
303	trabecula formation	3	0.0605526	1	16.5146	1/103	1/1701	GO:0060343	FKBP1A
304	positive regulation of centriole elongation	10	0.0605526	1	16.5146	1/103	1/1701	GO:1903724	VPS4B
305	L-aspartate transmembrane transport	9	0.0605526	1	16.5146	1/103	1/1701	GO:0070778	UCP2
306	leukotriene catabolic process	8	0.0605526	1	16.5146	1/103	1/1701	GO:0036100	DPEP2
307	inner ear receptor cell stereocilium organization	7	0.0605526	1	16.5146	1/103	1/1701	GO:0060122	SLC9A3R1
308	response to oxygen radical	5	0.0605526	1	16.5146	1/103	1/1701	GO:0000305	UCP2
309	positive regulation of meiotic cell cycle phase transition	8	0.0605526	1	16.5146	1/103	1/1701	GO:1901995	CDC25B
310	medium-chain fatty-acyl-CoA metabolic process	8	0.0605526	1	16.5146	1/103	1/1701	GO:0036112	DBP
311	negative regulation of myotube differentiation	8	0.0605526	1	16.5146	1/103	1/1701	GO:0010832	HDAC5
312	regulation of glycogen catabolic process	8	0.0605526	1	16.5146	1/103	1/1701	GO:0005981	PPP1CA
313	receptor-mediated endocytosis involved in cholesterol transport	7	0.0605526	1	16.5146	1/103	1/1701	GO:0090118	LDLRAP1
314	epithelial cilium movement involved in extracellular fluid movement	5	0.0605526	1	16.5146	1/103	1/1701	GO:0003351	SLC9A3R1
315	gene expression involved in extracellular matrix organization	6	0.0605526	1	16.5146	1/103	1/1701	GO:1901148	PBXIP1
316	regulation of cell-cell adhesion mediated by cadherin	6	0.0605526	1	16.5146	1/103	1/1701	GO:2000047	RGCC
317	negative regulation of guanyl-nucleotide exchange factor activity	7	0.0605526	1	16.5146	1/103	1/1701	GO:1905098	STMN1
318	heart trabecula formation	4	0.0605526	1	16.5146	1/103	1/1701	GO:0060347	FKBP1A
319	regulation of cell communication by electrical coupling	5	0.0605526	1	16.5146	1/103	1/1701	GO:0010649	CALM1
320	C4-dicarboxylate transport	7	0.0605526	1	16.5146	1/103	1/1701	GO:0015740	UCP2
321	apoptotic nuclear changes	6	0.0605526	1	16.5146	1/103	1/1701	GO:0030262	BLCAP
322	regulation of excretion	6	0.0605526	1	16.5146	1/103	1/1701	GO:0044062	SLC9A3R1
323	cellular response to redox state	3	0.0605526	1	16.5146	1/103	1/1701	GO:0071461	ARHGDIB
324	leukocyte migration involved in inflammatory response	5	0.0605526	1	16.5146	1/103	1/1701	GO:0002523	NINJ1
325	regulation of activin receptor signaling pathway	7	0.0605526	1	16.5146	1/103	1/1701	GO:0032925	FKBP1A
326	phagolysosome assembly	8	0.0605526	1	16.5146	1/103	1/1701	GO:0001845	CORO1A
327	chloride transmembrane transport	7	0.0605526	1	16.5146	1/103	1/1701	GO:1902476	UCP2
328	blood vessel endothelial cell differentiation	6	0.0605526	1	16.5146	1/103	1/1701	GO:0060837	CCM2
329	negative regulation of exit from mitosis	9	0.0605526	1	16.5146	1/103	1/1701	GO:0001100	RGCC
330	cellular response to leptomycin B	6	0.0605526	1	16.5146	1/103	1/1701	GO:0072750	ID3
331	regulation of synaptic transmission, dopaminergic	7	0.0605526	1	16.5146	1/103	1/1701	GO:0032225	PNKD
332	monoatomic cation transport	5	0.062089	1	1.94289	8/103	68/1701	GO:0006812	ATP6V0E2,CORO1A,FKBP1A,FTL,LCK,SLC9A3R1,UCP2,VPS4B
333	regulation of monoatomic ion transmembrane transport	6	0.0622142	1	2.29369	5/103	36/1701	GO:0034765	CALM1,CORO1A,FKBP1A,SLC9A3R1,UCP2
334	regulation of calcium ion transport	7	0.0622142	1	2.29369	5/103	36/1701	GO:0051924	CALM1,CORO1A,FKBP1A,IL16,UCP2
335	vesicle-mediated transport between endosomal compartments	6	0.0624525	1	4.71845	2/103	7/1701	GO:0098927	AKTIP,CORO1A
336	neutrophil migration	7	0.0624525	1	4.71845	2/103	7/1701	GO:1990266	CKLF,PPIB
337	regulation of striated muscle contraction	7	0.0624525	1	4.71845	2/103	7/1701	GO:0006942	CALM1,FKBP1A
338	granulocyte migration	6	0.0624525	1	4.71845	2/103	7/1701	GO:0097530	CKLF,PPIB
339	response to glucocorticoid	6	0.0624525	1	4.71845	2/103	7/1701	GO:0051384	UCP2,ZFP36L2
340	multivesicular body organization	7	0.0624525	1	4.71845	2/103	7/1701	GO:0036257	CHMP7,VPS4B
341	regulation of Rho protein signal transduction	8	0.0624525	1	4.71845	2/103	7/1701	GO:0035023	ARHGDIB,STMN1
342	mitophagy	6	0.0624525	1	4.71845	2/103	7/1701	GO:0000423	GABARAP,GABARAPL2
343	multivesicular body assembly	8	0.0624525	1	4.71845	2/103	7/1701	GO:0036258	CHMP7,VPS4B
344	positive regulation of reproductive process	4	0.0624525	1	4.71845	2/103	7/1701	GO:2000243	CDC25B,SF1
345	platelet activation	3	0.0624525	1	4.71845	2/103	7/1701	GO:0030168	DGKZ,LCK
346	intracellular chemical homeostasis	3	0.0657962	1	2.06432	6/103	48/1701	GO:0055082	ATP6V0E2,CLN5,FTL,LCK,SLC9A3R1,UCP2
347	regulation of vesicle-mediated transport	5	0.0657962	1	2.06432	6/103	48/1701	GO:0060627	AP2M1,CNN2,CORO1A,LDLRAP1,VPS4B,WDR54
348	response to xenobiotic stimulus	3	0.0677591	1	2.5407	4/103	26/1701	GO:0009410	HADHA,HDAC5,LCK,TXN2
349	negative regulation of mitotic cell cycle phase transition	8	0.0677591	1	2.5407	4/103	26/1701	GO:1901991	CDK2AP2,DGKZ,RGCC,ZFP36L2
350	regulation of cell cycle G1/S phase transition	7	0.0677591	1	2.5407	4/103	26/1701	GO:1902806	CDK2AP2,DGKZ,PAGR1,RGCC
351	hemopoiesis	4	0.0677591	1	2.5407	4/103	26/1701	GO:0030097	CNN2,LCK,PBXIP1,ZFP36L2
352	positive regulation of mitotic cell cycle	6	0.0678989	1	3.09648	3/103	16/1701	GO:0045931	CDC25B,RGCC,VPS4B
353	regulation of B cell activation	7	0.0678989	1	3.09648	3/103	16/1701	GO:0050864	CD27,TBC1D10C,ZFP36L2
354	negative regulation of secretion	6	0.0678989	1	3.09648	3/103	16/1701	GO:0051048	PNKD,UCP2,VPS4B
355	nucleoside phosphate biosynthetic process	6	0.0700838	1	0	0/103	50/1701	GO:1901293
356	carbohydrate derivative biosynthetic process	3	0.0709883	1	0	0/103	52/1701	GO:1901137
357	negative regulation of response to external stimulus	5	0.0732992	1	0	0/103	54/1701	GO:0032102
358	proteasome-mediated ubiquitin-dependent protein catabolic process	8	0.0732992	1	0	0/103	54/1701	GO:0043161
359	regulation of cell morphogenesis	5	0.0759812	1	2.4466	4/103	27/1701	GO:0022604	CORO1A,FGD3,SEPT7,SLC9A3R1
360	response to biotic stimulus	2	0.0768343	1	0.513406	6/103	193/1701	GO:0009607	CORO1A,HDAC5,LCK,LY9,STMN1,TRIM8
361	lipid catabolic process	4	0.0789416	1	2.91433	3/103	17/1701	GO:0016042	DBP,DPEP2,HADHA
362	mitotic cell cycle phase transition	4	0.0789416	1	2.91433	3/103	17/1701	GO:0044772	CALM1,CDC25B,CHMP7
363	regulation of protein localization to cell periphery	6	0.0789416	1	2.91433	3/103	17/1701	GO:1904375	AP2M1,GABARAP,LDLRAP1
364	negative regulation of monoatomic ion transport	6	0.0789416	1	2.91433	3/103	17/1701	GO:0043271	CALM1,SLC9A3R1,UCP2
365	regulation of cell cycle phase transition	6	0.0793138	1	2.0281	7/103	57/1701	GO:1901987	CDC25B,CDK2AP2,DGKZ,PAGR1,RGCC,VPS4B,ZFP36L2
366	intracellular pH reduction	8	0.0800495	1	4.12864	2/103	8/1701	GO:0051452	ATP6V0E2,CLN5
367	regulation of calcium ion transmembrane transporter activity	9	0.0800495	1	4.12864	2/103	8/1701	GO:1901019	CALM1,FKBP1A
368	membrane fission	5	0.0800495	1	4.12864	2/103	8/1701	GO:0090148	CHMP7,VPS4B
369	sterol transport	5	0.0800495	1	4.12864	2/103	8/1701	GO:0015918	LDLRAP1,VPS4B
370	ERK1 and ERK2 cascade	8	0.0800495	1	4.12864	2/103	8/1701	GO:0070371	TBC1D10C,ZFP36L2
371	regulation of receptor internalization	8	0.0800495	1	4.12864	2/103	8/1701	GO:0002090	AP2M1,WDR54
372	lipid oxidation	6	0.0800495	1	4.12864	2/103	8/1701	GO:0034440	DBP,HADHA
373	endosome transport via multivesicular body sorting pathway	6	0.0800495	1	4.12864	2/103	8/1701	GO:0032509	CHMP7,VPS4B
374	vacuolar acidification	9	0.0800495	1	4.12864	2/103	8/1701	GO:0007035	ATP6V0E2,CLN5
375	phagocytosis	6	0.0800495	1	4.12864	2/103	8/1701	GO:0006909	CNN2,CORO1A
376	phospholipase C-activating G protein-coupled receptor signaling pathway	6	0.0800495	1	4.12864	2/103	8/1701	GO:0007200	DGKZ,SLC9A3R1
377	cytokinetic process	3	0.0800495	1	4.12864	2/103	8/1701	GO:0032506	CHMP7,VPS4B
378	thioester metabolic process	4	0.0800495	1	4.12864	2/103	8/1701	GO:0035383	CAT,DBP
379	regulation of sodium ion transport	7	0.0800495	1	4.12864	2/103	8/1701	GO:0002028	CAP1,SLC9A3R1
380	mitotic metaphase chromosome alignment	6	0.0800495	1	4.12864	2/103	8/1701	GO:0007080	CHMP7,VPS4B
381	fatty acid oxidation	8	0.0800495	1	4.12864	2/103	8/1701	GO:0019395	DBP,HADHA
382	acyl-CoA metabolic process	6	0.0800495	1	4.12864	2/103	8/1701	GO:0006637	CAT,DBP
383	cell-cell adhesion	3	0.0824394	1	2.11725	5/103	39/1701	GO:0098609	CHD2,ITGB7,NINJ1,PPP1CA,SELPLG
384	nucleic acid biosynthetic process	5	0.0839727	1	0.220194	1/103	75/1701	GO:0141187	POLR2G
385	animal organ development	3	0.0843291	1	1.66814	10/103	99/1701	GO:0048513	CACYBP,CCM2,CLN5,FKBP8,ID3,PBXIP1,PPIB,PPP1CA,SF1,UCP2
386	response to virus	5	0.0844404	1	0.330291	2/103	100/1701	GO:0009615	STMN1,TRIM8
387	protein ubiquitination	8	0.0848033	1	0.211725	1/103	78/1701	GO:0016567	TRIM8
388	defense response to virus	7	0.0848033	1	0.211725	1/103	78/1701	GO:0051607	TRIM8
389	regulation of mitotic cell cycle	5	0.0849652	1	1.95935	7/103	59/1701	GO:0007346	CDC25B,CDK2AP2,DGKZ,RGCC,SLC9A3R1,VPS4B,ZFP36L2
390	proteolysis involved in protein catabolic process	5	0.0865007	1	0.314563	2/103	105/1701	GO:0051603	CHMP7,VPS4B
391	response to other organism	4	0.0876768	1	0.497427	5/103	166/1701	GO:0051707	CORO1A,LCK,LY9,STMN1,TRIM8
392	protein catabolic process	4	0.0880153	1	0.203883	1/103	81/1701	GO:0030163	CLN5
393	protein modification process	4	0.088431	1	0.547877	7/103	211/1701	GO:0036211	AKTIP,CDC25B,FKBP1A,LCK,PPIB,PPP1CA,TRIM8
394	heart development	4	0.0907135	1	2.75243	3/103	18/1701	GO:0007507	CACYBP,CCM2,ID3
395	lysosomal transport	6	0.0907135	1	2.75243	3/103	18/1701	GO:0007041	AKTIP,CHMP7,VPS4B
396	regulation of cell cycle process	5	0.091439	1	1.79074	9/103	83/1701	GO:0010564	CALM1,CDC25B,CDK2AP2,CHMP7,DGKZ,PAGR1,RGCC,VPS4B,ZFP36L2
397	regulation of endocytosis	6	0.0938545	1	2.27787	4/103	29/1701	GO:0030100	AP2M1,CNN2,LDLRAP1,WDR54
398	regulation of calcium-mediated signaling	7	0.0989606	1	3.6699	2/103	9/1701	GO:0050848	CALM1,TBC1D10C
399	negative regulation of ERK1 and ERK2 cascade	9	0.0989606	1	3.6699	2/103	9/1701	GO:0070373	SLC9A3R1,TBC1D10C
400	endosome to lysosome transport	7	0.0989606	1	3.6699	2/103	9/1701	GO:0008333	AKTIP,VPS4B
401	regulation of cation channel activity	8	0.0989606	1	3.6699	2/103	9/1701	GO:2001257	CALM1,FKBP1A
402	fatty acid catabolic process	8	0.0989606	1	3.6699	2/103	9/1701	GO:0009062	DBP,HADHA
403	regulation of stress fiber assembly	10	0.0989606	1	3.6699	2/103	9/1701	GO:0051492	RGCC,STMN1
404	regulation of actomyosin structure organization	8	0.0989606	1	3.6699	2/103	9/1701	GO:0110020	RGCC,STMN1
405	pyruvate metabolic process	7	0.0989606	1	3.6699	2/103	9/1701	GO:0006090	LDHB,UCP2
406	protein peptidyl-prolyl isomerization	7	0.0989606	1	3.6699	2/103	9/1701	GO:0000413	FKBP1A,PPIB
407	regulation of intracellular pH	7	0.0989606	1	3.6699	2/103	9/1701	GO:0051453	ATP6V0E2,CLN5
408	leukocyte cell-cell adhesion	4	0.0989606	1	3.6699	2/103	9/1701	GO:0007159	ITGB7,SELPLG
409	vesicle budding from membrane	6	0.0989606	1	3.6699	2/103	9/1701	GO:0006900	AP2M1,CHMP7
410	hormone metabolic process	4	0.0989606	1	3.6699	2/103	9/1701	GO:0042445	DBP,SF1
411	negative regulation of calcium ion transmembrane transport	9	0.0989606	1	3.6699	2/103	9/1701	GO:1903170	CALM1,UCP2
412	positive regulation of cell cycle G1/S phase transition	8	0.0989606	1	3.6699	2/103	9/1701	GO:1902808	PAGR1,RGCC
413	regulation of actin filament bundle assembly	9	0.0989606	1	3.6699	2/103	9/1701	GO:0032231	RGCC,STMN1
414	positive regulation of protein serine/threonine kinase activity	11	0.0989606	1	3.6699	2/103	9/1701	GO:0071902	CALM1,RGCC
415	regulation of cytoskeleton organization	6	0.100029	1	1.83495	7/103	63/1701	GO:0051493	ARPC2,CDK2AP2,CHMP7,CORO1A,RGCC,STMN1,VPS4B
416	response to external biotic stimulus	3	0.102751	1	0.527061	6/103	188/1701	GO:0043207	CORO1A,HDAC5,LCK,LY9,STMN1,TRIM8
417	response to insulin	5	0.10317	1	2.60756	3/103	19/1701	GO:0032868	HADHA,HDAC5,UCP2
418	lymphocyte differentiation	6	0.103477	1	2.20194	4/103	30/1701	GO:0030098	HDAC5,LCK,RPL22,ZFP36L2
419	positive regulation of cell cycle	5	0.103477	1	2.20194	4/103	30/1701	GO:0045787	CDC25B,PAGR1,RGCC,VPS4B
420	response to peptide hormone	4	0.103477	1	2.20194	4/103	30/1701	GO:0043434	BTG2,HADHA,HDAC5,UCP2
421	positive regulation of apoptotic signaling pathway	7	0.103477	1	2.20194	4/103	30/1701	GO:2001235	ITM2C,LCK,PPP1CA,SLC9A3R1
422	cellular homeostasis	2	0.104547	1	1.80628	7/103	64/1701	GO:0019725	ATP6V0E2,CLN5,FTL,LCK,SLC9A3R1,TXN2,UCP2
423	mononuclear cell differentiation	5	0.105759	1	1.96602	5/103	42/1701	GO:1903131	HDAC5,LCK,RPL22,UCP2,ZFP36L2
424	regulation of immune effector process	4	0.107506	1	0	0/103	43/1701	GO:0002697
425	purine-containing compound biosynthetic process	3	0.107506	1	0	0/103	43/1701	GO:0072522
426	negative regulation of defense response	6	0.107506	1	0	0/103	43/1701	GO:0031348
427	protein-RNA complex assembly	6	0.107506	1	0	0/103	43/1701	GO:0022618
428	nucleotide biosynthetic process	7	0.107702	1	0	0/103	44/1701	GO:0009165
429	protein-RNA complex organization	5	0.109637	1	0	0/103	46/1701	GO:0071826
430	regulation of primary metabolic process	4	0.10975	1	0.786408	28/103	588/1701	GO:0080090	AKAP8L,AKTIP,BTG2,CALM1,FKBP1A,FKBP8,GABARAP,GABARAPL2,HDAC5,ID3,ITM2C,LAT,LCK,LDLRAP1,NSD1,PAGR1,PBXIP1,PNKD,POLR2G,PPP1CA,RGCC,RPS13,SF1,SLC9A3R1,SPINK2,TRAC,TRIM8,ZFP36L2
431	protein metabolic process	3	0.111197	1	0.706505	16/103	374/1701	GO:0019538	AKTIP,CAP1,CDC25B,CHMP7,CLN5,DPEP2,FKBP1A,LCK,LDLRAP1,PPIB,PPP1CA,RPL22,RPS13,TRIM8,UQCRC2,VPS4B
432	neuron projection development	6	0.113536	1	2.13091	4/103	31/1701	GO:0031175	BTG2,CHD2,SLC9A3R1,STMN1
433	immune response-activating cell surface receptor signaling pathway	8	0.113536	1	2.13091	4/103	31/1701	GO:0002429	CD3D,CD3G,LCK,THEMIS
434	plasma membrane bounded cell projection assembly	6	0.113536	1	2.13091	4/103	31/1701	GO:0120031	FGD3,SEPT7,SLC9A3R1,WDR54
435	negative regulation of response to stimulus	4	0.115762	1	0.569468	7/103	203/1701	GO:0048585	DGKZ,FKBP1A,SLC9A3R1,STMN1,TBC1D10C,TRAC,UCP2
436	regulation of cell division	4	0.116264	1	2.47718	3/103	20/1701	GO:0051302	CALM1,CDC25B,CDK2AP2
437	T cell differentiation	7	0.116264	1	2.47718	3/103	20/1701	GO:0030217	LCK,RPL22,ZFP36L2
438	calcium ion transport	7	0.116264	1	2.47718	3/103	20/1701	GO:0006816	CORO1A,FKBP1A,LCK
439	regulation of mononuclear cell migration	7	0.116264	1	2.47718	3/103	20/1701	GO:0071675	CNN2,CORO1A,NINJ1
440	organelle fusion	5	0.116264	1	2.47718	3/103	20/1701	GO:0048284	CHMP7,CORO1A,STX10
441	protein-containing complex assembly	5	0.117309	1	0.522613	5/103	158/1701	GO:0065003	AP2M1,ARPC2,CD3G,NINJ1,SLC9A3R1
442	somatic stem cell population maintenance	4	0.117472	1	8.25728	1/103	2/1701	GO:0035019	ZFP36L2
443	negative regulation of B cell activation	8	0.117472	1	8.25728	1/103	2/1701	GO:0050869	TBC1D10C
444	regulation of gonad development	4	0.117472	1	8.25728	1/103	2/1701	GO:1905939	SF1
445	regulation of axon extension involved in axon guidance	8	0.117472	1	8.25728	1/103	2/1701	GO:0048841	CHD2
446	oligopeptide transport	6	0.117472	1	8.25728	1/103	2/1701	GO:0006857	SLC9A3R1
447	negative regulation of calcineurin-NFAT signaling cascade	10	0.117472	1	8.25728	1/103	2/1701	GO:0070885	TBC1D10C
448	acid secretion	5	0.117472	1	8.25728	1/103	2/1701	GO:0046717	SLC9A3R1
449	L-methionine salvage from methylthioadenosine	13	0.117472	1	8.25728	1/103	2/1701	GO:0019509	ADI1
450	Sertoli cell differentiation	5	0.117472	1	8.25728	1/103	2/1701	GO:0060008	SF1
451	postsynaptic endocytosis	6	0.117472	1	8.25728	1/103	2/1701	GO:0140239	AP2M1
452	establishment of epithelial cell apical/basal polarity	6	0.117472	1	8.25728	1/103	2/1701	GO:0045198	SLC9A3R1
453	regulation of receptor-mediated endocytosis involved in cholesterol transport	8	0.117472	1	8.25728	1/103	2/1701	GO:1905600	LDLRAP1
454	microtubule polymerization or depolymerization	7	0.117472	1	8.25728	1/103	2/1701	GO:0031109	STMN1
455	Leydig cell differentiation	4	0.117472	1	8.25728	1/103	2/1701	GO:0033327	SF1
456	female meiosis I	9	0.117472	1	8.25728	1/103	2/1701	GO:0007144	CDC25B
457	regulation of heterotypic cell-cell adhesion	6	0.117472	1	8.25728	1/103	2/1701	GO:0034114	LCK
458	androgen metabolic process	5	0.117472	1	8.25728	1/103	2/1701	GO:0008209	DBP
459	positive regulation of intracellular lipid transport	7	0.117472	1	8.25728	1/103	2/1701	GO:0032379	LDLRAP1
460	actin polymerization-dependent cell motility	3	0.117472	1	8.25728	1/103	2/1701	GO:0070358	ARPC2
461	positive regulation of B cell differentiation	10	0.117472	1	8.25728	1/103	2/1701	GO:0045579	CD27
462	negative regulation of release of sequestered calcium ion into cytosol	10	0.117472	1	8.25728	1/103	2/1701	GO:0051280	CALM1
463	regulation of cardiac muscle contraction by regulation of the release of sequestered calcium ion	11	0.117472	1	8.25728	1/103	2/1701	GO:0010881	CALM1
464	regulation of skeletal muscle contraction by regulation of release of sequestered calcium ion	11	0.117472	1	8.25728	1/103	2/1701	GO:0014809	FKBP1A
465	sex determination	3	0.117472	1	8.25728	1/103	2/1701	GO:0007530	SF1
466	camera-type eye photoreceptor cell differentiation	7	0.117472	1	8.25728	1/103	2/1701	GO:0060219	CHD2
467	response to redox state	2	0.117472	1	8.25728	1/103	2/1701	GO:0051775	ARHGDIB
468	positive regulation of low-density lipoprotein particle clearance	6	0.117472	1	8.25728	1/103	2/1701	GO:1905581	LDLRAP1
469	methionine biosynthetic process	10	0.117472	1	8.25728	1/103	2/1701	GO:0009086	ADI1
470	lipid phosphorylation	6	0.117472	1	8.25728	1/103	2/1701	GO:0046834	DGKZ
471	regulation of fibroblast growth factor production	9	0.117472	1	8.25728	1/103	2/1701	GO:0090270	RGCC
472	regulation of cardiac muscle contraction by calcium ion signaling	9	0.117472	1	8.25728	1/103	2/1701	GO:0010882	CALM1
473	amino acid salvage	7	0.117472	1	8.25728	1/103	2/1701	GO:0043102	ADI1
474	regulation of intracellular sterol transport	7	0.117472	1	8.25728	1/103	2/1701	GO:0032380	LDLRAP1
475	establishment of apical/basal cell polarity	5	0.117472	1	8.25728	1/103	2/1701	GO:0035089	SLC9A3R1
476	regulation of cell migration involved in sprouting angiogenesis	8	0.117472	1	8.25728	1/103	2/1701	GO:0090049	HDAC5
477	negative regulation of glycoprotein biosynthetic process	8	0.117472	1	8.25728	1/103	2/1701	GO:0010561	ITM2C
478	neuromuscular process controlling posture	5	0.117472	1	8.25728	1/103	2/1701	GO:0050884	PNKD
479	ovulation cycle process	2	0.117472	1	8.25728	1/103	2/1701	GO:0022602	SF1
480	nuclear membrane disassembly	6	0.117472	1	8.25728	1/103	2/1701	GO:0051081	AKAP8L
481	extracellular matrix disassembly	6	0.117472	1	8.25728	1/103	2/1701	GO:0022617	PBXIP1
482	phosphatidylglycerol metabolic process	7	0.117472	1	8.25728	1/103	2/1701	GO:0046471	HADHA
483	glycine metabolic process	9	0.117472	1	8.25728	1/103	2/1701	GO:0006544	CAT
484	methylglyoxal catabolic process to lactate	8	0.117472	1	8.25728	1/103	2/1701	GO:0061727	PNKD
485	sulfur compound catabolic process	4	0.117472	1	8.25728	1/103	2/1701	GO:0044273	DPEP2
486	notochord development	5	0.117472	1	8.25728	1/103	2/1701	GO:0030903	ID3
487	positive regulation of heterotypic cell-cell adhesion	7	0.117472	1	8.25728	1/103	2/1701	GO:0034116	LCK
488	monoatomic anion transmembrane transport	6	0.117472	1	8.25728	1/103	2/1701	GO:0098656	UCP2
489	positive regulation of vascular associated smooth muscle cell proliferation	7	0.117472	1	8.25728	1/103	2/1701	GO:1904707	LDLRAP1
490	regulation of mitochondrial membrane permeability involved in programmed necrotic cell death	8	0.117472	1	8.25728	1/103	2/1701	GO:1902445	ALKBH7
491	positive regulation of intracellular steroid hormone receptor signaling pathway	8	0.117472	1	8.25728	1/103	2/1701	GO:0033145	PAGR1
492	regulation of skeletal muscle contraction	8	0.117472	1	8.25728	1/103	2/1701	GO:0014819	FKBP1A
493	positive regulation of extrinsic apoptotic signaling pathway in absence of ligand	9	0.117472	1	8.25728	1/103	2/1701	GO:2001241	PPP1CA
494	L-methionine salvage	12	0.117472	1	8.25728	1/103	2/1701	GO:0071267	ADI1
495	sulfur amino acid biosynthetic process	7	0.117472	1	8.25728	1/103	2/1701	GO:0000097	ADI1
496	uropod organization	6	0.117472	1	8.25728	1/103	2/1701	GO:0032796	CORO1A
497	Sertoli cell development	5	0.117472	1	8.25728	1/103	2/1701	GO:0060009	DBP
498	regulation of intracellular cholesterol transport	8	0.117472	1	8.25728	1/103	2/1701	GO:0032383	LDLRAP1
499	regulation of renal system process	5	0.117472	1	8.25728	1/103	2/1701	GO:0098801	SLC9A3R1
500	positive regulation of axon extension involved in axon guidance	11	0.117472	1	8.25728	1/103	2/1701	GO:0048842	CHD2
501	positive regulation of male gonad development	6	0.117472	1	8.25728	1/103	2/1701	GO:2000020	SF1
502	regulation of ribonucleoprotein complex localization	5	0.117472	1	8.25728	1/103	2/1701	GO:2000197	AKAP8L
503	regulation of mRNA export from nucleus	8	0.117472	1	8.25728	1/103	2/1701	GO:0010793	AKAP8L
504	positive regulation of endothelial cell apoptotic process	7	0.117472	1	8.25728	1/103	2/1701	GO:2000353	RGCC
505	dendrite self-avoidance	4	0.117472	1	8.25728	1/103	2/1701	GO:0070593	CHD2
506	positive regulation of cyclin-dependent protein serine/threonine kinase activity	12	0.117472	1	8.25728	1/103	2/1701	GO:0045737	RGCC
507	negative regulation of cell migration involved in sprouting angiogenesis	9	0.117472	1	8.25728	1/103	2/1701	GO:0090051	HDAC5
508	immune response in gut-associated lymphoid tissue	3	0.117472	1	8.25728	1/103	2/1701	GO:0002387	ITGB7
509	positive regulation of multicellular organism growth	6	0.117472	1	8.25728	1/103	2/1701	GO:0040018	PPIB
510	methionine metabolic process	9	0.117472	1	8.25728	1/103	2/1701	GO:0006555	ADI1
511	negative regulation of microtubule polymerization	10	0.117472	1	8.25728	1/103	2/1701	GO:0031115	STMN1
512	ubiquitin-independent protein catabolic process via the multivesicular body sorting pathway	6	0.117472	1	8.25728	1/103	2/1701	GO:0090611	VPS4B
513	regulation of intracellular lipid transport	6	0.117472	1	8.25728	1/103	2/1701	GO:0032377	LDLRAP1
514	L-methionine biosynthetic process	11	0.117472	1	8.25728	1/103	2/1701	GO:0071265	ADI1
515	induction of positive chemotaxis	8	0.117472	1	8.25728	1/103	2/1701	GO:0050930	IL16
516	endosome to lysosome transport via multivesicular body sorting pathway	8	0.117472	1	8.25728	1/103	2/1701	GO:0032510	VPS4B
517	macrophage chemotaxis	7	0.117472	1	8.25728	1/103	2/1701	GO:0048246	CKLF
518	methylglyoxal catabolic process	5	0.117472	1	8.25728	1/103	2/1701	GO:0051596	PNKD
519	leukotriene metabolic process	7	0.117472	1	8.25728	1/103	2/1701	GO:0006691	DPEP2
520	serine family amino acid metabolic process	8	0.117472	1	8.25728	1/103	2/1701	GO:0009069	CAT
521	cellular response to phorbol 13-acetate 12-myristate	6	0.117472	1	8.25728	1/103	2/1701	GO:1904628	BTG2
522	primary sex determination	4	0.117472	1	8.25728	1/103	2/1701	GO:0007538	SF1
523	regulation of skeletal muscle contraction by calcium ion signaling	9	0.117472	1	8.25728	1/103	2/1701	GO:0014722	FKBP1A
524	positive regulation of intracellular sterol transport	8	0.117472	1	8.25728	1/103	2/1701	GO:0032382	LDLRAP1
525	photoreceptor cell differentiation	5	0.117472	1	8.25728	1/103	2/1701	GO:0046530	CHD2
526	negative regulation of calcineurin-mediated signaling	9	0.117472	1	8.25728	1/103	2/1701	GO:0106057	TBC1D10C
527	phosphatidic acid metabolic process	7	0.117472	1	8.25728	1/103	2/1701	GO:0046473	DGKZ
528	negative regulation of neuroblast proliferation	8	0.117472	1	8.25728	1/103	2/1701	GO:0007406	BTG2
529	regulation of male gonad development	5	0.117472	1	8.25728	1/103	2/1701	GO:2000018	SF1
530	positive regulation of sequestering of calcium ion	5	0.117472	1	8.25728	1/103	2/1701	GO:0051284	CALM1
531	Fc-gamma receptor signaling pathway	8	0.117472	1	8.25728	1/103	2/1701	GO:0038094	LCK
532	positive regulation of cyclin-dependent protein kinase activity	11	0.117472	1	8.25728	1/103	2/1701	GO:1904031	RGCC
533	cellular response to fatty acid	5	0.117472	1	8.25728	1/103	2/1701	GO:0071398	ID3
534	negative regulation of vesicle fusion	7	0.117472	1	8.25728	1/103	2/1701	GO:0031339	CORO1A
535	regulation of low-density lipoprotein particle clearance	5	0.117472	1	8.25728	1/103	2/1701	GO:0010988	LDLRAP1
536	negative regulation of neural precursor cell proliferation	6	0.117472	1	8.25728	1/103	2/1701	GO:2000178	BTG2
537	gamma-aminobutyric acid transport	6	0.117472	1	8.25728	1/103	2/1701	GO:0015812	SLC9A3R1
538	neuron fate specification	4	0.117472	1	8.25728	1/103	2/1701	GO:0048665	FKBP8
539	dorsal/ventral pattern formation	4	0.117472	1	8.25728	1/103	2/1701	GO:0009953	FKBP8
540	positive regulation of ryanodine-sensitive calcium-release channel activity	11	0.117472	1	8.25728	1/103	2/1701	GO:0060316	CALM1
541	definitive hemopoiesis	5	0.117472	1	8.25728	1/103	2/1701	GO:0060216	ZFP36L2
542	heart morphogenesis	4	0.117472	1	8.25728	1/103	2/1701	GO:0003007	FKBP1A
543	late endosomal microautophagy	6	0.117472	1	8.25728	1/103	2/1701	GO:0061738	VPS4B
544	male sex determination	4	0.117472	1	8.25728	1/103	2/1701	GO:0030238	SF1
545	cell-matrix adhesion involved in ameboidal cell migration	5	0.117472	1	8.25728	1/103	2/1701	GO:0003366	ITGB7
546	cardiolipin metabolic process	8	0.117472	1	8.25728	1/103	2/1701	GO:0032048	HADHA
547	positive regulation of intracellular estrogen receptor signaling pathway	9	0.117472	1	8.25728	1/103	2/1701	GO:0033148	PAGR1
548	postsynaptic neurotransmitter receptor internalization	9	0.117472	1	8.25728	1/103	2/1701	GO:0098884	AP2M1
549	establishment or maintenance of monopolar cell polarity	3	0.117472	1	8.25728	1/103	2/1701	GO:0061339	SLC9A3R1
550	regulation of protein localization to synapse	6	0.117472	1	8.25728	1/103	2/1701	GO:1902473	GABARAP
551	cerebellum development	3	0.117472	1	8.25728	1/103	2/1701	GO:0021549	TRAC
552	polarized epithelial cell differentiation	5	0.117472	1	8.25728	1/103	2/1701	GO:0030859	SLC9A3R1
553	negative regulation of neurotransmitter secretion	8	0.117472	1	8.25728	1/103	2/1701	GO:0046929	PNKD
554	programmed necrotic cell death	4	0.117472	1	8.25728	1/103	2/1701	GO:0097300	NINJ1
555	acrosome assembly	7	0.117472	1	8.25728	1/103	2/1701	GO:0001675	SPINK2
556	neurotransmitter receptor internalization	8	0.117472	1	8.25728	1/103	2/1701	GO:0099590	AP2M1
557	modified amino acid transport	5	0.117472	1	8.25728	1/103	2/1701	GO:0072337	SLC9A3R1
558	retina layer formation	3	0.117472	1	8.25728	1/103	2/1701	GO:0010842	CHD2
559	regulation of receptor localization to synapse	4	0.117472	1	8.25728	1/103	2/1701	GO:1902683	GABARAP
560	somatic stem cell division	4	0.117472	1	8.25728	1/103	2/1701	GO:0048103	ZFP36L2
561	positive regulation of lipoprotein particle clearance	5	0.117472	1	8.25728	1/103	2/1701	GO:0010986	LDLRAP1
562	negative regulation of glycoprotein metabolic process	7	0.117472	1	8.25728	1/103	2/1701	GO:1903019	ITM2C
563	positive regulation of receptor-mediated endocytosis involved in cholesterol transport	10	0.117472	1	8.25728	1/103	2/1701	GO:1905602	LDLRAP1
564	response to phorbol 13-acetate 12-myristate	5	0.117472	1	8.25728	1/103	2/1701	GO:1904627	BTG2
565	positive regulation of lamellipodium assembly	9	0.117472	1	8.25728	1/103	2/1701	GO:0010592	ARPC2
566	negative regulation of neurotransmitter transport	6	0.117472	1	8.25728	1/103	2/1701	GO:0051589	PNKD
567	phosphatidic acid biosynthetic process	8	0.117472	1	8.25728	1/103	2/1701	GO:0006654	DGKZ
568	positive regulation of intracellular cholesterol transport	9	0.117472	1	8.25728	1/103	2/1701	GO:0032385	LDLRAP1
569	aldehyde catabolic process	4	0.117472	1	8.25728	1/103	2/1701	GO:0046185	PNKD
570	inner ear development	3	0.117472	1	8.25728	1/103	2/1701	GO:0048839	CCM2
571	negative T cell selection	3	0.117472	1	8.25728	1/103	2/1701	GO:0043383	THEMIS
572	positive regulation of chondrocyte proliferation	6	0.117472	1	8.25728	1/103	2/1701	GO:1902732	PBXIP1
573	microvillus assembly	7	0.117472	1	8.25728	1/103	2/1701	GO:0030033	SLC9A3R1
574	microvillus organization	6	0.117472	1	8.25728	1/103	2/1701	GO:0032528	SLC9A3R1
575	membrane disassembly	5	0.117472	1	8.25728	1/103	2/1701	GO:0030397	AKAP8L
576	fibroblast activation	3	0.117472	1	8.25728	1/103	2/1701	GO:0072537	RGCC
577	eye photoreceptor cell differentiation	6	0.117472	1	8.25728	1/103	2/1701	GO:0001754	CHD2
578	negative regulation of fibroblast migration	7	0.117472	1	8.25728	1/103	2/1701	GO:0010764	SLC9A3R1
579	positive regulation of gonad development	5	0.117472	1	8.25728	1/103	2/1701	GO:1905941	SF1
580	luteinization	3	0.117472	1	8.25728	1/103	2/1701	GO:0001553	SF1
581	establishment of monopolar cell polarity	4	0.117472	1	8.25728	1/103	2/1701	GO:0061162	SLC9A3R1
582	negative regulation of ryanodine-sensitive calcium-release channel activity	11	0.117472	1	8.25728	1/103	2/1701	GO:0060315	CALM1
583	neural precursor cell proliferation	3	0.118966	1	3.30291	2/103	10/1701	GO:0061351	BTG2,LAT
584	autophagosome organization	6	0.118966	1	3.30291	2/103	10/1701	GO:1905037	GABARAP,GABARAPL2
585	peptidyl-proline modification	6	0.118966	1	3.30291	2/103	10/1701	GO:0018208	FKBP1A,PPIB
586	regulation of pH	5	0.118966	1	3.30291	2/103	10/1701	GO:0006885	ATP6V0E2,CLN5
587	positive regulation of endocytosis	7	0.118966	1	3.30291	2/103	10/1701	GO:0045807	AP2M1,LDLRAP1
588	autophagosome assembly	7	0.118966	1	3.30291	2/103	10/1701	GO:0000045	GABARAP,GABARAPL2
589	autophagy of mitochondrion	5	0.118966	1	3.30291	2/103	10/1701	GO:0000422	GABARAP,GABARAPL2
590	negative regulation of calcium ion transport	8	0.118966	1	3.30291	2/103	10/1701	GO:0051926	CALM1,UCP2
591	ameboidal-type cell migration	4	0.118966	1	3.30291	2/103	10/1701	GO:0001667	CORO1A,SLC9A3R1
592	monocarboxylic acid catabolic process	7	0.118966	1	3.30291	2/103	10/1701	GO:0072329	DBP,HADHA
593	metaphase chromosome alignment	5	0.118966	1	3.30291	2/103	10/1701	GO:0051310	CHMP7,VPS4B
594	regulation of cellular pH	6	0.118966	1	3.30291	2/103	10/1701	GO:0030641	ATP6V0E2,CLN5
595	symbiont entry into host	4	0.118966	1	3.30291	2/103	10/1701	GO:0044409	ITGB7,SELPLG
596	symbiont entry into host cell	5	0.118966	1	3.30291	2/103	10/1701	GO:0046718	ITGB7,SELPLG
597	cellular lipid catabolic process	5	0.118966	1	3.30291	2/103	10/1701	GO:0044242	DBP,HADHA
598	positive regulation of protein binding	5	0.118966	1	3.30291	2/103	10/1701	GO:0032092	AKTIP,FKBP1A
599	central nervous system development	4	0.118966	1	3.30291	2/103	10/1701	GO:0007417	CHD2,ID3
600	presynaptic endocytosis	6	0.118966	1	3.30291	2/103	10/1701	GO:0140238	AP2M1,CALM1
601	multivesicular body sorting pathway	5	0.118966	1	3.30291	2/103	10/1701	GO:0071985	CHMP7,VPS4B
602	amino acid transport	4	0.118966	1	3.30291	2/103	10/1701	GO:0006865	SLC9A3R1,UCP2
603	vesicle-mediated transport	4	0.121667	1	1.53624	12/103	129/1701	GO:0016192	AKTIP,AP2M1,CALM1,CHMP7,CLN5,CNN2,CORO1A,GABARAPL2,LDLRAP1,STX10,TBC1D10C,VPS4B
604	protein modification by small protein conjugation or removal	6	0.122878	1	0.333628	2/103	99/1701	GO:0070647	AKTIP,TRIM8
605	immune response-regulating cell surface receptor signaling pathway	6	0.124012	1	2.06432	4/103	32/1701	GO:0002768	CD3D,CD3G,LCK,THEMIS
606	adaptive immune response	3	0.124012	1	2.06432	4/103	32/1701	GO:0002250	CD27,CD3D,CD3G,THEMIS
607	organophosphate biosynthetic process	5	0.124029	1	0.229369	1/103	72/1701	GO:0090407	DGKZ
608	regulation of locomotion	3	0.128322	1	1.61907	10/103	102/1701	GO:0040012	ARHGDIB,CHD2,CNN2,CORO1A,HDAC5,IL16,NINJ1,RGCC,SLC9A3R1,STMN1
609	regulation of protein localization to membrane	6	0.129948	1	2.35922	3/103	21/1701	GO:1905475	AP2M1,GABARAP,LDLRAP1
610	positive regulation of cytoskeleton organization	7	0.129948	1	2.35922	3/103	21/1701	GO:0051495	ARPC2,RGCC,VPS4B
611	positive regulation of mRNA metabolic process	8	0.129948	1	2.35922	3/103	21/1701	GO:1903313	BTG2,POLR2G,ZFP36L2
612	morphogenesis of an epithelium	4	0.129948	1	2.35922	3/103	21/1701	GO:0002009	CCM2,PPP1CA,SLC9A3R1
613	vacuolar transport	5	0.129948	1	2.35922	3/103	21/1701	GO:0007034	AKTIP,CHMP7,VPS4B
614	cilium organization	6	0.129948	1	2.35922	3/103	21/1701	GO:0044782	SEPT7,SLC9A3R1,WDR54
615	positive regulation of monoatomic ion transport	6	0.129948	1	2.35922	3/103	21/1701	GO:0043270	CALM1,CAP1,SLC9A3R1
616	monoatomic ion transport	4	0.131564	1	1.73838	8/103	76/1701	GO:0006811	ATP6V0E2,CORO1A,FKBP1A,FTL,LCK,SLC9A3R1,UCP2,VPS4B
617	regulation of response to external stimulus	4	0.133556	1	0.482177	4/103	137/1701	GO:0032101	CHD2,IL16,NINJ1,TRAF3IP3
618	defense response to other organism	5	0.133556	1	0.482177	4/103	137/1701	GO:0098542	CORO1A,LCK,LY9,TRIM8
619	defense response	3	0.13446	1	0.566214	6/103	175/1701	GO:0006952	CORO1A,HDAC5,LCK,LY9,NINJ1,TRIM8
620	regulation of monoatomic cation transmembrane transport	7	0.134886	1	2.00177	4/103	33/1701	GO:1904062	CALM1,CORO1A,FKBP1A,UCP2
621	cell projection assembly	5	0.134886	1	2.00177	4/103	33/1701	GO:0030031	FGD3,SEPT7,SLC9A3R1,WDR54
622	epithelial cell differentiation	4	0.134886	1	2.00177	4/103	33/1701	GO:0030855	CCM2,ID3,SF1,SLC9A3R1
623	negative regulation of nucleobase-containing compound metabolic process	6	0.135423	1	0.547444	6/103	181/1701	GO:0045934	BTG2,HDAC5,ID3,NSD1,PBXIP1,TRAC
624	negative regulation of G1/S transition of mitotic cell cycle	9	0.139866	1	3.00265	2/103	11/1701	GO:2000134	CDK2AP2,DGKZ
625	regulation of muscle contraction	6	0.139866	1	3.00265	2/103	11/1701	GO:0006937	CALM1,FKBP1A
626	membrane assembly	5	0.139866	1	3.00265	2/103	11/1701	GO:0071709	CHMP7,VPS4B
627	establishment of chromosome localization	4	0.139866	1	3.00265	2/103	11/1701	GO:0051303	CHMP7,VPS4B
628	vesicle-mediated transport in synapse	5	0.139866	1	3.00265	2/103	11/1701	GO:0099003	AP2M1,CALM1
629	negative regulation of cell cycle G1/S phase transition	8	0.139866	1	3.00265	2/103	11/1701	GO:1902807	CDK2AP2,DGKZ
630	response to corticosteroid	5	0.139866	1	3.00265	2/103	11/1701	GO:0031960	UCP2,ZFP36L2
631	receptor internalization	7	0.139866	1	3.00265	2/103	11/1701	GO:0031623	AP2M1,LDLRAP1
632	regulation of steroid metabolic process	6	0.139866	1	3.00265	2/103	11/1701	GO:0019218	LDLRAP1,SF1
633	regulation of cytokinesis	6	0.139866	1	3.00265	2/103	11/1701	GO:0032465	CALM1,CDC25B
634	membrane organization	4	0.140559	1	1.67236	8/103	79/1701	GO:0061024	AKAP8L,ALKBH7,AP2M1,CHMP7,CORO1A,SLC9A3R1,STX10,VPS4B
635	regulation of anatomical structure morphogenesis	4	0.140559	1	1.67236	8/103	79/1701	GO:0022603	CCM2,CHD2,CORO1A,FGD3,NINJ1,RGCC,SEPT7,SLC9A3R1
636	cellular catabolic process	3	0.140559	1	1.67236	8/103	79/1701	GO:0044248	CHMP7,DBP,DPEP2,GABARAP,GABARAPL2,HADHA,PNKD,VPS4B
637	regulation of macromolecule metabolic process	4	0.141198	1	0.811334	31/103	631/1701	GO:0060255	AKAP8L,AKTIP,BTG2,CALM1,CNN2,FKBP1A,FKBP8,GABARAP,GABARAPL2,H2AFJ,HDAC5,ID3,IL16,ITM2C,LAT,LCK,LY9,NSD1,PAGR1,PBXIP1,POLR2G,PPP1CA,RGCC,RPS13,SF1,SLC9A3R1,SPINK2,TRAC,TRAF3IP3,TRIM8,ZFP36L2
638	cell projection organization	4	0.14416	1	1.65146	8/103	80/1701	GO:0030030	BTG2,CHD2,CORO1A,FGD3,SEPT7,SLC9A3R1,STMN1,WDR54
639	response to wounding	3	0.144172	1	2.25199	3/103	22/1701	GO:0009611	CNN2,TXN2,ZFP36L2
640	negative regulation of cell cycle phase transition	7	0.146138	1	1.94289	4/103	34/1701	GO:1901988	CDK2AP2,DGKZ,RGCC,ZFP36L2
641	activation of immune response	6	0.146895	1	1.76942	6/103	56/1701	GO:0002253	CD3D,CD3G,LCK,RGCC,THEMIS,TRAF3IP3
642	regulation of defense response	5	0.150304	1	0.442354	3/103	112/1701	GO:0031347	IL16,NINJ1,TRAF3IP3
643	cell differentiation	3	0.152999	1	1.40374	17/103	200/1701	GO:0030154	BTG2,CCM2,CHD2,CLN5,DBP,HDAC5,ID3,ITM2C,LCK,NINJ1,RPL22,SEPT7,SF1,SLC9A3R1,TMEM204,UCP2,ZFP36L2
644	chromatin organization	4	0.153445	1	0.427101	3/103	116/1701	GO:0006325	H2AFJ,HDAC5,NSD1
645	negative regulation of cell cycle process	6	0.157746	1	1.88738	4/103	35/1701	GO:0010948	CDK2AP2,DGKZ,RGCC,ZFP36L2
646	rhythmic process	1	0.158886	1	2.15407	3/103	23/1701	GO:0048511	PPP1CA,SF1,TRAC
647	developmental process involved in reproduction	2	0.159162	1	1.7084	6/103	58/1701	GO:0003006	CDC25B,DBP,H2AFJ,SEPT7,SF1,SPINK2
648	positive regulation of extrinsic apoptotic signaling pathway	8	0.161482	1	2.75243	2/103	12/1701	GO:2001238	ITM2C,PPP1CA
649	stem cell population maintenance	3	0.161482	1	2.75243	2/103	12/1701	GO:0019827	TRIM8,ZFP36L2
650	maintenance of cell number	2	0.161482	1	2.75243	2/103	12/1701	GO:0098727	TRIM8,ZFP36L2
651	regulation of T cell receptor signaling pathway	7	0.161482	1	2.75243	2/103	12/1701	GO:0050856	DGKZ,LCK
652	positive regulation of developmental growth	5	0.161482	1	2.75243	2/103	12/1701	GO:0048639	CHD2,PPIB
653	multicellular organism growth	3	0.161482	1	2.75243	2/103	12/1701	GO:0035264	CCM2,FKBP8
654	cellular response to insulin stimulus	6	0.161482	1	2.75243	2/103	12/1701	GO:0032869	HDAC5,UCP2
655	negative regulation of cation transmembrane transport	8	0.161482	1	2.75243	2/103	12/1701	GO:1904063	CALM1,UCP2
656	negative regulation of endocytosis	7	0.161482	1	2.75243	2/103	12/1701	GO:0045806	CNN2,WDR54
657	response to bacterium	5	0.165244	1	0	0/103	37/1701	GO:0009617
658	regulation of response to cytokine stimulus	4	0.165244	1	0	0/103	37/1701	GO:0060759
659	ribonucleotide biosynthetic process	8	0.165244	1	0	0/103	37/1701	GO:0009260
660	regulation of viral genome replication	5	0.165244	1	0	0/103	37/1701	GO:0045069
661	ribose phosphate biosynthetic process	6	0.165244	1	0	0/103	37/1701	GO:0046390
662	purine nucleotide biosynthetic process	8	0.166005	1	0	0/103	38/1701	GO:0006164
663	modification-dependent macromolecule catabolic process	4	0.166149	1	0.388578	2/103	85/1701	GO:0043632	CHMP7,VPS4B
664	regulation of response to biotic stimulus	4	0.166401	1	0.375331	2/103	88/1701	GO:0002831	NINJ1,TRAF3IP3
665	protein modification by small protein conjugation	7	0.168193	1	0.36699	2/103	90/1701	GO:0032446	AKTIP,TRIM8
666	biological_process	0	0.169465	1	0.956899	89/103	1536/1701	GO:0008150	ACAP1,ADI1,AKAP8L,AKTIP,ALKBH7,ANP32A,AP2M1,ARFGAP2,ARHGDIB,ARPC2,ATP6V0E2,BLCAP,BTG2,CACYBP,CALM1,CAP1,CAT,CCM2,CD27,CD3D,CD3G,CDC25B,CDK2AP2,CHD2,CHMP7,CKLF,CLN5,CNN2,CORO1A,DBP,DGKZ,DPEP2,EXOSC1,FGD3,FKBP1A,FKBP8,FTL,GABARAP,GABARAPL2,H2AFJ,HADHA,HDAC5,ID3,IL16,ITGB7,ITM2C,LAT,LCK,LDHB,LDLRAP1,LY9,NINJ1,NSD1,PAGR1,PBXIP1,PNKD,POLR2G,PPIB,PPP1CA,PRPF38A,RANBP3,RASSF5,RGCC,RPL22,RPS13,RPS19BP1,S…
667	response to endoplasmic reticulum stress	4	0.169649	1	0	0/103	40/1701	GO:0034976
668	response to dexamethasone	7	0.170974	1	5.50485	1/103	3/1701	GO:0071548	UCP2
669	complement activation	7	0.170974	1	5.50485	1/103	3/1701	GO:0006956	RGCC
670	regulation of monocyte chemotaxis	8	0.170974	1	5.50485	1/103	3/1701	GO:0090025	NINJ1
671	cellular response to interleukin-6	6	0.170974	1	5.50485	1/103	3/1701	GO:0071354	SELPLG
672	negative regulation of peptide hormone secretion	9	0.170974	1	5.50485	1/103	3/1701	GO:0090278	UCP2
673	estrous cycle	4	0.170974	1	5.50485	1/103	3/1701	GO:0044849	TRAC
674	endothelial cell development	5	0.170974	1	5.50485	1/103	3/1701	GO:0001885	CCM2
675	glutamine metabolic process	9	0.170974	1	5.50485	1/103	3/1701	GO:0006541	UCP2
676	skin epidermis development	5	0.170974	1	5.50485	1/103	3/1701	GO:0098773	STMN1
677	regulation of calcineurin-NFAT signaling cascade	9	0.170974	1	5.50485	1/103	3/1701	GO:0070884	TBC1D10C
678	protein export from nucleus	8	0.170974	1	5.50485	1/103	3/1701	GO:0006611	RANBP3
679	stem cell division	3	0.170974	1	5.50485	1/103	3/1701	GO:0017145	ZFP36L2
680	cell fate specification	3	0.170974	1	5.50485	1/103	3/1701	GO:0001708	FKBP8
681	aspartate family amino acid metabolic process	8	0.170974	1	5.50485	1/103	3/1701	GO:0009066	ADI1
682	aspartate family amino acid biosynthetic process	9	0.170974	1	5.50485	1/103	3/1701	GO:0009067	ADI1
683	positive regulation of mitotic nuclear division	8	0.170974	1	5.50485	1/103	3/1701	GO:0045840	RGCC
684	chromosome condensation	6	0.170974	1	5.50485	1/103	3/1701	GO:0030261	AKAP8L
685	homophilic cell adhesion via plasma membrane adhesion molecules	5	0.170974	1	5.50485	1/103	3/1701	GO:0007156	CHD2
686	visual perception	6	0.170974	1	5.50485	1/103	3/1701	GO:0007601	CLN5
687	protein localization to perinuclear region of cytoplasm	5	0.170974	1	5.50485	1/103	3/1701	GO:1905719	AKTIP
688	stress-activated protein kinase signaling cascade	6	0.170974	1	5.50485	1/103	3/1701	GO:0031098	CCM2
689	Golgi transport vesicle coating	7	0.170974	1	5.50485	1/103	3/1701	GO:0048200	ARFGAP2
690	regulation of calcium import into the mitochondrion	9	0.170974	1	5.50485	1/103	3/1701	GO:0110097	UCP2
691	positive regulation of exosomal secretion	9	0.170974	1	5.50485	1/103	3/1701	GO:1903543	VPS4B
692	CD4-positive, alpha-beta T cell lineage commitment	6	0.170974	1	5.50485	1/103	3/1701	GO:0043373	LY9
693	establishment of skin barrier	6	0.170974	1	5.50485	1/103	3/1701	GO:0061436	STMN1
694	positive regulation of nuclear division	7	0.170974	1	5.50485	1/103	3/1701	GO:0051785	RGCC
695	DNA replication initiation	6	0.170974	1	5.50485	1/103	3/1701	GO:0006270	LAT
696	positive regulation of nuclear-transcribed mRNA catabolic process, deadenylation-dependent decay	12	0.170974	1	5.50485	1/103	3/1701	GO:1900153	ZFP36L2
697	positive regulation of cholesterol metabolic process	8	0.170974	1	5.50485	1/103	3/1701	GO:0090205	LDLRAP1
698	renal sodium ion transport	8	0.170974	1	5.50485	1/103	3/1701	GO:0003096	SLC9A3R1
699	pericardium development	5	0.170974	1	5.50485	1/103	3/1701	GO:0060039	CCM2
700	lymphocyte chemotaxis	7	0.170974	1	5.50485	1/103	3/1701	GO:0048247	CKLF
701	epithelial cell migration	5	0.170974	1	5.50485	1/103	3/1701	GO:0010631	CORO1A
702	dentate gyrus development	3	0.170974	1	5.50485	1/103	3/1701	GO:0021542	BTG2
703	regulation of peptidyl-threonine phosphorylation	9	0.170974	1	5.50485	1/103	3/1701	GO:0010799	CALM1
704	negative regulation of exocytosis	8	0.170974	1	5.50485	1/103	3/1701	GO:0045920	VPS4B
705	negative regulation of calcium ion transmembrane transporter activity	10	0.170974	1	5.50485	1/103	3/1701	GO:1901020	CALM1
706	positive regulation of receptor internalization	9	0.170974	1	5.50485	1/103	3/1701	GO:0002092	AP2M1
707	microautophagy	5	0.170974	1	5.50485	1/103	3/1701	GO:0016237	VPS4B
708	vesicle fusion with vacuole	8	0.170974	1	5.50485	1/103	3/1701	GO:0051469	CHMP7
709	cotranslational protein targeting to membrane	8	0.170974	1	5.50485	1/103	3/1701	GO:0006613	SRP14
710	negative regulation of calcium-mediated signaling	8	0.170974	1	5.50485	1/103	3/1701	GO:0050849	TBC1D10C
711	regulation of fibroblast migration	6	0.170974	1	5.50485	1/103	3/1701	GO:0010762	SLC9A3R1
712	SRP-dependent cotranslational protein targeting to membrane	9	0.170974	1	5.50485	1/103	3/1701	GO:0006614	SRP14
713	regulation of vascular associated smooth muscle cell proliferation	6	0.170974	1	5.50485	1/103	3/1701	GO:1904705	LDLRAP1
714	negative regulation of actin nucleation	10	0.170974	1	5.50485	1/103	3/1701	GO:0051126	CORO1A
715	stress-activated MAPK cascade	8	0.170974	1	5.50485	1/103	3/1701	GO:0051403	CCM2
716	leukocyte degranulation	8	0.170974	1	5.50485	1/103	3/1701	GO:0043299	CORO1A
717	regulation of extracellular matrix assembly	6	0.170974	1	5.50485	1/103	3/1701	GO:1901201	RGCC
718	vacuole fusion	6	0.170974	1	5.50485	1/103	3/1701	GO:0097576	CHMP7
719	cytolysis	2	0.170974	1	5.50485	1/103	3/1701	GO:0019835	NINJ1
720	response to interleukin-6	5	0.170974	1	5.50485	1/103	3/1701	GO:0070741	SELPLG
721	negative regulation of microtubule polymerization or depolymerization	9	0.170974	1	5.50485	1/103	3/1701	GO:0031111	STMN1
722	positive regulation of protein polyubiquitination	11	0.170974	1	5.50485	1/103	3/1701	GO:1902916	GABARAP
723	very long-chain fatty acid metabolic process	8	0.170974	1	5.50485	1/103	3/1701	GO:0000038	DBP
724	3'-UTR-mediated mRNA destabilization	12	0.170974	1	5.50485	1/103	3/1701	GO:0061158	ZFP36L2
725	gland morphogenesis	4	0.170974	1	5.50485	1/103	3/1701	GO:0022612	SLC9A3R1
726	mitotic chromosome condensation	7	0.170974	1	5.50485	1/103	3/1701	GO:0007076	AKAP8L
727	regulation of extracellular matrix constituent secretion	7	0.170974	1	5.50485	1/103	3/1701	GO:0003330	RGCC
728	diacylglycerol metabolic process	7	0.170974	1	5.50485	1/103	3/1701	GO:0046339	DGKZ
729	gamma-delta T cell activation	6	0.170974	1	5.50485	1/103	3/1701	GO:0046629	CD3G
730	alpha-amino acid biosynthetic process	7	0.170974	1	5.50485	1/103	3/1701	GO:1901607	ADI1
731	regulation of lipoprotein particle clearance	4	0.170974	1	5.50485	1/103	3/1701	GO:0010984	LDLRAP1
732	positive regulation of toll-like receptor 4 signaling pathway	9	0.170974	1	5.50485	1/103	3/1701	GO:0034145	NINJ1
733	immunoglobulin mediated immune response	6	0.170974	1	5.50485	1/103	3/1701	GO:0016064	CD27
734	camera-type eye development	6	0.170974	1	5.50485	1/103	3/1701	GO:0043010	FKBP8
735	proteinogenic amino acid biosynthetic process	7	0.170974	1	5.50485	1/103	3/1701	GO:0170038	ADI1
736	regulation of exosomal secretion	8	0.170974	1	5.50485	1/103	3/1701	GO:1903541	VPS4B
737	cellular response to gamma radiation	7	0.170974	1	5.50485	1/103	3/1701	GO:0071480	H2AFJ
738	synapse assembly	6	0.170974	1	5.50485	1/103	3/1701	GO:0007416	CHD2
739	mitochondrial electron transport, ubiquinol to cytochrome c	8	0.170974	1	5.50485	1/103	3/1701	GO:0006122	UQCRC2
740	filopodium assembly	7	0.170974	1	5.50485	1/103	3/1701	GO:0046847	FGD3
741	regulation of calcineurin-mediated signaling	8	0.170974	1	5.50485	1/103	3/1701	GO:0106056	TBC1D10C
742	regulation of vesicle size	5	0.170974	1	5.50485	1/103	3/1701	GO:0097494	AP2M1
743	positive regulation of extracellular matrix assembly	7	0.170974	1	5.50485	1/103	3/1701	GO:1901203	RGCC
744	regulation of myotube differentiation	7	0.170974	1	5.50485	1/103	3/1701	GO:0010830	HDAC5
745	negative regulation of peptide secretion	7	0.170974	1	5.50485	1/103	3/1701	GO:0002792	UCP2
746	positive regulation of steroid metabolic process	7	0.170974	1	5.50485	1/103	3/1701	GO:0045940	LDLRAP1
747	COPI coating of Golgi vesicle	8	0.170974	1	5.50485	1/103	3/1701	GO:0048205	ARFGAP2
748	negative regulation of myoblast differentiation	6	0.170974	1	5.50485	1/103	3/1701	GO:0045662	ID3
749	multivesicular body-lysosome fusion	8	0.170974	1	5.50485	1/103	3/1701	GO:0061763	CHMP7
750	glial cell proliferation	3	0.170974	1	5.50485	1/103	3/1701	GO:0014009	LAT
751	estrogen metabolic process	5	0.170974	1	5.50485	1/103	3/1701	GO:0008210	DBP
752	sulfur amino acid metabolic process	6	0.170974	1	5.50485	1/103	3/1701	GO:0000096	ADI1
753	L-amino acid biosynthetic process	8	0.170974	1	5.50485	1/103	3/1701	GO:0170034	ADI1
754	inorganic anion transport	4	0.170974	1	5.50485	1/103	3/1701	GO:0015698	UCP2
755	regulation of dopamine metabolic process	6	0.170974	1	5.50485	1/103	3/1701	GO:0042053	PNKD
756	regulation of vesicle fusion	6	0.170974	1	5.50485	1/103	3/1701	GO:0031338	CORO1A
757	negative regulation of androgen receptor signaling pathway	9	0.170974	1	5.50485	1/103	3/1701	GO:0060766	TRAC
758	chloride transport	6	0.170974	1	5.50485	1/103	3/1701	GO:0006821	UCP2
759	negative regulation of actin filament bundle assembly	10	0.170974	1	5.50485	1/103	3/1701	GO:0032232	STMN1
760	regulation of lamellipodium assembly	8	0.170974	1	5.50485	1/103	3/1701	GO:0010591	ARPC2
761	negative regulation of insulin secretion	10	0.170974	1	5.50485	1/103	3/1701	GO:0046676	UCP2
762	maintenance of epithelial cell apical/basal polarity	6	0.170974	1	5.50485	1/103	3/1701	GO:0045199	SLC9A3R1
763	detection of chemical stimulus	3	0.170974	1	5.50485	1/103	3/1701	GO:0009593	CALM1
764	T-helper 17 cell lineage commitment	8	0.170974	1	5.50485	1/103	3/1701	GO:0072540	LY9
765	negative regulation of calcium import into the mitochondrion	10	0.170974	1	5.50485	1/103	3/1701	GO:0110099	UCP2
766	maintenance of cell polarity	3	0.170974	1	5.50485	1/103	3/1701	GO:0030011	SLC9A3R1
767	regulation of RNA polymerase II regulatory region sequence-specific DNA binding	6	0.170974	1	5.50485	1/103	3/1701	GO:1903025	NSD1
768	ketone catabolic process	4	0.170974	1	5.50485	1/103	3/1701	GO:0042182	PNKD
769	female meiotic nuclear division	8	0.170974	1	5.50485	1/103	3/1701	GO:0007143	CDC25B
770	regulation of catecholamine metabolic process	5	0.170974	1	5.50485	1/103	3/1701	GO:0042069	PNKD
771	T-helper cell lineage commitment	7	0.170974	1	5.50485	1/103	3/1701	GO:0002295	LY9
772	Golgi localization	3	0.170974	1	5.50485	1/103	3/1701	GO:0051645	SLC9A3R1
773	negative regulation of sodium ion transport	8	0.170974	1	5.50485	1/103	3/1701	GO:0010766	SLC9A3R1
774	adenylate cyclase-activating dopamine receptor signaling pathway	8	0.170974	1	5.50485	1/103	3/1701	GO:0007191	SLC9A3R1
775	Fc receptor signaling pathway	7	0.170974	1	5.50485	1/103	3/1701	GO:0038093	LCK
776	sensory perception of light stimulus	5	0.170974	1	5.50485	1/103	3/1701	GO:0050953	CLN5
777	regulation of stem cell division	5	0.170974	1	5.50485	1/103	3/1701	GO:2000035	CDK2AP2
778	neuron maturation	5	0.170974	1	5.50485	1/103	3/1701	GO:0042551	CLN5
779	regulation of insulin secretion involved in cellular response to glucose stimulus	10	0.170974	1	5.50485	1/103	3/1701	GO:0061178	UCP2
780	female gonad development	5	0.170974	1	5.50485	1/103	3/1701	GO:0008585	SF1
781	protein neddylation	8	0.170974	1	5.50485	1/103	3/1701	GO:0045116	AKTIP
782	regulation of amine metabolic process	4	0.170974	1	5.50485	1/103	3/1701	GO:0033238	PNKD
783	positive regulation of peptidyl-threonine phosphorylation	10	0.170974	1	5.50485	1/103	3/1701	GO:0010800	CALM1
784	positive regulation of translational initiation	11	0.170974	1	5.50485	1/103	3/1701	GO:0045948	POLR2G
785	response to electrical stimulus	3	0.170974	1	5.50485	1/103	3/1701	GO:0051602	BTG2
786	ovulation cycle	3	0.170974	1	5.50485	1/103	3/1701	GO:0042698	TRAC
787	long-chain fatty acid transport	8	0.170974	1	5.50485	1/103	3/1701	GO:0015909	UCP2
788	intra-Golgi vesicle-mediated transport	6	0.170974	1	5.50485	1/103	3/1701	GO:0006891	GABARAPL2
789	positive regulation of lamellipodium organization	8	0.170974	1	5.50485	1/103	3/1701	GO:1902745	ARPC2
790	negative regulation of stress fiber assembly	11	0.170974	1	5.50485	1/103	3/1701	GO:0051497	STMN1
791	regulation of trophoblast cell migration	6	0.170974	1	5.50485	1/103	3/1701	GO:1901163	ARHGDIB
792	maintenance of apical/basal cell polarity	5	0.170974	1	5.50485	1/103	3/1701	GO:0035090	SLC9A3R1
793	response to cocaine	5	0.170974	1	5.50485	1/103	3/1701	GO:0042220	HDAC5
794	import into cell	4	0.172793	1	1.65146	6/103	60/1701	GO:0098657	AP2M1,CALM1,CNN2,CORO1A,LDLRAP1,SLC9A3R1
795	regulation of multicellular organismal process	3	0.173597	1	1.28837	22/103	282/1701	GO:0051239	ARHGDIB,BTG2,CALM1,CCM2,CD27,CHD2,CORO1A,FKBP1A,IL16,LCK,LDLRAP1,LY9,NINJ1,PPIB,RGCC,SEPT7,SF1,SLC9A3R1,TBC1D10C,TRAF3IP3,UCP2,ZFP36L2
796	regulation of G1/S transition of mitotic cell cycle	8	0.174041	1	2.06432	3/103	24/1701	GO:2000045	CDK2AP2,DGKZ,RGCC
797	amino acid metabolic process	3	0.174041	1	2.06432	3/103	24/1701	GO:0006520	ADI1,CAT,UCP2
798	negative regulation of signal transduction	6	0.175229	1	0.589806	6/103	168/1701	GO:0009968	DGKZ,FKBP1A,SLC9A3R1,STMN1,TBC1D10C,TRAC
799	negative regulation of apoptotic signaling pathway	7	0.175942	1	0	0/103	42/1701	GO:2001234
800	regulation of chromosome organization	6	0.175942	1	0	0/103	42/1701	GO:0033044
801	regulation of transcription by RNA polymerase II	9	0.179519	1	0.65766	9/103	226/1701	GO:0006357	AKAP8L,BTG2,HDAC5,ID3,NSD1,PAGR1,RGCC,SF1,TRAC
802	negative regulation of cell cycle	5	0.180016	1	1.9203	5/103	43/1701	GO:0045786	CDK2AP2,DGKZ,RGCC,SLC9A3R1,ZFP36L2
803	cell surface receptor signaling pathway	5	0.180107	1	1.39954	15/103	177/1701	GO:0007166	CCM2,CD27,CD3D,CD3G,CHD2,CORO1A,FKBP8,GABARAP,IL16,ITGB7,LCK,SLC9A3R1,STMN1,THEMIS,VPS4B
804	RNA biosynthetic process	6	0.18273	1	0.246486	1/103	67/1701	GO:0032774	POLR2G
805	regulation of G2/M transition of mitotic cell cycle	8	0.183653	1	2.5407	2/103	13/1701	GO:0010389	CDC25B,VPS4B
806	regulation of blood vessel endothelial cell migration	7	0.183653	1	2.5407	2/103	13/1701	GO:0043535	HDAC5,RGCC
807	regulation of cell cycle G2/M phase transition	7	0.183653	1	2.5407	2/103	13/1701	GO:1902749	CDC25B,VPS4B
808	chromosome localization	3	0.183653	1	2.5407	2/103	13/1701	GO:0050000	CHMP7,VPS4B
809	response to glucose	7	0.183653	1	2.5407	2/103	13/1701	GO:0009749	TXN2,UCP2
810	response to monosaccharide	5	0.183653	1	2.5407	2/103	13/1701	GO:0034284	TXN2,UCP2
811	response to hexose	6	0.183653	1	2.5407	2/103	13/1701	GO:0009746	TXN2,UCP2
812	integrin-mediated signaling pathway	6	0.183653	1	2.5407	2/103	13/1701	GO:0007229	CCM2,ITGB7
813	organic hydroxy compound transport	4	0.183653	1	2.5407	2/103	13/1701	GO:0015850	LDLRAP1,VPS4B
814	regulation of plasma membrane bounded cell projection organization	6	0.184673	1	1.87665	5/103	44/1701	GO:0120035	ARPC2,CHD2,ITM2C,SEPT7,SEPT9
815	fatty acid metabolic process	7	0.189589	1	1.98175	3/103	25/1701	GO:0006631	ALKBH7,DBP,HADHA
816	negative regulation of neuron apoptotic process	7	0.189589	1	1.98175	3/103	25/1701	GO:0043524	BTG2,CORO1A,UCP2
817	regulation of cell projection organization	5	0.189888	1	1.83495	5/103	45/1701	GO:0031344	ARPC2,CHD2,ITM2C,SEPT7,SEPT9
818	mitotic cell cycle process	3	0.191705	1	1.65146	7/103	70/1701	GO:1903047	AKAP8L,CALM1,CDC25B,CHMP7,DGKZ,STMN1,VPS4B
819	cell cycle process	2	0.194978	1	1.48631	9/103	100/1701	GO:0022402	AKAP8L,CALM1,CDC25B,CHMP7,DGKZ,SEPT7,SEPT9,STMN1,VPS4B
820	leukocyte differentiation	4	0.195634	1	1.79506	5/103	46/1701	GO:0002521	HDAC5,LCK,RPL22,UCP2,ZFP36L2
821	regulation of secretion	5	0.195634	1	1.79506	5/103	46/1701	GO:0051046	PNKD,RGCC,SLC9A3R1,UCP2,VPS4B
822	regulation of transmembrane transport	5	0.195634	1	1.79506	5/103	46/1701	GO:0034762	CALM1,CORO1A,FKBP1A,SLC9A3R1,UCP2
823	chemical homeostasis	2	0.204064	1	1.58359	7/103	73/1701	GO:0048878	ATP6V0E2,CLN5,FTL,LCK,LDLRAP1,SLC9A3R1,UCP2
824	regulation of leukocyte migration	6	0.205479	1	1.90553	3/103	26/1701	GO:0002685	CNN2,CORO1A,NINJ1
825	regulation of chemotaxis	5	0.205479	1	1.90553	3/103	26/1701	GO:0050920	CHD2,IL16,NINJ1
826	establishment or maintenance of cell polarity	2	0.206235	1	2.35922	2/103	14/1701	GO:0007163	CD3G,SLC9A3R1
827	negative regulation of monoatomic ion transmembrane transport	7	0.206235	1	2.35922	2/103	14/1701	GO:0034766	CALM1,UCP2
828	protein localization to endoplasmic reticulum	6	0.206235	1	2.35922	2/103	14/1701	GO:0070972	GABARAPL2,SRP14
829	muscle cell differentiation	4	0.206235	1	2.35922	2/103	14/1701	GO:0042692	NINJ1,TMEM204
830	carboxylic acid transport	5	0.206235	1	2.35922	2/103	14/1701	GO:0046942	SLC9A3R1,UCP2
831	mitotic cell cycle	3	0.206235	1	2.35922	2/103	14/1701	GO:0000278	CDC25B,TUBA4A
832	protein dephosphorylation	6	0.206235	1	2.35922	2/103	14/1701	GO:0006470	CDC25B,PPP1CA
833	organic acid transport	4	0.206235	1	2.35922	2/103	14/1701	GO:0015849	SLC9A3R1,UCP2
834	apoptotic process	4	0.207976	1	0.454529	3/103	109/1701	GO:0006915	AKTIP,CORO1A,FKBP8
835	regulation of actin filament-based process	4	0.208619	1	1.72027	5/103	48/1701	GO:0032970	ARPC2,CNN2,CORO1A,RGCC,STMN1
836	immune response-activating signaling pathway	7	0.208619	1	1.72027	5/103	48/1701	GO:0002757	CD3D,CD3G,LCK,THEMIS,TRAF3IP3
837	positive regulation of transport	5	0.214027	1	1.54136	7/103	75/1701	GO:0051050	AP2M1,CALM1,CAP1,LDLRAP1,RGCC,SLC9A3R1,VPS4B
838	regulation of metabolic process	3	0.215156	1	0.846901	36/103	702/1701	GO:0019222	AKAP8L,AKTIP,ATP6V0E2,BTG2,CALM1,CHD2,CNN2,FKBP1A,FKBP8,GABARAP,GABARAPL2,H2AFJ,HDAC5,ID3,IL16,ITM2C,LAT,LCK,LDLRAP1,LY9,NSD1,PAGR1,PBXIP1,PNKD,POLR2G,PPP1CA,RGCC,RPS13,SF1,SLC9A3R1,SPINK2,TRAC,TRAF3IP3,TRIM8,UCP2,ZFP36L2
839	immune response-regulating signaling pathway	5	0.215808	1	1.68516	5/103	49/1701	GO:0002764	CD3D,CD3G,LCK,THEMIS,TRAF3IP3
840	cellular localization	2	0.218559	1	1.2793	22/103	284/1701	GO:0051641	ACAP1,AKTIP,ANP32A,AP2M1,ARFGAP2,CD3G,CHMP7,CLN5,CORO1A,FKBP8,GABARAP,GABARAPL2,ITGB7,LDLRAP1,RANBP3,SEPT7,SEPT9,SLC9A3R1,SRP14,STX10,TBC1D10C,VPS4B
841	regulation of translational initiation in response to stress	11	0.221263	1	4.12864	1/103	4/1701	GO:0043558	PPP1CA
842	central nervous system neuron development	5	0.221263	1	4.12864	1/103	4/1701	GO:0021954	BTG2
843	morphogenesis of an endothelium	5	0.221263	1	4.12864	1/103	4/1701	GO:0003159	CCM2
844	positive chemotaxis	4	0.221263	1	4.12864	1/103	4/1701	GO:0050918	CORO1A
845	positive regulation of positive chemotaxis	7	0.221263	1	4.12864	1/103	4/1701	GO:0050927	IL16
846	regulation of synaptic vesicle recycling	5	0.221263	1	4.12864	1/103	4/1701	GO:1903421	AP2M1
847	regulation of striated muscle cell differentiation	6	0.221263	1	4.12864	1/103	4/1701	GO:0051153	HDAC5
848	positive regulation of sterol transport	7	0.221263	1	4.12864	1/103	4/1701	GO:0032373	LDLRAP1
849	entrainment of circadian clock	4	0.221263	1	4.12864	1/103	4/1701	GO:0009649	PPP1CA
850	calcineurin-NFAT signaling cascade	9	0.221263	1	4.12864	1/103	4/1701	GO:0033173	TBC1D10C
851	positive regulation of cation channel activity	9	0.221263	1	4.12864	1/103	4/1701	GO:2001259	CALM1
852	endothelial tube morphogenesis	6	0.221263	1	4.12864	1/103	4/1701	GO:0061154	CCM2
853	lactation	6	0.221263	1	4.12864	1/103	4/1701	GO:0007595	TRAC
854	entrainment of circadian clock by photoperiod	6	0.221263	1	4.12864	1/103	4/1701	GO:0043153	PPP1CA
855	response to cold	4	0.221263	1	4.12864	1/103	4/1701	GO:0009409	UCP2
856	positive regulation of axon extension	10	0.221263	1	4.12864	1/103	4/1701	GO:0045773	CHD2
857	alpha-beta T cell lineage commitment	5	0.221263	1	4.12864	1/103	4/1701	GO:0002363	LY9
858	positive regulation by host of viral genome replication	7	0.221263	1	4.12864	1/103	4/1701	GO:0044829	PPIB
859	metanephros development	5	0.221263	1	4.12864	1/103	4/1701	GO:0001656	ID3
860	adrenal gland development	5	0.221263	1	4.12864	1/103	4/1701	GO:0030325	SF1
861	negative regulation of cation channel activity	9	0.221263	1	4.12864	1/103	4/1701	GO:2001258	CALM1
862	establishment of epithelial cell polarity	4	0.221263	1	4.12864	1/103	4/1701	GO:0090162	SLC9A3R1
863	monoatomic anion transport	5	0.221263	1	4.12864	1/103	4/1701	GO:0006820	UCP2
864	regulation of glucan biosynthetic process	8	0.221263	1	4.12864	1/103	4/1701	GO:0010962	PPP1CA
865	positive regulation of glycogen biosynthetic process	10	0.221263	1	4.12864	1/103	4/1701	GO:0045725	PPP1CA
866	calcineurin-mediated signaling	8	0.221263	1	4.12864	1/103	4/1701	GO:0097720	TBC1D10C
867	regulation of meiotic cell cycle	5	0.221263	1	4.12864	1/103	4/1701	GO:0051445	CDC25B
868	dicarboxylic acid transport	6	0.221263	1	4.12864	1/103	4/1701	GO:0006835	UCP2
869	intracellular zinc ion homeostasis	6	0.221263	1	4.12864	1/103	4/1701	GO:0006882	LCK
870	cilium movement	4	0.221263	1	4.12864	1/103	4/1701	GO:0003341	SLC9A3R1
871	lung development	4	0.221263	1	4.12864	1/103	4/1701	GO:0030324	PPP1CA
872	G protein-coupled dopamine receptor signaling pathway	6	0.221263	1	4.12864	1/103	4/1701	GO:0007212	SLC9A3R1
873	regulation of neuroblast proliferation	6	0.221263	1	4.12864	1/103	4/1701	GO:1902692	BTG2
874	glutamine family amino acid metabolic process	8	0.221263	1	4.12864	1/103	4/1701	GO:0009064	UCP2
875	cellular hyperosmotic response	6	0.221263	1	4.12864	1/103	4/1701	GO:0071474	NINJ1
876	negative regulation of phagocytosis	8	0.221263	1	4.12864	1/103	4/1701	GO:0050765	CNN2
877	positive regulation of stress fiber assembly	11	0.221263	1	4.12864	1/103	4/1701	GO:0051496	RGCC
878	neuron recognition	3	0.221263	1	4.12864	1/103	4/1701	GO:0008038	CHD2
879	establishment of blood-brain barrier	4	0.221263	1	4.12864	1/103	4/1701	GO:0060856	VPS4B
880	positive regulation of cytokinesis	7	0.221263	1	4.12864	1/103	4/1701	GO:0032467	CDC25B
881	Arp2/3 complex-mediated actin nucleation	7	0.221263	1	4.12864	1/103	4/1701	GO:0034314	ARPC2
882	regulation of glycogen biosynthetic process	9	0.221263	1	4.12864	1/103	4/1701	GO:0005979	PPP1CA
883	endothelial cell differentiation	5	0.221263	1	4.12864	1/103	4/1701	GO:0045446	CCM2
884	amyloid fibril formation	5	0.221263	1	4.12864	1/103	4/1701	GO:1990000	FKBP1A
885	regulation of centrosome duplication	7	0.221263	1	4.12864	1/103	4/1701	GO:0010824	VPS4B
886	meiosis I	8	0.221263	1	4.12864	1/103	4/1701	GO:0007127	CDC25B
887	fibroblast migration	5	0.221263	1	4.12864	1/103	4/1701	GO:0010761	SLC9A3R1
888	positive regulation of cholesterol transport	8	0.221263	1	4.12864	1/103	4/1701	GO:0032376	LDLRAP1
889	amyloid precursor protein metabolic process	4	0.221263	1	4.12864	1/103	4/1701	GO:0042982	LDLRAP1
890	regulation of synaptic vesicle endocytosis	7	0.221263	1	4.12864	1/103	4/1701	GO:1900242	AP2M1
891	lysosomal membrane organization	5	0.221263	1	4.12864	1/103	4/1701	GO:0097212	CHMP7
892	negative regulation of receptor internalization	9	0.221263	1	4.12864	1/103	4/1701	GO:0002091	WDR54
893	regulation of neurotransmitter secretion	7	0.221263	1	4.12864	1/103	4/1701	GO:0046928	PNKD
894	amino acid biosynthetic process	4	0.221263	1	4.12864	1/103	4/1701	GO:0008652	ADI1
895	peptidyl-tyrosine autophosphorylation	8	0.221263	1	4.12864	1/103	4/1701	GO:0038083	LCK
896	negative regulation of muscle cell differentiation	6	0.221263	1	4.12864	1/103	4/1701	GO:0051148	HDAC5
897	regulation of translation in response to stress	10	0.221263	1	4.12864	1/103	4/1701	GO:0043555	PPP1CA
898	positive regulation of glycogen metabolic process	8	0.221263	1	4.12864	1/103	4/1701	GO:0070875	PPP1CA
899	nuclear-transcribed mRNA catabolic process, deadenylation-dependent decay	12	0.221263	1	4.12864	1/103	4/1701	GO:0000288	ZFP36L2
900	telomere maintenance in response to DNA damage	8	0.221263	1	4.12864	1/103	4/1701	GO:0043247	PPP1CA
901	cellular response to glucocorticoid stimulus	7	0.221263	1	4.12864	1/103	4/1701	GO:0071385	ZFP36L2
902	acidic amino acid transport	5	0.221263	1	4.12864	1/103	4/1701	GO:0015800	SLC9A3R1
903	regulation of protein K48-linked ubiquitination	11	0.221263	1	4.12864	1/103	4/1701	GO:0061945	GABARAP
904	regulation of transcription regulatory region DNA binding	5	0.221263	1	4.12864	1/103	4/1701	GO:2000677	NSD1
905	fatty-acyl-CoA metabolic process	7	0.221263	1	4.12864	1/103	4/1701	GO:0035337	DBP
906	methylglyoxal metabolic process	4	0.221263	1	4.12864	1/103	4/1701	GO:0009438	PNKD
907	regulation of positive chemotaxis	6	0.221263	1	4.12864	1/103	4/1701	GO:0050926	IL16
908	positive regulation of extracellular matrix organization	6	0.221263	1	4.12864	1/103	4/1701	GO:1903055	RGCC
909	bone development	4	0.221263	1	4.12864	1/103	4/1701	GO:0060348	PPIB
910	skeletal muscle cell differentiation	4	0.221263	1	4.12864	1/103	4/1701	GO:0035914	BTG2
911	regulation of macrophage migration	8	0.221263	1	4.12864	1/103	4/1701	GO:1905521	CNN2
912	macroautophagy	5	0.221667	1	1.83495	3/103	27/1701	GO:0016236	GABARAP,GABARAPL2,VPS4B
913	negative regulation of RNA metabolic process	7	0.226387	1	0.607898	6/103	163/1701	GO:0051253	BTG2,HDAC5,ID3,NSD1,PBXIP1,TRAC
914	organelle organization	4	0.228742	1	1.26612	23/103	300/1701	GO:0006996	AKAP8L,AKTIP,ALKBH7,AP2M1,ARFGAP2,CDC25B,CHMP7,CLN5,CNN2,CORO1A,FGD3,GABARAP,GABARAPL2,PPP1CA,SEPT7,SLC9A3R1,SPINK2,STMN1,STX10,TUBA4A,UCP2,VPS4B,WDR54
915	positive regulation of monoatomic ion transmembrane transport	7	0.229098	1	2.20194	2/103	15/1701	GO:0034767	CALM1,SLC9A3R1
916	regulation of protein localization to plasma membrane	7	0.229098	1	2.20194	2/103	15/1701	GO:1903076	AP2M1,LDLRAP1
917	cellular response to peptide hormone stimulus	5	0.229098	1	2.20194	2/103	15/1701	GO:0071375	HDAC5,UCP2
918	regeneration	3	0.229098	1	2.20194	2/103	15/1701	GO:0031099	NINJ1,UCP2
919	regulation of antigen receptor-mediated signaling pathway	6	0.229098	1	2.20194	2/103	15/1701	GO:0050854	DGKZ,LCK
920	response to carbohydrate	4	0.229098	1	2.20194	2/103	15/1701	GO:0009743	TXN2,UCP2
921	regionalization	3	0.229098	1	2.20194	2/103	15/1701	GO:0003002	BTG2,FKBP8
922	regulation of DNA replication	7	0.229098	1	2.20194	2/103	15/1701	GO:0006275	ID3,LAT
923	epithelial cell development	4	0.229098	1	2.20194	2/103	15/1701	GO:0002064	CCM2,DBP
924	regulation of lymphocyte apoptotic process	7	0.229098	1	2.20194	2/103	15/1701	GO:0070228	CD27,CD3G
925	calcium ion transmembrane transport	8	0.229098	1	2.20194	2/103	15/1701	GO:0070588	FKBP1A,LCK
926	ubiquitin-dependent protein catabolic process	7	0.230018	1	0.412864	2/103	80/1701	GO:0006511	CHMP7,VPS4B
927	modification-dependent protein catabolic process	6	0.234606	1	0.393204	2/103	84/1701	GO:0019941	CHMP7,VPS4B
928	regulation of mRNA catabolic process	8	0.238105	1	1.76942	3/103	28/1701	GO:0061013	BTG2,POLR2G,ZFP36L2
929	endocytosis	5	0.239858	1	1.58794	5/103	52/1701	GO:0006897	AP2M1,CALM1,CNN2,CORO1A,LDLRAP1
930	defense response to symbiont	6	0.240076	1	0.524272	4/103	126/1701	GO:0140546	CORO1A,LCK,LY9,TRIM8
931	localization	1	0.2456	1	1.19834	32/103	441/1701	GO:0051179	ACAP1,AKTIP,ANP32A,AP2M1,ARFGAP2,ATP6V0E2,CALM1,CD3G,CHMP7,CKLF,CLN5,CNN2,CORO1A,FKBP1A,FKBP8,FTL,GABARAP,GABARAPL2,ITGB7,LCK,LDLRAP1,RANBP3,SEPT7,SEPT9,SF1,SLC9A3R1,SRP14,STX10,TBC1D10C,TRAC,UCP2,VPS4B
932	supramolecular fiber organization	4	0.248623	1	1.55798	5/103	53/1701	GO:0097435	ARPC2,CNN2,CORO1A,FKBP1A,STMN1
933	positive regulation of cellular component biogenesis	5	0.248623	1	1.55798	5/103	53/1701	GO:0044089	ARPC2,RGCC,SEPT7,SEPT9,VPS4B
934	regulation of translational initiation	10	0.252126	1	2.06432	2/103	16/1701	GO:0006446	POLR2G,PPP1CA
935	cell maturation	4	0.252126	1	2.06432	2/103	16/1701	GO:0048469	CDC25B,CLN5
936	dephosphorylation	5	0.252126	1	2.06432	2/103	16/1701	GO:0016311	CDC25B,PPP1CA
937	pyridine-containing compound metabolic process	2	0.252126	1	2.06432	2/103	16/1701	GO:0072524	LDHB,UCP2
938	pyridine nucleotide metabolic process	7	0.252126	1	2.06432	2/103	16/1701	GO:0019362	LDHB,UCP2
939	nicotinamide nucleotide metabolic process	8	0.252126	1	2.06432	2/103	16/1701	GO:0046496	LDHB,UCP2
940	regulation of monoatomic ion transmembrane transporter activity	7	0.252126	1	2.06432	2/103	16/1701	GO:0032412	CALM1,FKBP1A
941	regulation of intracellular steroid hormone receptor signaling pathway	7	0.252126	1	2.06432	2/103	16/1701	GO:0033143	PAGR1,TRAC
942	positive regulation of intrinsic apoptotic signaling pathway	8	0.252126	1	2.06432	2/103	16/1701	GO:2001244	LCK,SLC9A3R1
943	purine nucleoside triphosphate biosynthetic process	8	0.254461	1	0	0/103	30/1701	GO:0009145
944	ribonucleoside triphosphate biosynthetic process	8	0.254461	1	0	0/103	30/1701	GO:0009201
945	positive regulation of immune effector process	5	0.254461	1	0	0/103	30/1701	GO:0002699
946	purine ribonucleoside triphosphate biosynthetic process	9	0.254461	1	0	0/103	30/1701	GO:0009206
947	negative regulation of growth	4	0.254461	1	0	0/103	30/1701	GO:0045926
948	regulation of establishment of protein localization	6	0.254588	1	0.289729	1/103	57/1701	GO:0070201	UCP2
949	negative regulation of response to biotic stimulus	5	0.255213	1	0	0/103	31/1701	GO:0002832
950	cellular metabolic process	2	0.25543	1	0.809883	23/103	469/1701	GO:0044237	ADI1,ALKBH7,CAT,CDC25B,CHMP7,DBP,DGKZ,DPEP2,GABARAP,GABARAPL2,H2AFJ,HADHA,LCK,LDHB,PBXIP1,PNKD,POLR2G,PPP1CA,RPL22,RPS13,UCP2,UQCRC2,VPS4B
951	negative regulation of metabolic process	4	0.255474	1	0.770359	16/103	343/1701	GO:0009892	BTG2,CALM1,FKBP8,GABARAPL2,H2AFJ,HDAC5,ID3,ITM2C,NSD1,PBXIP1,POLR2G,RGCC,RPS13,SPINK2,TRAC,ZFP36L2
952	positive regulation of cell migration	6	0.25626	1	0.284734	1/103	58/1701	GO:0030335	CORO1A
953	transport	3	0.256898	1	1.2268	26/103	350/1701	GO:0006810	ACAP1,AKTIP,ANP32A,AP2M1,ARFGAP2,ATP6V0E2,CALM1,CD3G,CHMP7,CKLF,CLN5,CNN2,CORO1A,FKBP1A,FTL,GABARAP,GABARAPL2,LCK,LDLRAP1,RANBP3,SLC9A3R1,STX10,TBC1D10C,TRAC,UCP2,VPS4B
954	tRNA metabolic process	6	0.256951	1	0	0/103	32/1701	GO:0006399
955	positive regulation of cell motility	5	0.258454	1	0.279908	1/103	59/1701	GO:2000147	CORO1A
956	regulation of viral process	3	0.258454	1	0.279908	1/103	59/1701	GO:0050792	TRIM8
957	nucleoside triphosphate biosynthetic process	7	0.259621	1	0	0/103	33/1701	GO:0009142
958	negative regulation of immune response	5	0.259621	1	0	0/103	33/1701	GO:0050777
959	regulation of cytokine-mediated signaling pathway	6	0.26317	1	0	0/103	34/1701	GO:0001959
960	purine ribonucleotide biosynthetic process	9	0.26317	1	0	0/103	34/1701	GO:0009152
961	BMP signaling pathway	9	0.268528	1	3.30291	1/103	5/1701	GO:0030509	FKBP8
962	negative regulation of mononuclear cell migration	8	0.268528	1	3.30291	1/103	5/1701	GO:0071676	CNN2
963	negative regulation of sequestering of calcium ion	5	0.268528	1	3.30291	1/103	5/1701	GO:0051283	LCK
964	import across plasma membrane	5	0.268528	1	3.30291	1/103	5/1701	GO:0098739	SLC9A3R1
965	nuclear migration	5	0.268528	1	3.30291	1/103	5/1701	GO:0007097	SLC9A3R1
966	positive regulation by host of viral process	6	0.268528	1	3.30291	1/103	5/1701	GO:0044794	PPIB
967	regulation of Rac protein signal transduction	8	0.268528	1	3.30291	1/103	5/1701	GO:0035020	GABARAP
968	signal peptide processing	6	0.268528	1	3.30291	1/103	5/1701	GO:0006465	CLN5
969	positive regulation of substrate adhesion-dependent cell spreading	7	0.268528	1	3.30291	1/103	5/1701	GO:1900026	ARPC2
970	hyperosmotic response	4	0.268528	1	3.30291	1/103	5/1701	GO:0006972	NINJ1
971	regulation of glycogen metabolic process	7	0.268528	1	3.30291	1/103	5/1701	GO:0070873	PPP1CA
972	regulation of centrosome cycle	6	0.268528	1	3.30291	1/103	5/1701	GO:0046605	VPS4B
973	regulation of lysosomal lumen pH	8	0.268528	1	3.30291	1/103	5/1701	GO:0035751	CLN5
974	neutral lipid metabolic process	5	0.268528	1	3.30291	1/103	5/1701	GO:0006638	DGKZ
975	positive regulation of release of sequestered calcium ion into cytosol	10	0.268528	1	3.30291	1/103	5/1701	GO:0051281	CALM1
976	regulation of lamellipodium organization	7	0.268528	1	3.30291	1/103	5/1701	GO:1902743	ARPC2
977	lysosomal lumen acidification	10	0.268528	1	3.30291	1/103	5/1701	GO:0007042	CLN5
978	nuclear division	6	0.268528	1	3.30291	1/103	5/1701	GO:0000280	CDC25B
979	CD4-positive or CD8-positive, alpha-beta T cell lineage commitment	5	0.268528	1	3.30291	1/103	5/1701	GO:0043369	LY9
980	cellular response to transforming growth factor beta stimulus	5	0.268528	1	3.30291	1/103	5/1701	GO:0071560	ZFP36L2
981	renal absorption	4	0.268528	1	3.30291	1/103	5/1701	GO:0070293	SLC9A3R1
982	secretory granule organization	6	0.268528	1	3.30291	1/103	5/1701	GO:0033363	SPINK2
983	meiotic nuclear division	7	0.268528	1	3.30291	1/103	5/1701	GO:0140013	CDC25B
984	negative regulation of hormone secretion	8	0.268528	1	3.30291	1/103	5/1701	GO:0046888	UCP2
985	regulation of neurotransmitter transport	5	0.268528	1	3.30291	1/103	5/1701	GO:0051588	PNKD
986	regulated exocytosis	7	0.268528	1	3.30291	1/103	5/1701	GO:0045055	CORO1A
987	regulation of lipid storage	4	0.268528	1	3.30291	1/103	5/1701	GO:0010883	ALKBH7
988	positive regulation of interleukin-17 production	10	0.268528	1	3.30291	1/103	5/1701	GO:0032740	LY9
989	homeostasis of number of cells within a tissue	5	0.268528	1	3.30291	1/103	5/1701	GO:0048873	CORO1A
990	mitotic G1 DNA damage checkpoint signaling	12	0.268528	1	3.30291	1/103	5/1701	GO:0031571	DGKZ
991	body fluid secretion	5	0.268528	1	3.30291	1/103	5/1701	GO:0007589	TRAC
992	T cell lineage commitment	4	0.268528	1	3.30291	1/103	5/1701	GO:0002360	LY9
993	positive regulation of lipid metabolic process	6	0.268528	1	3.30291	1/103	5/1701	GO:0045834	LDLRAP1
994	oocyte maturation	5	0.268528	1	3.30291	1/103	5/1701	GO:0001556	CDC25B
995	regulation of nucleobase-containing compound transport	5	0.268528	1	3.30291	1/103	5/1701	GO:0032239	AKAP8L
996	negative regulation of small GTPase mediated signal transduction	8	0.268528	1	3.30291	1/103	5/1701	GO:0051058	STMN1
997	negative regulation of endothelial cell proliferation	7	0.268528	1	3.30291	1/103	5/1701	GO:0001937	RGCC
998	response to fibroblast growth factor	4	0.268528	1	3.30291	1/103	5/1701	GO:0071774	ZFP36L2
999	release of sequestered calcium ion into cytosol	10	0.268528	1	3.30291	1/103	5/1701	GO:0051209	LCK
1000	establishment or maintenance of epithelial cell apical/basal polarity	5	0.268528	1	3.30291	1/103	5/1701	GO:0045197	SLC9A3R1
1001	mitotic G1/S transition checkpoint signaling	10	0.268528	1	3.30291	1/103	5/1701	GO:0044819	DGKZ
1002	establishment or maintenance of apical/basal cell polarity	4	0.268528	1	3.30291	1/103	5/1701	GO:0035088	SLC9A3R1
1003	regulation of glycoprotein biosynthetic process	7	0.268528	1	3.30291	1/103	5/1701	GO:0010559	ITM2C
1004	blood vessel morphogenesis	4	0.268528	1	3.30291	1/103	5/1701	GO:0048514	CCM2
1005	negative regulation of T cell receptor signaling pathway	8	0.268528	1	3.30291	1/103	5/1701	GO:0050860	DGKZ
1006	regulation of RNA export from nucleus	7	0.268528	1	3.30291	1/103	5/1701	GO:0046831	AKAP8L
1007	smooth muscle cell differentiation	5	0.268528	1	3.30291	1/103	5/1701	GO:0051145	TMEM204
1008	response to alkaloid	4	0.268528	1	3.30291	1/103	5/1701	GO:0043279	HDAC5
1009	positive regulation of calcium ion transmembrane transporter activity	10	0.268528	1	3.30291	1/103	5/1701	GO:1901021	CALM1
1010	positive regulation of cell division	5	0.268528	1	3.30291	1/103	5/1701	GO:0051781	CDC25B
1011	iron ion transport	8	0.268528	1	3.30291	1/103	5/1701	GO:0006826	FTL
1012	Rho protein signal transduction	8	0.268528	1	3.30291	1/103	5/1701	GO:0007266	ARHGDIB
1013	vasculogenesis	4	0.268528	1	3.30291	1/103	5/1701	GO:0001570	CCM2
1014	positive regulation of epithelial to mesenchymal transition	6	0.268528	1	3.30291	1/103	5/1701	GO:0010718	RGCC
1015	regulation of neural precursor cell proliferation	5	0.268528	1	3.30291	1/103	5/1701	GO:2000177	BTG2
1016	B cell mediated immunity	5	0.268528	1	3.30291	1/103	5/1701	GO:0019724	CD27
1017	regulation of heart rate	7	0.268528	1	3.30291	1/103	5/1701	GO:0002027	CALM1
1018	late endosome to vacuole transport via multivesicular body sorting pathway	7	0.268528	1	3.30291	1/103	5/1701	GO:0032511	CHMP7
1019	meiosis I cell cycle process	4	0.268528	1	3.30291	1/103	5/1701	GO:0061982	CDC25B
1020	actin filament polymerization	7	0.268528	1	3.30291	1/103	5/1701	GO:0030041	ARPC2
1021	photoperiodism	5	0.268528	1	3.30291	1/103	5/1701	GO:0009648	PPP1CA
1022	positive regulation of actin filament bundle assembly	10	0.268528	1	3.30291	1/103	5/1701	GO:0032233	RGCC
1023	acylglycerol metabolic process	6	0.268528	1	3.30291	1/103	5/1701	GO:0006639	DGKZ
1024	muscle organ development	4	0.268528	1	3.30291	1/103	5/1701	GO:0007517	ID3
1025	establishment or maintenance of bipolar cell polarity	3	0.268528	1	3.30291	1/103	5/1701	GO:0061245	SLC9A3R1
1026	fatty acid transport	7	0.268528	1	3.30291	1/103	5/1701	GO:0015908	UCP2
1027	negative regulation of stem cell differentiation	6	0.268528	1	3.30291	1/103	5/1701	GO:2000737	ZFP36L2
1028	cellular response to fibroblast growth factor stimulus	5	0.268528	1	3.30291	1/103	5/1701	GO:0044344	ZFP36L2
1029	actin nucleation	6	0.268528	1	3.30291	1/103	5/1701	GO:0045010	ARPC2
1030	neuron development	4	0.268528	1	3.30291	1/103	5/1701	GO:0048666	BTG2
1031	regulation of toll-like receptor 4 signaling pathway	8	0.268528	1	3.30291	1/103	5/1701	GO:0034143	NINJ1
1032	regulation of multicellular organism growth	5	0.268528	1	3.30291	1/103	5/1701	GO:0040014	PPIB
1033	neuroblast proliferation	4	0.268528	1	3.30291	1/103	5/1701	GO:0007405	BTG2
1034	cellular response to corticosteroid stimulus	6	0.268528	1	3.30291	1/103	5/1701	GO:0071384	ZFP36L2
1035	establishment of localization	2	0.270876	1	1.19542	27/103	373/1701	GO:0051234	ACAP1,AKTIP,ANP32A,AP2M1,ARFGAP2,ATP6V0E2,CALM1,CD3G,CHMP7,CKLF,CLN5,CNN2,CORO1A,FKBP1A,FTL,GABARAP,GABARAPL2,LCK,LDLRAP1,RANBP3,SLC9A3R1,SRP14,STX10,TBC1D10C,TRAC,UCP2,VPS4B
1036	response to hormone	3	0.272089	1	1.57282	6/103	63/1701	GO:0009725	BTG2,HADHA,HDAC5,TXN2,UCP2,ZFP36L2
1037	intracellular monoatomic cation homeostasis	5	0.272699	1	1.83495	4/103	36/1701	GO:0030003	ATP6V0E2,CLN5,FTL,LCK
1038	chromatin remodeling	5	0.273622	1	0.51076	3/103	97/1701	GO:0006338	H2AFJ,HDAC5,NSD1
1039	response to steroid hormone	4	0.275218	1	1.94289	2/103	17/1701	GO:0048545	UCP2,ZFP36L2
1040	cell cycle	2	0.275218	1	1.94289	2/103	17/1701	GO:0007049	CDC25B,TUBA4A
1041	epithelium development	4	0.275218	1	1.94289	2/103	17/1701	GO:0060429	CCM2,STMN1
1042	receptor-mediated endocytosis	6	0.275218	1	1.94289	2/103	17/1701	GO:0006898	AP2M1,LDLRAP1
1043	negative regulation of transmembrane transport	6	0.275218	1	1.94289	2/103	17/1701	GO:0034763	CALM1,UCP2
1044	steroid metabolic process	4	0.275218	1	1.94289	2/103	17/1701	GO:0008202	DBP,LDLRAP1
1045	positive regulation of small molecule metabolic process	5	0.275218	1	1.94289	2/103	17/1701	GO:0062013	LDLRAP1,PPP1CA
1046	monoatomic cation homeostasis	4	0.278579	1	1.78536	4/103	37/1701	GO:0055080	ATP6V0E2,CLN5,FTL,LCK
1047	actin cytoskeleton organization	6	0.278579	1	1.78536	4/103	37/1701	GO:0030036	CNN2,CORO1A,FGD3,SLC9A3R1
1048	intracellular monoatomic ion homeostasis	4	0.278579	1	1.78536	4/103	37/1701	GO:0006873	ATP6V0E2,CLN5,FTL,LCK
1049	regulation of leukocyte activation	5	0.281569	1	1.52442	6/103	65/1701	GO:0002694	CD27,CORO1A,IL16,LCK,TBC1D10C,ZFP36L2
1050	monoatomic ion homeostasis	3	0.285138	1	1.73838	4/103	38/1701	GO:0050801	ATP6V0E2,CLN5,FTL,LCK
1051	positive regulation of multicellular organismal process	4	0.296038	1	1.32524	13/103	162/1701	GO:0051240	CD27,CHD2,CORO1A,IL16,LCK,LDLRAP1,LY9,NINJ1,PPIB,RGCC,SF1,TRAF3IP3,UCP2
1052	sensory perception	4	0.298281	1	1.83495	2/103	18/1701	GO:0007600	CLN5,SLC9A3R1
1053	ribosomal small subunit biogenesis	5	0.298281	1	1.83495	2/103	18/1701	GO:0042274	RPS13,RPS19BP1
1054	cell-substrate adhesion	3	0.298281	1	1.83495	2/103	18/1701	GO:0031589	CORO1A,ITGB7
1055	nuclear-transcribed mRNA catabolic process	10	0.298281	1	1.83495	2/103	18/1701	GO:0000956	POLR2G,ZFP36L2
1056	regulation of transmembrane transporter activity	6	0.298281	1	1.83495	2/103	18/1701	GO:0022898	CALM1,FKBP1A
1057	regulation of protein serine/threonine kinase activity	10	0.298281	1	1.83495	2/103	18/1701	GO:0071900	CALM1,RGCC
1058	pattern specification process	2	0.298281	1	1.83495	2/103	18/1701	GO:0007389	BTG2,FKBP8
1059	negative regulation of cytoskeleton organization	7	0.298281	1	1.83495	2/103	18/1701	GO:0051494	CORO1A,STMN1
1060	response to mechanical stimulus	3	0.298281	1	1.83495	2/103	18/1701	GO:0009612	BTG2,CNN2
1061	regulation of cell activation	4	0.298706	1	1.45717	6/103	68/1701	GO:0050865	CD27,CORO1A,IL16,LCK,TBC1D10C,ZFP36L2
1062	secretion	4	0.300102	1	1.65146	4/103	40/1701	GO:0046903	CKLF,CORO1A,SLC9A3R1,TRAC
1063	positive regulation of apoptotic process	6	0.305123	1	1.43605	6/103	69/1701	GO:0043065	ID3,ITM2C,LCK,PPP1CA,RGCC,SLC9A3R1
1064	regulation of secretion by cell	6	0.308418	1	1.61118	4/103	41/1701	GO:1903530	PNKD,RGCC,UCP2,VPS4B
1065	regulation of cytokine production	8	0.309932	1	0.579458	4/103	114/1701	GO:0001817	IL16,LY9,RGCC,TRAF3IP3
1066	negative regulation of signaling	4	0.312212	1	0.668219	7/103	173/1701	GO:0023057	DGKZ,FKBP1A,SLC9A3R1,STMN1,TBC1D10C,TRAC,UCP2
1067	negative regulation of cell communication	5	0.312212	1	0.668219	7/103	173/1701	GO:0010648	DGKZ,FKBP1A,SLC9A3R1,STMN1,TBC1D10C,TRAC,UCP2
1068	regulation of cyclin-dependent protein serine/threonine kinase activity	11	0.312952	1	2.75243	1/103	6/1701	GO:0000079	RGCC
1069	peptidyl-tyrosine modification	6	0.312952	1	2.75243	1/103	6/1701	GO:0018212	LCK
1070	regulation of cyclin-dependent protein kinase activity	10	0.312952	1	2.75243	1/103	6/1701	GO:1904029	RGCC
1071	regulation of cholesterol metabolic process	7	0.312952	1	2.75243	1/103	6/1701	GO:0090181	LDLRAP1
1072	regulation of actin nucleation	9	0.312952	1	2.75243	1/103	6/1701	GO:0051125	CORO1A
1073	odontogenesis	4	0.312952	1	2.75243	1/103	6/1701	GO:0042476	ID3
1074	vesicle docking	4	0.312952	1	2.75243	1/103	6/1701	GO:0048278	STX10
1075	negative regulation of protein secretion	9	0.312952	1	2.75243	1/103	6/1701	GO:0050709	UCP2
1076	regulation of polysaccharide biosynthetic process	7	0.312952	1	2.75243	1/103	6/1701	GO:0032885	PPP1CA
1077	modulation by host of viral genome replication	6	0.312952	1	2.75243	1/103	6/1701	GO:0044827	PPIB
1078	substrate adhesion-dependent cell spreading	4	0.312952	1	2.75243	1/103	6/1701	GO:0034446	ITGB7
1079	positive regulation of collagen biosynthetic process	6	0.312952	1	2.75243	1/103	6/1701	GO:0032967	RGCC
1080	activation of cysteine-type endopeptidase activity involved in apoptotic process	12	0.312952	1	2.75243	1/103	6/1701	GO:0006919	LCK
1081	T cell homeostasis	6	0.312952	1	2.75243	1/103	6/1701	GO:0043029	CORO1A
1082	T cell costimulation	9	0.312952	1	2.75243	1/103	6/1701	GO:0031295	LCK
1083	positive regulation of axonogenesis	9	0.312952	1	2.75243	1/103	6/1701	GO:0050772	CHD2
1084	regulation of BMP signaling pathway	7	0.312952	1	2.75243	1/103	6/1701	GO:0030510	FKBP8
1085	sodium ion transport	7	0.312952	1	2.75243	1/103	6/1701	GO:0006814	SLC9A3R1
1086	pyroptotic inflammatory response	5	0.312952	1	2.75243	1/103	6/1701	GO:0070269	NINJ1
1087	negative regulation of receptor-mediated endocytosis	8	0.312952	1	2.75243	1/103	6/1701	GO:0048261	WDR54
1088	negative regulation of viral transcription	5	0.312952	1	2.75243	1/103	6/1701	GO:0032897	TRIM8
1089	negative regulation of T cell apoptotic process	9	0.312952	1	2.75243	1/103	6/1701	GO:0070233	CD27
1090	negative regulation of miRNA transcription	10	0.312952	1	2.75243	1/103	6/1701	GO:1902894	TRAC
1091	tissue regeneration	4	0.312952	1	2.75243	1/103	6/1701	GO:0042246	NINJ1
1092	regulation of steroid biosynthetic process	7	0.312952	1	2.75243	1/103	6/1701	GO:0050810	SF1
1093	nucleus localization	3	0.312952	1	2.75243	1/103	6/1701	GO:0051647	SLC9A3R1
1094	muscle structure development	3	0.312952	1	2.75243	1/103	6/1701	GO:0061061	ID3
1095	protein refolding	3	0.312952	1	2.75243	1/103	6/1701	GO:0042026	FKBP1A
1096	regulation of glycoprotein metabolic process	6	0.312952	1	2.75243	1/103	6/1701	GO:1903018	ITM2C
1097	cellular response to interleukin-4	6	0.312952	1	2.75243	1/103	6/1701	GO:0071353	CORO1A
1098	regulation of axon extension	7	0.312952	1	2.75243	1/103	6/1701	GO:0030516	CHD2
1099	regulation of interleukin-17 production	9	0.312952	1	2.75243	1/103	6/1701	GO:0032660	LY9
1100	regulation of endothelial cell apoptotic process	6	0.312952	1	2.75243	1/103	6/1701	GO:2000351	RGCC
1101	response to transforming growth factor beta	4	0.312952	1	2.75243	1/103	6/1701	GO:0071559	ZFP36L2
1102	regulation of intracellular estrogen receptor signaling pathway	8	0.312952	1	2.75243	1/103	6/1701	GO:0033146	PAGR1
1103	positive regulation of collagen metabolic process	5	0.312952	1	2.75243	1/103	6/1701	GO:0010714	RGCC
1104	negative regulation of osteoblast differentiation	6	0.312952	1	2.75243	1/103	6/1701	GO:0045668	ID3
1105	liver regeneration	6	0.312952	1	2.75243	1/103	6/1701	GO:0097421	UCP2
1106	cell adhesion mediated by integrin	3	0.312952	1	2.75243	1/103	6/1701	GO:0033627	ITGB7
1107	response to axon injury	4	0.312952	1	2.75243	1/103	6/1701	GO:0048678	TXN2
1108	cellular senescence	3	0.312952	1	2.75243	1/103	6/1701	GO:0090398	H2AFJ
1109	vascular transport	5	0.312952	1	2.75243	1/103	6/1701	GO:0010232	SLC9A3R1
1110	peptidyl-tyrosine phosphorylation	7	0.312952	1	2.75243	1/103	6/1701	GO:0018108	LCK
1111	regulation of extracellular matrix organization	5	0.312952	1	2.75243	1/103	6/1701	GO:1903053	RGCC
1112	regulation of nuclear-transcribed mRNA catabolic process, deadenylation-dependent decay	11	0.312952	1	2.75243	1/103	6/1701	GO:1900151	ZFP36L2
1113	early endosome to late endosome transport	7	0.312952	1	2.75243	1/103	6/1701	GO:0045022	AKTIP
1114	regulation of microtubule polymerization	9	0.312952	1	2.75243	1/103	6/1701	GO:0031113	STMN1
1115	negative regulation of lymphocyte apoptotic process	8	0.312952	1	2.75243	1/103	6/1701	GO:0070229	CD27
1116	transport across blood-brain barrier	6	0.312952	1	2.75243	1/103	6/1701	GO:0150104	SLC9A3R1
1117	negative regulation of protein localization to cell periphery	7	0.312952	1	2.75243	1/103	6/1701	GO:1904376	AP2M1
1118	positive regulation of interleukin-12 production	10	0.312952	1	2.75243	1/103	6/1701	GO:0032735	IL16
1119	regulation of vascular endothelial growth factor receptor signaling pathway	6	0.312952	1	2.75243	1/103	6/1701	GO:0030947	TMEM204
1120	regulation of postsynaptic membrane neurotransmitter receptor levels	3	0.312952	1	2.75243	1/103	6/1701	GO:0099072	AP2M1
1121	negative regulation of protein localization to plasma membrane	8	0.312952	1	2.75243	1/103	6/1701	GO:1903077	AP2M1
1122	regulation of cardiac muscle contraction	8	0.312952	1	2.75243	1/103	6/1701	GO:0055117	CALM1
1123	eye development	5	0.312952	1	2.75243	1/103	6/1701	GO:0001654	FKBP8
1124	negative regulation of G protein-coupled receptor signaling pathway	7	0.312952	1	2.75243	1/103	6/1701	GO:0045744	STMN1
1125	regulation of extrinsic apoptotic signaling pathway in absence of ligand	8	0.312952	1	2.75243	1/103	6/1701	GO:2001239	PPP1CA
1126	positive regulation of T cell receptor signaling pathway	8	0.312952	1	2.75243	1/103	6/1701	GO:0050862	LCK
1127	negative regulation of intracellular steroid hormone receptor signaling pathway	8	0.312952	1	2.75243	1/103	6/1701	GO:0033144	TRAC
1128	NAD metabolic process	9	0.312952	1	2.75243	1/103	6/1701	GO:0019674	LDHB
1129	dendrite morphogenesis	8	0.312952	1	2.75243	1/103	6/1701	GO:0048813	CHD2
1130	nucleotide metabolic process	6	0.315712	1	0.465199	2/103	71/1701	GO:0009117	LDHB,UCP2
1131	regulation of actin filament organization	8	0.317231	1	1.57282	4/103	42/1701	GO:0110053	ARPC2,CORO1A,RGCC,STMN1
1132	cellular response to nutrient levels	3	0.317231	1	1.57282	4/103	42/1701	GO:0031669	GABARAP,GABARAPL2,TXN2,UCP2
1133	mRNA processing	7	0.319611	1	0.434594	2/103	76/1701	GO:0006397	AKAP8L,PRPF38A
1134	positive regulation of secretion by cell	7	0.321235	1	1.73838	2/103	19/1701	GO:1903532	RGCC,VPS4B
1135	cilium assembly	7	0.321235	1	1.73838	2/103	19/1701	GO:0060271	SEPT7,WDR54
1136	regulation of transporter activity	3	0.321235	1	1.73838	2/103	19/1701	GO:0032409	CALM1,FKBP1A
1137	Wnt signaling pathway	6	0.321235	1	1.73838	2/103	19/1701	GO:0016055	SLC9A3R1,VPS4B
1138	organic anion transport	4	0.321235	1	1.73838	2/103	19/1701	GO:0015711	SLC9A3R1,UCP2
1139	regulation of innate immune response	6	0.321661	1	0.42895	2/103	77/1701	GO:0045088	NINJ1,TRAF3IP3
1140	positive regulation of leukocyte activation	6	0.3265	1	1.53624	4/103	43/1701	GO:0002696	CD27,CORO1A,IL16,LCK
1141	regulation of cellular component size	4	0.3265	1	1.53624	4/103	43/1701	GO:0032535	AP2M1,ARPC2,CORO1A,SLC9A3R1
1142	response to lipid	3	0.33014	1	1.44502	7/103	80/1701	GO:0033993	BTG2,HDAC5,ID3,TRAC,UCP2,VPS4B,ZFP36L2
1143	positive regulation of RNA biosynthetic process	8	0.331703	1	0.706505	8/103	187/1701	GO:1902680	AKAP8L,HDAC5,NSD1,PAGR1,PBXIP1,RGCC,SF1,TRIM8
1144	positive regulation of DNA-templated transcription	9	0.331703	1	0.706505	8/103	187/1701	GO:0045893	AKAP8L,HDAC5,NSD1,PAGR1,PBXIP1,RGCC,SF1,TRIM8
1145	response to stress	2	0.332574	1	0.817127	19/103	384/1701	GO:0006950	ALKBH7,BTG2,CCM2,CNN2,CORO1A,DGKZ,GABARAP,GABARAPL2,HDAC5,LCK,LY9,NINJ1,PAGR1,PPP1CA,RGCC,TRIM8,TXN2,UCP2,ZFP36L2
1146	positive regulation of immune system process	4	0.332842	1	1.31068	10/103	126/1701	GO:0002684	CD27,CD3D,CD3G,CORO1A,IL16,LCK,NINJ1,RGCC,THEMIS,TRAF3IP3
1147	regulation of cell cycle	4	0.332842	1	1.31068	10/103	126/1701	GO:0051726	CALM1,CDC25B,CDK2AP2,CHMP7,DGKZ,PAGR1,RGCC,SLC9A3R1,VPS4B,ZFP36L2
1148	regulation of immune system process	3	0.339346	1	1.25745	15/103	197/1701	GO:0002682	CD27,CD3D,CD3G,CNN2,CORO1A,DGKZ,FKBP1A,IL16,LCK,NINJ1,RGCC,TBC1D10C,THEMIS,TRAF3IP3,ZFP36L2
1149	regulation of phosphorylation	7	0.341846	1	1.39279	7/103	83/1701	GO:0042325	AKTIP,CALM1,CHD2,FKBP8,NSD1,RGCC,SLC9A3R1
1150	nucleus organization	5	0.34401	1	1.65146	2/103	20/1701	GO:0006997	CHMP7,VPS4B
1151	positive regulation of secretion	6	0.34401	1	1.65146	2/103	20/1701	GO:0051047	RGCC,VPS4B
1152	positive regulation of inflammatory response	7	0.34401	1	1.65146	2/103	20/1701	GO:0050729	IL16,NINJ1
1153	extrinsic apoptotic signaling pathway	6	0.34401	1	1.65146	2/103	20/1701	GO:0097191	CD27,GABARAP
1154	tube morphogenesis	3	0.34401	1	1.65146	2/103	20/1701	GO:0035239	CCM2,PPP1CA
1155	regulation of leukocyte apoptotic process	6	0.34401	1	1.65146	2/103	20/1701	GO:2000106	CD27,CD3G
1156	positive regulation of kinase activity	9	0.34401	1	1.65146	2/103	20/1701	GO:0033674	CALM1,RGCC
1157	regulation of endothelial cell migration	6	0.34401	1	1.65146	2/103	20/1701	GO:0010594	HDAC5,RGCC
1158	positive regulation of protein kinase activity	10	0.34401	1	1.65146	2/103	20/1701	GO:0045860	CALM1,RGCC
1159	biological regulation	1	0.345689	1	1.07602	69/103	1059/1701	GO:0065007	AKAP8L,AKTIP,ALKBH7,ANP32A,AP2M1,ARHGDIB,ARPC2,ATP6V0E2,BTG2,CALM1,CAP1,CCM2,CD27,CD3D,CD3G,CDC25B,CDK2AP2,CHD2,CHMP7,CKLF,CLN5,CNN2,CORO1A,DBP,DGKZ,FGD3,FKBP1A,FKBP8,GABARAP,GABARAPL2,H2AFJ,HDAC5,ID3,IL16,ITGB7,ITM2C,LAT,LCK,LDLRAP1,LY9,NINJ1,NSD1,PAGR1,PBXIP1,PNKD,POLR2G,PPIB,PPP1CA,RASSF5,RGCC,RPS13,SEPT7,SEPT9,SF1,SLC9A3R1,SPINK2,STMN1,STX10,TBC1D10C,THEMIS,TMEM183A,TMEM204,TRAC,TRAF3IP3,TRIM…
1160	nervous system process	3	0.346246	1	1.46796	4/103	45/1701	GO:0050877	BTG2,CLN5,PNKD,SLC9A3R1
1161	regulation of actin cytoskeleton organization	7	0.346246	1	1.46796	4/103	45/1701	GO:0032956	ARPC2,CORO1A,RGCC,STMN1
1162	positive regulation of cell activation	5	0.346246	1	1.46796	4/103	45/1701	GO:0050867	CD27,CORO1A,IL16,LCK
1163	actin filament-based process	2	0.346246	1	1.46796	4/103	45/1701	GO:0030029	CNN2,CORO1A,FGD3,SLC9A3R1
1164	transition metal ion transport	7	0.354701	1	2.35922	1/103	7/1701	GO:0000041	FTL
1165	cellular response to glucose stimulus	8	0.354701	1	2.35922	1/103	7/1701	GO:0071333	UCP2
1166	negative regulation of transporter activity	6	0.354701	1	2.35922	1/103	7/1701	GO:0032410	CALM1
1167	amino acid transmembrane transport	5	0.354701	1	2.35922	1/103	7/1701	GO:0003333	UCP2
1168	glycolytic process	11	0.354701	1	2.35922	1/103	7/1701	GO:0006096	UCP2
1169	regulation of cellular ketone metabolic process	5	0.354701	1	2.35922	1/103	7/1701	GO:0010565	TRAC
1170	cellular response to monosaccharide stimulus	6	0.354701	1	2.35922	1/103	7/1701	GO:0071326	UCP2
1171	regulation of embryonic development	5	0.354701	1	2.35922	1/103	7/1701	GO:0045995	SEPT7
1172	circadian regulation of gene expression	8	0.354701	1	2.35922	1/103	7/1701	GO:0032922	PPP1CA
1173	regulation of polysaccharide metabolic process	6	0.354701	1	2.35922	1/103	7/1701	GO:0032881	PPP1CA
1174	ADP catabolic process	10	0.354701	1	2.35922	1/103	7/1701	GO:0046032	UCP2
1175	positive regulation of cold-induced thermogenesis	5	0.354701	1	2.35922	1/103	7/1701	GO:0120162	UCP2
1176	negative regulation of miRNA metabolic process	8	0.354701	1	2.35922	1/103	7/1701	GO:2000629	TRAC
1177	regulation of collagen biosynthetic process	5	0.354701	1	2.35922	1/103	7/1701	GO:0032965	RGCC
1178	regulation of microtubule polymerization or depolymerization	8	0.354701	1	2.35922	1/103	7/1701	GO:0031110	STMN1
1179	pyridine-containing compound catabolic process	3	0.354701	1	2.35922	1/103	7/1701	GO:0072526	UCP2
1180	cellular response to epidermal growth factor stimulus	5	0.354701	1	2.35922	1/103	7/1701	GO:0071364	ZFP36L2
1181	negative regulation of ion transmembrane transporter activity	8	0.354701	1	2.35922	1/103	7/1701	GO:0032413	CALM1
1182	purine ribonucleoside diphosphate catabolic process	9	0.354701	1	2.35922	1/103	7/1701	GO:0009181	UCP2
1183	neurogenesis	4	0.354701	1	2.35922	1/103	7/1701	GO:0022008	CLN5
1184	lymphocyte costimulation	8	0.354701	1	2.35922	1/103	7/1701	GO:0031294	LCK
1185	protein targeting to ER	8	0.354701	1	2.35922	1/103	7/1701	GO:0045047	SRP14
1186	negative regulation of RNA splicing	9	0.354701	1	2.35922	1/103	7/1701	GO:0033119	RPS13
1187	regulation of ERBB signaling pathway	6	0.354701	1	2.35922	1/103	7/1701	GO:1901184	WDR54
1188	positive regulation of exocytosis	8	0.354701	1	2.35922	1/103	7/1701	GO:0045921	VPS4B
1189	response to toxic substance	3	0.354701	1	2.35922	1/103	7/1701	GO:0009636	CAT
1190	regulation of substrate adhesion-dependent cell spreading	6	0.354701	1	2.35922	1/103	7/1701	GO:1900024	ARPC2
1191	regulation of epidermal growth factor receptor signaling pathway	7	0.354701	1	2.35922	1/103	7/1701	GO:0042058	WDR54
1192	protein polymerization	6	0.354701	1	2.35922	1/103	7/1701	GO:0051258	ARPC2
1193	modulation by host of viral process	5	0.354701	1	2.35922	1/103	7/1701	GO:0044788	PPIB
1194	carboxylic acid transmembrane transport	6	0.354701	1	2.35922	1/103	7/1701	GO:1905039	UCP2
1195	protein targeting to membrane	7	0.354701	1	2.35922	1/103	7/1701	GO:0006612	SRP14
1196	establishment of cell polarity	3	0.354701	1	2.35922	1/103	7/1701	GO:0030010	SLC9A3R1
1197	substantia nigra development	4	0.354701	1	2.35922	1/103	7/1701	GO:0021762	CALM1
1198	cellular response to hexose stimulus	7	0.354701	1	2.35922	1/103	7/1701	GO:0071331	UCP2
1199	purine nucleoside diphosphate catabolic process	8	0.354701	1	2.35922	1/103	7/1701	GO:0009137	UCP2
1200	regulation of amyloid precursor protein catabolic process	6	0.354701	1	2.35922	1/103	7/1701	GO:1902991	FKBP1A
1201	regulation of collagen metabolic process	4	0.354701	1	2.35922	1/103	7/1701	GO:0010712	RGCC
1202	animal organ regeneration	4	0.354701	1	2.35922	1/103	7/1701	GO:0031100	UCP2
1203	organic acid transmembrane transport	5	0.354701	1	2.35922	1/103	7/1701	GO:1903825	UCP2
1204	epidermis development	4	0.354701	1	2.35922	1/103	7/1701	GO:0008544	STMN1
1205	associative learning	7	0.354701	1	2.35922	1/103	7/1701	GO:0008306	BTG2
1206	positive regulation of G1/S transition of mitotic cell cycle	9	0.354701	1	2.35922	1/103	7/1701	GO:1900087	RGCC
1207	receptor clustering	6	0.354701	1	2.35922	1/103	7/1701	GO:0043113	ITGB7
1208	L-alpha-amino acid transmembrane transport	7	0.354701	1	2.35922	1/103	7/1701	GO:1902475	UCP2
1209	regulation of muscle cell differentiation	5	0.354701	1	2.35922	1/103	7/1701	GO:0051147	HDAC5
1210	icosanoid metabolic process	6	0.354701	1	2.35922	1/103	7/1701	GO:0006690	DPEP2
1211	response to interleukin-4	5	0.354701	1	2.35922	1/103	7/1701	GO:0070670	CORO1A
1212	vesicle coating	6	0.354701	1	2.35922	1/103	7/1701	GO:0006901	ARFGAP2
1213	negative regulation of protein localization to membrane	7	0.354701	1	2.35922	1/103	7/1701	GO:1905476	AP2M1
1214	calcium ion transmembrane import into cytosol	9	0.354701	1	2.35922	1/103	7/1701	GO:0097553	LCK
1215	canonical NF-kappaB signal transduction	7	0.354701	1	2.35922	1/103	7/1701	GO:0007249	TRIM8
1216	pyridine nucleotide catabolic process	8	0.354701	1	2.35922	1/103	7/1701	GO:0019364	UCP2
1217	positive regulation of antigen receptor-mediated signaling pathway	7	0.354701	1	2.35922	1/103	7/1701	GO:0050857	LCK
1218	negative regulation of antigen receptor-mediated signaling pathway	7	0.354701	1	2.35922	1/103	7/1701	GO:0050858	DGKZ
1219	positive regulation of T cell migration	10	0.354701	1	2.35922	1/103	7/1701	GO:2000406	CORO1A
1220	oxidative phosphorylation	7	0.354701	1	2.35922	1/103	7/1701	GO:0006119	UQCRC2
1221	cellular response to lipid	4	0.356646	1	1.43605	4/103	46/1701	GO:0071396	BTG2,HDAC5,ID3,ZFP36L2
1222	nucleoside triphosphate metabolic process	6	0.36082	1	0.344053	1/103	48/1701	GO:0009141	UCP2
1223	negative regulation of catalytic activity	4	0.36082	1	0.344053	1/103	48/1701	GO:0043086	SPINK2
1224	regulation of cell growth	5	0.361592	1	0.337032	1/103	49/1701	GO:0001558	CHD2
1225	rRNA metabolic process	6	0.361592	1	0.337032	1/103	49/1701	GO:0016072	EXOSC1
1226	positive regulation of immune response	5	0.361865	1	1.32876	7/103	87/1701	GO:0050778	CD3D,CD3G,LCK,NINJ1,RGCC,THEMIS,TRAF3IP3
1227	cytoskeleton organization	5	0.361865	1	1.32876	7/103	87/1701	GO:0007010	CNN2,CORO1A,FGD3,GABARAP,SLC9A3R1,STMN1,TUBA4A
1228	purine ribonucleotide metabolic process	8	0.363001	1	0.330291	1/103	50/1701	GO:0009150	UCP2
1229	negative regulation of catabolic process	5	0.365022	1	0.323815	1/103	51/1701	GO:0009895	GABARAPL2
1230	regulation of post-translational protein modification	7	0.365022	1	0.323815	1/103	51/1701	GO:1901873	GABARAP
1231	regulation of protein modification by small protein conjugation or removal	8	0.365022	1	0.323815	1/103	51/1701	GO:1903320	GABARAP
1232	regulation of viral life cycle	4	0.365022	1	0.323815	1/103	51/1701	GO:1903900	TRIM8
1233	positive regulation of supramolecular fiber organization	6	0.366542	1	1.57282	2/103	21/1701	GO:1902905	ARPC2,RGCC
1234	nervous system development	4	0.366542	1	1.57282	2/103	21/1701	GO:0007399	CHD2,NINJ1
1235	glycerophospholipid metabolic process	6	0.366542	1	1.57282	2/103	21/1701	GO:0006650	DGKZ,HADHA
1236	plasma membrane bounded cell projection morphogenesis	6	0.366542	1	1.57282	2/103	21/1701	GO:0120039	CHD2,STMN1
1237	negative regulation of MAPK cascade	8	0.366542	1	1.57282	2/103	21/1701	GO:0043409	SLC9A3R1,TBC1D10C
1238	cell projection morphogenesis	5	0.366542	1	1.57282	2/103	21/1701	GO:0048858	CHD2,STMN1
1239	anatomical structure maturation	3	0.366542	1	1.57282	2/103	21/1701	GO:0071695	CDC25B,CLN5
1240	negative regulation of supramolecular fiber organization	6	0.366542	1	1.57282	2/103	21/1701	GO:1902904	CORO1A,STMN1
1241	regulation of developmental growth	4	0.366542	1	1.57282	2/103	21/1701	GO:0048638	CHD2,PPIB
1242	neuron projection morphogenesis	7	0.366542	1	1.57282	2/103	21/1701	GO:0048812	CHD2,STMN1
1243	macromolecule catabolic process	3	0.367012	1	0.678681	6/103	146/1701	GO:0009057	CHMP7,CLN5,EXOSC1,POLR2G,VPS4B,ZFP36L2
1244	negative regulation of DNA-templated transcription	9	0.367012	1	0.678681	6/103	146/1701	GO:0045892	BTG2,HDAC5,ID3,NSD1,PBXIP1,TRAC
1245	negative regulation of RNA biosynthetic process	8	0.367603	1	0.665016	6/103	149/1701	GO:1902679	BTG2,HDAC5,ID3,NSD1,PBXIP1,TRAC
1246	DNA-templated transcription	7	0.367629	1	0.317588	1/103	52/1701	GO:0006351	POLR2G
1247	proteolysis	4	0.368254	1	0.660583	6/103	150/1701	GO:0006508	CAP1,CHMP7,CLN5,DPEP2,UQCRC2,VPS4B
1248	positive regulation of protein metabolic process	6	0.369126	1	0.656208	6/103	151/1701	GO:0051247	AKTIP,CALM1,GABARAP,LCK,POLR2G,RGCC
1249	positive regulation of protein localization	6	0.370795	1	0.311596	1/103	53/1701	GO:1903829	TRIM8
1250	ribose phosphate metabolic process	5	0.370795	1	0.311596	1/103	53/1701	GO:0019693	UCP2
1251	establishment of protein localization to organelle	6	0.370795	1	0.311596	1/103	53/1701	GO:0072594	SRP14
1252	ribonucleotide metabolic process	7	0.370795	1	0.311596	1/103	53/1701	GO:0009259	UCP2
1253	protein localization	4	0.378309	1	1.19978	17/103	234/1701	GO:0008104	ACAP1,AKTIP,AP2M1,ARFGAP2,CD3G,CHMP7,FKBP8,GABARAP,GABARAPL2,ITGB7,RANBP3,SEPT7,SEPT9,SLC9A3R1,SRP14,STX10,VPS4B
1254	regulation of cell migration	5	0.378674	1	1.34813	8/103	98/1701	GO:0030334	ARHGDIB,CNN2,CORO1A,HDAC5,NINJ1,RGCC,SLC9A3R1,STMN1
1255	cellular macromolecule localization	3	0.380324	1	1.19467	17/103	235/1701	GO:0070727	ACAP1,AKTIP,AP2M1,ARFGAP2,CD3G,CHMP7,FKBP8,GABARAP,GABARAPL2,ITGB7,RANBP3,SEPT7,SEPT9,SLC9A3R1,SRP14,STX10,VPS4B
1256	regulation of cell motility	4	0.381917	1	1.33451	8/103	99/1701	GO:2000145	ARHGDIB,CNN2,CORO1A,HDAC5,NINJ1,RGCC,SLC9A3R1,STMN1
1257	regulation of biological quality	2	0.386306	1	1.20349	18/103	247/1701	GO:0065008	ALKBH7,AP2M1,ARPC2,ATP6V0E2,CALM1,CLN5,CORO1A,DBP,FGD3,GABARAP,PPIB,SEPT7,SF1,SLC9A3R1,TMEM183A,TRAC,UCP2,ZFP36L2
1258	regulation of lymphocyte activation	6	0.388531	1	1.44865	5/103	57/1701	GO:0051249	CD27,CORO1A,LCK,TBC1D10C,ZFP36L2
1259	negative regulation of gene expression, epigenetic	9	0.388779	1	1.50132	2/103	22/1701	GO:0045814	H2AFJ,HDAC5
1260	positive regulation of transmembrane transport	6	0.388779	1	1.50132	2/103	22/1701	GO:0034764	CALM1,SLC9A3R1
1261	regulation of muscle system process	5	0.388779	1	1.50132	2/103	22/1701	GO:0090257	CALM1,FKBP1A
1262	response to ketone	4	0.388779	1	1.50132	2/103	22/1701	GO:1901654	BTG2,UCP2
1263	positive regulation of growth	4	0.388779	1	1.50132	2/103	22/1701	GO:0045927	CHD2,PPIB
1264	positive regulation of chemotaxis	6	0.388779	1	1.50132	2/103	22/1701	GO:0050921	CHD2,IL16
1265	negative regulation of cellular biosynthetic process	6	0.393369	1	0.777156	12/103	255/1701	GO:0031327	BTG2,H2AFJ,HDAC5,ID3,ITM2C,NSD1,PBXIP1,POLR2G,RGCC,RPS13,TRAC,ZFP36L2
1266	negative regulation of macromolecule biosynthetic process	7	0.393487	1	0.783299	12/103	253/1701	GO:0010558	BTG2,H2AFJ,HDAC5,ID3,ITM2C,NSD1,PBXIP1,POLR2G,RGCC,RPS13,TRAC,ZFP36L2
1267	mitotic spindle organization	8	0.393937	1	2.06432	1/103	8/1701	GO:0007052	STMN1
1268	response to activity	2	0.393937	1	2.06432	1/103	8/1701	GO:0014823	HDAC5
1269	regulation of nuclear division	6	0.393937	1	2.06432	1/103	8/1701	GO:0051783	RGCC
1270	regulation of T cell migration	9	0.393937	1	2.06432	1/103	8/1701	GO:2000404	CORO1A
1271	regulation of phagocytosis	7	0.393937	1	2.06432	1/103	8/1701	GO:0050764	CNN2
1272	cartilage development	4	0.393937	1	2.06432	1/103	8/1701	GO:0051216	PBXIP1
1273	regulation of extent of cell growth	6	0.393937	1	2.06432	1/103	8/1701	GO:0061387	CHD2
1274	sterol homeostasis	4	0.393937	1	2.06432	1/103	8/1701	GO:0055092	LDLRAP1
1275	cholesterol homeostasis	5	0.393937	1	2.06432	1/103	8/1701	GO:0042632	LDLRAP1
1276	regulation of androgen receptor signaling pathway	8	0.393937	1	2.06432	1/103	8/1701	GO:0060765	TRAC
1277	regulation of carbohydrate catabolic process	6	0.393937	1	2.06432	1/103	8/1701	GO:0043470	PPP1CA
1278	detection of stimulus	2	0.393937	1	2.06432	1/103	8/1701	GO:0051606	CALM1
1279	clathrin-dependent endocytosis	7	0.393937	1	2.06432	1/103	8/1701	GO:0072583	AP2M1
1280	positive regulation of ion transmembrane transporter activity	8	0.393937	1	2.06432	1/103	8/1701	GO:0032414	CALM1
1281	establishment of protein localization to endoplasmic reticulum	7	0.393937	1	2.06432	1/103	8/1701	GO:0072599	SRP14
1282	cellular metabolic compound salvage	3	0.393937	1	2.06432	1/103	8/1701	GO:0043094	ADI1
1283	negative regulation of leukocyte migration	7	0.393937	1	2.06432	1/103	8/1701	GO:0002686	CNN2
1284	regulation of viral transcription	4	0.393937	1	2.06432	1/103	8/1701	GO:0046782	TRIM8
1285	protein localization to chromatin	7	0.393937	1	2.06432	1/103	8/1701	GO:0071168	CHMP7
1286	regulation of myoblast differentiation	5	0.393937	1	2.06432	1/103	8/1701	GO:0045661	ID3
1287	regulation of protein polyubiquitination	10	0.393937	1	2.06432	1/103	8/1701	GO:1902914	GABARAP
1288	cerebral cortex development	3	0.393937	1	2.06432	1/103	8/1701	GO:0021987	H2AFJ
1289	positive regulation of lymphocyte migration	9	0.393937	1	2.06432	1/103	8/1701	GO:2000403	CORO1A
1290	DNA replication	6	0.393937	1	2.06432	1/103	8/1701	GO:0006260	LAT
1291	smoothened signaling pathway	6	0.393937	1	2.06432	1/103	8/1701	GO:0007224	FKBP8
1292	organelle localization by membrane tethering	3	0.393937	1	2.06432	1/103	8/1701	GO:0140056	STX10
1293	ribonucleoside diphosphate catabolic process	8	0.393937	1	2.06432	1/103	8/1701	GO:0009191	UCP2
1294	positive regulation of lipid transport	6	0.393937	1	2.06432	1/103	8/1701	GO:0032370	LDLRAP1
1295	cellular response to osmotic stress	5	0.393937	1	2.06432	1/103	8/1701	GO:0071470	NINJ1
1296	regulation of sterol transport	6	0.393937	1	2.06432	1/103	8/1701	GO:0032371	LDLRAP1
1297	nucleoside diphosphate catabolic process	7	0.393937	1	2.06432	1/103	8/1701	GO:0009134	UCP2
1298	ADP metabolic process	9	0.393937	1	2.06432	1/103	8/1701	GO:0046031	UCP2
1299	alpha-beta T cell differentiation	8	0.393937	1	2.06432	1/103	8/1701	GO:0046632	RPL22
1300	learning	6	0.393937	1	2.06432	1/103	8/1701	GO:0007612	BTG2
1301	L-amino acid transport	6	0.393937	1	2.06432	1/103	8/1701	GO:0015807	UCP2
1302	negative regulation of fat cell differentiation	6	0.393937	1	2.06432	1/103	8/1701	GO:0045599	ZFP36L2
1303	canonical Wnt signaling pathway	7	0.393937	1	2.06432	1/103	8/1701	GO:0060070	VPS4B
1304	regulation of mitotic nuclear division	7	0.393937	1	2.06432	1/103	8/1701	GO:0007088	RGCC
1305	regulation of cholesterol transport	7	0.393937	1	2.06432	1/103	8/1701	GO:0032374	LDLRAP1
1306	spermatid development	5	0.393937	1	2.06432	1/103	8/1701	GO:0007286	SPINK2
1307	cellular response to steroid hormone stimulus	5	0.393937	1	2.06432	1/103	8/1701	GO:0071383	ZFP36L2
1308	regulation of telomere maintenance	7	0.394318	1	0	0/103	23/1701	GO:0032204
1309	negative regulation of biosynthetic process	5	0.394813	1	0.765154	12/103	259/1701	GO:0009890	BTG2,H2AFJ,HDAC5,ID3,ITM2C,NSD1,PBXIP1,POLR2G,RGCC,RPS13,TRAC,ZFP36L2
1310	RNA modification	6	0.395022	1	0	0/103	24/1701	GO:0009451
1311	regulation of tumor necrosis factor superfamily cytokine production	9	0.395022	1	0	0/103	24/1701	GO:1903555
1312	cellular response to oxidative stress	5	0.395022	1	0	0/103	24/1701	GO:0034599
1313	cytoskeleton-dependent intracellular transport	5	0.395022	1	0	0/103	24/1701	GO:0030705
1314	response to UV	5	0.395022	1	0	0/103	24/1701	GO:0009411
1315	mitochondrial respiratory chain complex assembly	6	0.395022	1	0	0/103	24/1701	GO:0033108
1316	proton motive force-driven ATP synthesis	11	0.395022	1	0	0/103	24/1701	GO:0015986
1317	positive regulation of chromosome organization	7	0.395022	1	0	0/103	24/1701	GO:2001252
1318	regulation of tumor necrosis factor production	10	0.395022	1	0	0/103	24/1701	GO:0032680
1319	protein localization to nucleus	6	0.396996	1	0	0/103	25/1701	GO:0034504
1320	regulation of TOR signaling	7	0.396996	1	0	0/103	25/1701	GO:0032006
1321	mitochondrial respirasome assembly	6	0.400141	1	0	0/103	26/1701	GO:0097250
1322	ATP biosynthetic process	10	0.400141	1	0	0/103	26/1701	GO:0006754
1323	negative regulation of innate immune response	7	0.400141	1	0	0/103	26/1701	GO:0045824
1324	positive regulation of cellular component organization	5	0.402161	1	1.27035	8/103	104/1701	GO:0051130	AP2M1,ARPC2,CHD2,LDLRAP1,RGCC,SEPT7,SEPT9,VPS4B
1325	regulation of leukocyte mediated immunity	5	0.404358	1	0	0/103	27/1701	GO:0002703
1326	regulation of myeloid cell differentiation	7	0.404358	1	0	0/103	27/1701	GO:0045637
1327	embryonic morphogenesis	3	0.404358	1	0	0/103	27/1701	GO:0048598
1328	positive regulation of establishment of protein localization	7	0.404358	1	0	0/103	27/1701	GO:1904951
1329	nucleobase-containing compound transport	5	0.404358	1	0	0/103	27/1701	GO:0015931
1330	regulation of mRNA processing	8	0.404358	1	0	0/103	27/1701	GO:0050684
1331	programmed cell death	3	0.406529	1	0.595119	4/103	111/1701	GO:0012501	AKTIP,CORO1A,FKBP8,NINJ1
1332	cell death	2	0.406529	1	0.595119	4/103	111/1701	GO:0008219	AKTIP,CORO1A,FKBP8,NINJ1
1333	defense response to bacterium	6	0.409555	1	0	0/103	28/1701	GO:0042742
1334	regulation of signal transduction by p53 class mediator	7	0.409555	1	0	0/103	28/1701	GO:1901796
1335	homeostatic process	1	0.415123	1	1.29244	9/103	115/1701	GO:0042592	ATP6V0E2,CLN5,CORO1A,FTL,LCK,LDLRAP1,SLC9A3R1,TXN2,UCP2
1336	regulation of DNA repair	7	0.415644	1	0	0/103	29/1701	GO:0006282
1337	double-strand break repair	7	0.415644	1	0	0/103	29/1701	GO:0006302
1338	intrinsic apoptotic signaling pathway	6	0.415644	1	0	0/103	29/1701	GO:0097193
1339	non-membrane-bounded organelle assembly	6	0.415644	1	0	0/103	29/1701	GO:0140694
1340	negative regulation of viral genome replication	6	0.415644	1	0	0/103	29/1701	GO:0045071
1341	establishment of localization in cell	3	0.415959	1	1.22981	14/103	188/1701	GO:0051649	AKTIP,ANP32A,AP2M1,CALM1,CHMP7,CLN5,CNN2,CORO1A,LDLRAP1,RANBP3,SLC9A3R1,STX10,TBC1D10C,VPS4B
1342	negative regulation of cellular metabolic process	5	0.416953	1	0.797255	14/103	290/1701	GO:0031324	BTG2,CALM1,FKBP8,H2AFJ,HDAC5,ID3,ITM2C,NSD1,PBXIP1,POLR2G,RGCC,RPS13,TRAC,ZFP36L2
1343	regulation of hormone levels	3	0.42254	1	1.65146	3/103	30/1701	GO:0010817	DBP,SF1,UCP2
1344	organic hydroxy compound metabolic process	2	0.42254	1	1.65146	3/103	30/1701	GO:1901615	LDHB,LDLRAP1,PNKD
1345	MAPK cascade	7	0.42254	1	1.65146	3/103	30/1701	GO:0000165	CCM2,TBC1D10C,ZFP36L2
1346	amide metabolic process	2	0.42254	1	1.65146	3/103	30/1701	GO:0043603	CAT,DBP,DPEP2
1347	cellular response to hormone stimulus	4	0.42254	1	1.65146	3/103	30/1701	GO:0032870	HDAC5,UCP2,ZFP36L2
1348	G protein-coupled receptor signaling pathway	5	0.42254	1	1.65146	3/103	30/1701	GO:0007186	CALM1,DGKZ,SLC9A3R1
1349	regulation of Wnt signaling pathway	6	0.42254	1	1.65146	3/103	30/1701	GO:0030111	PBXIP1,PPP1CA,SLC9A3R1
1350	positive regulation of biosynthetic process	5	0.426841	1	0.814863	15/103	304/1701	GO:0009891	AKAP8L,CNN2,HDAC5,ID3,IL16,LY9,NSD1,PAGR1,PBXIP1,POLR2G,PPP1CA,RGCC,SF1,TRAF3IP3,TRIM8
1351	positive regulation of organelle organization	6	0.427501	1	1.31068	5/103	63/1701	GO:0010638	ARPC2,RGCC,SEPT7,SEPT9,VPS4B
1352	DNA repair	6	0.429102	1	0.51608	2/103	64/1701	GO:0006281	BTG2,PAGR1
1353	regulation of growth	3	0.429102	1	0.51608	2/103	64/1701	GO:0040008	CHD2,PPIB
1354	animal organ morphogenesis	3	0.430164	1	1.59818	3/103	31/1701	GO:0009887	FKBP1A,ID3,SLC9A3R1
1355	positive regulation of T cell activation	8	0.430164	1	1.59818	3/103	31/1701	GO:0050870	CD27,CORO1A,LCK
1356	response to external stimulus	2	0.430425	1	0.735797	9/103	202/1701	GO:0009605	BTG2,CNN2,CORO1A,HDAC5,LCK,LY9,PPP1CA,STMN1,TRIM8
1357	RNA splicing	4	0.430758	1	0.492972	2/103	67/1701	GO:0008380	AKAP8L,PRPF38A
1358	wound healing	4	0.430809	1	1.83495	1/103	9/1701	GO:0042060	CNN2
1359	neuromuscular process	4	0.430809	1	1.83495	1/103	9/1701	GO:0050905	PNKD
1360	synaptic vesicle endocytosis	7	0.430809	1	1.83495	1/103	9/1701	GO:0048488	AP2M1
1361	negative regulation of leukocyte apoptotic process	7	0.430809	1	1.83495	1/103	9/1701	GO:2000107	CD27
1362	positive regulation of transmembrane receptor protein serine/threonine kinase signaling pathway	7	0.430809	1	1.83495	1/103	9/1701	GO:0090100	FKBP8
1363	adenylate cyclase-modulating G protein-coupled receptor signaling pathway	6	0.430809	1	1.83495	1/103	9/1701	GO:0007188	SLC9A3R1
1364	suppression of viral release by host	8	0.430809	1	1.83495	1/103	9/1701	GO:0044790	TRIM8
1365	purine ribonucleoside diphosphate metabolic process	8	0.430809	1	1.83495	1/103	9/1701	GO:0009179	UCP2
1366	response to epidermal growth factor	4	0.430809	1	1.83495	1/103	9/1701	GO:0070849	ZFP36L2
1367	xenobiotic metabolic process	3	0.430809	1	1.83495	1/103	9/1701	GO:0006805	CAT
1368	regulation of peptidyl-serine phosphorylation	9	0.430809	1	1.83495	1/103	9/1701	GO:0033135	NSD1
1369	RNA destabilization	10	0.430809	1	1.83495	1/103	9/1701	GO:0050779	ZFP36L2
1370	cell-cell adhesion via plasma-membrane adhesion molecules	4	0.430809	1	1.83495	1/103	9/1701	GO:0098742	CHD2
1371	regulation of interleukin-12 production	9	0.430809	1	1.83495	1/103	9/1701	GO:0032655	IL16
1372	purine ribonucleotide catabolic process	9	0.430809	1	1.83495	1/103	9/1701	GO:0009154	UCP2
1373	epithelial tube morphogenesis	5	0.430809	1	1.83495	1/103	9/1701	GO:0060562	CCM2
1374	cellular component assembly involved in morphogenesis	5	0.430809	1	1.83495	1/103	9/1701	GO:0010927	SPINK2
1375	regulation of mitochondrial membrane permeability	7	0.430809	1	1.83495	1/103	9/1701	GO:0046902	ALKBH7
1376	purine nucleoside diphosphate metabolic process	7	0.430809	1	1.83495	1/103	9/1701	GO:0009135	UCP2
1377	neural nucleus development	3	0.430809	1	1.83495	1/103	9/1701	GO:0048857	CALM1
1378	cellular ketone metabolic process	3	0.430809	1	1.83495	1/103	9/1701	GO:0042180	PNKD
1379	macrophage differentiation	6	0.430809	1	1.83495	1/103	9/1701	GO:0030225	UCP2
1380	amide transport	5	0.430809	1	1.83495	1/103	9/1701	GO:0042886	SLC9A3R1
1381	cellular response to carbohydrate stimulus	5	0.430809	1	1.83495	1/103	9/1701	GO:0071322	UCP2
1382	negative regulation of viral entry into host cell	6	0.430809	1	1.83495	1/103	9/1701	GO:0046597	TRIM8
1383	mRNA destabilization	11	0.430809	1	1.83495	1/103	9/1701	GO:0061157	ZFP36L2
1384	adenylate cyclase-activating G protein-coupled receptor signaling pathway	7	0.430809	1	1.83495	1/103	9/1701	GO:0007189	SLC9A3R1
1385	positive regulation of smooth muscle cell proliferation	6	0.430809	1	1.83495	1/103	9/1701	GO:0048661	LDLRAP1
1386	negative regulation of multicellular organismal process	4	0.433551	1	0.671324	5/103	123/1701	GO:0051241	ARHGDIB,BTG2,RGCC,SF1,TBC1D10C
1387	negative regulation of programmed cell death	5	0.433672	1	0.68242	5/103	121/1701	GO:0043069	BTG2,CD27,CORO1A,FKBP8,UCP2
1388	mitochondrion organization	5	0.434122	1	0.478683	2/103	69/1701	GO:0007005	ALKBH7,UCP2
1389	positive regulation of transcription by RNA polymerase II	10	0.437719	1	0.6451	5/103	128/1701	GO:0045944	AKAP8L,HDAC5,PAGR1,RGCC,SF1
1390	lipid transport	4	0.438441	1	1.54824	3/103	32/1701	GO:0006869	LDLRAP1,UCP2,VPS4B
1391	inorganic ion homeostasis	3	0.438441	1	1.54824	3/103	32/1701	GO:0098771	FTL,LCK,SLC9A3R1
1392	cellular response to starvation	4	0.438441	1	1.54824	3/103	32/1701	GO:0009267	GABARAP,GABARAPL2,UCP2
1393	regulation of protein polymerization	6	0.438441	1	1.54824	3/103	32/1701	GO:0032271	ARPC2,CORO1A,STMN1
1394	positive regulation of programmed cell death	5	0.439156	1	1.3956	6/103	71/1701	GO:0043068	ID3,ITM2C,LCK,PPP1CA,RGCC,SLC9A3R1
1395	establishment of organelle localization	3	0.447298	1	1.50132	3/103	33/1701	GO:0051656	CHMP7,SLC9A3R1,VPS4B
1396	actin filament organization	5	0.447298	1	1.50132	3/103	33/1701	GO:0007015	ARPC2,CNN2,CORO1A
1397	RNA catabolic process	6	0.447298	1	1.50132	3/103	33/1701	GO:0006401	EXOSC1,POLR2G,ZFP36L2
1398	regulation of cellular response to growth factor stimulus	4	0.447298	1	1.50132	3/103	33/1701	GO:0090287	FKBP1A,FKBP8,TMEM204
1399	regulation of molecular function	2	0.452744	1	1.17961	16/103	224/1701	GO:0065009	AKTIP,CALM1,CLN5,FGD3,FKBP1A,GABARAPL2,HDAC5,ID3,LCK,LDLRAP1,NSD1,RGCC,SLC9A3R1,SPINK2,STMN1,TRIM8
1400	regulation of protein phosphorylation	8	0.453723	1	1.32117	6/103	75/1701	GO:0001932	AKTIP,CALM1,FKBP8,NSD1,RGCC,SLC9A3R1
1401	positive regulation of molecular function	3	0.456437	1	1.21431	10/103	136/1701	GO:0044093	AKTIP,CALM1,CLN5,FKBP1A,GABARAPL2,HDAC5,LCK,RGCC,STMN1,TRIM8
1402	response to organic cyclic compound	3	0.458209	1	1.30378	6/103	76/1701	GO:0014070	HDAC5,ID3,TRAC,TXN2,UCP2,ZFP36L2
1403	positive regulation of intracellular signal transduction	7	0.459994	1	0.707767	6/103	140/1701	GO:1902533	CD27,FKBP1A,LCK,PAGR1,SLC9A3R1,TRIM8
1404	positive regulation of biological process	3	0.461331	1	1.10097	42/103	630/1701	GO:0048518	AKAP8L,AKTIP,AP2M1,ARPC2,BTG2,CALM1,CAP1,CD27,CD3D,CD3G,CDC25B,CHD2,CNN2,CORO1A,FKBP1A,FKBP8,GABARAP,HDAC5,ID3,IL16,ITM2C,LCK,LDLRAP1,LY9,NINJ1,NSD1,PAGR1,PBXIP1,POLR2G,PPIB,PPP1CA,RGCC,SEPT7,SEPT9,SF1,SLC9A3R1,THEMIS,TRAF3IP3,TRIM8,UCP2,VPS4B,ZFP36L2
1405	protein transport	6	0.463966	1	1.25283	11/103	145/1701	GO:0015031	ACAP1,AKTIP,AP2M1,ARFGAP2,CD3G,CHMP7,GABARAP,GABARAPL2,RANBP3,STX10,VPS4B
1406	macromolecule localization	2	0.464222	1	1.17468	17/103	239/1701	GO:0033036	ACAP1,AKTIP,AP2M1,ARFGAP2,CD3G,CHMP7,FKBP8,GABARAP,GABARAPL2,ITGB7,RANBP3,SEPT7,SEPT9,SLC9A3R1,SRP14,STX10,VPS4B
1407	positive regulation of transporter activity	6	0.465459	1	1.65146	1/103	10/1701	GO:0032411	CALM1
1408	transcription initiation at RNA polymerase II promoter	8	0.465459	1	1.65146	1/103	10/1701	GO:0006367	POLR2G
1409	response to gamma radiation	5	0.465459	1	1.65146	1/103	10/1701	GO:0010332	H2AFJ
1410	mitotic cytokinesis	5	0.465459	1	1.65146	1/103	10/1701	GO:0000281	STMN1
1411	negative regulation of phosphatidylinositol 3-kinase/protein kinase B signal transduction	8	0.465459	1	1.65146	1/103	10/1701	GO:0051898	SLC9A3R1
1412	extrinsic apoptotic signaling pathway via death domain receptors	7	0.465459	1	1.65146	1/103	10/1701	GO:0008625	GABARAP
1413	regulation of axonogenesis	8	0.465459	1	1.65146	1/103	10/1701	GO:0050770	CHD2
1414	negative regulation of neuron projection development	8	0.465459	1	1.65146	1/103	10/1701	GO:0010977	ITM2C
1415	sensory perception of sound	6	0.465459	1	1.65146	1/103	10/1701	GO:0007605	SLC9A3R1
1416	positive regulation of JNK cascade	9	0.465459	1	1.65146	1/103	10/1701	GO:0046330	CD27
1417	branching morphogenesis of an epithelial tube	6	0.465459	1	1.65146	1/103	10/1701	GO:0048754	PPP1CA
1418	axonogenesis	8	0.465459	1	1.65146	1/103	10/1701	GO:0007409	STMN1
1419	brain development	4	0.465459	1	1.65146	1/103	10/1701	GO:0007420	CLN5
1420	positive regulation of lipid localization	5	0.465459	1	1.65146	1/103	10/1701	GO:1905954	LDLRAP1
1421	negative regulation of epithelial cell proliferation	6	0.465459	1	1.65146	1/103	10/1701	GO:0050680	RGCC
1422	regulation of insulin secretion	9	0.465459	1	1.65146	1/103	10/1701	GO:0050796	UCP2
1423	anterior/posterior pattern specification	4	0.465459	1	1.65146	1/103	10/1701	GO:0009952	BTG2
1424	telomere maintenance	7	0.465459	1	1.65146	1/103	10/1701	GO:0000723	PPP1CA
1425	intracellular glucose homeostasis	5	0.465459	1	1.65146	1/103	10/1701	GO:0001678	UCP2
1426	regulation of mitophagy	8	0.465459	1	1.65146	1/103	10/1701	GO:1901524	FKBP8
1427	cellular response to amino acid starvation	5	0.465459	1	1.65146	1/103	10/1701	GO:0034198	UCP2
1428	renal system process	3	0.465459	1	1.65146	1/103	10/1701	GO:0003014	SLC9A3R1
1429	sensory organ development	4	0.465459	1	1.65146	1/103	10/1701	GO:0007423	FKBP8
1430	'de novo' protein folding	3	0.465459	1	1.65146	1/103	10/1701	GO:0006458	FKBP1A
1431	positive regulation of glucose metabolic process	7	0.465459	1	1.65146	1/103	10/1701	GO:0010907	PPP1CA
1432	ribonucleotide catabolic process	8	0.465459	1	1.65146	1/103	10/1701	GO:0009261	UCP2
1433	positive regulation of ATP-dependent activity	4	0.465459	1	1.65146	1/103	10/1701	GO:0032781	GABARAPL2
1434	positive regulation of B cell activation	8	0.465459	1	1.65146	1/103	10/1701	GO:0050871	CD27
1435	lymphocyte homeostasis	5	0.465459	1	1.65146	1/103	10/1701	GO:0002260	CORO1A
1436	maintenance of protein location in nucleus	6	0.465459	1	1.65146	1/103	10/1701	GO:0051457	SF1
1437	positive regulation of T cell proliferation	9	0.465459	1	1.65146	1/103	10/1701	GO:0042102	CORO1A
1438	membrane docking	2	0.465459	1	1.65146	1/103	10/1701	GO:0022406	STX10
1439	regulation of epithelial to mesenchymal transition	5	0.465459	1	1.65146	1/103	10/1701	GO:0010717	RGCC
1440	positive regulation of leukocyte cell-cell adhesion	7	0.466491	1	1.41553	3/103	35/1701	GO:1903039	CD27,CORO1A,LCK
1441	regulation of vasculature development	5	0.466491	1	1.41553	3/103	35/1701	GO:1901342	CCM2,NINJ1,RGCC
1442	nucleic acid catabolic process	5	0.466491	1	1.41553	3/103	35/1701	GO:0141188	EXOSC1,POLR2G,ZFP36L2
1443	regulation of angiogenesis	6	0.466491	1	1.41553	3/103	35/1701	GO:0045765	CCM2,NINJ1,RGCC
1444	signal transduction	4	0.469724	1	1.13171	27/103	394/1701	GO:0007165	ANP32A,ARHGDIB,CALM1,CCM2,CD27,CD3D,CD3G,CHD2,CKLF,CORO1A,DGKZ,FKBP1A,FKBP8,GABARAP,IL16,ITGB7,LCK,RASSF5,SF1,SLC9A3R1,STMN1,TBC1D10C,THEMIS,TRAF3IP3,TRIM8,VPS4B,ZFP36L2
1445	positive regulation of cell-cell adhesion	6	0.476702	1	1.37621	3/103	36/1701	GO:0022409	CD27,CORO1A,LCK
1446	response to decreased oxygen levels	4	0.476702	1	1.37621	3/103	36/1701	GO:0036293	RGCC,TXN2,UCP2
1447	response to hypoxia	5	0.476702	1	1.37621	3/103	36/1701	GO:0001666	RGCC,TXN2,UCP2
1448	regulation of small molecule metabolic process	4	0.476702	1	1.37621	3/103	36/1701	GO:0062012	LDLRAP1,PPP1CA,TRAC
1449	positive regulation of response to stimulus	4	0.478562	1	1.15666	18/103	257/1701	GO:0048584	CD27,CD3D,CD3G,CHD2,FKBP1A,FKBP8,IL16,ITM2C,LCK,NINJ1,PAGR1,PBXIP1,PPP1CA,RGCC,SLC9A3R1,THEMIS,TRAF3IP3,TRIM8
1450	intracellular protein transport	7	0.480828	1	0.582867	3/103	85/1701	GO:0006886	AP2M1,RANBP3,STX10
1451	cellular response to chemical stimulus	3	0.482956	1	0.731658	7/103	158/1701	GO:0070887	BTG2,HDAC5,ID3,NINJ1,RGCC,UCP2,ZFP36L2
1452	reproductive process	1	0.486395	1	1.31366	7/103	88/1701	GO:0022414	CDC25B,DBP,H2AFJ,SEPT7,SF1,SPINK2,TRAC
1453	intracellular transport	4	0.486416	1	1.2233	12/103	162/1701	GO:0046907	AKTIP,ANP32A,AP2M1,CHMP7,CLN5,CORO1A,LDLRAP1,RANBP3,SLC9A3R1,STX10,TBC1D10C,VPS4B
1454	immune effector process	2	0.487249	1	1.33902	3/103	37/1701	GO:0002252	CD27,CORO1A,RGCC
1455	microtubule cytoskeleton organization	6	0.487249	1	1.33902	3/103	37/1701	GO:0000226	GABARAP,STMN1,TUBA4A
1456	response to starvation	3	0.487249	1	1.33902	3/103	37/1701	GO:0042594	GABARAP,GABARAPL2,UCP2
1457	intracellular signaling cassette	6	0.494705	1	1.27035	7/103	91/1701	GO:0141124	ARHGDIB,CALM1,CCM2,FKBP1A,TBC1D10C,TRIM8,ZFP36L2
1458	regulation of circadian rhythm	3	0.498018	1	1.50132	1/103	11/1701	GO:0042752	PPP1CA
1459	cellular response to external stimulus	3	0.498018	1	1.50132	1/103	11/1701	GO:0071496	CNN2
1460	B cell receptor signaling pathway	10	0.498018	1	1.50132	1/103	11/1701	GO:0050853	LCK
1461	cholesterol metabolic process	6	0.498018	1	1.50132	1/103	11/1701	GO:0008203	LDLRAP1
1462	positive regulation of actin filament polymerization	11	0.498018	1	1.50132	1/103	11/1701	GO:0030838	ARPC2
1463	regulation of cell size	5	0.498018	1	1.50132	1/103	11/1701	GO:0008361	SLC9A3R1
1464	regulation of membrane permeability	3	0.498018	1	1.50132	1/103	11/1701	GO:0090559	ALKBH7
1465	positive regulation of calcium ion transmembrane transport	9	0.498018	1	1.50132	1/103	11/1701	GO:1904427	CALM1
1466	disruption of cell in another organism	3	0.498018	1	1.50132	1/103	11/1701	GO:0141061	NINJ1
1467	regulation of peptide hormone secretion	8	0.498018	1	1.50132	1/103	11/1701	GO:0090276	UCP2
1468	modulation by host of symbiont process	4	0.498018	1	1.50132	1/103	11/1701	GO:0051851	PPIB
1469	extracellular structure organization	4	0.498018	1	1.50132	1/103	11/1701	GO:0043062	PBXIP1
1470	positive regulation of pattern recognition receptor signaling pathway	8	0.498018	1	1.50132	1/103	11/1701	GO:0062208	NINJ1
1471	killing of cells of another organism	4	0.498018	1	1.50132	1/103	11/1701	GO:0031640	NINJ1
1472	carbohydrate catabolic process	4	0.498018	1	1.50132	1/103	11/1701	GO:0016052	UCP2
1473	cellular response to leukemia inhibitory factor	6	0.498018	1	1.50132	1/103	11/1701	GO:1990830	CACYBP
1474	disruption of anatomical structure in another organism	2	0.498018	1	1.50132	1/103	11/1701	GO:0141060	NINJ1
1475	intracellular iron ion homeostasis	6	0.498018	1	1.50132	1/103	11/1701	GO:0006879	FTL
1476	regulation of lipid biosynthetic process	6	0.498018	1	1.50132	1/103	11/1701	GO:0046890	SF1
1477	protein K63-linked ubiquitination	10	0.498018	1	1.50132	1/103	11/1701	GO:0070534	TRIM8
1478	extracellular matrix organization	5	0.498018	1	1.50132	1/103	11/1701	GO:0030198	PBXIP1
1479	T cell differentiation in thymus	8	0.498018	1	1.50132	1/103	11/1701	GO:0033077	ZFP36L2
1480	response to estradiol	4	0.498018	1	1.50132	1/103	11/1701	GO:0032355	TRAC
1481	regulation of peptide secretion	6	0.498018	1	1.50132	1/103	11/1701	GO:0002791	UCP2
1482	cell fate commitment	3	0.498018	1	1.50132	1/103	11/1701	GO:0045165	LY9
1483	glycosylation	2	0.498018	1	1.50132	1/103	11/1701	GO:0070085	CLN5
1484	regulation of peptide transport	5	0.498018	1	1.50132	1/103	11/1701	GO:0090087	UCP2
1485	T cell proliferation	6	0.498018	1	1.50132	1/103	11/1701	GO:0042098	CORO1A
1486	microtubule cytoskeleton organization involved in mitosis	7	0.498018	1	1.50132	1/103	11/1701	GO:1902850	STMN1
1487	cellular response to mechanical stimulus	5	0.498018	1	1.50132	1/103	11/1701	GO:0071260	CNN2
1488	ribonucleoside diphosphate metabolic process	7	0.498018	1	1.50132	1/103	11/1701	GO:0009185	UCP2
1489	sensory perception of mechanical stimulus	5	0.498018	1	1.50132	1/103	11/1701	GO:0050954	SLC9A3R1
1490	positive regulation of interleukin-1 production	10	0.498018	1	1.50132	1/103	11/1701	GO:0032732	IL16
1491	sterol metabolic process	5	0.498018	1	1.50132	1/103	11/1701	GO:0016125	LDLRAP1
1492	purine nucleotide catabolic process	8	0.498018	1	1.50132	1/103	11/1701	GO:0006195	UCP2
1493	external encapsulating structure organization	4	0.498018	1	1.50132	1/103	11/1701	GO:0045229	PBXIP1
1494	response to leukemia inhibitory factor	5	0.498018	1	1.50132	1/103	11/1701	GO:1990823	CACYBP
1495	morphogenesis of a branching epithelium	5	0.498018	1	1.50132	1/103	11/1701	GO:0061138	PPP1CA
1496	cellular aldehyde metabolic process	3	0.498018	1	1.50132	1/103	11/1701	GO:0006081	PNKD
1497	actin polymerization or depolymerization	6	0.498018	1	1.50132	1/103	11/1701	GO:0008154	ARPC2
1498	cell redox homeostasis	3	0.498018	1	1.50132	1/103	11/1701	GO:0045454	TXN2
1499	positive regulation of non-canonical NF-kappaB signal transduction	8	0.498018	1	1.50132	1/103	11/1701	GO:1901224	CD27
1500	developmental growth	2	0.498078	1	1.30378	3/103	38/1701	GO:0048589	CCM2,FKBP8,NINJ1
1501	growth	1	0.498078	1	1.30378	3/103	38/1701	GO:0040007	CCM2,FKBP8,NINJ1
1502	regulation of protein kinase activity	9	0.498078	1	1.30378	3/103	38/1701	GO:0045859	CALM1,RGCC,SLC9A3R1
1503	regulation of phosphate metabolic process	6	0.501626	1	1.24303	7/103	93/1701	GO:0019220	AKTIP,CALM1,CHD2,FKBP8,NSD1,RGCC,SLC9A3R1
1504	regulation of phosphorus metabolic process	5	0.501626	1	1.24303	7/103	93/1701	GO:0051174	AKTIP,CALM1,CHD2,FKBP8,NSD1,RGCC,SLC9A3R1
1505	establishment of protein localization	5	0.501886	1	1.16573	12/103	170/1701	GO:0045184	ACAP1,AKTIP,AP2M1,ARFGAP2,CD3G,CHMP7,GABARAP,GABARAPL2,RANBP3,SRP14,STX10,VPS4B
1506	positive regulation of macromolecule biosynthetic process	7	0.50362	1	0.839724	15/103	295/1701	GO:0010557	AKAP8L,CNN2,HDAC5,ID3,IL16,LY9,NSD1,PAGR1,PBXIP1,POLR2G,PPP1CA,RGCC,SF1,TRAF3IP3,TRIM8
1507	positive regulation of cellular biosynthetic process	6	0.503953	1	0.82849	15/103	299/1701	GO:0031328	AKAP8L,CNN2,HDAC5,ID3,IL16,LY9,NSD1,PAGR1,PBXIP1,POLR2G,PPP1CA,RGCC,SF1,TRAF3IP3,TRIM8
1508	anatomical structure morphogenesis	2	0.505467	1	1.22981	7/103	94/1701	GO:0009653	CCM2,CHD2,FKBP1A,ID3,PPP1CA,SLC9A3R1,STMN1
1509	response to metal ion	3	0.509141	1	1.27035	3/103	39/1701	GO:0010038	CALM1,PPP1CA,UCP2
1510	nitrogen compound transport	4	0.51011	1	1.17961	13/103	182/1701	GO:0071705	ACAP1,AKTIP,AP2M1,ARFGAP2,CD3G,CHMP7,GABARAP,GABARAPL2,RANBP3,SLC9A3R1,STX10,UCP2,VPS4B
1511	regulation of protein ubiquitination	9	0.510919	1	0.412864	1/103	40/1701	GO:0031396	GABARAP
1512	regulation of protein transport	7	0.511235	1	0.402794	1/103	41/1701	GO:0051223	UCP2
1513	multicellular organismal-level homeostasis	2	0.511235	1	0.402794	1/103	41/1701	GO:0048871	CORO1A
1514	negative regulation of macromolecule metabolic process	5	0.512547	1	0.846901	16/103	312/1701	GO:0010605	BTG2,CALM1,FKBP8,GABARAPL2,H2AFJ,HDAC5,ID3,ITM2C,NSD1,PBXIP1,POLR2G,RGCC,RPS13,SPINK2,TRAC,ZFP36L2
1515	RNA splicing, via transesterification reactions with bulged adenosine as nucleophile	6	0.513867	1	0.38406	1/103	43/1701	GO:0000377	PRPF38A
1516	negative regulation of viral process	4	0.513867	1	0.38406	1/103	43/1701	GO:0048525	TRIM8
1517	mRNA splicing, via spliceosome	8	0.513867	1	0.38406	1/103	43/1701	GO:0000398	PRPF38A
1518	RNA splicing, via transesterification reactions	5	0.513867	1	0.38406	1/103	43/1701	GO:0000375	PRPF38A
1519	ribonucleoside triphosphate metabolic process	7	0.513867	1	0.38406	1/103	43/1701	GO:0009199	UCP2
1520	purine ribonucleoside triphosphate metabolic process	8	0.513867	1	0.38406	1/103	43/1701	GO:0009205	UCP2
1521	lipid biosynthetic process	4	0.513867	1	0.38406	1/103	43/1701	GO:0008610	DGKZ
1522	mRNA metabolic process	6	0.515749	1	0.667255	4/103	99/1701	GO:0016071	AKAP8L,POLR2G,PRPF38A,ZFP36L2
1523	rRNA processing	7	0.516114	1	0.375331	1/103	44/1701	GO:0006364	EXOSC1
1524	innate immune response	7	0.516235	1	0.660583	4/103	100/1701	GO:0045087	CORO1A,LCK,LY9,TRIM8
1525	response to nitrogen compound	3	0.517003	1	0.654042	4/103	101/1701	GO:1901698	BTG2,HADHA,HDAC5,UCP2
1526	response to stimulus	1	0.5177	1	1.0892	37/103	561/1701	GO:0050896	ALKBH7,ARHGDIB,BTG2,CACYBP,CALM1,CAT,CCM2,CD27,CD3D,CD3G,CNN2,CORO1A,DGKZ,GABARAP,GABARAPL2,H2AFJ,HADHA,HDAC5,ID3,IL16,ITGB7,LCK,LDLRAP1,LY9,NINJ1,PAGR1,PPP1CA,RGCC,SELPLG,STMN1,THEMIS,TRAC,TRIM8,TXN2,UCP2,VPS4B,ZFP36L2
1527	protein localization to organelle	5	0.518049	1	0.64763	4/103	102/1701	GO:0033365	CHMP7,FKBP8,GABARAPL2,SRP14
1528	purine nucleoside triphosphate metabolic process	7	0.518936	1	0.36699	1/103	45/1701	GO:0009144	UCP2
1529	cytokine-mediated signaling pathway	6	0.5223	1	0.359012	1/103	46/1701	GO:0019221	IL16
1530	negative regulation of cytokine production	9	0.5223	1	0.359012	1/103	46/1701	GO:0001818	RGCC
1531	organelle localization	2	0.526173	1	1.40549	4/103	47/1701	GO:0051640	CHMP7,SLC9A3R1,STX10,VPS4B
1532	positive regulation of cellular metabolic process	5	0.528585	1	0.854202	18/103	348/1701	GO:0031325	AKAP8L,AKTIP,CALM1,CHD2,CNN2,HDAC5,ID3,IL16,LY9,NSD1,PAGR1,PBXIP1,POLR2G,PPP1CA,RGCC,SF1,TRAF3IP3,TRIM8
1533	negative regulation of protein polymerization	7	0.528612	1	1.37621	1/103	12/1701	GO:0032272	STMN1
1534	positive regulation of proteasomal ubiquitin-dependent protein catabolic process	10	0.528612	1	1.37621	1/103	12/1701	GO:0032436	GABARAP
1535	morphogenesis of a branching structure	3	0.528612	1	1.37621	1/103	12/1701	GO:0001763	PPP1CA
1536	telomere organization	6	0.528612	1	1.37621	1/103	12/1701	GO:0032200	PPP1CA
1537	locomotory behavior	3	0.528612	1	1.37621	1/103	12/1701	GO:0007626	CHD2
1538	glycogen metabolic process	6	0.528612	1	1.37621	1/103	12/1701	GO:0005977	PPP1CA
1539	response to osmotic stress	3	0.528612	1	1.37621	1/103	12/1701	GO:0006970	NINJ1
1540	negative regulation of transforming growth factor beta receptor signaling pathway	8	0.528612	1	1.37621	1/103	12/1701	GO:0030512	FKBP1A
1541	positive regulation of DNA biosynthetic process	8	0.528612	1	1.37621	1/103	12/1701	GO:2000573	RGCC
1542	regulation of miRNA transcription	9	0.528612	1	1.37621	1/103	12/1701	GO:1902893	TRAC
1543	lipid homeostasis	3	0.528612	1	1.37621	1/103	12/1701	GO:0055088	LDLRAP1
1544	cell-cell junction organization	5	0.528612	1	1.37621	1/103	12/1701	GO:0045216	CCM2
1545	cellular response to ketone	5	0.528612	1	1.37621	1/103	12/1701	GO:1901655	BTG2
1546	regulation of stem cell differentiation	5	0.528612	1	1.37621	1/103	12/1701	GO:2000736	ZFP36L2
1547	leukocyte homeostasis	4	0.528612	1	1.37621	1/103	12/1701	GO:0001776	CORO1A
1548	energy reserve metabolic process	5	0.528612	1	1.37621	1/103	12/1701	GO:0006112	PPP1CA
1549	regulation of lymphocyte migration	8	0.528612	1	1.37621	1/103	12/1701	GO:2000401	CORO1A
1550	chemical synaptic transmission	8	0.528612	1	1.37621	1/103	12/1701	GO:0007268	GABARAP
1551	response to ethanol	5	0.528612	1	1.37621	1/103	12/1701	GO:0045471	CD27
1552	anterograde trans-synaptic signaling	7	0.528612	1	1.37621	1/103	12/1701	GO:0098916	GABARAP
1553	response to amino acid starvation	4	0.528612	1	1.37621	1/103	12/1701	GO:1990928	UCP2
1554	synapse organization	5	0.528612	1	1.37621	1/103	12/1701	GO:0050808	CHD2
1555	positive regulation of Wnt signaling pathway	7	0.528612	1	1.37621	1/103	12/1701	GO:0030177	PBXIP1
1556	regulation of autophagy of mitochondrion	7	0.528612	1	1.37621	1/103	12/1701	GO:1903146	FKBP8
1557	cellular response to alcohol	5	0.528612	1	1.37621	1/103	12/1701	GO:0097306	BTG2
1558	cell recognition	2	0.528612	1	1.37621	1/103	12/1701	GO:0008037	CHD2
1559	sulfur compound biosynthetic process	4	0.528612	1	1.37621	1/103	12/1701	GO:0044272	ADI1
1560	regulation of cellular component biogenesis	4	0.529747	1	1.2233	8/103	108/1701	GO:0044087	ARPC2,CHMP7,CORO1A,RGCC,SEPT7,SEPT9,STMN1,VPS4B
1561	positive regulation of phosphorylation	8	0.53052	1	1.37621	4/103	48/1701	GO:0042327	AKTIP,CALM1,CHD2,RGCC
1562	regulation of biological process	2	0.532654	1	1.05412	66/103	1034/1701	GO:0050789	AKAP8L,AKTIP,ALKBH7,ANP32A,AP2M1,ARHGDIB,ARPC2,ATP6V0E2,BTG2,CALM1,CAP1,CCM2,CD27,CD3D,CD3G,CDC25B,CDK2AP2,CHD2,CHMP7,CKLF,CNN2,CORO1A,DGKZ,FGD3,FKBP1A,FKBP8,GABARAP,GABARAPL2,H2AFJ,HDAC5,ID3,IL16,ITGB7,ITM2C,LAT,LCK,LDLRAP1,LY9,NINJ1,NSD1,PAGR1,PBXIP1,PNKD,POLR2G,PPIB,PPP1CA,RASSF5,RGCC,RPS13,SEPT7,SEPT9,SF1,SLC9A3R1,SPINK2,STMN1,STX10,TBC1D10C,THEMIS,TMEM204,TRAC,TRAF3IP3,TRIM8,UCP2,VPS4B,WDR54…
1563	regulation of developmental process	3	0.538005	1	1.163	15/103	213/1701	GO:0050793	BTG2,CCM2,CD27,CHD2,CORO1A,FGD3,HDAC5,ID3,NINJ1,PPIB,RGCC,SEPT7,SF1,SLC9A3R1,ZFP36L2
1564	regulation of cell-cell adhesion	5	0.540509	1	1.32117	4/103	50/1701	GO:0022407	CD27,CORO1A,LCK,RGCC
1565	multicellular organismal reproductive process	2	0.540509	1	1.32117	4/103	50/1701	GO:0048609	H2AFJ,SEPT7,SPINK2,TRAC
1566	DNA damage response	4	0.546029	1	0.705751	5/103	117/1701	GO:0006974	ALKBH7,BTG2,DGKZ,PAGR1,PPP1CA
1567	process utilizing autophagic mechanism	2	0.546087	1	1.29526	4/103	51/1701	GO:0061919	CHMP7,GABARAP,GABARAPL2,VPS4B
1568	positive regulation of cell adhesion	5	0.546087	1	1.29526	4/103	51/1701	GO:0045785	ARPC2,CD27,CORO1A,LCK
1569	nucleobase-containing compound catabolic process	4	0.546087	1	1.29526	4/103	51/1701	GO:0034655	EXOSC1,POLR2G,UCP2,ZFP36L2
1570	autophagy	4	0.546087	1	1.29526	4/103	51/1701	GO:0006914	CHMP7,GABARAP,GABARAPL2,VPS4B
1571	positive regulation of phosphorus metabolic process	6	0.546087	1	1.29526	4/103	51/1701	GO:0010562	AKTIP,CALM1,CHD2,RGCC
1572	positive regulation of phosphate metabolic process	7	0.546087	1	1.29526	4/103	51/1701	GO:0045937	AKTIP,CALM1,CHD2,RGCC
1573	negative regulation of apoptotic process	6	0.546748	1	0.69977	5/103	118/1701	GO:0043066	BTG2,CD27,CORO1A,FKBP8,UCP2
1574	positive regulation of nucleobase-containing compound metabolic process	6	0.548297	1	0.803806	11/103	226/1701	GO:0045935	AKAP8L,BTG2,HDAC5,NSD1,PAGR1,PBXIP1,POLR2G,RGCC,SF1,TRIM8,ZFP36L2
1575	cellular process	1	0.553614	1	1.03696	81/103	1290/1701	GO:0009987	ACAP1,ADI1,AKAP8L,AKTIP,ALKBH7,ANP32A,AP2M1,ARFGAP2,ARHGDIB,ARPC2,ATP6V0E2,BLCAP,BTG2,CALM1,CAT,CCM2,CD27,CD3D,CD3G,CDC25B,CHD2,CHMP7,CKLF,CLN5,CNN2,CORO1A,DBP,DGKZ,DPEP2,FGD3,FKBP1A,FKBP8,GABARAP,GABARAPL2,H2AFJ,HADHA,HDAC5,ID3,IL16,ITGB7,ITM2C,LAT,LCK,LDHB,LDLRAP1,LY9,NINJ1,NSD1,PAGR1,PBXIP1,PNKD,POLR2G,PPIB,PPP1CA,RANBP3,RASSF5,RGCC,RPL22,RPS13,RPS19BP1,SELPLG,SEPT7,SEPT9,SF1,SLC9A3R1,SPINK2,S…
1576	negative regulation of proteasomal protein catabolic process	9	0.557359	1	1.27035	1/103	13/1701	GO:1901799	GABARAPL2
1577	positive regulation of carbohydrate metabolic process	6	0.557359	1	1.27035	1/103	13/1701	GO:0045913	PPP1CA
1578	regulation of heart contraction	6	0.557359	1	1.27035	1/103	13/1701	GO:0008016	CALM1
1579	glucan metabolic process	5	0.557359	1	1.27035	1/103	13/1701	GO:0044042	PPP1CA
1580	reactive oxygen species metabolic process	3	0.557359	1	1.27035	1/103	13/1701	GO:0072593	UCP2
1581	positive regulation of interleukin-6 production	10	0.557359	1	1.27035	1/103	13/1701	GO:0032755	IL16
1582	negative regulation of vasculature development	6	0.557359	1	1.27035	1/103	13/1701	GO:1901343	RGCC
1583	positive regulation of protein polymerization	7	0.557359	1	1.27035	1/103	13/1701	GO:0032273	ARPC2
1584	mitotic DNA integrity checkpoint signaling	10	0.557359	1	1.27035	1/103	13/1701	GO:0044774	DGKZ
1585	embryonic organ development	4	0.557359	1	1.27035	1/103	13/1701	GO:0048568	ID3
1586	spindle organization	7	0.557359	1	1.27035	1/103	13/1701	GO:0007051	STMN1
1587	circadian rhythm	2	0.557359	1	1.27035	1/103	13/1701	GO:0007623	PPP1CA
1588	regulation of fat cell differentiation	5	0.557359	1	1.27035	1/103	13/1701	GO:0045598	ZFP36L2
1589	regulation of ATP-dependent activity	3	0.557359	1	1.27035	1/103	13/1701	GO:0043462	GABARAPL2
1590	positive regulation of cysteine-type endopeptidase activity involved in apoptotic process	11	0.557359	1	1.27035	1/103	13/1701	GO:0043280	LCK
1591	positive regulation of cation transmembrane transport	8	0.557359	1	1.27035	1/103	13/1701	GO:1904064	CALM1
1592	polysaccharide metabolic process	4	0.557359	1	1.27035	1/103	13/1701	GO:0005976	PPP1CA
1593	regulation of T cell apoptotic process	8	0.557359	1	1.27035	1/103	13/1701	GO:0070232	CD27
1594	regulation of DNA binding	4	0.557359	1	1.27035	1/103	13/1701	GO:0051101	NSD1
1595	cell-matrix adhesion	4	0.557359	1	1.27035	1/103	13/1701	GO:0007160	ITGB7
1596	regulation of leukocyte chemotaxis	7	0.557359	1	1.27035	1/103	13/1701	GO:0002688	NINJ1
1597	male gonad development	5	0.557359	1	1.27035	1/103	13/1701	GO:0008584	SF1
1598	mitotic DNA damage checkpoint signaling	11	0.557359	1	1.27035	1/103	13/1701	GO:0044773	DGKZ
1599	protein-containing complex localization	2	0.557359	1	1.27035	1/103	13/1701	GO:0031503	AP2M1
1600	nucleoside diphosphate metabolic process	6	0.557359	1	1.27035	1/103	13/1701	GO:0009132	UCP2
1601	negative regulation of angiogenesis	8	0.557359	1	1.27035	1/103	13/1701	GO:0016525	RGCC
1602	negative regulation of viral life cycle	5	0.557359	1	1.27035	1/103	13/1701	GO:1903901	TRIM8
1603	nucleotide catabolic process	7	0.557359	1	1.27035	1/103	13/1701	GO:0009166	UCP2
1604	osteoblast differentiation	4	0.557359	1	1.27035	1/103	13/1701	GO:0001649	DBP
1605	purine-containing compound catabolic process	3	0.557359	1	1.27035	1/103	13/1701	GO:0072523	UCP2
1606	negative regulation of blood vessel morphogenesis	7	0.557359	1	1.27035	1/103	13/1701	GO:2000181	RGCC
1607	biological process involved in interaction with symbiont	3	0.557359	1	1.27035	1/103	13/1701	GO:0051702	PPIB
1608	regulation of anatomical structure size	3	0.558258	1	1.24638	4/103	53/1701	GO:0090066	AP2M1,ARPC2,CORO1A,SLC9A3R1
1609	regulation of response to stimulus	3	0.56211	1	1.09343	29/103	438/1701	GO:0048583	ARHGDIB,CALM1,CD27,CD3D,CD3G,CHD2,DGKZ,FGD3,FKBP1A,FKBP8,GABARAP,IL16,ITM2C,LCK,NINJ1,PAGR1,PBXIP1,PPP1CA,RGCC,SLC9A3R1,STMN1,TBC1D10C,THEMIS,TMEM204,TRAC,TRAF3IP3,TRIM8,UCP2,WDR54
1610	regulation of immune response	4	0.562899	1	1.17032	9/103	127/1701	GO:0050776	CD3D,CD3G,DGKZ,FKBP1A,LCK,NINJ1,RGCC,THEMIS,TRAF3IP3
1611	regulation of supramolecular fiber organization	5	0.564792	1	1.2233	4/103	54/1701	GO:1902903	ARPC2,CORO1A,RGCC,STMN1
1612	regulation of multicellular organismal development	4	0.565668	1	1.16118	9/103	128/1701	GO:2000026	BTG2,CCM2,CD27,CHD2,NINJ1,RGCC,SEPT7,SF1,ZFP36L2
1613	regulation of MAPK cascade	7	0.571589	1	1.20106	4/103	55/1701	GO:0043408	CD27,SLC9A3R1,TBC1D10C,WDR54
1614	translation	5	0.57684	1	0.579458	2/103	57/1701	GO:0006412	RPL22,RPS13
1615	purine nucleotide metabolic process	7	0.582598	1	0.532728	2/103	62/1701	GO:0006163	LDHB,UCP2
1616	protein autophosphorylation	7	0.584368	1	1.17961	1/103	14/1701	GO:0046777	LCK
1617	maintenance of protein localization in organelle	5	0.584368	1	1.17961	1/103	14/1701	GO:0072595	SF1
1618	B cell differentiation	7	0.584368	1	1.17961	1/103	14/1701	GO:0030183	HDAC5
1619	trans-synaptic signaling	6	0.584368	1	1.17961	1/103	14/1701	GO:0099537	GABARAP
1620	anatomical structure homeostasis	3	0.584368	1	1.17961	1/103	14/1701	GO:0060249	CORO1A
1621	meiotic cell cycle process	3	0.584368	1	1.17961	1/103	14/1701	GO:1903046	CDC25B
1622	positive regulation of cell-substrate adhesion	6	0.584368	1	1.17961	1/103	14/1701	GO:0010811	ARPC2
1623	regulation of carbohydrate biosynthetic process	6	0.584368	1	1.17961	1/103	14/1701	GO:0043255	PPP1CA
1624	transforming growth factor beta receptor superfamily signaling pathway	8	0.584368	1	1.17961	1/103	14/1701	GO:0141091	FKBP8
1625	adaptive immune response based on somatic recombination of immune receptors built from immunoglobulin superfamily domains	4	0.584368	1	1.17961	1/103	14/1701	GO:0002460	CD27
1626	regulation of exocytosis	7	0.584368	1	1.17961	1/103	14/1701	GO:0017157	VPS4B
1627	germ cell development	4	0.584368	1	1.17961	1/103	14/1701	GO:0007281	SPINK2
1628	nuclear export	7	0.584368	1	1.17961	1/103	14/1701	GO:0051168	RANBP3
1629	regulation of lipid transport	5	0.584368	1	1.17961	1/103	14/1701	GO:0032368	LDLRAP1
1630	cellular response to ionizing radiation	6	0.584368	1	1.17961	1/103	14/1701	GO:0071479	H2AFJ
1631	exocytosis	6	0.584368	1	1.17961	1/103	14/1701	GO:0006887	CORO1A
1632	mitochondrial transmembrane transport	5	0.584368	1	1.17961	1/103	14/1701	GO:1990542	UCP2
1633	protein localization to chromosome	6	0.584368	1	1.17961	1/103	14/1701	GO:0034502	CHMP7
1634	cell surface receptor protein serine/threonine kinase signaling pathway	7	0.584368	1	1.17961	1/103	14/1701	GO:0007178	FKBP8
1635	regulation of endothelial cell proliferation	6	0.584368	1	1.17961	1/103	14/1701	GO:0001936	RGCC
1636	secondary alcohol metabolic process	4	0.584368	1	1.17961	1/103	14/1701	GO:1902652	LDLRAP1
1637	regulation of viral entry into host cell	5	0.584368	1	1.17961	1/103	14/1701	GO:0046596	TRIM8
1638	positive regulation of mononuclear cell migration	8	0.584368	1	1.17961	1/103	14/1701	GO:0071677	CORO1A
1639	tissue homeostasis	4	0.584368	1	1.17961	1/103	14/1701	GO:0001894	CORO1A
1640	actomyosin structure organization	7	0.584368	1	1.17961	1/103	14/1701	GO:0031032	CNN2
1641	negative regulation of protein transport	8	0.584368	1	1.17961	1/103	14/1701	GO:0051224	UCP2
1642	anatomical structure formation involved in morphogenesis	2	0.587599	1	1.2902	5/103	64/1701	GO:0048646	CHD2,FKBP1A,NINJ1,SPINK2,VPS4B
1643	response to chemical	2	0.59329	1	1.10836	20/103	298/1701	GO:0042221	BTG2,CACYBP,CALM1,CAT,CD27,CORO1A,HADHA,HDAC5,ID3,LCK,LDLRAP1,NINJ1,PPP1CA,RGCC,SELPLG,TRAC,TXN2,UCP2,VPS4B,ZFP36L2
1644	immune response	2	0.604658	1	1.12832	11/103	161/1701	GO:0006955	CD27,CD3D,CD3G,CORO1A,IL16,ITGB7,LCK,LY9,RGCC,THEMIS,TRIM8
1645	cellular response to cytokine stimulus	5	0.605636	1	1.19671	5/103	69/1701	GO:0071345	CACYBP,CORO1A,LDLRAP1,SELPLG,ZFP36L2
1646	regulation of miRNA metabolic process	7	0.609745	1	1.10097	1/103	15/1701	GO:2000628	TRAC
1647	gonad development	4	0.609745	1	1.10097	1/103	15/1701	GO:0008406	SF1
1648	lymphocyte mediated immunity	4	0.609745	1	1.10097	1/103	15/1701	GO:0002449	CD27
1649	cytoplasmic pattern recognition receptor signaling pathway	11	0.609745	1	1.10097	1/103	15/1701	GO:0002753	TRAF3IP3
1650	negative regulation of neurogenesis	7	0.609745	1	1.10097	1/103	15/1701	GO:0050768	BTG2
1651	regulation of JNK cascade	8	0.609745	1	1.10097	1/103	15/1701	GO:0046328	CD27
1652	humoral immune response	3	0.609745	1	1.10097	1/103	15/1701	GO:0006959	RGCC
1653	regulation of glucose metabolic process	6	0.609745	1	1.10097	1/103	15/1701	GO:0010906	PPP1CA
1654	positive regulation of calcium ion transport	8	0.609745	1	1.10097	1/103	15/1701	GO:0051928	CALM1
1655	lymphocyte proliferation	5	0.609745	1	1.10097	1/103	15/1701	GO:0046651	CORO1A
1656	negative regulation of cell projection organization	6	0.609745	1	1.10097	1/103	15/1701	GO:0031345	ITM2C
1657	synaptic signaling	5	0.609745	1	1.10097	1/103	15/1701	GO:0099536	GABARAP
1658	kidney development	4	0.609745	1	1.10097	1/103	15/1701	GO:0001822	ID3
1659	regulation of hormone secretion	7	0.609745	1	1.10097	1/103	15/1701	GO:0046883	UCP2
1660	nucleoside phosphate catabolic process	6	0.609745	1	1.10097	1/103	15/1701	GO:1901292	UCP2
1661	negative regulation of transmembrane receptor protein serine/threonine kinase signaling pathway	7	0.609745	1	1.10097	1/103	15/1701	GO:0090101	FKBP1A
1662	DNA-templated transcription initiation	7	0.609745	1	1.10097	1/103	15/1701	GO:0006352	POLR2G
1663	regulation of smooth muscle cell proliferation	5	0.609745	1	1.10097	1/103	15/1701	GO:0048660	LDLRAP1
1664	cellular process involved in reproduction in multicellular organism	3	0.609745	1	1.10097	1/103	15/1701	GO:0022412	SPINK2
1665	organophosphate catabolic process	5	0.609745	1	1.10097	1/103	15/1701	GO:0046434	UCP2
1666	regulation of cold-induced thermogenesis	4	0.609745	1	1.10097	1/103	15/1701	GO:0120161	UCP2
1667	response to calcium ion	4	0.609745	1	1.10097	1/103	15/1701	GO:0051592	CALM1
1668	mononuclear cell proliferation	4	0.609745	1	1.10097	1/103	15/1701	GO:0032943	CORO1A
1669	protein homooligomerization	7	0.609745	1	1.10097	1/103	15/1701	GO:0051260	NINJ1
1670	negative regulation of canonical Wnt signaling pathway	8	0.609745	1	1.10097	1/103	15/1701	GO:0090090	SLC9A3R1
1671	liver development	5	0.609745	1	1.10097	1/103	15/1701	GO:0001889	UCP2
1672	modulation by symbiont of entry into host	4	0.609745	1	1.10097	1/103	15/1701	GO:0052372	TRIM8
1673	positive regulation of catabolic process	5	0.614701	1	1.163	5/103	71/1701	GO:0009896	BTG2,GABARAP,POLR2G,TRIM8,ZFP36L2
1674	cellular response to light stimulus	6	0.618541	1	0	0/103	16/1701	GO:0071482
1675	regulation of defense response to virus	6	0.618541	1	0	0/103	16/1701	GO:0050688
1676	regulation of type II interferon production	9	0.618541	1	0	0/103	16/1701	GO:0032649
1677	positive regulation of GTPase activity	6	0.618541	1	0	0/103	16/1701	GO:0043547
1678	negative regulation of protein kinase activity	10	0.618541	1	0	0/103	16/1701	GO:0006469
1679	response to amino acid	4	0.618541	1	0	0/103	16/1701	GO:0043200
1680	NADH dehydrogenase complex assembly	6	0.618541	1	0	0/103	16/1701	GO:0010257
1681	mitochondrial respiratory chain complex I assembly	7	0.618541	1	0	0/103	16/1701	GO:0032981
1682	protein import into nucleus	8	0.618541	1	0	0/103	16/1701	GO:0006606
1683	negative regulation of cellular catabolic process	6	0.618541	1	0	0/103	16/1701	GO:0031330
1684	protein transmembrane transport	7	0.618541	1	0	0/103	16/1701	GO:0071806
1685	mRNA transport	8	0.618541	1	0	0/103	16/1701	GO:0051028
1686	tube development	3	0.618541	1	0	0/103	16/1701	GO:0035295
1687	negative regulation of extrinsic apoptotic signaling pathway	8	0.618541	1	0	0/103	16/1701	GO:2001237
1688	regulation of adaptive immune response based on somatic recombination of immune receptors built from immunoglobulin superfamily domains	6	0.619234	1	0	0/103	17/1701	GO:0002822
1689	regulation of protein-containing complex disassembly	5	0.619234	1	0	0/103	17/1701	GO:0043244
1690	negative regulation of inflammatory response	7	0.619234	1	0	0/103	17/1701	GO:0050728
1691	regulation of production of molecular mediator of immune response	8	0.619234	1	0	0/103	17/1701	GO:0002700
1692	regulation of interleukin-1 beta production	10	0.619234	1	0	0/103	17/1701	GO:0032651
1693	negative regulation of post-translational protein modification	8	0.619234	1	0	0/103	17/1701	GO:1901874
1694	protein-DNA complex assembly	6	0.619234	1	0	0/103	17/1701	GO:0065004
1695	organophosphate ester transport	4	0.619234	1	0	0/103	17/1701	GO:0015748
1696	peptidyl-lysine modification	6	0.619234	1	0	0/103	17/1701	GO:0018205
1697	regulation of peptidyl-tyrosine phosphorylation	9	0.619234	1	0	0/103	17/1701	GO:0050730
1698	detoxification	1	0.619234	1	0	0/103	17/1701	GO:0098754
1699	negative regulation of protein modification by small protein conjugation or removal	9	0.619234	1	0	0/103	17/1701	GO:1903321
1700	positive regulation of leukocyte mediated immunity	6	0.619234	1	0	0/103	17/1701	GO:0002705
1701	regulation of DNA metabolic process	6	0.620788	1	0.669509	3/103	74/1701	GO:0051052	ID3,LAT,RGCC
1702	response to acid chemical	3	0.621256	1	0	0/103	18/1701	GO:0001101
1703	import into nucleus	7	0.621256	1	0	0/103	18/1701	GO:0051170
1704	regulation of TORC1 signaling	8	0.621256	1	0	0/103	18/1701	GO:1903432
1705	antiviral innate immune response	8	0.621256	1	0	0/103	18/1701	GO:0140374
1706	positive regulation of epithelial cell proliferation	6	0.621256	1	0	0/103	18/1701	GO:0050679
1707	regulation of response to endoplasmic reticulum stress	6	0.621256	1	0	0/103	18/1701	GO:1905897
1708	positive regulation of protein transport	8	0.621256	1	0	0/103	18/1701	GO:0051222
1709	tRNA processing	7	0.621256	1	0	0/103	18/1701	GO:0008033
1710	regulation of cytoplasmic pattern recognition receptor signaling pathway	8	0.621256	1	0	0/103	18/1701	GO:0039531
1711	type I interferon-mediated signaling pathway	8	0.621256	1	0	0/103	18/1701	GO:0060337
1712	regulation of intracellular protein transport	8	0.621256	1	0	0/103	18/1701	GO:0033157
1713	negative regulation of kinase activity	9	0.621256	1	0	0/103	18/1701	GO:0033673
1714	intrinsic apoptotic signaling pathway in response to DNA damage	7	0.621256	1	0	0/103	18/1701	GO:0008630
1715	protein K48-linked ubiquitination	10	0.621256	1	0	0/103	18/1701	GO:0070936
1716	regulation of lymphocyte mediated immunity	6	0.621256	1	0	0/103	18/1701	GO:0002706
1717	double-strand break repair via homologous recombination	8	0.621256	1	0	0/103	18/1701	GO:0000724
1718	endoplasmic reticulum to Golgi vesicle-mediated transport	6	0.624444	1	0	0/103	19/1701	GO:0006888
1719	negative regulation of binding	4	0.624444	1	0	0/103	19/1701	GO:0051100
1720	recombinational repair	7	0.624444	1	0	0/103	19/1701	GO:0000725
1721	interferon-mediated signaling pathway	7	0.624444	1	0	0/103	19/1701	GO:0140888
1722	macromolecule methylation	4	0.624444	1	0	0/103	19/1701	GO:0043414
1723	transport along microtubule	6	0.624444	1	0	0/103	19/1701	GO:0010970
1724	negative regulation of intrinsic apoptotic signaling pathway	8	0.624444	1	0	0/103	19/1701	GO:2001243
1725	signal transduction by p53 class mediator	6	0.624444	1	0	0/103	19/1701	GO:0072331
1726	negative regulation of transferase activity	5	0.628651	1	0	0/103	20/1701	GO:0051348
1727	regulation of synapse organization	5	0.628651	1	0	0/103	20/1701	GO:0050807
1728	regulation of reactive oxygen species metabolic process	5	0.628651	1	0	0/103	20/1701	GO:2000377
1729	regulation of cell junction assembly	5	0.628651	1	0	0/103	20/1701	GO:1901888
1730	negative regulation of DNA metabolic process	7	0.628651	1	0	0/103	20/1701	GO:0051053
1731	protein-DNA complex organization	5	0.628651	1	0	0/103	20/1701	GO:0071824
1732	regulation of adaptive immune response	5	0.628651	1	0	0/103	20/1701	GO:0002819
1733	positive regulation of macromolecule metabolic process	5	0.628796	1	0.90314	21/103	384/1701	GO:0010604	AKAP8L,AKTIP,BTG2,CALM1,CNN2,GABARAP,HDAC5,ID3,IL16,LCK,LY9,NSD1,PAGR1,PBXIP1,POLR2G,PPP1CA,RGCC,SF1,TRAF3IP3,TRIM8,ZFP36L2
1734	regulation of cell adhesion	4	0.629328	1	1.2233	6/103	81/1701	GO:0030155	ARPC2,CD27,CHD2,CORO1A,LCK,RGCC
1735	regulation of apoptotic process	5	0.631924	1	1.11238	13/103	193/1701	GO:0042981	ANP32A,BTG2,CD27,CD3G,CORO1A,FKBP8,ID3,ITM2C,LCK,PPP1CA,RGCC,SLC9A3R1,UCP2
1736	proton motive force-driven mitochondrial ATP synthesis	12	0.633743	1	0	0/103	21/1701	GO:0042776
1737	response to type II interferon	5	0.633743	1	0	0/103	21/1701	GO:0034341
1738	lipid metabolic process	3	0.636953	1	1.17961	6/103	84/1701	GO:0006629	ALKBH7,DBP,DGKZ,DPEP2,HADHA,LDLRAP1
1739	negative regulation of developmental process	4	0.636953	1	1.17961	6/103	84/1701	GO:0051093	BTG2,HDAC5,ID3,RGCC,SF1,ZFP36L2
1740	negative regulation of cytokine-mediated signaling pathway	7	0.639598	1	0	0/103	22/1701	GO:0001960
1741	positive regulation of phosphatidylinositol 3-kinase/protein kinase B signal transduction	8	0.639598	1	0	0/103	22/1701	GO:0051897
1742	regulation of mRNA splicing, via spliceosome	9	0.639598	1	0	0/103	22/1701	GO:0048024
1743	nucleic acid transport	6	0.639598	1	0	0/103	22/1701	GO:0050657
1744	establishment of RNA localization	3	0.639598	1	0	0/103	22/1701	GO:0051236
1745	regulation of double-strand break repair	8	0.639598	1	0	0/103	22/1701	GO:2000779
1746	mitochondrial translation	6	0.639598	1	0	0/103	22/1701	GO:0032543
1747	negative regulation of response to cytokine stimulus	5	0.639598	1	0	0/103	22/1701	GO:0060761
1748	RNA transport	7	0.639598	1	0	0/103	22/1701	GO:0050658
1749	negative regulation of cell growth	6	0.639598	1	0	0/103	22/1701	GO:0030308
1750	response to endogenous stimulus	2	0.643146	1	1.15218	6/103	86/1701	GO:0009719	BTG2,HADHA,HDAC5,TXN2,UCP2,ZFP36L2
1751	mRNA catabolic process	9	0.646106	1	1.43605	2/103	23/1701	GO:0006402	POLR2G,ZFP36L2
1752	cellular response to stress	3	0.648082	1	0.829499	11/103	219/1701	GO:0033554	ALKBH7,BTG2,CCM2,DGKZ,GABARAP,GABARAPL2,NINJ1,PAGR1,PPP1CA,RGCC,UCP2
1753	DNA metabolic process	5	0.652648	1	0.733981	4/103	90/1701	GO:0006259	BTG2,LAT,PAGR1,PPP1CA
1754	cellular response to oxygen-containing compound	4	0.652785	1	0.742228	4/103	89/1701	GO:1901701	BTG2,HDAC5,ID3,UCP2
1755	B cell activation	5	0.653166	1	1.37621	2/103	24/1701	GO:0042113	HDAC5,TBC1D10C
1756	male gamete generation	4	0.653166	1	1.37621	2/103	24/1701	GO:0048232	H2AFJ,SEPT7
1757	regulation of canonical Wnt signaling pathway	7	0.653166	1	1.37621	2/103	24/1701	GO:0060828	PPP1CA,SLC9A3R1
1758	developmental maturation	2	0.653166	1	1.37621	2/103	24/1701	GO:0021700	CDC25B,CLN5
1759	spermatogenesis	5	0.653166	1	1.37621	2/103	24/1701	GO:0007283	H2AFJ,SEPT7
1760	glycerolipid metabolic process	5	0.653166	1	1.37621	2/103	24/1701	GO:0046486	DGKZ,HADHA
1761	regulation of GTPase activity	5	0.653166	1	1.37621	2/103	24/1701	GO:0043087	FGD3,STMN1
1762	negative regulation of intracellular signal transduction	7	0.653702	1	0.710304	4/103	93/1701	GO:1902532	SLC9A3R1,STMN1,TBC1D10C,TRAC
1763	regulation of transmembrane receptor protein serine/threonine kinase signaling pathway	6	0.660689	1	1.32117	2/103	25/1701	GO:0090092	FKBP1A,FKBP8
1764	regulation of ERK1 and ERK2 cascade	8	0.660689	1	1.32117	2/103	25/1701	GO:0070372	SLC9A3R1,TBC1D10C
1765	negative regulation of protein localization	6	0.668593	1	1.27035	2/103	26/1701	GO:1903828	AP2M1,UCP2
1766	gland development	4	0.668593	1	1.27035	2/103	26/1701	GO:0048732	SF1,UCP2
1767	phospholipid metabolic process	5	0.668593	1	1.27035	2/103	26/1701	GO:0006644	DGKZ,HADHA
1768	gamete generation	3	0.668593	1	1.27035	2/103	26/1701	GO:0007276	H2AFJ,SEPT7
1769	regulation of lymphocyte differentiation	8	0.668593	1	1.27035	2/103	26/1701	GO:0045619	CD27,ZFP36L2
1770	regulation of mononuclear cell proliferation	6	0.668593	1	1.27035	2/103	26/1701	GO:0032944	CNN2,CORO1A
1771	regulation of actin filament polymerization	10	0.668593	1	1.27035	2/103	26/1701	GO:0030833	ARPC2,CORO1A
1772	positive regulation of transferase activity	5	0.668593	1	1.27035	2/103	26/1701	GO:0051347	CALM1,RGCC
1773	negative regulation of protein phosphorylation	9	0.676804	1	1.2233	2/103	27/1701	GO:0001933	CALM1,FKBP8
1774	cell junction organization	4	0.676804	1	1.2233	2/103	27/1701	GO:0034330	CCM2,CHD2
1775	cell surface receptor protein tyrosine kinase signaling pathway	7	0.676804	1	1.2233	2/103	27/1701	GO:0007169	LCK,STMN1
1776	negative regulation of cell adhesion	5	0.676804	1	1.2233	2/103	27/1701	GO:0007162	CHD2,RGCC
1777	regulation of neuron projection development	7	0.685256	1	1.17961	2/103	28/1701	GO:0010975	CHD2,ITM2C
1778	ribonucleoprotein complex biogenesis	4	0.685256	1	1.17961	2/103	28/1701	GO:0022613	RPS13,RPS19BP1
1779	angiogenesis	3	0.685256	1	1.17961	2/103	28/1701	GO:0001525	NINJ1,VPS4B
1780	response to abiotic stimulus	2	0.690994	1	1.11022	8/103	119/1701	GO:0009628	BTG2,CNN2,H2AFJ,NINJ1,PPP1CA,RGCC,TXN2,UCP2
1781	cellular component biogenesis	3	0.69389	1	1.13894	2/103	29/1701	GO:0044085	RPS13,RPS19BP1
1782	regulation of actin polymerization or depolymerization	9	0.69389	1	1.13894	2/103	29/1701	GO:0008064	ARPC2,CORO1A
1783	cytoplasmic translation	6	0.69389	1	1.13894	2/103	29/1701	GO:0002181	RPL22,RPS13
1784	viral process	1	0.69389	1	1.13894	2/103	29/1701	GO:0016032	CHMP7,VPS4B
1785	regulation of actin filament length	8	0.69389	1	1.13894	2/103	29/1701	GO:0030832	ARPC2,CORO1A
1786	cellular response to stimulus	2	0.695102	1	0.885639	17/103	317/1701	GO:0051716	ALKBH7,BTG2,CCM2,CNN2,DGKZ,GABARAP,GABARAPL2,H2AFJ,HDAC5,ID3,NINJ1,PAGR1,PPP1CA,RGCC,TXN2,UCP2,ZFP36L2
1787	regulation of cellular localization	4	0.695504	1	1.09187	8/103	121/1701	GO:0060341	AKAP8L,AP2M1,FKBP1A,GABARAP,LDLRAP1,STX10,TRIM8,UCP2
1788	negative regulation of phosphorylation	8	0.702653	1	1.10097	2/103	30/1701	GO:0042326	CALM1,FKBP8
1789	regulation of lipid metabolic process	5	0.702653	1	1.10097	2/103	30/1701	GO:0019216	LDLRAP1,SF1
1790	regulation of extrinsic apoptotic signaling pathway	7	0.702653	1	1.10097	2/103	30/1701	GO:2001236	ITM2C,PPP1CA
1791	regulation of proteasomal protein catabolic process	8	0.711497	1	1.06546	2/103	31/1701	GO:0061136	GABARAP,GABARAPL2
1792	regulation of leukocyte proliferation	5	0.711497	1	1.06546	2/103	31/1701	GO:0070663	CNN2,CORO1A
1793	regulation of cell differentiation	4	0.712928	1	0.837695	7/103	138/1701	GO:0045595	BTG2,CD27,CHD2,HDAC5,ID3,RGCC,ZFP36L2
1794	Golgi vesicle transport	5	0.718034	1	0.500441	1/103	33/1701	GO:0048193	GABARAPL2
1795	regulation of membrane potential	3	0.718034	1	0.500441	1/103	33/1701	GO:0042391	UCP2
1796	regulation of type I interferon production	9	0.718061	1	0.51608	1/103	32/1701	GO:0032479	TRAF3IP3
1797	regulation of RNA splicing	8	0.718061	1	0.51608	1/103	32/1701	GO:0043484	RPS13
1798	protein stabilization	4	0.718552	1	0.485722	1/103	34/1701	GO:0050821	PPIB
1799	response to light stimulus	4	0.71958	1	0.471845	1/103	35/1701	GO:0009416	PPP1CA
1800	cellular response to chemical stress	4	0.721085	1	0.458738	1/103	36/1701	GO:0062197	NINJ1
1801	response to lipopolysaccharide	5	0.721085	1	0.458738	1/103	36/1701	GO:0032496	HDAC5
1802	regulation of phosphatidylinositol 3-kinase/protein kinase B signal transduction	7	0.721085	1	0.458738	1/103	36/1701	GO:0051896	SLC9A3R1
1803	response to molecule of bacterial origin	4	0.721085	1	0.458738	1/103	36/1701	GO:0002237	HDAC5
1804	small molecule metabolic process	2	0.722446	1	1.08648	10/103	152/1701	GO:0044281	ADI1,ALKBH7,CAT,DBP,DPEP2,HADHA,LDHB,LDLRAP1,PNKD,UCP2
1805	protein polyubiquitination	9	0.723033	1	0.44634	1/103	37/1701	GO:0000209	TRIM8
1806	regulation of endopeptidase activity	8	0.723033	1	0.44634	1/103	37/1701	GO:0052548	LCK
1807	positive regulation of DNA metabolic process	7	0.723033	1	0.44634	1/103	37/1701	GO:0051054	RGCC
1808	ATP metabolic process	9	0.725391	1	0.434594	1/103	38/1701	GO:0046034	UCP2
1809	transcription by RNA polymerase II	8	0.728127	1	0.42345	1/103	39/1701	GO:0006366	POLR2G
1810	myeloid cell differentiation	4	0.728127	1	0.42345	1/103	39/1701	GO:0030099	UCP2
1811	positive regulation of lymphocyte activation	7	0.731209	1	1.23859	3/103	40/1701	GO:0051251	CD27,CORO1A,LCK
1812	response to oxygen levels	3	0.734607	1	1.20838	3/103	41/1701	GO:0070482	RGCC,TXN2,UCP2
1813	regulation of neuron apoptotic process	6	0.734607	1	1.20838	3/103	41/1701	GO:0043523	BTG2,CORO1A,UCP2
1814	regulation of kinase activity	8	0.734607	1	1.20838	3/103	41/1701	GO:0043549	CALM1,RGCC,SLC9A3R1
1815	phosphate-containing compound metabolic process	4	0.737771	1	0.869188	9/103	171/1701	GO:0006796	CAT,CDC25B,DBP,DGKZ,HADHA,LCK,LDHB,PPP1CA,UCP2
1816	phosphorus metabolic process	3	0.737771	1	0.869188	9/103	171/1701	GO:0006793	CAT,CDC25B,DBP,DGKZ,HADHA,LCK,LDHB,PPP1CA,UCP2
1817	positive regulation of DNA-binding transcription factor activity	10	0.738292	1	1.17961	3/103	42/1701	GO:0051091	HDAC5,RGCC,TRIM8
1818	regulation of T cell activation	7	0.742236	1	1.15218	3/103	43/1701	GO:0050863	CD27,CORO1A,LCK
1819	enzyme-linked receptor protein signaling pathway	6	0.742236	1	1.15218	3/103	43/1701	GO:0007167	FKBP8,LCK,STMN1
1820	protein folding	2	0.742236	1	1.15218	3/103	43/1701	GO:0006457	FKBP1A,FKBP8,PPIB
1821	protein localization to membrane	5	0.742236	1	1.15218	3/103	43/1701	GO:0072657	ITGB7,SLC9A3R1,SRP14
1822	regulation of system process	4	0.746412	1	1.12599	3/103	44/1701	GO:0044057	CALM1,FKBP1A,SLC9A3R1
1823	cellular component organization or biogenesis	2	0.748052	1	1.04989	37/103	582/1701	GO:0071840	AKAP8L,AKTIP,ALKBH7,AP2M1,ARFGAP2,ARPC2,BLCAP,BTG2,CCM2,CD3G,CDC25B,CHD2,CHMP7,CLN5,CNN2,CORO1A,FGD3,FKBP1A,GABARAP,GABARAPL2,H2AFJ,HDAC5,NINJ1,NSD1,PBXIP1,PPP1CA,RPS13,RPS19BP1,SEPT7,SLC9A3R1,SPINK2,STMN1,STX10,TUBA4A,UCP2,VPS4B,WDR54
1824	regulation of programmed cell death	4	0.750129	1	1.08979	13/103	197/1701	GO:0043067	ANP32A,BTG2,CD27,CD3G,CORO1A,FKBP8,ID3,ITM2C,LCK,PPP1CA,RGCC,SLC9A3R1,UCP2
1825	system development	3	0.750793	1	1.10097	3/103	45/1701	GO:0048731	CHD2,ID3,NINJ1
1826	positive regulation of protein phosphorylation	9	0.750793	1	1.10097	3/103	45/1701	GO:0001934	AKTIP,CALM1,RGCC
1827	cellular response to environmental stimulus	3	0.755355	1	1.07704	3/103	46/1701	GO:0104004	CNN2,H2AFJ,NINJ1
1828	cellular response to abiotic stimulus	4	0.755355	1	1.07704	3/103	46/1701	GO:0071214	CNN2,H2AFJ,NINJ1
1829	positive regulation of RNA metabolic process	7	0.756158	1	0.886147	11/103	205/1701	GO:0051254	AKAP8L,BTG2,HDAC5,NSD1,PAGR1,PBXIP1,POLR2G,RGCC,SF1,TRIM8,ZFP36L2
1830	intracellular signal transduction	5	0.75819	1	1.08546	14/103	213/1701	GO:0035556	ANP32A,ARHGDIB,CALM1,CCM2,DGKZ,FKBP1A,FKBP8,LCK,SF1,STMN1,TBC1D10C,TRAF3IP3,TRIM8,ZFP36L2
1831	cell division	2	0.760076	1	1.05412	3/103	47/1701	GO:0051301	CDC25B,PPP1CA,ZFP36L2
1832	regulation of leukocyte cell-cell adhesion	6	0.760076	1	1.05412	3/103	47/1701	GO:1903037	CD27,CORO1A,LCK
1833	tissue development	3	0.760076	1	1.05412	3/103	47/1701	GO:0009888	CCM2,SF1,STMN1
1834	cellular response to nitrogen compound	4	0.765539	1	0.660583	2/103	50/1701	GO:1901699	HDAC5,UCP2
1835	apoptotic signaling pathway	5	0.765539	1	0.660583	2/103	50/1701	GO:0097190	CD27,GABARAP
1836	regulation of hemopoiesis	6	0.765974	1	0.64763	2/103	51/1701	GO:1903706	CD27,ZFP36L2
1837	protein phosphorylation	6	0.765974	1	0.64763	2/103	51/1701	GO:0006468	CDC25B,LCK
1838	positive regulation of proteolysis	7	0.765974	1	0.64763	2/103	51/1701	GO:0045862	GABARAP,LCK
1839	response to radiation	3	0.766698	1	0.635176	2/103	52/1701	GO:0009314	H2AFJ,PPP1CA
1840	regulation of protein stability	3	0.766698	1	0.635176	2/103	52/1701	GO:0031647	PPIB,TMEM183A
1841	regulation of canonical NF-kappaB signal transduction	7	0.768957	1	0.61165	2/103	54/1701	GO:0043122	FKBP1A,TRIM8
1842	regulation of protein catabolic process	6	0.770465	1	0.60053	2/103	55/1701	GO:0042176	GABARAP,GABARAPL2
1843	catabolic process	2	0.770658	1	0.905862	13/103	237/1701	GO:0009056	CHMP7,CLN5,DBP,DPEP2,EXOSC1,GABARAP,GABARAPL2,HADHA,PNKD,POLR2G,UCP2,VPS4B,ZFP36L2
1844	inorganic cation transmembrane transport	6	0.772207	1	1.17961	4/103	56/1701	GO:0098662	ATP6V0E2,FKBP1A,LCK,UCP2
1845	inorganic ion transmembrane transport	5	0.772207	1	1.17961	4/103	56/1701	GO:0098660	ATP6V0E2,FKBP1A,LCK,UCP2
1846	monoatomic cation transmembrane transport	6	0.774168	1	1.15892	4/103	57/1701	GO:0098655	ATP6V0E2,FKBP1A,LCK,UCP2
1847	regulation of DNA-binding transcription factor activity	9	0.776336	1	1.13894	4/103	58/1701	GO:0051090	HDAC5,ID3,RGCC,TRIM8
1848	response to nutrient levels	2	0.778697	1	1.11963	4/103	59/1701	GO:0031667	GABARAP,GABARAPL2,TXN2,UCP2
1849	monoatomic ion transmembrane transport	5	0.781236	1	1.10097	4/103	60/1701	GO:0034220	ATP6V0E2,FKBP1A,LCK,UCP2
1850	regulation of protein metabolic process	5	0.782155	1	0.904082	15/103	274/1701	GO:0051246	AKTIP,BTG2,CALM1,FKBP1A,FKBP8,GABARAP,GABARAPL2,ITM2C,LCK,NSD1,POLR2G,PPP1CA,RGCC,SLC9A3R1,SPINK2
1851	cellular lipid metabolic process	4	0.783941	1	1.08292	4/103	61/1701	GO:0044255	ALKBH7,DBP,DGKZ,HADHA
1852	negative regulation of cell differentiation	5	0.7868	1	1.06546	4/103	62/1701	GO:0045596	BTG2,HDAC5,ID3,ZFP36L2
1853	microtubule-based process	2	0.789798	1	1.04854	4/103	63/1701	GO:0007017	GABARAP,SLC9A3R1,STMN1,TUBA4A
1854	regulation of cellular catabolic process	5	0.794607	1	0.739458	3/103	67/1701	GO:0031329	ATP6V0E2,FKBP8,TRIM8
1855	negative regulation of cell population proliferation	5	0.79557	1	0.718024	3/103	69/1701	GO:0008285	BTG2,RGCC,SLC9A3R1
1856	phosphorylation	5	0.79557	1	0.718024	3/103	69/1701	GO:0016310	CDC25B,DGKZ,LCK
1857	negative regulation of immune system process	4	0.797274	1	0.697798	3/103	71/1701	GO:0002683	CNN2,DGKZ,TBC1D10C
1858	positive regulation of catalytic activity	4	0.797274	1	0.697798	3/103	71/1701	GO:0043085	CALM1,LCK,RGCC
1859	positive regulation of cell differentiation	5	0.798386	1	0.688107	3/103	72/1701	GO:0045597	CD27,CHD2,RGCC
1860	regulation of hydrolase activity	4	0.799661	1	1.13113	5/103	73/1701	GO:0051336	CALM1,FGD3,LCK,SPINK2,STMN1
1861	regulation of cell communication	4	0.806024	1	1.03497	23/103	367/1701	GO:0010646	ARHGDIB,CALM1,CD27,DGKZ,FGD3,FKBP1A,FKBP8,GABARAP,ITM2C,LCK,NINJ1,PAGR1,PBXIP1,PNKD,PPP1CA,SLC9A3R1,STMN1,TBC1D10C,TMEM204,TRAC,TRIM8,UCP2,WDR54
1862	positive regulation of metabolic process	4	0.814151	1	0.948205	24/103	418/1701	GO:0009893	AKAP8L,AKTIP,BTG2,CALM1,CHD2,CNN2,GABARAP,HDAC5,ID3,IL16,LCK,LDLRAP1,LY9,NSD1,PAGR1,PBXIP1,POLR2G,PPP1CA,RGCC,SF1,TRAF3IP3,TRIM8,UCP2,ZFP36L2
1863	system process	2	0.814468	1	0.795883	4/103	83/1701	GO:0003008	BTG2,CLN5,PNKD,SLC9A3R1
1864	nucleobase-containing small molecule metabolic process	4	0.814468	1	0.795883	4/103	83/1701	GO:0055086	CAT,DBP,LDHB,UCP2
1865	nucleoside phosphate metabolic process	5	0.814506	1	0.815534	4/103	81/1701	GO:0006753	CAT,DBP,LDHB,UCP2
1866	regulation of cell development	5	0.815517	1	0.768119	4/103	86/1701	GO:0060284	BTG2,CD27,CHD2,ZFP36L2
1867	positive regulation of cell population proliferation	5	0.815517	1	0.768119	4/103	86/1701	GO:0008284	CDC25B,CORO1A,LDLRAP1,PBXIP1
1868	negative regulation of molecular function	3	0.816145	1	0.75929	4/103	87/1701	GO:0044092	CALM1,ID3,SPINK2,STMN1
1869	regulation of proteolysis	6	0.816145	1	0.75929	4/103	87/1701	GO:0030162	GABARAP,GABARAPL2,LCK,SPINK2
1870	negative regulation of cellular process	4	0.827095	1	0.958711	31/103	534/1701	GO:0048523	AP2M1,ARHGDIB,BTG2,CALM1,CD27,CDK2AP2,CHD2,CNN2,CORO1A,DGKZ,FKBP1A,FKBP8,H2AFJ,HDAC5,ID3,ITM2C,LCK,NSD1,PBXIP1,PNKD,POLR2G,RGCC,RPS13,SLC9A3R1,STMN1,TBC1D10C,TRAC,UCP2,VPS4B,WDR54,ZFP36L2
1871	response to peptide	3	0.829246	1	0.834069	5/103	99/1701	GO:1901652	CACYBP,CORO1A,LDLRAP1,SELPLG,ZFP36L2
1872	response to cytokine	4	0.829264	1	0.84258	5/103	98/1701	GO:0034097	CACYBP,CORO1A,LDLRAP1,SELPLG,ZFP36L2
1873	cellular component organization	3	0.829276	1	1.03032	35/103	561/1701	GO:0016043	AKAP8L,AKTIP,ALKBH7,AP2M1,ARFGAP2,ARPC2,BLCAP,BTG2,CCM2,CD3G,CDC25B,CHD2,CHMP7,CLN5,CNN2,CORO1A,FGD3,FKBP1A,GABARAP,GABARAPL2,H2AFJ,HDAC5,NINJ1,NSD1,PBXIP1,PPP1CA,SEPT7,SLC9A3R1,SPINK2,STMN1,STX10,TUBA4A,UCP2,VPS4B,WDR54
1874	positive regulation of cellular process	4	0.82961	1	0.956106	33/103	570/1701	GO:0048522	AKAP8L,AKTIP,AP2M1,ARPC2,CALM1,CD27,CDC25B,CHD2,CNN2,CORO1A,FKBP1A,FKBP8,HDAC5,ID3,IL16,ITM2C,LCK,LDLRAP1,LY9,NINJ1,NSD1,PAGR1,PBXIP1,POLR2G,PPP1CA,RGCC,SEPT7,SEPT9,SF1,SLC9A3R1,TRAF3IP3,TRIM8,VPS4B
1875	negative regulation of transcription by RNA polymerase II	10	0.829887	1	0.809537	5/103	102/1701	GO:0000122	BTG2,HDAC5,ID3,NSD1,TRAC
1876	regulation of protein localization	5	0.833097	1	1.08039	7/103	107/1701	GO:0032880	AP2M1,FKBP1A,GABARAP,LDLRAP1,STX10,TRIM8,UCP2
1877	regulation of catalytic activity	3	0.85012	1	0.869188	7/103	133/1701	GO:0050790	CALM1,FGD3,LCK,RGCC,SLC9A3R1,SPINK2,STMN1
1878	regulation of organelle organization	5	0.851575	1	1.07704	9/103	138/1701	GO:0033043	ARPC2,CDK2AP2,CHMP7,CORO1A,RGCC,SEPT7,SEPT9,STMN1,VPS4B
1879	positive regulation of gene expression	8	0.857766	1	0.898752	8/103	147/1701	GO:0010628	CNN2,ID3,IL16,LY9,POLR2G,RGCC,SF1,TRAF3IP3
1880	regulation of cell population proliferation	4	0.857822	1	0.880777	8/103	150/1701	GO:0042127	BTG2,CDC25B,CNN2,CORO1A,LDLRAP1,PBXIP1,RGCC,SLC9A3R1
1881	protein-containing complex organization	4	0.870261	1	0.88788	10/103	186/1701	GO:0043933	AP2M1,ARPC2,CD3G,CHMP7,GABARAP,GABARAPL2,NINJ1,SLC9A3R1,STMN1,VPS4B
1882	regulation of intracellular signal transduction	6	0.885798	1	0.924816	14/103	250/1701	GO:1902531	ARHGDIB,CALM1,CD27,FGD3,FKBP1A,GABARAP,LCK,PAGR1,SLC9A3R1,STMN1,TBC1D10C,TRAC,TRIM8,WDR54
1883	regulation of signaling	3	0.901973	1	1.02658	23/103	370/1701	GO:0023051	ARHGDIB,CALM1,CD27,DGKZ,FGD3,FKBP1A,FKBP8,GABARAP,ITM2C,LCK,NINJ1,PAGR1,PBXIP1,PNKD,PPP1CA,SLC9A3R1,STMN1,TBC1D10C,TMEM204,TRAC,TRIM8,UCP2,WDR54
1884	negative regulation of biological process	3	0.915218	1	0.976368	35/103	592/1701	GO:0048519	AP2M1,ARHGDIB,BTG2,CALM1,CD27,CDK2AP2,CHD2,CNN2,CORO1A,DGKZ,FKBP1A,FKBP8,GABARAPL2,H2AFJ,HDAC5,ID3,ITM2C,LCK,NSD1,PBXIP1,PNKD,POLR2G,RGCC,RPS13,SF1,SLC9A3R1,SPINK2,STMN1,TBC1D10C,TRAC,TRIM8,UCP2,VPS4B,WDR54,ZFP36L2
1885	response to hydrostatic pressure	5	1	1	0	0/103	1/1701	GO:0051599
1886	regulation of nuclease activity	5	1	1	0	0/103	2/1701	GO:0032069
1887	muscle contraction	4	1	1	0	0/103	9/1701	GO:0006936
1888	glycolytic process through fructose-6-phosphate	12	1	1	0	0/103	2/1701	GO:0061615
1889	cellular response to nutrient	4	1	1	0	0/103	5/1701	GO:0031670
1890	negative regulation of cell proliferation involved in heart valve morphogenesis	7	1	1	0	0/103	1/1701	GO:0003252
1891	antigen processing and presentation of peptide antigen via MHC class II	4	1	1	0	0/103	3/1701	GO:0002495
1892	membrane to membrane docking	3	1	1	0	0/103	1/1701	GO:0022614
1893	negative regulation of adipose tissue development	5	1	1	0	0/103	1/1701	GO:1904178
1894	positive regulation of interleukin-8 production	10	1	1	0	0/103	10/1701	GO:0032757
1895	regulation of lymphocyte proliferation	7	1	1	0.660583	1/103	25/1701	GO:0050670	CORO1A
1896	erythrocyte apoptotic process	6	1	1	0	0/103	1/1701	GO:1902217
1897	mRNA splice site recognition	7	1	1	0	0/103	5/1701	GO:0006376
1898	mitotic nuclear membrane disassembly	7	1	1	0	0/103	1/1701	GO:0007077
1899	chaperone-mediated autophagy	5	1	1	0	0/103	1/1701	GO:0061684
1900	negative regulation of SCF-dependent proteasomal ubiquitin-dependent catabolic process	11	1	1	0	0/103	1/1701	GO:0062026
1901	RNA methylation	7	1	1	0	0/103	12/1701	GO:0001510
1902	methylation	2	1	1	0.688107	1/103	24/1701	GO:0032259	NSD1
1903	endosome to pigment granule transport	5	1	1	0	0/103	1/1701	GO:0043485
1904	vesicle docking involved in exocytosis	5	1	1	0	0/103	2/1701	GO:0006904
1905	serotonin transport	6	1	1	0	0/103	1/1701	GO:0006837
1906	striated muscle contraction	5	1	1	0	0/103	2/1701	GO:0006941
1907	positive regulation of miRNA metabolic process	8	1	1	0	0/103	10/1701	GO:2000630
1908	endothelial cell proliferation	4	1	1	0	0/103	4/1701	GO:0001935
1909	muscle cell cellular homeostasis	3	1	1	0	0/103	3/1701	GO:0046716
1910	regulation of isotype switching to IgG isotypes	11	1	1	0	0/103	1/1701	GO:0048302
1911	meiotic spindle organization	8	1	1	0	0/103	3/1701	GO:0000212
1912	regulation of nitric-oxide synthase activity	6	1	1	0	0/103	1/1701	GO:0050999
1913	nuclear RNA surveillance	8	1	1	0	0/103	2/1701	GO:0071027
1914	negative regulation of calcium ion import across plasma membrane	10	1	1	0	0/103	1/1701	GO:1905949
1915	regulation of cytoplasmic mRNA processing body assembly	7	1	1	0	0/103	1/1701	GO:0010603
1916	mitotic DNA replication termination	9	1	1	0	0/103	1/1701	GO:1902979
1917	positive regulation of leukocyte chemotaxis	8	1	1	0	0/103	11/1701	GO:0002690
1918	positive regulation of bone mineralization	7	1	1	0	0/103	5/1701	GO:0030501
1919	positive regulation of cysteine-type endopeptidase activity	10	1	1	0.917476	1/103	18/1701	GO:2001056	LCK
1920	negative regulation of catecholamine metabolic process	6	1	1	0	0/103	1/1701	GO:0045914
1921	positive regulation of epidermis development	5	1	1	0	0/103	3/1701	GO:0045684
1922	RNA (guanine-N7)-methylation	8	1	1	0	0/103	1/1701	GO:0036265
1923	negative regulation of protein processing	10	1	1	0	0/103	1/1701	GO:0010955
1924	regulation of nuclear cell cycle DNA replication	9	1	1	0	0/103	1/1701	GO:0033262
1925	oligosaccharide catabolic process	5	1	1	0	0/103	1/1701	GO:0009313
1926	glucuronate catabolic process	9	1	1	0	0/103	1/1701	GO:0006064
1927	eating behavior	4	1	1	0	0/103	1/1701	GO:0042755
1928	positive regulation of D-glucose transmembrane transport	7	1	1	0	0/103	5/1701	GO:0010828
1929	regulation of cell cycle checkpoint	7	1	1	0	0/103	6/1701	GO:1901976
1930	neutrophil differentiation	7	1	1	0	0/103	1/1701	GO:0030223
1931	regulation of biomineral tissue development	5	1	1	0	0/103	12/1701	GO:0070167
1932	protein localization to tricellular tight junction	7	1	1	0	0/103	1/1701	GO:0061833
1933	cellular response to amino acid stimulus	5	1	1	0	0/103	13/1701	GO:0071230
1934	hydrogen peroxide catabolic process	5	1	1	0	0/103	4/1701	GO:0042744
1935	regulation of Fas signaling pathway	6	1	1	0	0/103	2/1701	GO:1902044
1936	negative regulation of cyclin-dependent protein kinase activity	11	1	1	0	0/103	2/1701	GO:1904030
1937	regulation of secondary metabolite biosynthetic process	5	1	1	0	0/103	1/1701	GO:1900376
1938	ATP generation from poly-ADP-D-ribose	10	1	1	0	0/103	2/1701	GO:1990966
1939	axon midline choice point recognition	5	1	1	0	0/103	1/1701	GO:0016199
1940	mycotoxin catabolic process	5	1	1	0	0/103	1/1701	GO:0043387
1941	plasma lipoprotein particle organization	6	1	1	0	0/103	1/1701	GO:0071827
1942	membrane repolarization during ventricular cardiac muscle cell action potential	7	1	1	0	0/103	1/1701	GO:0098915
1943	glycolipid biosynthetic process	7	1	1	0	0/103	3/1701	GO:0009247
1944	positive regulation of acute inflammatory response to antigenic stimulus	9	1	1	0	0/103	2/1701	GO:0002866
1945	dGMP catabolic process	11	1	1	0	0/103	1/1701	GO:0046055
1946	negative regulation of macrophage apoptotic process	8	1	1	0	0/103	1/1701	GO:2000110
1947	positive regulation of trophoblast cell migration	7	1	1	0	0/103	2/1701	GO:1901165
1948	connective tissue development	4	1	1	0	0/103	6/1701	GO:0061448
1949	negative regulation of homotypic cell-cell adhesion	7	1	1	0	0/103	1/1701	GO:0034111
1950	mesoderm morphogenesis	4	1	1	0	0/103	2/1701	GO:0048332
1951	protein localization to nuclear envelope	7	1	1	0	0/103	5/1701	GO:0090435
1952	cardiac muscle cell development	6	1	1	0	0/103	2/1701	GO:0055013
1953	maintenance of postsynaptic specialization structure	7	1	1	0	0/103	3/1701	GO:0098880
1954	protein import into mitochondrial matrix	9	1	1	0	0/103	5/1701	GO:0030150
1955	[4Fe-4S] cluster assembly	7	1	1	0	0/103	1/1701	GO:0044572
1956	negative regulation of macroautophagy	8	1	1	0	0/103	6/1701	GO:0016242
1957	RNA polymerase II promoter clearance	8	1	1	0	0/103	1/1701	GO:0001111
1958	RNA secondary structure unwinding	6	1	1	0	0/103	1/1701	GO:0010501
1959	cellular response to manganese ion	5	1	1	0	0/103	2/1701	GO:0071287
1960	protein localization to synapse	6	1	1	0	0/103	3/1701	GO:0035418
1961	regulation of NK T cell activation	9	1	1	0	0/103	2/1701	GO:0051133
1962	response to progesterone	5	1	1	0	0/103	4/1701	GO:0032570
1963	positive regulation of ubiquitin-dependent protein catabolic process	9	1	1	0.917476	1/103	18/1701	GO:2000060	GABARAP
1964	SCF-dependent proteasomal ubiquitin-dependent protein catabolic process	9	1	1	0	0/103	5/1701	GO:0031146
1965	positive regulation of sterol biosynthetic process	9	1	1	0	0/103	2/1701	GO:0106120
1966	cytolysis in another organism	5	1	1	0	0/103	2/1701	GO:0051715
1967	purine deoxyribonucleoside catabolic process	8	1	1	0	0/103	1/1701	GO:0046124
1968	maintenance of postsynaptic density structure	8	1	1	0	0/103	2/1701	GO:0099562
1969	regulation of microvillus organization	7	1	1	0	0/103	1/1701	GO:0032530
1970	cortical granule exocytosis	9	1	1	0	0/103	1/1701	GO:0060471
1971	ERAD pathway	7	1	1	0	0/103	15/1701	GO:0036503
1972	positive regulation of proteolysis involved in protein catabolic process	8	1	1	0.718024	1/103	23/1701	GO:1903052	GABARAP
1973	cerebellar Purkinje cell layer development	3	1	1	0	0/103	3/1701	GO:0021680
1974	tRNA modification	8	1	1	0	0/103	12/1701	GO:0006400
1975	choline metabolic process	3	1	1	0	0/103	1/1701	GO:0019695
1976	regulation of defense response to fungus	6	1	1	0	0/103	2/1701	GO:1900150
1977	positive regulation of stress-activated protein kinase signaling cascade	8	1	1	0	0/103	1/1701	GO:0070304
1978	mammary gland epithelial cell proliferation	4	1	1	0	0/103	2/1701	GO:0033598
1979	positive regulation of protein acetylation	8	1	1	0	0/103	2/1701	GO:1901985
1980	activation of innate immune response	8	1	1	0.569468	1/103	29/1701	GO:0002218	TRAF3IP3
1981	dopaminergic neuron differentiation	5	1	1	0	0/103	2/1701	GO:0071542
1982	regulation of clathrin-dependent endocytosis	8	1	1	0	0/103	1/1701	GO:2000369
1983	negative regulation of ATF6-mediated unfolded protein response	9	1	1	0	0/103	1/1701	GO:1903892
1984	unsaturated fatty acid biosynthetic process	9	1	1	0	0/103	1/1701	GO:0006636
1985	focal adhesion assembly	7	1	1	0	0/103	2/1701	GO:0048041
1986	negative regulation of fat cell proliferation	6	1	1	0	0/103	2/1701	GO:0070345
1987	dendritic cell apoptotic process	6	1	1	0	0/103	1/1701	GO:0097048
1988	negative regulation of cellular response to insulin stimulus	5	1	1	0	0/103	4/1701	GO:1900077
1989	regulation of natural killer cell proliferation	8	1	1	0	0/103	1/1701	GO:0032817
1990	negative regulation of glomerular filtration	7	1	1	0	0/103	1/1701	GO:0003105
1991	negative regulation of mitophagy	9	1	1	0	0/103	3/1701	GO:1901525
1992	regulation of protein tyrosine kinase activity	10	1	1	0	0/103	2/1701	GO:0061097
1993	mRNA export from nucleus	9	1	1	0	0/103	6/1701	GO:0006406
1994	mesenchyme development	4	1	1	0	0/103	5/1701	GO:0060485
1995	pyrimidine nucleoside biosynthetic process	7	1	1	0	0/103	1/1701	GO:0046134
1996	voluntary musculoskeletal movement	6	1	1	0	0/103	1/1701	GO:0050882
1997	mammary gland development	5	1	1	0	0/103	2/1701	GO:0030879
1998	formation of structure involved in a symbiotic process	2	1	1	0	0/103	1/1701	GO:0044111
[truncated: 5,566 more rows]

## Sheet: flu_0_TRIM38_activation
	name	depth	p_uncorrected	p_bonferroni	odds_ratio	ratio_in_study	ratio_in_pop	GO	study_items
0	defense response to virus	7	1.39932e-27	1.05859e-23	7.67308	38/108	78/1701	GO:0051607	ADAR,BST2,C19orf66,DDX58,DDX60,DDX60L,DTX3L,EIF2AK2,GBP2,HERC5,IFI16,IFI44L,IFI6,IFIH1,IFIT1,IFIT2,IFIT3,IFIT5,IRF2,IRF7,ISG15,ISG20,MOV10,MX1,MX2,NT5C3A,OAS2,OAS3,OASL,PARP9,PLSCR1,RSAD2,RTP4,STAT1,STAT2,TRIM21,TRIM22,TRIM25
1	response to virus	5	5.72654e-25	4.33212e-21	6.3	40/108	100/1701	GO:0009615	ADAR,BST2,C19orf66,DDX58,DDX60,DDX60L,DTX3L,EIF2AK2,GBP2,HERC5,IFI16,IFI44,IFI44L,IFI6,IFIH1,IFIT1,IFIT2,IFIT3,IFIT5,IRF2,IRF7,ISG15,ISG20,LGALS9,MOV10,MX1,MX2,NT5C3A,OAS2,OAS3,OASL,PARP9,PLSCR1,RSAD2,RTP4,STAT1,STAT2,TRIM21,TRIM22,TRIM25
2	response to external biotic stimulus	3	3.09322e-24	2.34002e-20	4.35638	52/108	188/1701	GO:0043207	ADAR,BST2,C19orf66,CHMP5,CMPK2,DDX58,DDX60,DDX60L,DTX3L,EIF2AK2,GBP2,HERC5,HERC6,IFI16,IFI35,IFI44,IFI44L,IFI6,IFIH1,IFIT1,IFIT2,IFIT3,IFIT5,IRF2,IRF7,ISG15,ISG20,LGALS9,MOV10,MX1,MX2,N4BP1,NT5C3A,OAS2,OAS3,OASL,PARP14,PARP9,PLSCR1,RARA,RBCK1,RNF213,RSAD2,RTP4,SAMD9,STAT1,STAT2,TRIM21,TRIM22,TRIM25,UBE2L6,WIPF1
3	defense response to other organism	5	4.66377e-24	3.52814e-20	5.17336	45/108	137/1701	GO:0098542	ADAR,BST2,C19orf66,DDX58,DDX60,DDX60L,DTX3L,EIF2AK2,GBP2,HERC5,IFI16,IFI35,IFI44L,IFI6,IFIH1,IFIT1,IFIT2,IFIT3,IFIT5,IRF2,IRF7,ISG15,ISG20,MOV10,MX1,MX2,N4BP1,NT5C3A,OAS2,OAS3,OASL,PARP14,PARP9,PLSCR1,RBCK1,RNF213,RSAD2,RTP4,SAMD9,STAT1,STAT2,TRIM21,TRIM22,TRIM25,UBE2L6
4	response to other organism	4	4.7349e-24	3.58195e-20	4.6491	49/108	166/1701	GO:0051707	ADAR,BST2,C19orf66,DDX58,DDX60,DDX60L,DTX3L,EIF2AK2,GBP2,HERC5,HERC6,IFI16,IFI35,IFI44,IFI44L,IFI6,IFIH1,IFIT1,IFIT2,IFIT3,IFIT5,IRF2,IRF7,ISG15,ISG20,LGALS9,MOV10,MX1,MX2,N4BP1,NT5C3A,OAS2,OAS3,OASL,PARP14,PARP9,PLSCR1,RBCK1,RNF213,RSAD2,RTP4,SAMD9,STAT1,STAT2,TRIM21,TRIM22,TRIM25,UBE2L6,WIPF1
5	defense response	3	7.06247e-24	5.34276e-20	4.5	50/108	175/1701	GO:0006952	ADAR,APOL2,APOL3,BST2,C19orf66,DDX58,DDX60,DDX60L,DTX3L,EIF2AK2,GBP2,HERC5,IFI16,IFI35,IFI44L,IFI6,IFIH1,IFIT1,IFIT2,IFIT3,IFIT5,IRF2,IRF7,ISG15,ISG20,LGALS9,MOV10,MX1,MX2,N4BP1,NT5C3A,OAS2,OAS3,OASL,PARP14,PARP9,PLSCR1,RBCK1,RNF213,RPS6KA5,RSAD2,RTP4,SAMD9,SP140,STAT1,STAT2,TRIM21,TRIM22,TRIM25,UBE2L6
6	defense response to symbiont	6	1.1836e-23	8.95393e-20	5.375	43/108	126/1701	GO:0140546	ADAR,BST2,C19orf66,DDX58,DDX60,DDX60L,DTX3L,EIF2AK2,GBP2,HERC5,IFI16,IFI35,IFI44L,IFI6,IFIH1,IFIT1,IFIT2,IFIT3,IFIT5,IRF2,IRF7,ISG15,ISG20,MOV10,MX1,MX2,N4BP1,NT5C3A,OAS2,OAS3,OASL,PARP14,PARP9,PLSCR1,RSAD2,RTP4,SAMD9,STAT1,STAT2,TRIM21,TRIM22,TRIM25,UBE2L6
7	response to biotic stimulus	2	1.26023e-23	9.53362e-20	4.24352	52/108	193/1701	GO:0009607	ADAR,BST2,C19orf66,CHMP5,CMPK2,DDX58,DDX60,DDX60L,DTX3L,EIF2AK2,GBP2,HERC5,HERC6,IFI16,IFI35,IFI44,IFI44L,IFI6,IFIH1,IFIT1,IFIT2,IFIT3,IFIT5,IRF2,IRF7,ISG15,ISG20,LGALS9,MOV10,MX1,MX2,N4BP1,NT5C3A,OAS2,OAS3,OASL,PARP14,PARP9,PLSCR1,RARA,RBCK1,RNF213,RSAD2,RTP4,SAMD9,STAT1,STAT2,TRIM21,TRIM22,TRIM25,UBE2L6,WIPF1
8	biological process involved in interspecies interaction between organisms	1	3.01602e-23	2.28162e-19	4.27261	51/108	188/1701	GO:0044419	ADAR,BST2,C19orf66,CHMP5,DDX58,DDX60,DDX60L,DTX3L,DYNLT1,EIF2AK2,GBP2,HERC5,HERC6,IFI16,IFI35,IFI44,IFI44L,IFI6,IFIH1,IFIT1,IFIT2,IFIT3,IFIT5,IRF2,IRF7,ISG15,ISG20,LGALS9,MOV10,MX1,MX2,N4BP1,NT5C3A,OAS2,OAS3,OASL,PARP14,PARP9,PLSCR1,RBCK1,RNF213,RSAD2,RTP4,SAMD9,STAT1,STAT2,TRIM21,TRIM22,TRIM25,UBE2L6,WIPF1
9	response to external stimulus	2	1.40184e-22	1.06049e-18	4.05446	52/108	202/1701	GO:0009605	ADAR,BST2,C19orf66,CHMP5,CMPK2,DDX58,DDX60,DDX60L,DTX3L,EIF2AK2,GBP2,HERC5,HERC6,IFI16,IFI35,IFI44,IFI44L,IFI6,IFIH1,IFIT1,IFIT2,IFIT3,IFIT5,IRF2,IRF7,ISG15,ISG20,LGALS9,MOV10,MX1,MX2,N4BP1,NT5C3A,OAS2,OAS3,OASL,PARP14,PARP9,PLSCR1,RARA,RBCK1,RNF213,RSAD2,RTP4,SAMD9,STAT1,STAT2,TRIM21,TRIM22,TRIM25,UBE2L6,WIPF1
10	innate immune response	7	2.49275e-17	1.88577e-13	5.1975	33/108	100/1701	GO:0045087	ADAR,BST2,C19orf66,DDX58,DDX60,DTX3L,EIF2AK2,HERC5,IFI16,IFI35,IFI6,IFIH1,IFIT1,IFIT2,IFIT3,IFIT5,IRF7,ISG15,ISG20,MX1,MX2,N4BP1,OAS2,OAS3,OASL,PARP14,PARP9,RSAD2,SAMD9,TRIM21,TRIM22,TRIM25,UBE2L6
11	immune response	2	2.45446e-15	1.8568e-11	3.81522	39/108	161/1701	GO:0006955	ADAR,BST2,C19orf66,CD164,DDX58,DDX60,DTX3L,EIF2AK2,GBP2,HERC5,IFI16,IFI35,IFI44,IFI44L,IFI6,IFIH1,IFIT1,IFIT2,IFIT3,IFIT5,IRF7,ISG15,ISG20,MX1,MX2,N4BP1,OAS2,OAS3,OASL,PARP14,PARP9,PRKD2,RSAD2,SAMD9,TNFSF10,TRIM21,TRIM22,TRIM25,UBE2L6
12	negative regulation of viral process	4	3.48812e-15	2.63877e-11	7.69186	21/108	43/1701	GO:0048525	BST2,C19orf66,EIF2AK2,IFI16,IFIH1,IFIT1,IFIT5,ISG15,ISG20,LY6E,MX1,N4BP1,OAS2,OAS3,OASL,PLSCR1,RSAD2,SP100,STAT1,TRIM21,TRIM25
13	regulation of viral process	3	5.19022e-15	3.9264e-11	6.40678	24/108	59/1701	GO:0050792	ADAR,BST2,C19orf66,EIF2AK2,IFI16,IFIH1,IFIT1,IFIT5,ISG15,ISG20,LGALS9,LY6E,MX1,N4BP1,OAS2,OAS3,OASL,PLSCR1,RSAD2,SP100,STAT1,TRIM21,TRIM22,TRIM25
14	regulation of viral life cycle	4	1.89628e-14	1.43454e-10	6.79412	22/108	51/1701	GO:1903900	ADAR,BST2,C19orf66,EIF2AK2,IFI16,IFIH1,IFIT1,IFIT5,ISG15,ISG20,LGALS9,LY6E,MX1,N4BP1,OAS2,OAS3,OASL,PLSCR1,RSAD2,TRIM21,TRIM22,TRIM25
15	response to stress	2	6.15092e-14	4.65317e-10	2.41992	59/108	384/1701	GO:0006950	ADAR,APOL2,APOL3,BST2,C19orf66,CNP,CREBRF,DDX58,DDX60,DDX60L,DTX3L,EIF2AK2,GBP2,GPR155,HELB,HERC5,IFI16,IFI35,IFI44L,IFI6,IFIH1,IFIT1,IFIT2,IFIT3,IFIT5,IRF2,IRF7,ISG15,ISG20,LGALS9,MCL1,MOV10,MX1,MX2,N4BP1,NT5C3A,OAS2,OAS3,OASL,PARP10,PARP14,PARP9,PLSCR1,PNPT1,RBCK1,RNF213,RPS6KA5,RSAD2,RTP4,SAMD9,SMCHD1,SP100,SP140,STAT1,STAT2,TRIM21,TRIM22,TRIM25,UBE2L6
16	response to stimulus	1	1.47392e-13	1.11502e-09	2.02139	72/108	561/1701	GO:0050896	ADAR,APOL2,APOL3,BST2,C19orf66,CD164,CD69,CHMP5,CMPK2,CNP,CREBRF,DDX58,DDX60,DDX60L,DTX3L,EIF2AK2,GBP2,GPR155,HELB,HERC5,HERC6,IFI16,IFI35,IFI44,IFI44L,IFI6,IFIH1,IFIT1,IFIT2,IFIT3,IFIT5,IRF2,IRF7,ISG15,ISG20,LGALS9,MCL1,MOV10,MT2A,MX1,MX2,N4BP1,NMI,NT5C3A,OAS2,OAS3,OASL,PARP10,PARP14,PARP9,PLSCR1,PNPT1,PRKD2,RARA,RBCK1,RNF213,RPS6KA5,RSAD2,RTP4,SAMD9,SMCHD1,SP100,SP140,STAT1,STAT2,TNFSF10,TRIM21…
17	immune system process	1	6.76022e-13	5.11411e-09	2.8811	45/108	246/1701	GO:0002376	ADAR,BST2,C19orf66,CD164,DDX58,DDX60,DTX3L,EIF2AK2,GBP2,HERC5,IFI16,IFI35,IFI44,IFI44L,IFI6,IFIH1,IFIT1,IFIT2,IFIT3,IFIT5,IRF2,IRF7,ISG15,ISG20,LGALS9,MX1,MX2,N4BP1,OAS2,OAS3,OASL,PARP14,PARP9,PRKD2,PSMB8,PSMB9,RBCK1,RNF213,RSAD2,SAMD9,TNFSF10,TRIM21,TRIM22,TRIM25,UBE2L6
18	negative regulation of viral genome replication	6	7.94173e-13	6.00792e-09	8.68966	16/108	29/1701	GO:0045071	BST2,C19orf66,EIF2AK2,IFI16,IFIH1,IFIT1,IFIT5,ISG15,ISG20,MX1,N4BP1,OAS2,OAS3,OASL,PLSCR1,RSAD2
19	regulation of viral genome replication	5	7.05982e-12	5.34075e-08	7.23649	17/108	37/1701	GO:0045069	ADAR,BST2,C19orf66,EIF2AK2,IFI16,IFIH1,IFIT1,IFIT5,ISG15,ISG20,MX1,N4BP1,OAS2,OAS3,OASL,PLSCR1,RSAD2
20	regulation of response to biotic stimulus	4	1.81796e-11	1.37529e-07	4.47443	25/108	88/1701	GO:0002831	ADAR,DDX58,DDX60,DTX3L,GBP2,HERC5,IFI16,IFI35,IFIH1,IRF7,ISG15,LGALS9,N4BP1,OAS3,OASL,PARP14,PARP9,PLSCR1,RSAD2,STAT1,STAT2,TRIM21,TRIM22,TRIM25,USP15
21	antiviral innate immune response	8	8.98772e-10	6.79921e-06	9.625	11/108	18/1701	GO:0140374	DDX58,EIF2AK2,IFIH1,IFIT1,IFIT2,IFIT3,MX1,OAS2,OAS3,OASL,TRIM25
22	regulation of innate immune response	6	2.29199e-09	1.73389e-05	4.29545	21/108	77/1701	GO:0045088	ADAR,DDX58,DDX60,GBP2,IFI16,IFI35,IFIH1,IRF7,ISG15,LGALS9,N4BP1,OAS3,OASL,PARP14,PARP9,PLSCR1,RSAD2,STAT2,TRIM21,TRIM25,USP15
23	regulation of defense response	5	5.39643e-09	4.0824e-05	3.51562	25/108	112/1701	GO:0031347	ADAR,DDX58,DDX60,DTX3L,GBP2,HERC5,IFI16,IFI35,IFIH1,IRF7,ISG15,LGALS9,N4BP1,OAS3,OASL,PARP14,PARP9,PLSCR1,RSAD2,STAT1,STAT2,TRIM21,TRIM22,TRIM25,USP15
24	response to cytokine	4	4.80579e-08	0.000363558	3.53571	22/108	98/1701	GO:0034097	ADAR,BST2,C19orf66,EIF2AK2,GBP2,IFI16,IFIT1,ISG15,LGALS9,MCL1,MT2A,MX1,MX2,NMI,PLSCR1,PNPT1,RARA,SP100,STAT1,TRIM21,TRIM25,XAF1
25	response to peptide	3	5.86546e-08	0.000443722	3.5	22/108	99/1701	GO:1901652	ADAR,BST2,C19orf66,EIF2AK2,GBP2,IFI16,IFIT1,ISG15,LGALS9,MCL1,MT2A,MX1,MX2,NMI,PLSCR1,PNPT1,RARA,SP100,STAT1,TRIM21,TRIM25,XAF1
26	regulation of immune response	4	8.38072e-08	0.000634002	3.10039	25/108	127/1701	GO:0050776	ADAR,CD69,DDX58,DDX60,GBP2,IFI16,IFI35,IFIH1,IRF7,ISG15,LGALS9,N4BP1,OAS3,OASL,PARP14,PARP9,PLSCR1,PRKD2,RARA,RBCK1,RSAD2,STAT2,TRIM21,TRIM25,USP15
27	regulation of response to external stimulus	4	9.62346e-08	0.000728015	2.98905	26/108	137/1701	GO:0032101	ADAR,DDX58,DDX60,DTX3L,GBP2,HERC5,IFI16,IFI35,IFIH1,IRF7,ISG15,LGALS9,N4BP1,OAS3,OASL,PARP14,PARP9,PLSCR1,PRKD2,RSAD2,STAT1,STAT2,TRIM21,TRIM22,TRIM25,USP15
28	positive regulation of innate immune response	7	3.26209e-07	0.00246777	4.79348	14/108	46/1701	GO:0045089	DDX58,DDX60,GBP2,IFI16,IFI35,IFIH1,IRF7,OAS3,OASL,PARP9,PLSCR1,RSAD2,TRIM25,USP15
29	positive regulation of response to biotic stimulus	5	4.40222e-07	0.00333028	4.69149	14/108	47/1701	GO:0002833	DDX58,DDX60,GBP2,IFI16,IFI35,IFIH1,IRF7,OAS3,OASL,PARP9,PLSCR1,RSAD2,TRIM25,USP15
30	regulation of response to stress	4	1.90678e-06	0.0144248	2.41667	29/108	189/1701	GO:0080134	ADAR,CREBRF,DDX58,DDX60,DTX3L,EIF2AK2,GBP2,HELB,HERC5,IFI16,IFI35,IFIH1,IRF7,ISG15,LGALS9,N4BP1,OAS3,OASL,PARP14,PARP9,PLSCR1,RSAD2,SMCHD1,STAT1,STAT2,TRIM21,TRIM22,TRIM25,USP15
31	positive regulation of immune response	5	3.47746e-06	0.026307	3.25862	18/108	87/1701	GO:0050778	DDX58,DDX60,GBP2,IFI16,IFI35,IFIH1,IRF7,LGALS9,OAS3,OASL,PARP9,PLSCR1,PRKD2,RARA,RBCK1,RSAD2,TRIM25,USP15
32	type I interferon-mediated signaling pathway	8	5.25597e-06	0.0397614	7	8/108	18/1701	GO:0060337	IFIH1,IRF7,OAS2,OAS3,OASL,SP100,STAT1,STAT2
33	response to type I interferon	5	5.38228e-06	0.0407169	13.125	5/108	6/1701	GO:0034340	C19orf66,IFIT1,ISG15,MX1,SP100
34	interferon-mediated signaling pathway	7	8.60278e-06	0.06508	6.63158	8/108	19/1701	GO:0140888	IFIH1,IRF7,OAS2,OAS3,OASL,SP100,STAT1,STAT2
35	positive regulation of interferon-beta production	11	9.75197e-06	0.0737736	9.45	6/108	10/1701	GO:0032728	DDX58,IFIH1,IRF7,ISG15,OAS2,OAS3
36	positive regulation of defense response	6	1.10787e-05	0.0838104	3.675	14/108	60/1701	GO:0031349	DDX58,DDX60,GBP2,IFI16,IFI35,IFIH1,IRF7,OAS3,OASL,PARP9,PLSCR1,RSAD2,TRIM25,USP15
37	response to interferon-beta	5	1.44829e-05	0.109563	7.35	7/108	15/1701	GO:0035456	BST2,C19orf66,IFI16,PLSCR1,PNPT1,STAT1,XAF1
38	positive regulation of response to external stimulus	5	1.46687e-05	0.110969	3.23077	16/108	78/1701	GO:0032103	DDX58,DDX60,GBP2,IFI16,IFI35,IFIH1,IRF7,LGALS9,OAS3,OASL,PARP9,PLSCR1,PRKD2,RSAD2,TRIM25,USP15
39	negative regulation of innate immune response	7	1.51545e-05	0.114644	5.45192	9/108	26/1701	GO:0045824	ADAR,IFI16,ISG15,LGALS9,OAS3,PARP14,STAT2,TRIM21,USP15
40	interleukin-27-mediated signaling pathway	7	1.78856e-05	0.135304	11.25	5/108	7/1701	GO:0070106	MX1,OAS2,OAS3,OASL,STAT1
41	negative regulation of immune response	5	1.89553e-05	0.143397	4.77273	10/108	33/1701	GO:0050777	ADAR,CD69,IFI16,ISG15,LGALS9,OAS3,PARP14,STAT2,TRIM21,USP15
42	response to type II interferon	5	2.07985e-05	0.157341	6	8/108	21/1701	GO:0034341	BST2,C19orf66,GBP2,LGALS9,NMI,SP100,STAT1,TRIM21
43	regulation of response to stimulus	3	3.39953e-05	0.257175	1.69007	47/108	438/1701	GO:0048583	ADAR,APOL3,BST2,CD69,CNP,CREBRF,DDX58,DDX60,DTX3L,DYNLT1,EIF2AK2,GBP2,GPR155,HELB,HERC5,IFI16,IFI35,IFI6,IFIH1,IFIT5,IRF7,ISG15,LGALS9,MCL1,N4BP1,NMI,OAS3,OASL,PARP14,PARP9,PLSCR1,PPM1K,PRKD2,RARA,RBCK1,RNF213,RSAD2,SMCHD1,SP100,SPATA13,STAT1,STAT2,TNFSF10,TRIM21,TRIM22,TRIM25,USP15
44	negative regulation of biological process	3	3.83442e-05	0.290074	1.54307	58/108	592/1701	GO:0048519	ADAR,AZI2,BAG1,BST2,C19orf66,CD164,CD69,CNP,CREBRF,DRAP1,DTX3L,DYNLT1,EIF2AK2,GPR155,HELB,IFI16,IFI35,IFI6,IFIH1,IFIT1,IFIT3,IFIT5,IRF2,IRF7,ISG15,ISG20,LGALS9,LY6E,MCL1,MOV10,MT2A,MX1,N4BP1,OAS2,OAS3,OASL,PARP10,PARP14,PARP9,PLSCR1,PNPT1,RARA,RBCK1,RNF213,RPS6KA5,RSAD2,SMCHD1,SP100,SP110,STAT1,STAT2,TRIM21,TRIM22,TRIM25,TTC39B,USP15,XAF1,ZBP1
45	regulation of cytokine production	8	5.02153e-05	0.379879	2.625	19/108	114/1701	GO:0001817	BST2,DDX58,EIF2AK2,IFI16,IFIH1,IRF7,ISG15,LGALS9,N4BP1,OAS2,OAS3,PRKD2,RARA,RPS6KA5,RSAD2,STAT1,TRIM21,XAF1,ZBP1
46	regulation of immune system process	3	6.03517e-05	0.456561	2.15863	27/108	197/1701	GO:0002682	ADAR,BST2,CD69,DDX58,DDX60,GBP2,IFI16,IFI35,IFIH1,IRF7,ISG15,LGALS9,N4BP1,OAS3,OASL,PARP14,PARP9,PLSCR1,PRKD2,RARA,RBCK1,RSAD2,STAT1,STAT2,TRIM21,TRIM25,USP15
47	regulation of interferon-beta production	10	6.80178e-05	0.514554	7.26923	6/108	13/1701	GO:0032648	DDX58,IFIH1,IRF7,ISG15,OAS2,OAS3
48	negative regulation of response to biotic stimulus	5	7.46392e-05	0.564645	4.57258	9/108	31/1701	GO:0002832	ADAR,IFI16,ISG15,LGALS9,OAS3,PARP14,STAT2,TRIM21,USP15
49	positive regulation of defense response to virus by host	8	9.6753e-05	0.731936	8.75	5/108	9/1701	GO:0002230	DDX58,DTX3L,PARP9,STAT1,TRIM22
50	regulation of type I interferon production	9	9.83885e-05	0.744309	4.42969	9/108	32/1701	GO:0032479	DDX58,IFIH1,IRF7,ISG15,OAS2,OAS3,STAT1,TRIM21,XAF1
51	positive regulation of type I interferon production	10	0.000133615	1	5.5125	7/108	20/1701	GO:0032481	DDX58,IFIH1,IRF7,ISG15,OAS2,OAS3,STAT1
52	positive regulation of response to stimulus	4	0.000231057	1	1.89981	31/108	257/1701	GO:0048584	APOL3,BST2,CNP,DDX58,DDX60,EIF2AK2,GBP2,GPR155,IFI16,IFI35,IFIH1,IFIT5,IRF7,LGALS9,MCL1,NMI,OAS3,OASL,PARP14,PARP9,PLSCR1,PRKD2,RARA,RBCK1,RSAD2,SMCHD1,TNFSF10,TRIM21,TRIM22,TRIM25,USP15
53	post-translational protein modification	5	0.000244428	1	2.50234	17/108	107/1701	GO:0043687	DTX3L,HERC5,HERC6,IFIH1,ISG15,MKRN1,PARP10,PARP12,PARP14,RBCK1,RNF213,RPS6KA5,TRIM21,TRIM22,TRIM25,UBE2L6,USP15
54	MDA-5 signaling pathway	12	0.000249326	1	15.75	3/108	3/1701	GO:0039530	IFIH1,IRF7,OAS3
55	ISG15-protein conjugation	8	0.000249326	1	15.75	3/108	3/1701	GO:0032020	HERC5,ISG15,UBE2L6
56	regulation of defense response to virus	6	0.000271026	1	5.90625	6/108	16/1701	GO:0050688	DDX58,DTX3L,HERC5,PARP9,STAT1,TRIM22
57	positive regulation of cytokine production	9	0.000293759	1	2.925	13/108	70/1701	GO:0001819	DDX58,EIF2AK2,IFI16,IFIH1,IRF7,ISG15,LGALS9,OAS2,OAS3,PRKD2,RARA,RSAD2,STAT1
58	regulation of defense response to virus by host	7	0.000319923	1	7.15909	5/108	11/1701	GO:0050691	DDX58,DTX3L,PARP9,STAT1,TRIM22
59	positive regulation of pattern recognition receptor signaling pathway	8	0.000319923	1	7.15909	5/108	11/1701	GO:0062208	DDX60,IFI35,OASL,RSAD2,USP15
60	regulation of response to cytokine stimulus	4	0.0003332	1	3.83108	9/108	37/1701	GO:0060759	ADAR,DDX58,IFIH1,IRF7,ISG15,OAS3,PARP14,PARP9,STAT2
61	protein polyubiquitination	9	0.0003332	1	3.83108	9/108	37/1701	GO:0000209	DTX3L,HERC5,MKRN1,RBCK1,RNF213,TRIM21,TRIM22,TRIM25,UBE2L6
62	cytokine-mediated signaling pathway	6	0.000413002	1	3.42391	10/108	46/1701	GO:0019221	IFIH1,IRF7,MX1,OAS2,OAS3,OASL,RPS6KA5,SP100,STAT1,STAT2
63	cell surface receptor signaling pathway	5	0.000485325	1	2.04661	23/108	177/1701	GO:0007166	AIDA,BAG1,CNP,DTX3L,IFIH1,IRF7,ISG15,LY6E,MCL1,MX1,NMI,OAS2,OAS3,OASL,PRKD2,RBCK1,RPS6KA5,SP100,STAT1,STAT2,TNFSF10,TNK2,USP15
64	regulation of molecular function	2	0.00057107	1	1.89844	27/108	224/1701	GO:0065009	ADAR,ARAP2,AZI2,DTX3L,EIF2AK2,HERC5,IFI16,IFI6,IFIT1,IFIT2,LGALS9,OAS3,PARP10,PARP9,PLSCR1,PRKD2,PSMB8,PSMB9,RARA,RBCK1,RPS6KA5,SP100,TNFSF10,TRIM21,TRIM22,TRIM25,VMP1
65	positive regulation of canonical NF-kappaB signal transduction	8	0.000756364	1	3.45732	9/108	41/1701	GO:0043123	APOL3,BST2,IFIT5,LGALS9,RBCK1,TNFSF10,TRIM21,TRIM22,TRIM25
66	regulation of type I interferon-mediated signaling pathway	7	0.000803891	1	6.05769	5/108	13/1701	GO:0060338	ADAR,IRF7,ISG15,OAS3,STAT2
67	positive regulation of immune system process	4	0.000806426	1	2.25	18/108	126/1701	GO:0002684	DDX58,DDX60,GBP2,IFI16,IFI35,IFIH1,IRF7,LGALS9,OAS3,OASL,PARP9,PLSCR1,PRKD2,RARA,RBCK1,RSAD2,TRIM25,USP15
68	positive regulation of NF-kappaB transcription factor activity	11	0.000823908	1	4.24038	7/108	26/1701	GO:0051092	EIF2AK2,LGALS9,PRKD2,RBCK1,RPS6KA5,TRIM22,TRIM25
69	positive regulation of interferon-alpha production	11	0.000883108	1	7.875	4/108	8/1701	GO:0032727	DDX58,IFIH1,IRF7,STAT1
70	regulation of interferon-alpha production	10	0.000883108	1	7.875	4/108	8/1701	GO:0032647	DDX58,IFIH1,IRF7,STAT1
71	positive regulation of intracellular signal transduction	7	0.000905608	1	2.1375	19/108	140/1701	GO:1902533	APOL3,BST2,CNP,DDX60,EIF2AK2,GPR155,IFI35,IFIT5,LGALS9,MCL1,OASL,PRKD2,RBCK1,RSAD2,TNFSF10,TRIM21,TRIM22,TRIM25,USP15
72	positive regulation of DNA-binding transcription factor activity	10	0.000912161	1	3.375	9/108	42/1701	GO:0051091	EIF2AK2,LGALS9,PRKD2,RBCK1,RPS6KA5,SP100,TRIM21,TRIM22,TRIM25
73	negative regulation of defense response	6	0.00109313	1	3.29651	9/108	43/1701	GO:0031348	ADAR,IFI16,ISG15,LGALS9,OAS3,PARP14,STAT2,TRIM21,USP15
74	regulation of viral entry into host cell	5	0.00118776	1	5.625	5/108	14/1701	GO:0046596	LGALS9,LY6E,TRIM21,TRIM22,TRIM25
75	positive regulation of response to cytokine stimulus	5	0.00118776	1	5.625	5/108	14/1701	GO:0060760	DDX58,IFIH1,IRF7,PARP14,PARP9
76	negative regulation of immune system process	4	0.00124194	1	2.66197	12/108	71/1701	GO:0002683	ADAR,BST2,CD69,IFI16,ISG15,LGALS9,OAS3,PARP14,RARA,STAT2,TRIM21,USP15
77	regulation of biological process	2	0.00154734	1	1.2338	81/108	1034/1701	GO:0050789	ADAR,AIDA,APOL3,ARAP2,AZI2,BAG1,BST2,C19orf66,CD164,CD69,CHMP5,CNP,CREBRF,DDX58,DDX60,DRAP1,DTX3L,DYNLT1,EIF2AK2,GBP2,GPR155,HELB,HERC5,HSH2D,IFI16,IFI35,IFI6,IFIH1,IFIT1,IFIT2,IFIT3,IFIT5,IRF2,IRF7,ISG15,ISG20,LGALS9,LY6E,MCL1,MOV10,MT2A,MX1,MX2,N4BP1,NMI,OAS2,OAS3,OASL,PARP10,PARP14,PARP9,PGAP1,PLSCR1,PNPT1,PPM1K,PRKD2,PSMB8,PSMB9,RARA,RASGRP3,RBCK1,RNF213,RPS6KA5,RSAD2,SMCHD1,SP100,SP110,SP140…
78	regulation of canonical NF-kappaB signal transduction	7	0.00157317	1	2.91667	10/108	54/1701	GO:0043122	APOL3,BST2,IFIT5,LGALS9,RBCK1,STAT1,TNFSF10,TRIM21,TRIM22,TRIM25
79	viral process	1	0.00166715	1	3.80172	7/108	29/1701	GO:0016032	C19orf66,CHMP5,DYNLT1,IRF7,PARP10,PARP9,TRIM25
80	activation of innate immune response	8	0.00166715	1	3.80172	7/108	29/1701	GO:0002218	DDX58,GBP2,IFI16,IFIH1,IRF7,OAS3,TRIM25
81	response to bacterium	5	0.00167253	1	3.40541	8/108	37/1701	GO:0009617	GBP2,HERC6,IFI44,ISG15,OAS2,OAS3,RBCK1,RNF213
82	positive regulation of tumor necrosis factor superfamily cytokine production	10	0.00169237	1	5.25	5/108	15/1701	GO:1903557	DDX58,IFIH1,LGALS9,OAS2,OAS3
83	modulation by symbiont of entry into host	4	0.00169237	1	5.25	5/108	15/1701	GO:0052372	LGALS9,LY6E,TRIM21,TRIM22,TRIM25
84	positive regulation of tumor necrosis factor production	11	0.00169237	1	5.25	5/108	15/1701	GO:0032760	DDX58,IFIH1,LGALS9,OAS2,OAS3
85	cytoplasmic pattern recognition receptor signaling pathway	11	0.00169237	1	5.25	5/108	15/1701	GO:0002753	DDX58,IFIH1,IRF7,OAS3,TRIM25
86	lipoprotein metabolic process	4	0.00226766	1	9.45	3/108	5/1701	GO:0042157	APOL2,APOL3,APOL6
87	regulation of biological process involved in symbiotic interaction	3	0.00233844	1	4.92188	5/108	16/1701	GO:0043903	LGALS9,LY6E,TRIM21,TRIM22,TRIM25
88	regulation of signaling	3	0.00234987	1	1.575	37/108	370/1701	GO:0023051	ADAR,APOL3,BST2,CHMP5,CNP,CREBRF,DDX60,DYNLT1,EIF2AK2,GPR155,IFI35,IFI6,IFIT5,IRF7,ISG15,LGALS9,MCL1,OAS3,OASL,PARP14,PARP9,PLSCR1,PPM1K,PRKD2,RARA,RBCK1,RNF213,RSAD2,SP100,SPATA13,STAT1,STAT2,TNFSF10,TRIM21,TRIM22,TRIM25,USP15
89	positive regulation of molecular function	3	0.00258179	1	2.08456	18/108	136/1701	GO:0044093	ARAP2,AZI2,DTX3L,EIF2AK2,IFI16,LGALS9,PARP9,PLSCR1,PRKD2,RARA,RBCK1,RPS6KA5,SP100,TNFSF10,TRIM21,TRIM22,TRIM25,VMP1
90	regulation of DNA-binding transcription factor activity	9	0.00276366	1	2.71552	10/108	58/1701	GO:0051090	EIF2AK2,LGALS9,PARP10,PRKD2,RBCK1,RPS6KA5,SP100,TRIM21,TRIM22,TRIM25
91	regulation of signal transduction	5	0.00282473	1	1.58405	35/108	348/1701	GO:0009966	ADAR,APOL3,BST2,CNP,CREBRF,DDX60,DYNLT1,EIF2AK2,GPR155,IFI35,IFI6,IFIT5,IRF7,ISG15,LGALS9,MCL1,OAS3,OASL,PARP14,PARP9,PLSCR1,PPM1K,PRKD2,RBCK1,RNF213,RSAD2,SP100,SPATA13,STAT1,STAT2,TNFSF10,TRIM21,TRIM22,TRIM25,USP15
92	negative regulation of macromolecule metabolic process	5	0.00293913	1	1.61538	32/108	312/1701	GO:0010605	ADAR,AZI2,BST2,C19orf66,CNP,CREBRF,DRAP1,DTX3L,EIF2AK2,HELB,IFI16,IFI6,IRF2,IRF7,ISG15,LGALS9,MOV10,N4BP1,OAS3,PARP10,PARP14,PARP9,PNPT1,RARA,RPS6KA5,SMCHD1,SP100,STAT1,TRIM21,TRIM22,XAF1,ZBP1
93	regulation of tumor necrosis factor superfamily cytokine production	9	0.00299468	1	3.9375	6/108	24/1701	GO:1903555	DDX58,IFIH1,LGALS9,OAS2,OAS3,RARA
94	regulation of tumor necrosis factor production	10	0.00299468	1	3.9375	6/108	24/1701	GO:0032680	DDX58,IFIH1,LGALS9,OAS2,OAS3,RARA
95	negative regulation of post-translational protein modification	8	0.0031472	1	4.63235	5/108	17/1701	GO:1901874	DTX3L,ISG15,N4BP1,PARP10,TRIM21
96	biological process involved in interaction with host	3	0.0031472	1	4.63235	5/108	17/1701	GO:0051701	CHMP5,DYNLT1,IFIT1,PLSCR1,TRIM25
97	negative regulation of protein modification by small protein conjugation or removal	9	0.0031472	1	4.63235	5/108	17/1701	GO:1903321	DTX3L,ISG15,N4BP1,PARP10,TRIM21
98	regulation of cell communication	4	0.00349207	1	1.54496	36/108	367/1701	GO:0010646	ADAR,APOL3,BST2,CNP,CREBRF,DDX60,DYNLT1,EIF2AK2,GPR155,IFI35,IFI6,IFIT5,IRF7,ISG15,LGALS9,MCL1,OAS3,OASL,PARP14,PARP9,PLSCR1,PPM1K,PRKD2,RARA,RBCK1,RNF213,RSAD2,SP100,SPATA13,STAT1,STAT2,TNFSF10,TRIM21,TRIM22,TRIM25,USP15
99	positive regulation of signal transduction	6	0.00349409	1	1.8629	22/108	186/1701	GO:0009967	APOL3,BST2,CNP,DDX60,EIF2AK2,GPR155,IFI35,IFIT5,IRF7,LGALS9,MCL1,OASL,PARP14,PARP9,PRKD2,RBCK1,RSAD2,TNFSF10,TRIM21,TRIM22,TRIM25,USP15
100	negative regulation of type I interferon-mediated signaling pathway	8	0.00358519	1	5.72727	4/108	11/1701	GO:0060339	ADAR,ISG15,OAS3,STAT2
101	positive regulation of non-canonical NF-kappaB signal transduction	8	0.00358519	1	5.72727	4/108	11/1701	GO:1901224	EIF2AK2,IFI35,LGALS9,RBCK1
102	response to chemical	2	0.00362659	1	1.63842	31/108	298/1701	GO:0042221	ADAR,BST2,C19orf66,CD69,CHMP5,CMPK2,CNP,DDX58,EIF2AK2,GBP2,GPR155,IFI16,IFIH1,IFIT1,ISG15,LGALS9,MCL1,MT2A,MX1,MX2,NMI,PLSCR1,PNPT1,RARA,SP100,STAT1,STAT2,TNFSF10,TRIM21,TRIM25,XAF1
103	intracellular receptor signaling pathway	6	0.00369204	1	3.34091	7/108	33/1701	GO:0030522	DDX58,IFIH1,IRF7,OAS3,RARA,SP100,TRIM25
104	regulation of pattern recognition receptor signaling pathway	7	0.00373985	1	3.78	6/108	25/1701	GO:0062207	DDX60,IFI35,IRF7,OASL,RSAD2,USP15
105	regulation of AIM2 inflammasome complex assembly	6	0.00399627	1	15.75	2/108	2/1701	GO:0140971	GBP2,IFI16
106	intracellular transport of viral protein in host cell	8	0.00399627	1	15.75	2/108	2/1701	GO:0019060	DYNLT1,IFIT1
107	positive regulation of chromatin binding	5	0.00399627	1	15.75	2/108	2/1701	GO:0035563	DTX3L,PARP9
108	regulation of chromatin binding	4	0.00399627	1	15.75	2/108	2/1701	GO:0035561	DTX3L,PARP9
109	symbiont intracellular protein transport in host	7	0.00399627	1	15.75	2/108	2/1701	GO:0030581	DYNLT1,IFIT1
110	detection of virus	6	0.00399627	1	15.75	2/108	2/1701	GO:0009597	DDX58,IFIH1
111	NAD biosynthesis via nicotinamide riboside salvage pathway	11	0.00399627	1	15.75	2/108	2/1701	GO:0034356	PARP10,PARP9
112	positive regulation of RIG-I signaling pathway	10	0.00432616	1	7.875	3/108	6/1701	GO:1900246	DDX60,OASL,USP15
113	cellular response to exogenous dsRNA	6	0.00432616	1	7.875	3/108	6/1701	GO:0071360	DDX58,IFIH1,IFIT1
114	positive regulation of cell communication	5	0.00435119	1	1.79534	22/108	193/1701	GO:0010647	APOL3,BST2,CNP,DDX60,EIF2AK2,GPR155,IFI35,IFIT5,IRF7,LGALS9,MCL1,OASL,PARP14,PARP9,PRKD2,RBCK1,RSAD2,TNFSF10,TRIM21,TRIM22,TRIM25,USP15
115	regulation of cytokine-mediated signaling pathway	6	0.0044098	1	3.24265	7/108	34/1701	GO:0001959	ADAR,IRF7,ISG15,OAS3,PARP14,PARP9,STAT2
116	regulation of binding	3	0.00455933	1	2.93023	8/108	43/1701	GO:0051098	DTX3L,IFI16,IFIT1,IFIT2,PARP9,RARA,SP100,TRIM21
117	positive regulation of signaling	4	0.00473355	1	1.77692	22/108	195/1701	GO:0023056	APOL3,BST2,CNP,DDX60,EIF2AK2,GPR155,IFI35,IFIT5,IRF7,LGALS9,MCL1,OASL,PARP14,PARP9,PRKD2,RBCK1,RSAD2,TNFSF10,TRIM21,TRIM22,TRIM25,USP15
118	negative regulation of gene expression	8	0.00479775	1	1.98333	17/108	135/1701	GO:0010629	BST2,C19orf66,EIF2AK2,IFI16,LGALS9,MOV10,N4BP1,OAS3,PARP10,PARP14,PARP9,PNPT1,RARA,RPS6KA5,SMCHD1,XAF1,ZBP1
119	negative regulation of protein metabolic process	6	0.004892	1	2.16176	14/108	102/1701	GO:0051248	ADAR,AZI2,C19orf66,DTX3L,EIF2AK2,IFI16,IFI6,ISG15,N4BP1,PARP10,PARP14,RARA,TRIM21,ZBP1
120	biological regulation	1	0.00538495	1	1.20467	81/108	1059/1701	GO:0065007	ADAR,AIDA,APOL3,ARAP2,AZI2,BAG1,BST2,C19orf66,CD164,CD69,CHMP5,CNP,CREBRF,DDX58,DDX60,DRAP1,DTX3L,DYNLT1,EIF2AK2,GBP2,GPR155,HELB,HERC5,HSH2D,IFI16,IFI35,IFI6,IFIH1,IFIT1,IFIT2,IFIT3,IFIT5,IRF2,IRF7,ISG15,ISG20,LGALS9,LY6E,MCL1,MOV10,MT2A,MX1,MX2,N4BP1,NMI,OAS2,OAS3,OASL,PARP10,PARP14,PARP9,PGAP1,PLSCR1,PNPT1,PPM1K,PRKD2,PSMB8,PSMB9,RARA,RASGRP3,RBCK1,RNF213,RPS6KA5,RSAD2,SMCHD1,SP100,SP110,SP140…
121	negative regulation of response to external stimulus	5	0.00570666	1	2.625	9/108	54/1701	GO:0032102	ADAR,IFI16,ISG15,LGALS9,OAS3,PARP14,STAT2,TRIM21,USP15
122	protein modification process	4	0.00628087	1	1.71682	23/108	211/1701	GO:0036211	C1GALT1,DTX3L,EIF2AK2,HERC5,HERC6,IFIH1,ISG15,MKRN1,PARP10,PARP12,PARP14,PPM1K,PRKD2,RARA,RBCK1,RNF213,RPS6KA5,TNK2,TRIM21,TRIM22,TRIM25,UBE2L6,USP15
123	signal transduction	4	0.00652652	1	1.47906	37/108	394/1701	GO:0007165	AIDA,ARAP2,BAG1,CD164,CNP,DDX58,DTX3L,EIF2AK2,GPR155,HERC5,HSH2D,IFI16,IFI6,IFIH1,IRF7,ISG15,LGALS9,LY6E,MCL1,MX1,NMI,OAS2,OAS3,OASL,PARP9,PRKD2,RARA,RASGRP3,RBCK1,RPS6KA5,SP100,STAT1,STAT2,TNFSF10,TNK2,TRIM25,USP15
124	defense response to bacterium	6	0.00680396	1	3.375	6/108	28/1701	GO:0042742	GBP2,ISG15,OAS2,OAS3,RBCK1,RNF213
125	cellular response to type II interferon	6	0.00703444	1	4.84615	4/108	13/1701	GO:0071346	GBP2,LGALS9,NMI,STAT1
126	cellular response to dsRNA	5	0.00722263	1	6.75	3/108	7/1701	GO:0071359	DDX58,IFIH1,IFIT1
127	activation of immune response	6	0.00730276	1	2.53125	9/108	56/1701	GO:0002253	DDX58,GBP2,IFI16,IFIH1,IRF7,OAS3,PRKD2,RBCK1,TRIM25
128	pattern recognition receptor signaling pathway	10	0.00843601	1	3.75	5/108	21/1701	GO:0002221	DDX58,IFIH1,IRF7,OAS3,TRIM25
129	negative regulation of metabolic process	4	0.0087554	1	1.51531	33/108	343/1701	GO:0009892	ADAR,AZI2,BST2,C19orf66,CNP,CREBRF,DRAP1,DTX3L,EIF2AK2,HELB,IFI16,IFI6,IRF2,IRF7,ISG15,LGALS9,MCL1,MOV10,N4BP1,OAS3,PARP10,PARP14,PARP9,PNPT1,RARA,RPS6KA5,SMCHD1,SP100,STAT1,TRIM21,TRIM22,XAF1,ZBP1
130	regulation of catalytic activity	3	0.00896679	1	1.89474	16/108	133/1701	GO:0050790	ADAR,ARAP2,AZI2,DTX3L,HERC5,IFI16,IFI6,IFIT1,LGALS9,OAS3,PARP9,PLSCR1,PSMB8,PSMB9,RBCK1,TNFSF10
131	protein modification by small protein conjugation or removal	6	0.00915884	1	2.06818	13/108	99/1701	GO:0070647	DTX3L,HERC5,HERC6,IFIH1,ISG15,MKRN1,RBCK1,RNF213,TRIM21,TRIM22,TRIM25,UBE2L6,USP15
132	negative regulation of cytokine-mediated signaling pathway	7	0.0103751	1	3.57955	5/108	22/1701	GO:0001960	ADAR,ISG15,OAS3,PARP14,STAT2
133	negative regulation of response to cytokine stimulus	5	0.0103751	1	3.57955	5/108	22/1701	GO:0060761	ADAR,ISG15,OAS3,PARP14,STAT2
134	pyridine nucleotide biosynthetic process	8	0.0114901	1	10.5	2/108	3/1701	GO:0019363	PARP10,PARP9
135	protein poly-ADP-ribosylation	6	0.0114901	1	10.5	2/108	3/1701	GO:0070212	PARP10,PARP14
136	regulation of type 2 immune response	5	0.0114901	1	10.5	2/108	3/1701	GO:0002828	RARA,RSAD2
137	positive regulation of tyrosine phosphorylation of STAT protein	11	0.0114901	1	10.5	2/108	3/1701	GO:0042531	PARP14,PARP9
138	pyridine-containing compound biosynthetic process	3	0.0114901	1	10.5	2/108	3/1701	GO:0072525	PARP10,PARP9
139	regulation of type III interferon production	9	0.0114901	1	10.5	2/108	3/1701	GO:0034344	DDX58,IFIH1
140	establishment of mitotic spindle localization	8	0.0114901	1	10.5	2/108	3/1701	GO:0040001	DYNLT1,KPNB1
141	protein auto-ADP-ribosylation	6	0.0114901	1	10.5	2/108	3/1701	GO:0070213	PARP10,PARP12
142	negative regulation of double-strand break repair via homologous recombination	10	0.0114901	1	10.5	2/108	3/1701	GO:2000042	HELB,SMCHD1
143	nicotinamide nucleotide biosynthetic process	9	0.0114901	1	10.5	2/108	3/1701	GO:0019359	PARP10,PARP9
144	positive regulation of type 2 immune response	6	0.0114901	1	10.5	2/108	3/1701	GO:0002830	RARA,RSAD2
145	RIG-I signaling pathway	12	0.0114901	1	10.5	2/108	3/1701	GO:0039529	DDX58,OAS3
146	regulation of interleukin-13 production	9	0.0114901	1	10.5	2/108	3/1701	GO:0032656	LGALS9,RARA
147	regulation of response to type II interferon	7	0.0114901	1	10.5	2/108	3/1701	GO:0060330	PARP14,PARP9
148	positive regulation of monocyte chemotactic protein-1 production	11	0.0114901	1	10.5	2/108	3/1701	GO:0071639	LGALS9,OAS3
149	NAD biosynthetic process	10	0.0114901	1	10.5	2/108	3/1701	GO:0009435	PARP10,PARP9
150	positive regulation of interleukin-13 production	10	0.0114901	1	10.5	2/108	3/1701	GO:0032736	LGALS9,RARA
151	regulation of type II interferon-mediated signaling pathway	8	0.0114901	1	10.5	2/108	3/1701	GO:0060334	PARP14,PARP9
152	plasma membrane phospholipid scrambling	8	0.0114901	1	10.5	2/108	3/1701	GO:0017121	PLSCR1,VMP1
153	regulation of cellular process	3	0.0117875	1	1.20046	75/108	984/1701	GO:0050794	ADAR,AIDA,APOL3,ARAP2,AZI2,BAG1,BST2,C19orf66,CD164,CD69,CHMP5,CNP,CREBRF,DDX58,DDX60,DRAP1,DTX3L,DYNLT1,EIF2AK2,GBP2,GPR155,HELB,HERC5,HSH2D,IFI16,IFI35,IFI6,IFIH1,IFIT2,IFIT3,IFIT5,IRF2,IRF7,ISG15,LGALS9,LY6E,MCL1,MOV10,MX1,MX2,N4BP1,NMI,OAS2,OAS3,OASL,PARP10,PARP14,PARP9,PGAP1,PLSCR1,PNPT1,PPM1K,PRKD2,RARA,RASGRP3,RBCK1,RNF213,RPS6KA5,RSAD2,SMCHD1,SP100,SP110,SP140,SPATA13,STAT1,STAT2,TNFSF10,…
154	protein modification by small protein conjugation	7	0.0117899	1	2.1	12/108	90/1701	GO:0032446	DTX3L,HERC5,HERC6,IFIH1,ISG15,MKRN1,RBCK1,RNF213,TRIM21,TRIM22,TRIM25,UBE2L6
155	response to interferon-alpha	5	0.0121661	1	4.2	4/108	15/1701	GO:0035455	ADAR,BST2,EIF2AK2,MX2
156	cellular response to virus	6	0.0121661	1	4.2	4/108	15/1701	GO:0098586	ADAR,IFI6,IFIH1,LGALS9
157	positive regulation of viral process	4	0.0121661	1	4.2	4/108	15/1701	GO:0048524	ADAR,IFIT1,LGALS9,TRIM21
158	apoptotic mitochondrial changes	6	0.0121661	1	4.2	4/108	15/1701	GO:0008637	IFI6,IFIT2,MCL1,PPM1K
159	negative regulation of protein ubiquitination	10	0.0121661	1	4.2	4/108	15/1701	GO:0031397	DTX3L,ISG15,N4BP1,PARP10
160	innate immune response-activating signaling pathway	9	0.0125997	1	3.42391	5/108	23/1701	GO:0002758	DDX58,IFIH1,IRF7,OAS3,TRIM25
161	negative regulation of protein modification process	7	0.0127416	1	2.68902	7/108	41/1701	GO:0031400	ADAR,DTX3L,ISG15,N4BP1,PARP10,PARP14,TRIM21
162	macromolecule modification	3	0.0130274	1	1.62232	24/108	233/1701	GO:0043412	ADAR,C1GALT1,DTX3L,EIF2AK2,HERC5,HERC6,IFIH1,ISG15,MKRN1,PARP10,PARP12,PARP14,PPM1K,PRKD2,RARA,RBCK1,RNF213,RPS6KA5,TNK2,TRIM21,TRIM22,TRIM25,UBE2L6,USP15
163	monoatomic ion transport	4	0.0130652	1	0	0/108	76/1701	GO:0006811
164	inflammatory response	4	0.014507	1	2.625	7/108	42/1701	GO:0006954	APOL2,APOL3,IFI16,LGALS9,PLSCR1,RPS6KA5,TRIM21
165	positive regulation of cellular process	4	0.0152458	1	1.32632	48/108	570/1701	GO:0048522	ADAR,APOL3,AZI2,BAG1,BST2,CNP,CREBRF,DDX58,DDX60,DTX3L,EIF2AK2,GBP2,GPR155,IFI16,IFI35,IFIH1,IFIT2,IFIT5,IRF2,IRF7,ISG15,LGALS9,MCL1,NMI,OAS2,OAS3,OASL,PARP14,PARP9,PGAP1,PLSCR1,PRKD2,RARA,RBCK1,RPS6KA5,RSAD2,SMCHD1,SP100,STAT1,STAT2,TNFSF10,TNK2,TRIM21,TRIM22,TRIM25,USP15,VMP1,ZBP1
166	regulation of non-canonical NF-kappaB signal transduction	7	0.015442	1	3.9375	4/108	16/1701	GO:1901222	EIF2AK2,IFI35,LGALS9,RBCK1
167	regulation of CD4-positive, alpha-beta T cell differentiation	11	0.0157834	1	5.25	3/108	9/1701	GO:0043370	CD69,LGALS9,RARA
168	response to exogenous dsRNA	5	0.0157834	1	5.25	3/108	9/1701	GO:0043330	DDX58,IFIH1,IFIT1
169	regulation of RIG-I signaling pathway	9	0.0157834	1	5.25	3/108	9/1701	GO:0039535	DDX60,OASL,USP15
170	cellular response to interferon-beta	6	0.0157834	1	5.25	3/108	9/1701	GO:0035458	IFI16,PNPT1,STAT1
171	regulation of immune effector process	4	0.0164413	1	2.56395	7/108	43/1701	GO:0002697	BST2,CD69,DDX58,DDX60,LGALS9,RARA,RSAD2
172	negative regulation of macromolecule biosynthetic process	7	0.0170393	1	1.55632	25/108	253/1701	GO:0010558	BST2,C19orf66,CNP,CREBRF,DRAP1,EIF2AK2,IFI16,IRF2,IRF7,LGALS9,MOV10,N4BP1,OAS3,PARP10,PARP14,PARP9,PNPT1,RARA,RPS6KA5,SMCHD1,SP100,STAT1,TRIM22,XAF1,ZBP1
173	negative regulation of cellular biosynthetic process	6	0.017851	1	1.54412	25/108	255/1701	GO:0031327	BST2,C19orf66,CNP,CREBRF,DRAP1,EIF2AK2,IFI16,IRF2,IRF7,LGALS9,MOV10,N4BP1,OAS3,PARP10,PARP14,PARP9,PNPT1,RARA,RPS6KA5,SMCHD1,SP100,STAT1,TRIM22,XAF1,ZBP1
174	positive regulation of macromolecule biosynthetic process	7	0.0181575	1	1.49492	28/108	295/1701	GO:0010557	ADAR,CREBRF,DDX58,DTX3L,EIF2AK2,IFI16,IFIH1,IRF2,IRF7,ISG15,LGALS9,NMI,OAS2,OAS3,PARP9,PLSCR1,PRKD2,RARA,RBCK1,RPS6KA5,RSAD2,SP100,STAT1,STAT2,TRIM21,TRIM22,TRIM25,ZBP1
175	modification-dependent protein catabolic process	6	0.0182029	1	2.0625	11/108	84/1701	GO:0019941	CHMP5,DTX3L,HERC5,HERC6,ISG15,PSMB8,PSMB9,RBCK1,RNF213,TRIM25,UBE2L6
176	negative regulation of DNA-binding transcription factor activity	10	0.019225	1	3.70588	4/108	17/1701	GO:0043433	PARP10,RBCK1,SP100,TRIM21
177	modification-dependent macromolecule catabolic process	4	0.0192665	1	2.03824	11/108	85/1701	GO:0043632	CHMP5,DTX3L,HERC5,HERC6,ISG15,PSMB8,PSMB9,RBCK1,RNF213,TRIM25,UBE2L6
178	RNA splicing	4	0.0193538	1	0	0/108	67/1701	GO:0008380
179	monoatomic cation transport	5	0.0195056	1	0	0/108	68/1701	GO:0006812
180	positive regulation of RNA metabolic process	7	0.0210267	1	1.61341	21/108	205/1701	GO:0051254	CREBRF,DDX58,DTX3L,IFI16,IRF2,IRF7,MOV10,NMI,PARP9,PLSCR1,PNPT1,PRKD2,RARA,RBCK1,RPS6KA5,SP100,STAT1,STAT2,TRIM21,TRIM22,TRIM25
181	positive regulation of interleukin-8 production	10	0.0215201	1	4.725	3/108	10/1701	GO:0032757	DDX58,LGALS9,PRKD2
182	positive regulation of chemokine production	10	0.0215201	1	4.725	3/108	10/1701	GO:0032722	EIF2AK2,LGALS9,OAS3
183	protein autoubiquitination	9	0.0215201	1	4.725	3/108	10/1701	GO:0051865	DTX3L,RNF213,TRIM21
184	negative regulation of molecular function	3	0.0216965	1	1.99138	11/108	87/1701	GO:0044092	ADAR,DTX3L,IFI16,IFI6,IFIT1,IFIT2,PARP10,PARP9,RBCK1,SP100,TRIM21
185	negative regulation of CD4-positive, alpha-beta T cell activation	10	0.0220292	1	7.875	2/108	4/1701	GO:2000515	CD69,LGALS9
186	acute-phase response	6	0.0220292	1	7.875	2/108	4/1701	GO:0006953	APOL2,PLSCR1
187	regulation of monocyte chemotactic protein-1 production	10	0.0220292	1	7.875	2/108	4/1701	GO:0071637	LGALS9,OAS3
188	establishment of spindle localization	7	0.0220292	1	7.875	2/108	4/1701	GO:0051293	DYNLT1,KPNB1
189	positive regulation of interleukin-10 production	10	0.0220292	1	7.875	2/108	4/1701	GO:0032733	ISG15,LGALS9
190	retinoic acid receptor signaling pathway	8	0.0220292	1	7.875	2/108	4/1701	GO:0048384	RARA,SP100
191	phospholipid translocation	7	0.0220292	1	7.875	2/108	4/1701	GO:0045332	PLSCR1,VMP1
192	positive regulation of viral entry into host cell	6	0.0220292	1	7.875	2/108	4/1701	GO:0046598	LGALS9,TRIM21
193	negative regulation of extrinsic apoptotic signaling pathway in absence of ligand	9	0.0220292	1	7.875	2/108	4/1701	GO:2001240	IFI6,MCL1
194	maternal process involved in female pregnancy	3	0.0220292	1	7.875	2/108	4/1701	GO:0060135	APOL2,LGALS9
195	type II interferon-mediated signaling pathway	8	0.0220292	1	7.875	2/108	4/1701	GO:0060333	SP100,STAT1
196	lipid translocation	6	0.0220292	1	7.875	2/108	4/1701	GO:0034204	PLSCR1,VMP1
197	positive regulation by symbiont of entry into host	5	0.0220292	1	7.875	2/108	4/1701	GO:0075294	LGALS9,TRIM21
198	negative regulation of signal transduction in absence of ligand	7	0.0220292	1	7.875	2/108	4/1701	GO:1901099	IFI6,MCL1
199	negative regulation of cytokine production	9	0.0233345	1	2.39674	7/108	46/1701	GO:0001818	BST2,LGALS9,N4BP1,OAS3,RARA,RPS6KA5,XAF1
200	regulation of cytoplasmic pattern recognition receptor signaling pathway	8	0.023535	1	3.5	4/108	18/1701	GO:0039531	DDX60,OASL,RSAD2,USP15
201	negative regulation of cellular process	4	0.0239469	1	1.32725	45/108	534/1701	GO:0048523	ADAR,BAG1,BST2,C19orf66,CD164,CD69,CNP,CREBRF,DRAP1,DTX3L,DYNLT1,EIF2AK2,GPR155,HELB,IFI16,IFI35,IFI6,IFIT3,IRF2,IRF7,ISG15,LGALS9,MCL1,MOV10,N4BP1,OAS3,PARP10,PARP14,PARP9,PLSCR1,PNPT1,RARA,RBCK1,RNF213,RPS6KA5,RSAD2,SMCHD1,SP100,SP110,STAT1,STAT2,TRIM22,USP15,XAF1,ZBP1
202	positive regulation of cellular biosynthetic process	6	0.0255294	1	1.47492	28/108	299/1701	GO:0031328	ADAR,CREBRF,DDX58,DTX3L,EIF2AK2,IFI16,IFIH1,IRF2,IRF7,ISG15,LGALS9,NMI,OAS2,OAS3,PARP9,PLSCR1,PRKD2,RARA,RBCK1,RPS6KA5,RSAD2,SP100,STAT1,STAT2,TRIM21,TRIM22,TRIM25,ZBP1
203	negative regulation of biosynthetic process	5	0.0257468	1	1.52027	25/108	259/1701	GO:0009890	BST2,C19orf66,CNP,CREBRF,DRAP1,EIF2AK2,IFI16,IRF2,IRF7,LGALS9,MOV10,N4BP1,OAS3,PARP10,PARP14,PARP9,PNPT1,RARA,RPS6KA5,SMCHD1,SP100,STAT1,TRIM22,XAF1,ZBP1
204	regulation of endopeptidase activity	8	0.0263399	1	2.55405	6/108	37/1701	GO:0052548	IFI16,IFI6,LGALS9,PSMB8,PSMB9,TNFSF10
205	positive regulation of biosynthetic process	5	0.0275838	1	1.45066	28/108	304/1701	GO:0009891	ADAR,CREBRF,DDX58,DTX3L,EIF2AK2,IFI16,IFIH1,IRF2,IRF7,ISG15,LGALS9,NMI,OAS2,OAS3,PARP9,PLSCR1,PRKD2,RARA,RBCK1,RPS6KA5,RSAD2,SP100,STAT1,STAT2,TRIM21,TRIM22,TRIM25,ZBP1
206	protein ubiquitination	8	0.0279996	1	2.01923	10/108	78/1701	GO:0016567	DTX3L,HERC5,HERC6,MKRN1,RBCK1,RNF213,TRIM21,TRIM22,TRIM25,UBE2L6
207	positive regulation of peptidyl-tyrosine phosphorylation	10	0.0282457	1	4.29545	3/108	11/1701	GO:0050731	PARP14,PARP9,TNK2
208	protein K63-linked ubiquitination	10	0.0282457	1	4.29545	3/108	11/1701	GO:0070534	RNF213,TRIM21,TRIM22
209	regulation of interleukin-8 production	9	0.0282457	1	4.29545	3/108	11/1701	GO:0032677	DDX58,LGALS9,PRKD2
210	regulation of CD4-positive, alpha-beta T cell activation	9	0.0282457	1	4.29545	3/108	11/1701	GO:2000514	CD69,LGALS9,RARA
211	regulation of alpha-beta T cell differentiation	10	0.0282457	1	4.29545	3/108	11/1701	GO:0046637	CD69,LGALS9,RARA
212	positive regulation of cytokine-mediated signaling pathway	7	0.0282457	1	4.29545	3/108	11/1701	GO:0001961	IRF7,PARP14,PARP9
213	cellular response to molecule of bacterial origin	5	0.0283873	1	3.31579	4/108	19/1701	GO:0071219	CHMP5,CMPK2,GBP2,RARA
214	cellular response to lipopolysaccharide	6	0.0283873	1	3.31579	4/108	19/1701	GO:0071222	CHMP5,CMPK2,GBP2,RARA
215	negative regulation of binding	4	0.0283873	1	3.31579	4/108	19/1701	GO:0051100	IFI16,IFIT1,IFIT2,SP100
216	regulation of cysteine-type endopeptidase activity	9	0.0285698	1	2.8125	5/108	28/1701	GO:2000116	IFI16,IFI6,LGALS9,PSMB9,TNFSF10
217	immune response-activating signaling pathway	7	0.0289104	1	2.29688	7/108	48/1701	GO:0002757	DDX58,IFIH1,IRF7,OAS3,PRKD2,RBCK1,TRIM25
218	monoatomic ion transmembrane transport	5	0.0296686	1	0	0/108	60/1701	GO:0034220
219	regulation of mitotic cell cycle	5	0.0297602	1	0	0/108	59/1701	GO:0007346
220	generation of precursor metabolites and energy	3	0.0297602	1	0	0/108	59/1701	GO:0006091
221	positive regulation of biological process	3	0.0301497	1	1.275	51/108	630/1701	GO:0048518	ADAR,APOL3,AZI2,BAG1,BST2,CNP,CREBRF,DDX58,DDX60,DTX3L,EIF2AK2,GBP2,GPR155,IFI16,IFI35,IFIH1,IFIT1,IFIT2,IFIT5,IRF2,IRF7,ISG15,LGALS9,MCL1,MOV10,NMI,OAS2,OAS3,OASL,PARP14,PARP9,PGAP1,PLSCR1,PNPT1,PRKD2,RARA,RBCK1,RPS6KA5,RSAD2,SMCHD1,SP100,STAT1,STAT2,TNFSF10,TNK2,TRIM21,TRIM22,TRIM25,USP15,VMP1,ZBP1
222	positive regulation of gene expression	8	0.0312177	1	1.71429	16/108	147/1701	GO:0010628	ADAR,DDX58,EIF2AK2,IFI16,IFIH1,IRF7,ISG15,LGALS9,OAS2,OAS3,PLSCR1,PRKD2,RARA,RSAD2,STAT1,ZBP1
223	ubiquitin-dependent protein catabolic process	7	0.0312981	1	1.96875	10/108	80/1701	GO:0006511	CHMP5,DTX3L,HERC5,HERC6,PSMB8,PSMB9,RBCK1,RNF213,TRIM25,UBE2L6
224	positive regulation of macromolecule metabolic process	5	0.0314971	1	1.39453	34/108	384/1701	GO:0010604	ADAR,CREBRF,DDX58,DTX3L,EIF2AK2,IFI16,IFIH1,IRF2,IRF7,ISG15,LGALS9,MOV10,NMI,OAS2,OAS3,PARP14,PARP9,PLSCR1,PNPT1,PRKD2,RARA,RBCK1,RPS6KA5,RSAD2,SMCHD1,SP100,STAT1,STAT2,TNFSF10,TNK2,TRIM21,TRIM22,TRIM25,ZBP1
225	immune response-regulating signaling pathway	5	0.0320119	1	2.25	7/108	49/1701	GO:0002764	DDX58,IFIH1,IRF7,OAS3,PRKD2,RBCK1,TRIM25
226	biological process involved in symbiotic interaction	2	0.0328252	1	2.71552	5/108	29/1701	GO:0044403	CHMP5,DYNLT1,IFIT1,PLSCR1,TRIM25
227	negative regulation of cellular metabolic process	5	0.033275	1	1.46638	27/108	290/1701	GO:0031324	ADAR,BST2,C19orf66,CNP,CREBRF,DRAP1,EIF2AK2,IFI16,IRF2,IRF7,LGALS9,MCL1,MOV10,N4BP1,OAS3,PARP10,PARP14,PARP9,PNPT1,RARA,RPS6KA5,SMCHD1,SP100,STAT1,TRIM22,XAF1,ZBP1
228	negative regulation of translation	10	0.0337932	1	3.15	4/108	20/1701	GO:0017148	C19orf66,EIF2AK2,RARA,ZBP1
229	intracellular signal transduction	5	0.0340832	1	1.55282	21/108	213/1701	GO:0035556	CNP,DDX58,DTX3L,EIF2AK2,GPR155,HERC5,IFI16,IFI6,IFIH1,IRF7,LGALS9,MCL1,OAS3,PARP9,PRKD2,RARA,RASGRP3,RPS6KA5,SP100,TNK2,TRIM25
230	regulation of tyrosine phosphorylation of STAT protein	10	0.0352036	1	6.3	2/108	5/1701	GO:0042509	PARP14,PARP9
231	negative regulation of chemokine production	10	0.0352036	1	6.3	2/108	5/1701	GO:0032682	LGALS9,OAS3
232	negative regulation of DNA binding	5	0.0352036	1	6.3	2/108	5/1701	GO:0043392	IFI16,SP100
233	multi-multicellular organism process	2	0.0352036	1	6.3	2/108	5/1701	GO:0044706	LGALS9,RARA
234	regulation of membrane lipid distribution	5	0.0352036	1	6.3	2/108	5/1701	GO:0097035	PLSCR1,VMP1
235	positive regulation of viral life cycle	5	0.0352036	1	6.3	2/108	5/1701	GO:1903902	LGALS9,TRIM21
236	regulation of ubiquitin-protein transferase activity	5	0.0352036	1	6.3	2/108	5/1701	GO:0051438	DTX3L,RBCK1
237	acute inflammatory response	5	0.0352036	1	6.3	2/108	5/1701	GO:0002526	APOL2,PLSCR1
238	female pregnancy	3	0.0352036	1	6.3	2/108	5/1701	GO:0007565	LGALS9,RARA
239	columnar/cuboidal epithelial cell development	5	0.0352036	1	6.3	2/108	5/1701	GO:0002066	C1GALT1,RARA
240	multi-organism reproductive process	2	0.0352036	1	6.3	2/108	5/1701	GO:0044703	LGALS9,RARA
241	spindle localization	3	0.0352036	1	6.3	2/108	5/1701	GO:0051653	DYNLT1,KPNB1
242	positive regulation of interleukin-4 production	10	0.0352036	1	6.3	2/108	5/1701	GO:0032753	LGALS9,RARA
243	regulation of dendritic cell cytokine production	10	0.0352036	1	6.3	2/108	5/1701	GO:0002730	BST2,DDX58
244	positive regulation of erythrocyte differentiation	9	0.0352036	1	6.3	2/108	5/1701	GO:0045648	ISG15,STAT1
245	negative regulation of DNA recombination	8	0.0352036	1	6.3	2/108	5/1701	GO:0045910	HELB,SMCHD1
246	regulation of chemokine production	9	0.0359551	1	3.9375	3/108	12/1701	GO:0032642	EIF2AK2,LGALS9,OAS3
247	response to dsRNA	4	0.0359551	1	3.9375	3/108	12/1701	GO:0043331	DDX58,IFIH1,IFIT1
248	positive regulation of RNA biosynthetic process	8	0.036805	1	1.60027	19/108	187/1701	GO:1902680	CREBRF,DDX58,DTX3L,IFI16,IRF2,IRF7,NMI,PARP9,PLSCR1,PRKD2,RARA,RBCK1,RPS6KA5,SP100,STAT1,STAT2,TRIM21,TRIM22,TRIM25
249	positive regulation of DNA-templated transcription	9	0.036805	1	1.60027	19/108	187/1701	GO:0045893	CREBRF,DDX58,DTX3L,IFI16,IRF2,IRF7,NMI,PARP9,PLSCR1,PRKD2,RARA,RBCK1,RPS6KA5,SP100,STAT1,STAT2,TRIM21,TRIM22,TRIM25
250	proteolysis involved in protein catabolic process	5	0.0369783	1	1.8	12/108	105/1701	GO:0051603	CHMP5,DTX3L,HERC5,HERC6,ISG15,PSMB8,PSMB9,RBCK1,RNF213,TRIM21,TRIM25,UBE2L6
251	negative regulation of cell population proliferation	5	0.0370919	1	2.05435	9/108	69/1701	GO:0008285	CNP,EIF2AK2,IFI35,IFIT3,LGALS9,PARP10,RARA,SP110,STAT1
252	cellular response to cytokine stimulus	5	0.0370919	1	2.05435	9/108	69/1701	GO:0071345	GBP2,IFI16,IFIT1,LGALS9,MT2A,NMI,PNPT1,STAT1,TRIM25
253	regulation of extrinsic apoptotic signaling pathway	7	0.0374574	1	2.625	5/108	30/1701	GO:2001236	IFI6,MCL1,RBCK1,SP100,TNFSF10
254	positive regulation of immune effector process	5	0.0374574	1	2.625	5/108	30/1701	GO:0002699	DDX58,DDX60,LGALS9,RARA,RSAD2
255	protein-containing complex assembly	5	0.0385874	1	0.398734	4/108	158/1701	GO:0065003	ADAR,IFIH1,PNPT1,WIPF1
256	positive regulation of nucleobase-containing compound metabolic process	6	0.0386726	1	1.53319	22/108	226/1701	GO:0045935	CREBRF,DDX58,DTX3L,IFI16,IRF2,IRF7,MOV10,NMI,PARP9,PLSCR1,PNPT1,PRKD2,RARA,RBCK1,RPS6KA5,SMCHD1,SP100,STAT1,STAT2,TRIM21,TRIM22,TRIM25
257	negative regulation of NF-kappaB transcription factor activity	11	0.0446313	1	3.63462	3/108	13/1701	GO:0032088	PARP10,RBCK1,TRIM21
258	regulation of alpha-beta T cell activation	8	0.0446313	1	3.63462	3/108	13/1701	GO:0046634	CD69,LGALS9,RARA
259	negative regulation of viral life cycle	5	0.0446313	1	3.63462	3/108	13/1701	GO:1903901	BST2,LY6E,TRIM25
260	response to nutrient	3	0.0446313	1	3.63462	3/108	13/1701	GO:0007584	RARA,STAT1,TRIM25
261	positive regulation of interleukin-6 production	10	0.0446313	1	3.63462	3/108	13/1701	GO:0032755	DDX58,IFIH1,LGALS9
262	regulation of ATP-dependent activity	3	0.0446313	1	3.63462	3/108	13/1701	GO:0043462	IFIT1,PLSCR1,VMP1
263	regulation of supramolecular fiber organization	5	0.0455343	1	0	0/108	54/1701	GO:1902903
264	inorganic ion transmembrane transport	5	0.0462248	1	0	0/108	56/1701	GO:0098660
265	inorganic cation transmembrane transport	6	0.0462248	1	0	0/108	56/1701	GO:0098662
266	nucleic acid transport	6	0.0462895	1	2.86364	4/108	22/1701	GO:0050657	KPNB1,MX2,PNPT1,ZBP1
267	establishment of RNA localization	3	0.0462895	1	2.86364	4/108	22/1701	GO:0051236	KPNB1,MX2,PNPT1,ZBP1
268	RNA transport	7	0.0462895	1	2.86364	4/108	22/1701	GO:0050658	KPNB1,MX2,PNPT1,ZBP1
269	positive regulation of binding	4	0.0462895	1	2.86364	4/108	22/1701	GO:0051099	DTX3L,PARP9,RARA,TRIM21
270	monoatomic cation transmembrane transport	6	0.0469716	1	0	0/108	57/1701	GO:0098655
271	lipid transport	4	0.0478759	1	2.46094	5/108	32/1701	GO:0006869	APOL2,APOL3,APOL6,PLSCR1,VMP1
272	regulation of intracellular signal transduction	6	0.0497389	1	1.449	23/108	250/1701	GO:1902531	APOL3,BST2,CNP,CREBRF,DDX60,EIF2AK2,GPR155,IFI35,IFIT5,LGALS9,MCL1,OASL,PPM1K,PRKD2,RBCK1,RSAD2,SPATA13,STAT1,TNFSF10,TRIM21,TRIM22,TRIM25,USP15
273	macromolecule catabolic process	3	0.0500511	1	1.61815	15/108	146/1701	GO:0009057	CHMP5,DTX3L,HERC5,HERC6,ISG15,ISG20,OAS2,PNPT1,PSMB8,PSMB9,RBCK1,RNF213,TRIM21,TRIM25,UBE2L6
274	regulation of interleukin-4 production	9	0.0506424	1	5.25	2/108	6/1701	GO:0032673	LGALS9,RARA
275	negative regulation of alpha-beta T cell activation	9	0.0506424	1	5.25	2/108	6/1701	GO:0046636	CD69,LGALS9
276	NAD metabolic process	9	0.0506424	1	5.25	2/108	6/1701	GO:0019674	PARP10,PARP9
277	negative regulation of DNA repair	8	0.0506424	1	5.25	2/108	6/1701	GO:0045738	HELB,SMCHD1
278	viral release from host cell	5	0.0506424	1	5.25	2/108	6/1701	GO:0019076	CHMP5,TRIM25
279	positive regulation of CD4-positive, alpha-beta T cell differentiation	12	0.0506424	1	5.25	2/108	6/1701	GO:0043372	LGALS9,RARA
280	viral protein processing	2	0.0506424	1	5.25	2/108	6/1701	GO:0019082	PARP10,PARP9
281	negative regulation of type II interferon production	10	0.0506424	1	5.25	2/108	6/1701	GO:0032689	LGALS9,RARA
282	negative regulation of double-strand break repair	9	0.0506424	1	5.25	2/108	6/1701	GO:2000780	HELB,SMCHD1
283	regulation of extrinsic apoptotic signaling pathway in absence of ligand	8	0.0506424	1	5.25	2/108	6/1701	GO:2001239	IFI6,MCL1
284	exit from host cell	4	0.0506424	1	5.25	2/108	6/1701	GO:0035891	CHMP5,TRIM25
285	regulation of interleukin-10 production	9	0.0506424	1	5.25	2/108	6/1701	GO:0032653	ISG15,LGALS9
286	negative regulation of viral transcription	5	0.0506424	1	5.25	2/108	6/1701	GO:0032897	SP100,TRIM21
287	regulation of peptidase activity	7	0.0507554	1	2.19767	6/108	43/1701	GO:0052547	IFI16,IFI6,LGALS9,PSMB8,PSMB9,TNFSF10
288	cellular response to biotic stimulus	3	0.0533821	1	2.73913	4/108	23/1701	GO:0071216	CHMP5,CMPK2,GBP2,RARA
289	negative regulation of immune effector process	5	0.0542472	1	3.375	3/108	14/1701	GO:0002698	BST2,CD69,LGALS9
290	regulation of cytokine production involved in immune response	9	0.0542472	1	3.375	3/108	14/1701	GO:0002718	BST2,DDX58,RSAD2
291	protein metabolic process	3	0.0544537	1	1.34759	32/108	374/1701	GO:0019538	APOL2,APOL3,APOL6,C1GALT1,CHMP5,CHST12,DTX3L,EIF2AK2,HERC5,HERC6,IFI16,IFIH1,ISG15,MKRN1,PARP10,PARP12,PARP14,PGAP1,PPM1K,PRKD2,PSMB8,PSMB9,RARA,RBCK1,RNF213,RPS6KA5,TNK2,TRIM21,TRIM22,TRIM25,UBE2L6,USP15
292	cellular response to stimulus	2	0.0545743	1	1.39117	28/108	317/1701	GO:0051716	CD69,CHMP5,CMPK2,CNP,CREBRF,DDX58,DTX3L,EIF2AK2,GBP2,GPR155,HELB,HERC5,IFI16,IFIH1,IFIT1,IRF7,MCL1,MT2A,N4BP1,PARP10,PARP9,PNPT1,RARA,SMCHD1,SP100,STAT1,TRIM21,TRIM25
293	regulation of protein metabolic process	5	0.0568778	1	1.43704	25/108	274/1701	GO:0051246	ADAR,AZI2,C19orf66,CREBRF,DDX58,DTX3L,EIF2AK2,HERC5,IFI16,IFI6,ISG15,LGALS9,N4BP1,PARP10,PARP14,PARP9,PSMB8,PSMB9,RARA,RBCK1,STAT2,TNFSF10,TNK2,TRIM21,ZBP1
294	establishment of localization in cell	3	0.0579339	1	0.50266	6/108	188/1701	GO:0051649	ADAR,CHMP5,DTX3L,DYNLT1,KPNB1,NMI
295	regulation of protein binding	4	0.0610331	1	2.625	4/108	24/1701	GO:0043393	DTX3L,IFIT1,IFIT2,TRIM21
296	detection of chemical stimulus involved in sensory perception of taste	5	0.0634921	1	15.75	1/108	1/1701	GO:0050912	RTP4
297	negative regulation of AIM2 inflammasome complex assembly	7	0.0634921	1	15.75	1/108	1/1701	GO:0140972	IFI16
298	meiotic cell cycle process involved in oocyte maturation	4	0.0634921	1	15.75	1/108	1/1701	GO:1903537	CNP
299	regulation of intracellular transport of viral material	5	0.0634921	1	15.75	1/108	1/1701	GO:1901252	BST2
300	dermatan sulfate biosynthetic process	8	0.0634921	1	15.75	1/108	1/1701	GO:0030208	CHST12
301	cellular response to glycoprotein	5	0.0634921	1	15.75	1/108	1/1701	GO:1904588	CNP
302	growth plate cartilage chondrocyte proliferation	3	0.0634921	1	15.75	1/108	1/1701	GO:0003419	CNP
303	regulation of activated T cell autonomous cell death	9	0.0634921	1	15.75	1/108	1/1701	GO:0070239	LGALS9
304	renal tubule development	5	0.0634921	1	15.75	1/108	1/1701	GO:0061326	STAT1
305	natural killer cell tolerance induction	3	0.0634921	1	15.75	1/108	1/1701	GO:0002519	LGALS9
306	dendrite arborization	9	0.0634921	1	15.75	1/108	1/1701	GO:0140059	ZBP1
307	embryonic camera-type eye development	7	0.0634921	1	15.75	1/108	1/1701	GO:0031076	RARA
308	regulation of cholesterol storage	5	0.0634921	1	15.75	1/108	1/1701	GO:0010885	TTC39B
309	detection of chemical stimulus involved in sensory perception of bitter taste	6	0.0634921	1	15.75	1/108	1/1701	GO:0001580	RTP4
310	growth plate cartilage development	6	0.0634921	1	15.75	1/108	1/1701	GO:0003417	RARA
311	regulation of protein localization to early endosome	7	0.0634921	1	15.75	1/108	1/1701	GO:1902965	DTX3L
312	cell proliferation involved in metanephros development	4	0.0634921	1	15.75	1/108	1/1701	GO:0072203	STAT1
313	detection of chemical stimulus involved in sensory perception	4	0.0634921	1	15.75	1/108	1/1701	GO:0050907	RTP4
314	putrescine metabolic process	5	0.0634921	1	15.75	1/108	1/1701	GO:0009445	AZI2
315	positive regulation of dendritic cell apoptotic process	8	0.0634921	1	15.75	1/108	1/1701	GO:2000670	LGALS9
316	protein homotrimerization	8	0.0634921	1	15.75	1/108	1/1701	GO:0070207	PNPT1
317	establishment of viral latency	2	0.0634921	1	15.75	1/108	1/1701	GO:0019043	IRF7
318	multicellular organismal locomotion	3	0.0634921	1	15.75	1/108	1/1701	GO:0071965	CNP
319	negative regulation of chemokine (C-C motif) ligand 5 production	11	0.0634921	1	15.75	1/108	1/1701	GO:0071650	OAS3
320	negative regulation of macrophage apoptotic process	8	0.0634921	1	15.75	1/108	1/1701	GO:2000110	IRF7
321	macrophage activation involved in immune response	6	0.0634921	1	15.75	1/108	1/1701	GO:0002281	IFI35
322	regulation of clathrin-dependent endocytosis	8	0.0634921	1	15.75	1/108	1/1701	GO:2000369	TNK2
323	positive regulation of stress-activated protein kinase signaling cascade	8	0.0634921	1	15.75	1/108	1/1701	GO:0070304	EIF2AK2
324	metanephric mesenchymal cell differentiation	7	0.0634921	1	15.75	1/108	1/1701	GO:0072162	STAT1
325	chondroblast differentiation	4	0.0634921	1	15.75	1/108	1/1701	GO:0060591	RARA
326	negative regulation of response to type II interferon	8	0.0634921	1	15.75	1/108	1/1701	GO:0060331	PARP14
327	positive regulation of T cell activation via T cell receptor contact with antigen bound to MHC molecule on antigen presenting cell	9	0.0634921	1	15.75	1/108	1/1701	GO:2001190	LGALS9
328	receptor guanylyl cyclase signaling pathway	7	0.0634921	1	15.75	1/108	1/1701	GO:0007168	CNP
329	cellular response to interleukin-3	6	0.0634921	1	15.75	1/108	1/1701	GO:0036016	MT2A
330	regulation of hematopoietic stem cell proliferation	6	0.0634921	1	15.75	1/108	1/1701	GO:1902033	EIF2AK2
331	mitochondrial RNA catabolic process	7	0.0634921	1	15.75	1/108	1/1701	GO:0000957	PNPT1
332	primary amino compound metabolic process	2	0.0634921	1	15.75	1/108	1/1701	GO:1901160	AZI2
333	lipid modification by small protein conjugation	6	0.0634921	1	15.75	1/108	1/1701	GO:0120322	RNF213
334	positive regulation of CD4-positive, CD25-positive, alpha-beta regulatory T cell differentiation involved in immune response	14	0.0634921	1	15.75	1/108	1/1701	GO:0032834	LGALS9
335	positive regulation of CD4-positive, CD25-positive, alpha-beta regulatory T cell differentiation	13	0.0634921	1	15.75	1/108	1/1701	GO:0032831	LGALS9
336	adenosine to inosine editing	8	0.0634921	1	15.75	1/108	1/1701	GO:0006382	ADAR
337	cyclic nucleotide biosynthetic process	8	0.0634921	1	15.75	1/108	1/1701	GO:0009190	CNP
338	negative regulation of protein kinase activity by regulation of protein phosphorylation	11	0.0634921	1	15.75	1/108	1/1701	GO:0044387	ADAR
339	cell proliferation involved in kidney development	3	0.0634921	1	15.75	1/108	1/1701	GO:0072111	STAT1
340	putrescine biosynthetic process	6	0.0634921	1	15.75	1/108	1/1701	GO:0009446	AZI2
341	negative regulation of metanephric nephron tubule epithelial cell differentiation	9	0.0634921	1	15.75	1/108	1/1701	GO:0072308	STAT1
342	regulation of metanephric nephron tubule epithelial cell differentiation	8	0.0634921	1	15.75	1/108	1/1701	GO:0072307	STAT1
343	positive regulation of miRNA catabolic process	9	0.0634921	1	15.75	1/108	1/1701	GO:2000627	PNPT1
344	primary amino compound biosynthetic process	3	0.0634921	1	15.75	1/108	1/1701	GO:1901162	AZI2
345	negative regulation of oocyte maturation	8	0.0634921	1	15.75	1/108	1/1701	GO:1900194	CNP
346	negative regulation of helicase activity	5	0.0634921	1	15.75	1/108	1/1701	GO:0051097	IFIT1
347	positive regulation of interleukin-4-mediated signaling pathway	8	0.0634921	1	15.75	1/108	1/1701	GO:1902216	PARP14
348	response to vitamin A	5	0.0634921	1	15.75	1/108	1/1701	GO:0033189	RARA
349	regulation of MyD88-dependent toll-like receptor signaling pathway	9	0.0634921	1	15.75	1/108	1/1701	GO:0034124	IRF7
350	mesenchymal cell differentiation involved in kidney development	6	0.0634921	1	15.75	1/108	1/1701	GO:0072161	STAT1
351	positive regulation of nitric-oxide synthase biosynthetic process	8	0.0634921	1	15.75	1/108	1/1701	GO:0051770	STAT1
352	ribosomal protein import into nucleus	9	0.0634921	1	15.75	1/108	1/1701	GO:0006610	KPNB1
353	growth plate cartilage chondrocyte differentiation	6	0.0634921	1	15.75	1/108	1/1701	GO:0003418	CNP
354	chondroitin sulfate biosynthetic process	7	0.0634921	1	15.75	1/108	1/1701	GO:0030206	CHST12
355	mitochondrial RNA 3'-end processing	8	0.0634921	1	15.75	1/108	1/1701	GO:0000965	PNPT1
356	mitochondrial mRNA catabolic process	10	0.0634921	1	15.75	1/108	1/1701	GO:0000958	PNPT1
357	mitotic chromosome movement towards spindle pole	5	0.0634921	1	15.75	1/108	1/1701	GO:0007079	KPNB1
358	negative regulation by virus of viral protein levels in host cell	5	0.0634921	1	15.75	1/108	1/1701	GO:0046725	STAT1
359	regulation of lactation	6	0.0634921	1	15.75	1/108	1/1701	GO:1903487	OAS2
360	negative regulation of granulocyte differentiation	10	0.0634921	1	15.75	1/108	1/1701	GO:0030853	RARA
361	regulation of oocyte maturation	7	0.0634921	1	15.75	1/108	1/1701	GO:1900193	CNP
362	regulation of antifungal innate immune response	7	0.0634921	1	15.75	1/108	1/1701	GO:1905034	USP15
363	positive regulation of AIM2 inflammasome complex assembly	7	0.0634921	1	15.75	1/108	1/1701	GO:0140973	GBP2
364	regulation of interleukin-4-mediated signaling pathway	7	0.0634921	1	15.75	1/108	1/1701	GO:1902214	PARP14
365	forebrain regionalization	4	0.0634921	1	15.75	1/108	1/1701	GO:0021871	PGAP1
366	positive regulation of protein oligomerization	7	0.0634921	1	15.75	1/108	1/1701	GO:0032461	ISG15
367	DNA repair-dependent chromatin remodeling	6	0.0634921	1	15.75	1/108	1/1701	GO:0140861	DTX3L
368	monoubiquitinated protein deubiquitination	9	0.0634921	1	15.75	1/108	1/1701	GO:0035520	USP15
369	cell differentiation involved in metanephros development	5	0.0634921	1	15.75	1/108	1/1701	GO:0072202	STAT1
370	vesicle transport along actin filament	7	0.0634921	1	15.75	1/108	1/1701	GO:0030050	NMI
371	epithelial cell fate commitment	4	0.0634921	1	15.75	1/108	1/1701	GO:0072148	RARA
372	mitochondrial mRNA polyadenylation	8	0.0634921	1	15.75	1/108	1/1701	GO:0097222	PNPT1
373	positive regulation of polyamine transmembrane transport	7	0.0634921	1	15.75	1/108	1/1701	GO:1902269	AZI2
374	negative regulation of cell maturation	7	0.0634921	1	15.75	1/108	1/1701	GO:1903430	CNP
375	trans-Golgi network membrane organization	5	0.0634921	1	15.75	1/108	1/1701	GO:0098629	AZI2
376	regulation of chemokine (C-X-C motif) ligand 9 production	10	0.0634921	1	15.75	1/108	1/1701	GO:0035394	OAS3
377	dermatan sulfate metabolic process	7	0.0634921	1	15.75	1/108	1/1701	GO:0030205	CHST12
378	regulation of T-helper 2 cell differentiation	13	0.0634921	1	15.75	1/108	1/1701	GO:0045628	RARA
379	ventricular cardiac muscle cell differentiation	7	0.0634921	1	15.75	1/108	1/1701	GO:0055012	RARA
380	response to growth hormone	5	0.0634921	1	15.75	1/108	1/1701	GO:0060416	PNPT1
381	negative regulation of antifungal innate immune response	8	0.0634921	1	15.75	1/108	1/1701	GO:1905035	USP15
382	negative regulation of cholesterol storage	7	0.0634921	1	15.75	1/108	1/1701	GO:0010887	TTC39B
383	positive regulation of double-strand break repair via nonhomologous end joining	10	0.0634921	1	15.75	1/108	1/1701	GO:2001034	SMCHD1
384	negative regulation of activated T cell proliferation	10	0.0634921	1	15.75	1/108	1/1701	GO:0046007	LGALS9
385	regulation of plasmacytoid dendritic cell cytokine production	11	0.0634921	1	15.75	1/108	1/1701	GO:0002736	BST2
386	regulation of mitochondrial fission	7	0.0634921	1	15.75	1/108	1/1701	GO:0090140	STAT2
387	negative regulation of intracellular transport of viral material	6	0.0634921	1	15.75	1/108	1/1701	GO:1901253	BST2
388	positive regulation of T-helper 2 cell differentiation	14	0.0634921	1	15.75	1/108	1/1701	GO:0045630	RARA
389	pallium cell proliferation in forebrain	5	0.0634921	1	15.75	1/108	1/1701	GO:0022013	ZBP1
390	nuclear polyadenylation-dependent mRNA catabolic process	13	0.0634921	1	15.75	1/108	1/1701	GO:0071042	PNPT1
391	negative regulation of meiotic cell cycle	6	0.0634921	1	15.75	1/108	1/1701	GO:0051447	CNP
392	mesenchymal cell differentiation involved in renal system development	5	0.0634921	1	15.75	1/108	1/1701	GO:2001012	STAT1
393	phosphatidylserine exposure on apoptotic cell surface	9	0.0634921	1	15.75	1/108	1/1701	GO:0070782	PLSCR1
394	response to oxygen-glucose deprivation	5	0.0634921	1	15.75	1/108	1/1701	GO:0090649	CNP
395	positive regulation of cysteine-type endopeptidase activity involved in apoptotic signaling pathway	12	0.0634921	1	15.75	1/108	1/1701	GO:2001269	LGALS9
396	metanephric mesenchymal cell proliferation involved in metanephros development	5	0.0634921	1	15.75	1/108	1/1701	GO:0072136	STAT1
397	nose development	5	0.0634921	1	15.75	1/108	1/1701	GO:0043584	SMCHD1
398	response to type III interferon	5	0.0634921	1	15.75	1/108	1/1701	GO:0034342	C19orf66
399	chondroitin sulfate metabolic process	6	0.0634921	1	15.75	1/108	1/1701	GO:0030204	CHST12
400	response to interleukin-3	5	0.0634921	1	15.75	1/108	1/1701	GO:0036015	MT2A
401	positive regulation of stress-activated MAPK cascade	9	0.0634921	1	15.75	1/108	1/1701	GO:0032874	EIF2AK2
402	regulation of MyD88-independent toll-like receptor signaling pathway	9	0.0634921	1	15.75	1/108	1/1701	GO:0034127	IRF7
403	positive regulation of toll-like receptor 7 signaling pathway	10	0.0634921	1	15.75	1/108	1/1701	GO:0034157	RSAD2
404	putrescine biosynthetic process from ornithine	8	0.0634921	1	15.75	1/108	1/1701	GO:0033387	AZI2
405	base conversion or substitution editing	7	0.0634921	1	15.75	1/108	1/1701	GO:0016553	ADAR
406	negative regulation of ubiquitin-protein transferase activity	11	0.0634921	1	15.75	1/108	1/1701	GO:0051444	DTX3L
407	cGMP biosynthetic process	10	0.0634921	1	15.75	1/108	1/1701	GO:0006182	CNP
408	positive regulation of protein localization to early endosome	8	0.0634921	1	15.75	1/108	1/1701	GO:1902966	DTX3L
409	regulation of CD4-positive, CD25-positive, alpha-beta regulatory T cell differentiation	12	0.0634921	1	15.75	1/108	1/1701	GO:0032829	LGALS9
410	regulation of mRNA stability involved in response to stress	11	0.0634921	1	15.75	1/108	1/1701	GO:0010610	ZBP1
411	regulation of intrinsic apoptotic signaling pathway in response to osmotic stress by p53 class mediator	9	0.0634921	1	15.75	1/108	1/1701	GO:1902238	USP15
412	protein K27-linked deubiquitination	9	0.0634921	1	15.75	1/108	1/1701	GO:1990167	USP15
413	ornithine metabolic process	7	0.0634921	1	15.75	1/108	1/1701	GO:0006591	AZI2
414	cartilage development involved in endochondral bone morphogenesis	5	0.0634921	1	15.75	1/108	1/1701	GO:0060351	RARA
415	negative regulation of nephron tubule epithelial cell differentiation	8	0.0634921	1	15.75	1/108	1/1701	GO:0072183	STAT1
416	microtubule-dependent intracellular transport of viral material	4	0.0634921	1	15.75	1/108	1/1701	GO:0075519	DYNLT1
417	regulation of toll-like receptor 7 signaling pathway	9	0.0634921	1	15.75	1/108	1/1701	GO:0034155	RSAD2
418	phosphatidylserine biosynthetic process	8	0.0634921	1	15.75	1/108	1/1701	GO:0006659	PLSCR1
419	regulation by virus of viral protein levels in host cell	4	0.0634921	1	15.75	1/108	1/1701	GO:0046719	STAT1
420	cumulus cell differentiation	5	0.0634921	1	15.75	1/108	1/1701	GO:0001549	CNP
421	negative regulation of plasmacytoid dendritic cell cytokine production	12	0.0634921	1	15.75	1/108	1/1701	GO:0002737	BST2
422	negative regulation of T cell migration	10	0.0634921	1	15.75	1/108	1/1701	GO:2000405	CD69
423	regulation of CD4-positive, CD25-positive, alpha-beta regulatory T cell differentiation involved in immune response	13	0.0634921	1	15.75	1/108	1/1701	GO:0032832	LGALS9
424	response to erythropoietin	5	0.0634921	1	15.75	1/108	1/1701	GO:0036017	MT2A
425	negative regulation of chemokine (C-X-C motif) ligand 9 production	11	0.0634921	1	15.75	1/108	1/1701	GO:0035395	OAS3
426	mitochondrion-endoplasmic reticulum membrane tethering	4	0.0634921	1	15.75	1/108	1/1701	GO:1990456	VMP1
427	cellular response to type I interferon	6	0.0634921	1	15.75	1/108	1/1701	GO:0071357	IFIT1
428	transport of viral material towards nucleus	4	0.0634921	1	15.75	1/108	1/1701	GO:0075606	DYNLT1
429	cell proliferation in forebrain	4	0.0634921	1	15.75	1/108	1/1701	GO:0021846	ZBP1
430	gastric emptying	5	0.0634921	1	15.75	1/108	1/1701	GO:0035483	CNP
431	regulation of ER to Golgi vesicle-mediated transport	6	0.0634921	1	15.75	1/108	1/1701	GO:0060628	PGAP1
432	gastric motility	4	0.0634921	1	15.75	1/108	1/1701	GO:0035482	CNP
433	regulation of cGMP-mediated signaling	7	0.0634921	1	15.75	1/108	1/1701	GO:0010752	CNP
434	microtubule-dependent intracellular transport of viral material towards nucleus	5	0.0634921	1	15.75	1/108	1/1701	GO:0075521	DYNLT1
435	positive regulation of dendritic cell differentiation	9	0.0634921	1	15.75	1/108	1/1701	GO:2001200	LGALS9
436	positive regulation of mitochondrial RNA catabolic process	8	0.0634921	1	15.75	1/108	1/1701	GO:0000962	PNPT1
437	positive regulation of ER to Golgi vesicle-mediated transport	7	0.0634921	1	15.75	1/108	1/1701	GO:1902953	PGAP1
438	negative regulation of type II interferon-mediated signaling pathway	9	0.0634921	1	15.75	1/108	1/1701	GO:0060336	PARP14
439	lipid ubiquitination	7	0.0634921	1	15.75	1/108	1/1701	GO:0120323	RNF213
440	negative regulation of collagen biosynthetic process	6	0.0634921	1	15.75	1/108	1/1701	GO:0032966	CNP
441	positive regulation of protein localization to endosome	7	0.0634921	1	15.75	1/108	1/1701	GO:1905668	DTX3L
442	negative regulation of kidney development	5	0.0634921	1	15.75	1/108	1/1701	GO:0090185	STAT1
443	apoptotic cell clearance	7	0.0634921	1	15.75	1/108	1/1701	GO:0043277	RARA
444	positive regulation of oxidative stress-induced neuron intrinsic apoptotic signaling pathway	10	0.0634921	1	15.75	1/108	1/1701	GO:1903378	MCL1
445	regulation of DNA double-strand break processing	7	0.0634921	1	15.75	1/108	1/1701	GO:1903775	HELB
446	response to glycoprotein	4	0.0634921	1	15.75	1/108	1/1701	GO:1904587	CNP
447	agmatine biosynthetic process	4	0.0634921	1	15.75	1/108	1/1701	GO:0097055	AZI2
448	positive regulation of cGMP-mediated signaling	8	0.0634921	1	15.75	1/108	1/1701	GO:0010753	CNP
449	mitochondrial RNA 5'-end processing	8	0.0634921	1	15.75	1/108	1/1701	GO:0000964	PNPT1
450	vascular endothelial growth factor signaling pathway	8	0.0634921	1	15.75	1/108	1/1701	GO:0038084	NMI
451	regulation of protein localization to endosome	6	0.0634921	1	15.75	1/108	1/1701	GO:1905666	DTX3L
452	regulation of macrophage apoptotic process	7	0.0634921	1	15.75	1/108	1/1701	GO:2000109	IRF7
453	PKR/eIFalpha signaling	8	0.0634921	1	15.75	1/108	1/1701	GO:0039585	HERC5
454	cellular response to erythropoietin	6	0.0634921	1	15.75	1/108	1/1701	GO:0036018	MT2A
455	protein linear polyubiquitination	10	0.0634921	1	15.75	1/108	1/1701	GO:0097039	RBCK1
456	negative regulation of non-canonical Wnt signaling pathway	8	0.0634921	1	15.75	1/108	1/1701	GO:2000051	RNF213
457	negative regulation of collagen metabolic process	5	0.0634921	1	15.75	1/108	1/1701	GO:0010713	CNP
458	kidney mesenchymal cell proliferation	4	0.0634921	1	15.75	1/108	1/1701	GO:0072135	STAT1
459	c-di-GMP signaling	5	0.0634921	1	15.75	1/108	1/1701	GO:0061939	CNP
460	Sertoli cell fate commitment	5	0.0634921	1	15.75	1/108	1/1701	GO:0060010	RARA
461	positive regulation of activated T cell autonomous cell death	10	0.0634921	1	15.75	1/108	1/1701	GO:0070241	LGALS9
462	cell differentiation involved in kidney development	4	0.0634921	1	15.75	1/108	1/1701	GO:0061005	STAT1
463	polyadenylation-dependent mRNA catabolic process	12	0.0634921	1	15.75	1/108	1/1701	GO:0071047	PNPT1
464	positive regulation of cellular metabolic process	5	0.0635593	1	1.35776	30/108	348/1701	GO:0031325	ADAR,CREBRF,DDX58,DTX3L,EIF2AK2,IFI16,IFIH1,IRF2,IRF7,ISG15,LGALS9,NMI,OAS2,OAS3,PARP14,PARP9,PLSCR1,PRKD2,RARA,RBCK1,RPS6KA5,RSAD2,SP100,STAT1,STAT2,TNK2,TRIM21,TRIM22,TRIM25,ZBP1
465	plasma membrane organization	5	0.0647675	1	3.15	3/108	15/1701	GO:0007009	CHMP5,PLSCR1,VMP1
466	negative regulation of response to stimulus	4	0.0660136	1	1.47414	19/108	203/1701	GO:0048585	ADAR,CD69,CREBRF,GPR155,HELB,IFI16,IFI35,IFI6,ISG15,LGALS9,MCL1,OAS3,PARP14,RNF213,SMCHD1,STAT1,STAT2,TRIM21,USP15
467	regulation of erythrocyte differentiation	8	0.0680103	1	4.5	2/108	7/1701	GO:0045646	ISG15,STAT1
468	positive regulation of CD4-positive, alpha-beta T cell activation	10	0.0680103	1	4.5	2/108	7/1701	GO:2000516	LGALS9,RARA
469	response to cAMP	5	0.0680103	1	4.5	2/108	7/1701	GO:0051591	PNPT1,STAT1
470	response to vitamin	4	0.0680103	1	4.5	2/108	7/1701	GO:0033273	RARA,TRIM25
471	protein targeting to membrane	7	0.0680103	1	4.5	2/108	7/1701	GO:0006612	NMI,RTP4
472	protein monoubiquitination	9	0.0680103	1	4.5	2/108	7/1701	GO:0006513	TRIM21,TRIM25
473	regulation of T-helper cell differentiation	12	0.0680103	1	4.5	2/108	7/1701	GO:0045622	CD69,RARA
474	negative regulation of cell development	6	0.0692348	1	2.52	4/108	25/1701	GO:0010721	CD69,CNP,DYNLT1,RARA
475	response to lipopolysaccharide	5	0.0734008	1	2.1875	5/108	36/1701	GO:0032496	CHMP5,CMPK2,GBP2,LGALS9,RARA
476	response to molecule of bacterial origin	4	0.0734008	1	2.1875	5/108	36/1701	GO:0002237	CHMP5,CMPK2,GBP2,LGALS9,RARA
477	regulation of type II interferon production	9	0.0761503	1	2.95312	3/108	16/1701	GO:0032649	ISG15,LGALS9,RARA
478	protein-containing complex organization	4	0.0777304	1	0.508065	6/108	186/1701	GO:0043933	ADAR,CHMP5,IFIH1,PNPT1,TRIM21,WIPF1
479	regulation of macromolecule metabolic process	4	0.0796935	1	1.22306	49/108	631/1701	GO:0060255	ADAR,AZI2,BST2,C19orf66,CHMP5,CNP,CREBRF,DDX58,DRAP1,DTX3L,EIF2AK2,HELB,HERC5,IFI16,IFI6,IFIH1,IRF2,IRF7,ISG15,LGALS9,MOV10,N4BP1,NMI,OAS2,OAS3,PARP10,PARP14,PARP9,PLSCR1,PNPT1,PRKD2,PSMB8,PSMB9,RARA,RBCK1,RPS6KA5,RSAD2,SMCHD1,SP100,SP140,STAT1,STAT2,TNFSF10,TNK2,TRIM21,TRIM22,TRIM25,XAF1,ZBP1
480	positive regulation of transcription by RNA polymerase II	10	0.0861499	1	1.59961	13/108	128/1701	GO:0045944	CREBRF,DDX58,IFI16,IRF2,IRF7,NMI,PLSCR1,PRKD2,RARA,RPS6KA5,SP100,STAT1,STAT2
481	positive regulation of viral genome replication	6	0.0870049	1	3.9375	2/108	8/1701	GO:0045070	ADAR,IFIT1
482	regulation of viral transcription	4	0.0870049	1	3.9375	2/108	8/1701	GO:0046782	SP100,TRIM21
483	mitotic metaphase chromosome alignment	6	0.0870049	1	3.9375	2/108	8/1701	GO:0007080	CHMP5,KPNB1
484	positive regulation of alpha-beta T cell activation	9	0.0870049	1	3.9375	2/108	8/1701	GO:0046635	LGALS9,RARA
485	positive regulation of alpha-beta T cell differentiation	11	0.0870049	1	3.9375	2/108	8/1701	GO:0046638	LGALS9,RARA
486	positive regulation of type II interferon production	10	0.0870049	1	3.9375	2/108	8/1701	GO:0032729	ISG15,LGALS9
487	regulation of hematopoietic progenitor cell differentiation	5	0.0870049	1	3.9375	2/108	8/1701	GO:1901532	EIF2AK2,RARA
488	regulation of myeloid leukocyte mediated immunity	6	0.0870049	1	3.9375	2/108	8/1701	GO:0002886	DDX58,LGALS9
489	response to retinoic acid	4	0.0870049	1	3.9375	2/108	8/1701	GO:0032526	RARA,SP100
490	regulation of leukocyte mediated immunity	5	0.087245	1	2.33333	4/108	27/1701	GO:0002703	BST2,DDX58,LGALS9,RSAD2
491	regulation of myeloid cell differentiation	7	0.087245	1	2.33333	4/108	27/1701	GO:0045637	IRF7,ISG15,RARA,STAT1
492	nucleobase-containing compound transport	5	0.087245	1	2.33333	4/108	27/1701	GO:0015931	KPNB1,MX2,PNPT1,ZBP1
493	intracellular transport	4	0.0883152	1	0.486111	5/108	162/1701	GO:0046907	ADAR,CHMP5,DTX3L,KPNB1,NMI
494	regulation of production of molecular mediator of immune response	8	0.0883486	1	2.77941	3/108	17/1701	GO:0002700	BST2,DDX58,RSAD2
495	regulation of interleukin-6 production	9	0.0883486	1	2.77941	3/108	17/1701	GO:0032675	DDX58,IFIH1,LGALS9
496	regulation of peptidyl-tyrosine phosphorylation	9	0.0883486	1	2.77941	3/108	17/1701	GO:0050730	PARP14,PARP9,TNK2
497	cellular response to organic cyclic compound	4	0.0884884	1	2.07237	5/108	38/1701	GO:0071407	DDX58,GPR155,IFIH1,IFIT1,STAT1
498	response to nutrient levels	2	0.0950592	1	1.86864	7/108	59/1701	GO:0031667	CNP,EIF2AK2,GPR155,IFI16,RARA,STAT1,TRIM25
499	angiogenesis	3	0.0970241	1	2.25	4/108	28/1701	GO:0001525	C1GALT1,CNP,PRKD2,RNF213
500	RNA metabolic process	5	0.101139	1	0.572727	8/108	220/1701	GO:0016070	ADAR,DRAP1,HELB,ISG20,OAS2,PNPT1,RARA,TMEM123
501	RNA processing	3	0.101165	1	0.446809	4/108	141/1701	GO:0006396	ADAR,ISG20,PNPT1,TMEM123
502	protein K48-linked ubiquitination	10	0.101311	1	2.625	3/108	18/1701	GO:0070936	DTX3L,TRIM21,TRIM25
503	positive regulation of cysteine-type endopeptidase activity	10	0.101311	1	2.625	3/108	18/1701	GO:2001056	IFI16,LGALS9,TNFSF10
504	negative regulation of nucleobase-containing compound metabolic process	6	0.104255	1	1.47928	17/108	181/1701	GO:0045934	CNP,CREBRF,DRAP1,HELB,IFI16,IRF2,IRF7,PARP10,PARP14,PARP9,RARA,RPS6KA5,SMCHD1,SP100,STAT1,TRIM22,ZBP1
505	regulation of protein ubiquitination	9	0.105073	1	1.96875	5/108	40/1701	GO:0031396	DTX3L,ISG15,N4BP1,PARP10,RBCK1
506	positive regulation of metabolic process	4	0.105073	1	1.2811	34/108	418/1701	GO:0009893	ADAR,CREBRF,DDX58,DTX3L,EIF2AK2,IFI16,IFIH1,IRF2,IRF7,ISG15,LGALS9,MOV10,NMI,OAS2,OAS3,PARP14,PARP9,PLSCR1,PNPT1,PRKD2,RARA,RBCK1,RPS6KA5,RSAD2,SMCHD1,SP100,STAT1,STAT2,TNFSF10,TNK2,TRIM21,TRIM22,TRIM25,ZBP1
507	actin filament-based movement	3	0.107354	1	3.5	2/108	9/1701	GO:0030048	NMI,WIPF1
508	mRNA destabilization	11	0.107354	1	3.5	2/108	9/1701	GO:0061157	MOV10,PNPT1
509	response to organophosphorus	3	0.107354	1	3.5	2/108	9/1701	GO:0046683	PNPT1,STAT1
510	negative regulation of viral entry into host cell	6	0.107354	1	3.5	2/108	9/1701	GO:0046597	LY6E,TRIM25
511	cell surface receptor signaling pathway via JAK-STAT	7	0.107354	1	3.5	2/108	9/1701	GO:0007259	STAT1,STAT2
512	positive regulation of interleukin-1 beta production	11	0.107354	1	3.5	2/108	9/1701	GO:0032731	IFI16,LGALS9
513	membrane lipid biosynthetic process	6	0.107354	1	3.5	2/108	9/1701	GO:0046467	PGAP1,PRKD2
514	positive regulation of cytokine production involved in immune response	10	0.107354	1	3.5	2/108	9/1701	GO:0002720	DDX58,RSAD2
515	suppression of viral release by host	8	0.107354	1	3.5	2/108	9/1701	GO:0044790	TRIM21,TRIM25
516	RNA destabilization	10	0.107354	1	3.5	2/108	9/1701	GO:0050779	MOV10,PNPT1
517	negative regulation of cysteine-type endopeptidase activity	10	0.107354	1	3.5	2/108	9/1701	GO:2000117	IFI16,IFI6
518	negative regulation of leukocyte mediated immunity	6	0.107354	1	3.5	2/108	9/1701	GO:0002704	BST2,LGALS9
519	release of cytochrome c from mitochondria	7	0.107354	1	3.5	2/108	9/1701	GO:0001836	IFI6,MCL1
520	negative regulation of organelle organization	6	0.107389	1	0	0/108	42/1701	GO:0010639
521	regulation of actin filament organization	8	0.107389	1	0	0/108	42/1701	GO:0110053
522	regulation of chromosome organization	6	0.107389	1	0	0/108	42/1701	GO:0033044
523	regulation of cellular component size	4	0.108179	1	0	0/108	43/1701	GO:0032535
524	energy derivation by oxidation of organic compounds	4	0.108179	1	0	0/108	43/1701	GO:0015980
525	mRNA splicing, via spliceosome	8	0.108179	1	0	0/108	43/1701	GO:0000398
526	RNA splicing, via transesterification reactions	5	0.108179	1	0	0/108	43/1701	GO:0000375
527	RNA splicing, via transesterification reactions with bulged adenosine as nucleophile	6	0.108179	1	0	0/108	43/1701	GO:0000377
528	regulation of multicellular organismal process	3	0.10882	1	1.34043	24/108	282/1701	GO:0051239	BST2,CD69,CNP,DDX58,DYNLT1,EIF2AK2,IFI16,IFIH1,IRF7,ISG15,LGALS9,N4BP1,OAS2,OAS3,PLSCR1,PRKD2,RARA,RPS6KA5,RSAD2,SP100,STAT1,TRIM21,XAF1,ZBP1
529	regulation of system process	4	0.109523	1	0	0/108	44/1701	GO:0044057
530	regulation of mitotic cell cycle phase transition	7	0.109523	1	0	0/108	44/1701	GO:1901990
531	proteolysis	4	0.116003	1	1.47	14/108	150/1701	GO:0006508	CHMP5,DTX3L,HERC5,HERC6,IFI16,ISG15,PSMB8,PSMB9,RBCK1,RNF213,TRIM21,TRIM25,UBE2L6,USP15
532	regulation of primary metabolic process	4	0.117122	1	1.20536	45/108	588/1701	GO:0080090	ADAR,AZI2,C19orf66,CNP,CREBRF,DDX58,DRAP1,DTX3L,EIF2AK2,HELB,HERC5,IFI16,IFI6,IRF2,IRF7,ISG15,LGALS9,MOV10,N4BP1,NMI,OAS3,PARP10,PARP14,PARP9,PLSCR1,PNPT1,PRKD2,PSMB8,PSMB9,RARA,RBCK1,RNF213,RPS6KA5,SMCHD1,SP100,SP140,STAT1,STAT2,TNFSF10,TNK2,TRIM21,TRIM22,TRIM25,TTC39B,ZBP1
533	response to peptide hormone	4	0.11804	1	2.1	4/108	30/1701	GO:0043434	PNPT1,STAT1,STAT2,TNFSF10
534	negative regulation of catalytic activity	4	0.12016	1	1.96875	6/108	48/1701	GO:0043086	ADAR,DTX3L,IFI16,IFI6,IFIT1,PARP9
535	cellular component assembly	4	0.121545	1	0.62749	10/108	251/1701	GO:0022607	ADAR,CHMP5,IFIH1,KPNB1,PNPT1,RNF213,SP110,SPATA13,VMP1,WIPF1
536	cellular response to cholesterol	6	0.122988	1	7.875	1/108	2/1701	GO:0071397	GPR155
537	positive regulation of CREB transcription factor activity	11	0.122988	1	7.875	1/108	2/1701	GO:0032793	RPS6KA5
538	DNA replication, synthesis of primer	7	0.122988	1	7.875	1/108	2/1701	GO:0006269	HELB
539	regulation of interleukin-5 production	9	0.122988	1	7.875	1/108	2/1701	GO:0032674	RARA
540	p38MAPK cascade	8	0.122988	1	7.875	1/108	2/1701	GO:0038066	LGALS9
541	regulation of protein oligomerization	6	0.122988	1	7.875	1/108	2/1701	GO:0032459	ISG15
542	regulation of ATPase-coupled calcium transmembrane transporter activity	10	0.122988	1	7.875	1/108	2/1701	GO:1901894	VMP1
543	ephrin receptor signaling pathway	8	0.122988	1	7.875	1/108	2/1701	GO:0048013	AIDA
544	positive regulation of toll-like receptor 9 signaling pathway	10	0.122988	1	7.875	1/108	2/1701	GO:0034165	RSAD2
545	negative regulation of T-helper cell differentiation	13	0.122988	1	7.875	1/108	2/1701	GO:0045623	CD69
546	blood circulation	4	0.122988	1	7.875	1/108	2/1701	GO:0008015	STAT1
547	establishment of mitotic spindle orientation	9	0.122988	1	7.875	1/108	2/1701	GO:0000132	DYNLT1
548	mucopolysaccharide metabolic process	5	0.122988	1	7.875	1/108	2/1701	GO:1903510	CHST12
549	regulation of anoikis	6	0.122988	1	7.875	1/108	2/1701	GO:2000209	MCL1
550	cGMP metabolic process	9	0.122988	1	7.875	1/108	2/1701	GO:0046068	CNP
551	branched-chain amino acid metabolic process	6	0.122988	1	7.875	1/108	2/1701	GO:0009081	PPM1K
552	regulation of non-canonical Wnt signaling pathway	7	0.122988	1	7.875	1/108	2/1701	GO:2000050	RNF213
553	regulation of defense response to fungus	6	0.122988	1	7.875	1/108	2/1701	GO:1900150	USP15
554	regulation of regulatory T cell differentiation	10	0.122988	1	7.875	1/108	2/1701	GO:0045589	LGALS9
555	regulation of nuclease activity	5	0.122988	1	7.875	1/108	2/1701	GO:0032069	OAS3
556	cytolysis in another organism	5	0.122988	1	7.875	1/108	2/1701	GO:0051715	GBP2
557	regulation of Fas signaling pathway	6	0.122988	1	7.875	1/108	2/1701	GO:1902044	SP100
558	GPI anchor metabolic process	8	0.122988	1	7.875	1/108	2/1701	GO:0006505	PGAP1
559	protein K6-linked ubiquitination	10	0.122988	1	7.875	1/108	2/1701	GO:0085020	TRIM21
560	pyrimidine deoxyribonucleoside diphosphate metabolic process	8	0.122988	1	7.875	1/108	2/1701	GO:0009196	CMPK2
561	regulation of post-transcriptional gene silencing	8	0.122988	1	7.875	1/108	2/1701	GO:0060147	ADAR
562	positive regulation of receptor catabolic process	7	0.122988	1	7.875	1/108	2/1701	GO:2000646	DTX3L
563	positive regulation of response to type II interferon	8	0.122988	1	7.875	1/108	2/1701	GO:0060332	PARP9
564	chondrocyte differentiation involved in endochondral bone morphogenesis	5	0.122988	1	7.875	1/108	2/1701	GO:0003413	CNP
565	bleb assembly	7	0.122988	1	7.875	1/108	2/1701	GO:0032060	SP110
566	regulation of intrinsic apoptotic signaling pathway in response to osmotic stress	8	0.122988	1	7.875	1/108	2/1701	GO:1902218	USP15
567	positive regulation of type II interferon-mediated signaling pathway	9	0.122988	1	7.875	1/108	2/1701	GO:0060335	PARP9
568	cyclic purine nucleotide metabolic process	8	0.122988	1	7.875	1/108	2/1701	GO:0052652	CNP
569	regulation of ribonuclease activity	7	0.122988	1	7.875	1/108	2/1701	GO:0060700	OAS3
570	regulation of neuron projection arborization	6	0.122988	1	7.875	1/108	2/1701	GO:0150011	MOV10
571	negative regulation of myeloid leukocyte mediated immunity	7	0.122988	1	7.875	1/108	2/1701	GO:0002887	LGALS9
572	mitochondrial gene expression	6	0.122988	1	7.875	1/108	2/1701	GO:0140053	PNPT1
573	cardiac muscle cell differentiation	6	0.122988	1	7.875	1/108	2/1701	GO:0055007	RARA
574	miRNA-mediated gene silencing by mRNA destabilization	12	0.122988	1	7.875	1/108	2/1701	GO:0035279	MOV10
575	endosomal vesicle fusion	8	0.122988	1	7.875	1/108	2/1701	GO:0034058	SAMD9
576	aminoglycan biosynthetic process	5	0.122988	1	7.875	1/108	2/1701	GO:0006023	CHST12
577	negative regulation of mitochondrial depolarization	6	0.122988	1	7.875	1/108	2/1701	GO:0051902	IFI6
578	negative regulation of translational frameshifting	12	0.122988	1	7.875	1/108	2/1701	GO:2001125	C19orf66
579	negative regulation of gene silencing by regulatory ncRNA	9	0.122988	1	7.875	1/108	2/1701	GO:0060967	ADAR
580	positive regulation of oxidative stress-induced intrinsic apoptotic signaling pathway	9	0.122988	1	7.875	1/108	2/1701	GO:1902177	MCL1
581	glycosaminoglycan biosynthetic process	6	0.122988	1	7.875	1/108	2/1701	GO:0006024	CHST12
582	deoxyribonucleoside diphosphate metabolic process	7	0.122988	1	7.875	1/108	2/1701	GO:0009186	CMPK2
583	regulation of mesenchymal to epithelial transition involved in metanephros morphogenesis	7	0.122988	1	7.875	1/108	2/1701	GO:0003339	STAT1
584	regulation of Fc receptor mediated stimulatory signaling pathway	6	0.122988	1	7.875	1/108	2/1701	GO:0060368	PLSCR1
585	dTTP biosynthetic process	11	0.122988	1	7.875	1/108	2/1701	GO:0006235	CMPK2
586	branched-chain amino acid catabolic process	7	0.122988	1	7.875	1/108	2/1701	GO:0009083	PPM1K
587	negative regulation of epithelial cell differentiation involved in kidney development	7	0.122988	1	7.875	1/108	2/1701	GO:2000697	STAT1
588	interleukin-1-mediated signaling pathway	7	0.122988	1	7.875	1/108	2/1701	GO:0070498	RPS6KA5
589	negative regulation of alpha-beta T cell proliferation	10	0.122988	1	7.875	1/108	2/1701	GO:0046642	LGALS9
590	regulation of nitric-oxide synthase biosynthetic process	7	0.122988	1	7.875	1/108	2/1701	GO:0051769	STAT1
591	polyamine metabolic process	4	0.122988	1	7.875	1/108	2/1701	GO:0006595	AZI2
592	rRNA transport	8	0.122988	1	7.875	1/108	2/1701	GO:0051029	PNPT1
593	regulation of chemokine (C-C motif) ligand 5 production	10	0.122988	1	7.875	1/108	2/1701	GO:0071649	OAS3
594	regulation of DNA topoisomerase (ATP-hydrolyzing) activity	5	0.122988	1	7.875	1/108	2/1701	GO:2000371	PLSCR1
595	regulation of translational frameshifting	11	0.122988	1	7.875	1/108	2/1701	GO:2001124	C19orf66
596	hematopoietic stem cell homeostasis	4	0.122988	1	7.875	1/108	2/1701	GO:0061484	ADAR
597	protein trimerization	7	0.122988	1	7.875	1/108	2/1701	GO:0070206	PNPT1
598	regulation of dendritic cell differentiation	8	0.122988	1	7.875	1/108	2/1701	GO:2001198	LGALS9
599	RNA import into mitochondrion	8	0.122988	1	7.875	1/108	2/1701	GO:0035927	PNPT1
600	dTDP metabolic process	10	0.122988	1	7.875	1/108	2/1701	GO:0046072	CMPK2
601	negative regulation of CD4-positive, alpha-beta T cell differentiation	12	0.122988	1	7.875	1/108	2/1701	GO:0043371	CD69
602	glandular epithelial cell development	6	0.122988	1	7.875	1/108	2/1701	GO:0002068	RARA
603	rRNA import into mitochondrion	9	0.122988	1	7.875	1/108	2/1701	GO:0035928	PNPT1
604	chromosome movement towards spindle pole	4	0.122988	1	7.875	1/108	2/1701	GO:0051305	KPNB1
605	negative regulation of cell fate commitment	6	0.122988	1	7.875	1/108	2/1701	GO:0010454	CD69
606	negative regulation of T-helper 17 cell lineage commitment	15	0.122988	1	7.875	1/108	2/1701	GO:2000329	CD69
607	dTDP biosynthetic process	11	0.122988	1	7.875	1/108	2/1701	GO:0006233	CMPK2
608	definitive hemopoiesis	5	0.122988	1	7.875	1/108	2/1701	GO:0060216	ADAR
609	negative regulation of mesenchymal to epithelial transition involved in metanephros morphogenesis	8	0.122988	1	7.875	1/108	2/1701	GO:0003340	STAT1
610	trachea cartilage development	5	0.122988	1	7.875	1/108	2/1701	GO:0060534	RARA
611	stress granule disassembly	7	0.122988	1	7.875	1/108	2/1701	GO:0035617	TRIM21
612	regulation of helicase activity	4	0.122988	1	7.875	1/108	2/1701	GO:0051095	IFIT1
613	regulation of miRNA catabolic process	8	0.122988	1	7.875	1/108	2/1701	GO:2000625	PNPT1
614	face development	3	0.122988	1	7.875	1/108	2/1701	GO:0060324	RARA
615	cGMP-mediated signaling	7	0.122988	1	7.875	1/108	2/1701	GO:0019934	CNP
616	lipid droplet formation	7	0.122988	1	7.875	1/108	2/1701	GO:0140042	RNF213
617	phosphatidylserine metabolic process	7	0.122988	1	7.875	1/108	2/1701	GO:0006658	PLSCR1
618	deoxyribonucleoside diphosphate biosynthetic process	8	0.122988	1	7.875	1/108	2/1701	GO:0009189	CMPK2
619	negative regulation of T-helper 17 cell differentiation	14	0.122988	1	7.875	1/108	2/1701	GO:2000320	CD69
620	outflow tract septum morphogenesis	4	0.122988	1	7.875	1/108	2/1701	GO:0003148	RARA
621	negative regulation of IP-10 production	11	0.122988	1	7.875	1/108	2/1701	GO:0071659	OAS3
622	regulation of bicellular tight junction assembly	6	0.122988	1	7.875	1/108	2/1701	GO:2000810	NMI
623	positive regulation of ATPase-coupled calcium transmembrane transporter activity	11	0.122988	1	7.875	1/108	2/1701	GO:1901896	VMP1
624	dTTP metabolic process	10	0.122988	1	7.875	1/108	2/1701	GO:0046075	CMPK2
625	regulation of T-helper 2 cell cytokine production	11	0.122988	1	7.875	1/108	2/1701	GO:2000551	RSAD2
626	retrotransposon silencing by mRNA destabilization	12	0.122988	1	7.875	1/108	2/1701	GO:0141008	MOV10
627	negative regulation of mast cell degranulation	11	0.122988	1	7.875	1/108	2/1701	GO:0043305	LGALS9
628	regulation of gene silencing by regulatory ncRNA	8	0.122988	1	7.875	1/108	2/1701	GO:0060966	ADAR
629	cyclic nucleotide metabolic process	7	0.122988	1	7.875	1/108	2/1701	GO:0009187	CNP
630	regulation of T cell activation via T cell receptor contact with antigen bound to MHC molecule on antigen presenting cell	8	0.122988	1	7.875	1/108	2/1701	GO:2001188	LGALS9
631	prostate gland development	5	0.122988	1	7.875	1/108	2/1701	GO:0030850	RARA
632	positive regulation of CD4-positive, alpha-beta T cell proliferation	11	0.122988	1	7.875	1/108	2/1701	GO:2000563	LGALS9
633	dUDP metabolic process	10	0.122988	1	7.875	1/108	2/1701	GO:0046077	CMPK2
634	negative regulation of translational elongation	11	0.122988	1	7.875	1/108	2/1701	GO:0045900	C19orf66
635	protein K27-linked ubiquitination	10	0.122988	1	7.875	1/108	2/1701	GO:0044314	TRIM21
636	positive regulation of transcription by RNA polymerase III	10	0.122988	1	7.875	1/108	2/1701	GO:0045945	NMI
637	protein O-linked glycosylation	6	0.122988	1	7.875	1/108	2/1701	GO:0006493	C1GALT1
638	regulation of toll-like receptor 9 signaling pathway	9	0.122988	1	7.875	1/108	2/1701	GO:0034163	RSAD2
639	negative regulation of leukocyte degranulation	10	0.122988	1	7.875	1/108	2/1701	GO:0043301	LGALS9
640	mitochondrial RNA processing	7	0.122988	1	7.875	1/108	2/1701	GO:0000963	PNPT1
641	negative regulation of tyrosine phosphorylation of STAT protein	11	0.122988	1	7.875	1/108	2/1701	GO:0042532	PARP14
642	attachment of GPI anchor to protein	5	0.122988	1	7.875	1/108	2/1701	GO:0016255	PGAP1
643	positive regulation of granulocyte macrophage colony-stimulating factor production	10	0.122988	1	7.875	1/108	2/1701	GO:0032725	DDX58
644	regulation of mitochondrial RNA catabolic process	7	0.122988	1	7.875	1/108	2/1701	GO:0000960	PNPT1
645	dUDP biosynthetic process	11	0.122988	1	7.875	1/108	2/1701	GO:0006227	CMPK2
646	negative regulation of protein K63-linked ubiquitination	12	0.122988	1	7.875	1/108	2/1701	GO:1900045	PARP10
647	negative regulation of dendritic cell cytokine production	11	0.122988	1	7.875	1/108	2/1701	GO:0002731	BST2
648	myelin assembly	6	0.122988	1	7.875	1/108	2/1701	GO:0032288	SP110
649	astral microtubule organization	8	0.122988	1	7.875	1/108	2/1701	GO:0030953	KPNB1
650	transcription elongation-coupled chromatin remodeling	6	0.122988	1	7.875	1/108	2/1701	GO:0140673	USP15
651	regulation of translational termination	10	0.122988	1	7.875	1/108	2/1701	GO:0006449	C19orf66
652	regulation of cell maturation	6	0.122988	1	7.875	1/108	2/1701	GO:1903429	CNP
653	viral translational frameshifting	2	0.122988	1	7.875	1/108	2/1701	GO:0075523	C19orf66
654	monocyte differentiation	6	0.122988	1	7.875	1/108	2/1701	GO:0030224	IFI16
655	positive regulation of regulatory T cell differentiation	11	0.122988	1	7.875	1/108	2/1701	GO:0045591	LGALS9
656	pyrimidine deoxyribonucleoside triphosphate biosynthetic process	9	0.122988	1	7.875	1/108	2/1701	GO:0009212	CMPK2
657	negative regulation of T-helper 17 type immune response	8	0.122988	1	7.875	1/108	2/1701	GO:2000317	CD69
658	xenophagy	6	0.122988	1	7.875	1/108	2/1701	GO:0098792	RNF213
659	retrotransposon silencing	5	0.122988	1	7.875	1/108	2/1701	GO:0010526	MOV10
660	regulation of cellular response to osmotic stress	6	0.122988	1	7.875	1/108	2/1701	GO:0106049	USP15
661	pyrimidine deoxyribonucleoside diphosphate biosynthetic process	9	0.122988	1	7.875	1/108	2/1701	GO:0009197	CMPK2
662	negative regulation of post-transcriptional gene silencing	9	0.122988	1	7.875	1/108	2/1701	GO:0060149	ADAR
663	negative regulation of lipid storage	6	0.122988	1	7.875	1/108	2/1701	GO:0010888	TTC39B
664	establishment of spindle orientation	8	0.122988	1	7.875	1/108	2/1701	GO:0051294	DYNLT1
665	negative regulation of membrane depolarization	5	0.122988	1	7.875	1/108	2/1701	GO:1904180	IFI6
666	negative regulation of anoikis	7	0.122988	1	7.875	1/108	2/1701	GO:2000811	MCL1
667	intracellular transport of virus	3	0.122988	1	7.875	1/108	2/1701	GO:0075733	DYNLT1
668	negative regulation of chemokine (C-X-C motif) ligand 2 production	11	0.122988	1	7.875	1/108	2/1701	GO:2000342	OAS3
669	negative regulation of CD4-positive, alpha-beta T cell proliferation	11	0.122988	1	7.875	1/108	2/1701	GO:2000562	LGALS9
670	positive regulation of pyroptotic inflammatory response	8	0.122988	1	7.875	1/108	2/1701	GO:0140639	GBP2
671	positive regulation of T-helper 2 cell cytokine production	12	0.122988	1	7.875	1/108	2/1701	GO:2000553	RSAD2
672	regulation of response to osmotic stress	5	0.122988	1	7.875	1/108	2/1701	GO:0047484	USP15
673	autophagosome membrane docking	4	0.122988	1	7.875	1/108	2/1701	GO:0016240	VMP1
674	regulation of polyamine transmembrane transport	6	0.122988	1	7.875	1/108	2/1701	GO:1902267	AZI2
675	GPI anchor biosynthetic process	9	0.122988	1	7.875	1/108	2/1701	GO:0006506	PGAP1
676	polyamine biosynthetic process	5	0.122988	1	7.875	1/108	2/1701	GO:0006596	AZI2
677	regulation of cysteine-type endopeptidase activity involved in apoptotic signaling pathway	11	0.122988	1	7.875	1/108	2/1701	GO:2001267	LGALS9
678	regulation of post-transcriptional gene silencing by regulatory ncRNA	9	0.122988	1	7.875	1/108	2/1701	GO:1900368	ADAR
679	negative regulation of hepatocyte apoptotic process	8	0.122988	1	7.875	1/108	2/1701	GO:1903944	ADAR
680	negative regulation of post-transcriptional gene silencing by regulatory ncRNA	10	0.122988	1	7.875	1/108	2/1701	GO:1900369	ADAR
681	cellular response to muramyl dipeptide	5	0.122988	1	7.875	1/108	2/1701	GO:0071225	CHMP5
682	hepatocyte apoptotic process	6	0.122988	1	7.875	1/108	2/1701	GO:0097284	ADAR
683	positive regulation of interleukin-5 production	10	0.122988	1	7.875	1/108	2/1701	GO:0032754	RARA
684	cardiocyte differentiation	4	0.122988	1	7.875	1/108	2/1701	GO:0035051	RARA
685	positive regulation of DNA topoisomerase (ATP-hydrolyzing) activity	6	0.122988	1	7.875	1/108	2/1701	GO:2000373	PLSCR1
686	regulation of hepatocyte apoptotic process	7	0.122988	1	7.875	1/108	2/1701	GO:1903943	ADAR
687	negative regulation of regulated secretory pathway	9	0.122988	1	7.875	1/108	2/1701	GO:1903306	LGALS9
688	cellular response to nitrogen compound	4	0.128434	1	1.89	6/108	50/1701	GO:1901699	CHMP5,CNP,DDX58,IFIH1,IFIT1,STAT1
689	positive regulation of ATP-dependent activity	4	0.128812	1	3.15	2/108	10/1701	GO:0032781	PLSCR1,VMP1
690	symbiont entry into host	4	0.128812	1	3.15	2/108	10/1701	GO:0044409	DYNLT1,PLSCR1
691	sensory organ development	4	0.128812	1	3.15	2/108	10/1701	GO:0007423	RARA,SMCHD1
692	negative regulation of tumor necrosis factor production	11	0.128812	1	3.15	2/108	10/1701	GO:0032720	LGALS9,RARA
693	negative regulation of tumor necrosis factor superfamily cytokine production	10	0.128812	1	3.15	2/108	10/1701	GO:1903556	LGALS9,RARA
694	cell surface receptor signaling pathway via STAT	6	0.128812	1	3.15	2/108	10/1701	GO:0097696	STAT1,STAT2
695	cellular response to amino acid starvation	5	0.128812	1	3.15	2/108	10/1701	GO:0034198	EIF2AK2,GPR155
696	metaphase chromosome alignment	5	0.128812	1	3.15	2/108	10/1701	GO:0051310	CHMP5,KPNB1
697	hematopoietic progenitor cell differentiation	4	0.128812	1	3.15	2/108	10/1701	GO:0002244	ADAR,HERC6
698	positive regulation of protein binding	5	0.128812	1	3.15	2/108	10/1701	GO:0032092	DTX3L,TRIM21
699	negative regulation of leukocyte differentiation	8	0.128812	1	3.15	2/108	10/1701	GO:1902106	CD69,RARA
700	symbiont entry into host cell	5	0.128812	1	3.15	2/108	10/1701	GO:0046718	DYNLT1,PLSCR1
701	organelle fusion	5	0.129312	1	2.3625	3/108	20/1701	GO:0048284	CHMP5,MCL1,SAMD9
702	regulation of adaptive immune response	5	0.129312	1	2.3625	3/108	20/1701	GO:0002819	CD69,IRF7,RSAD2
703	positive regulation of endopeptidase activity	9	0.129312	1	2.3625	3/108	20/1701	GO:0010950	IFI16,LGALS9,TNFSF10
704	regulation of leukocyte apoptotic process	6	0.129312	1	2.3625	3/108	20/1701	GO:2000106	IRF7,LGALS9,PRKD2
705	negative regulation of DNA metabolic process	7	0.129312	1	2.3625	3/108	20/1701	GO:0051053	CNP,HELB,SMCHD1
706	regulation of hydrolase activity	4	0.132817	1	1.72603	8/108	73/1701	GO:0051336	ARAP2,IFI16,IFI6,LGALS9,OAS3,PSMB8,PSMB9,TNFSF10
707	regulation of post-translational protein modification	7	0.13326	1	1.85294	6/108	51/1701	GO:1901873	DTX3L,ISG15,N4BP1,PARP10,RBCK1,TRIM21
708	regulation of protein modification by small protein conjugation or removal	8	0.13326	1	1.85294	6/108	51/1701	GO:1903320	DTX3L,ISG15,N4BP1,PARP10,RBCK1,TRIM21
709	regulation of hemopoiesis	6	0.13326	1	1.85294	6/108	51/1701	GO:1903706	CD69,IRF7,ISG15,LGALS9,RARA,STAT1
710	response to nitrogen compound	3	0.138593	1	1.55941	10/108	101/1701	GO:1901698	CHMP5,CNP,DDX58,IFIH1,IFIT1,PNPT1,STAT1,STAT2,TNFSF10,TRIM25
711	response to organic cyclic compound	3	0.142861	1	1.65789	8/108	76/1701	GO:0014070	DDX58,GPR155,IFIH1,IFIT1,PNPT1,RARA,STAT1,TRIM25
712	regulation of cysteine-type endopeptidase activity involved in apoptotic process	10	0.144238	1	2.25	3/108	21/1701	GO:0043281	IFI6,LGALS9,TNFSF10
713	regulation of T cell differentiation	9	0.144238	1	2.25	3/108	21/1701	GO:0045580	CD69,LGALS9,RARA
714	response to oxygen-containing compound	3	0.146117	1	1.4625	13/108	140/1701	GO:1901700	CHMP5,CMPK2,CNP,GBP2,GPR155,LGALS9,PNPT1,RARA,SP100,STAT1,STAT2,TNFSF10,TRIM25
715	nucleic acid metabolic process	4	0.149183	1	0.696429	13/108	294/1701	GO:0090304	ADAR,DRAP1,DTX3L,HELB,ISG20,OAS2,PARP10,PARP9,PNPT1,RARA,SMCHD1,SP100,TMEM123
716	negative regulation of hemopoiesis	7	0.15116	1	2.86364	2/108	11/1701	GO:1903707	CD69,RARA
717	positive regulation of myeloid cell differentiation	8	0.15116	1	2.86364	2/108	11/1701	GO:0045639	ISG15,STAT1
718	microtubule cytoskeleton organization involved in mitosis	7	0.15116	1	2.86364	2/108	11/1701	GO:1902850	DYNLT1,KPNB1
719	positive regulation of interleukin-1 production	10	0.15116	1	2.86364	2/108	11/1701	GO:0032732	IFI16,LGALS9
720	response to purine-containing compound	4	0.15116	1	2.86364	2/108	11/1701	GO:0014074	PNPT1,STAT1
721	establishment of chromosome localization	4	0.15116	1	2.86364	2/108	11/1701	GO:0051303	CHMP5,KPNB1
722	chromosome organization	5	0.152884	1	1.90909	4/108	33/1701	GO:0051276	CNP,HELB,SMCHD1,SP100
723	establishment of organelle localization	3	0.152884	1	1.90909	4/108	33/1701	GO:0051656	CHMP5,DYNLT1,KPNB1,NMI
724	regulation of apoptotic process	5	0.156175	1	1.38731	17/108	193/1701	GO:0042981	ADAR,BAG1,CNP,EIF2AK2,IFI6,IFIT2,IFIT3,IRF7,LGALS9,MCL1,PRKD2,RARA,RBCK1,SP100,STAT1,TNFSF10,USP15
725	regulation of metabolic process	3	0.157117	1	1.16667	52/108	702/1701	GO:0019222	ADAR,AZI2,BST2,C19orf66,CHMP5,CNP,CREBRF,DDX58,DRAP1,DTX3L,EIF2AK2,HELB,HERC5,IFI16,IFI6,IFIH1,IRF2,IRF7,ISG15,LGALS9,MCL1,MOV10,N4BP1,NMI,OAS2,OAS3,PARP10,PARP14,PARP9,PLSCR1,PNPT1,PRKD2,PSMB8,PSMB9,RARA,RBCK1,RNF213,RPS6KA5,RSAD2,SMCHD1,SP100,SP140,STAT1,STAT2,TNFSF10,TNK2,TRIM21,TRIM22,TRIM25,TTC39B,XAF1,ZBP1
726	regulation of gene expression	7	0.159486	1	1.20205	39/108	511/1701	GO:0010468	ADAR,BST2,C19orf66,CREBRF,DDX58,DRAP1,DTX3L,EIF2AK2,IFI16,IFIH1,IRF2,IRF7,ISG15,LGALS9,MOV10,N4BP1,NMI,OAS2,OAS3,PARP10,PARP14,PARP9,PLSCR1,PNPT1,PRKD2,RARA,RBCK1,RPS6KA5,RSAD2,SMCHD1,SP100,SP140,STAT1,STAT2,TRIM21,TRIM22,TRIM25,XAF1,ZBP1
727	positive regulation of peptidase activity	8	0.159703	1	2.14773	3/108	22/1701	GO:0010952	IFI16,LGALS9,TNFSF10
728	response to lipid	3	0.160715	1	1.575	8/108	80/1701	GO:0033993	CHMP5,CMPK2,GBP2,GPR155,LGALS9,RARA,SP100,TRIM25
729	regulation of programmed cell death	4	0.162688	1	1.35914	17/108	197/1701	GO:0043067	ADAR,BAG1,CNP,EIF2AK2,IFI6,IFIT2,IFIT3,IRF7,LGALS9,MCL1,PRKD2,RARA,RBCK1,SP100,STAT1,TNFSF10,USP15
730	regulation of macromolecule biosynthetic process	6	0.16401	1	1.19318	40/108	528/1701	GO:0010556	ADAR,BST2,C19orf66,CNP,CREBRF,DDX58,DRAP1,DTX3L,EIF2AK2,IFI16,IFIH1,IRF2,IRF7,ISG15,LGALS9,MOV10,N4BP1,NMI,OAS2,OAS3,PARP10,PARP14,PARP9,PLSCR1,PNPT1,PRKD2,RARA,RBCK1,RPS6KA5,RSAD2,SMCHD1,SP100,SP140,STAT1,STAT2,TRIM21,TRIM22,TRIM25,XAF1,ZBP1
731	metal ion transport	6	0.164942	1	0	0/108	34/1701	GO:0030001
732	behavior	2	0.164942	1	0	0/108	34/1701	GO:0007610
733	regulation of phosphatidylinositol 3-kinase/protein kinase B signal transduction	7	0.165308	1	0	0/108	36/1701	GO:0051896
734	actin cytoskeleton organization	6	0.166699	1	0	0/108	37/1701	GO:0030036
735	intracellular protein transport	7	0.167133	1	0.370588	2/108	85/1701	GO:0006886	ADAR,KPNB1
736	ATP metabolic process	9	0.168856	1	0	0/108	38/1701	GO:0046034
737	cytoskeleton organization	5	0.169802	1	0.362069	2/108	87/1701	GO:0007010	DYNLT1,KPNB1
738	cellular response to chemical stimulus	3	0.171371	1	1.39557	14/108	158/1701	GO:0070887	CD69,CHMP5,CMPK2,CNP,DDX58,GBP2,GPR155,IFIH1,IFIT1,MT2A,PNPT1,RARA,STAT1,TRIM21
739	response to amino acid starvation	4	0.174202	1	2.625	2/108	12/1701	GO:1990928	EIF2AK2,GPR155
740	response to ethanol	5	0.174202	1	2.625	2/108	12/1701	GO:0045471	CNP,RARA
741	response to estrogen	4	0.174202	1	2.625	2/108	12/1701	GO:0043627	RARA,TRIM25
742	positive regulation of production of molecular mediator of immune response	9	0.174202	1	2.625	2/108	12/1701	GO:0002702	DDX58,RSAD2
743	phospholipid transport	5	0.174202	1	2.625	2/108	12/1701	GO:0015914	PLSCR1,VMP1
744	membrane lipid metabolic process	5	0.174202	1	2.625	2/108	12/1701	GO:0006643	PGAP1,PRKD2
745	response to interleukin-1	5	0.174202	1	2.625	2/108	12/1701	GO:0070555	GBP2,LGALS9
746	regulation of double-strand break repair via homologous recombination	9	0.174202	1	2.625	2/108	12/1701	GO:0010569	HELB,SMCHD1
747	pyrimidine-containing compound metabolic process	2	0.174202	1	2.625	2/108	12/1701	GO:0072527	CMPK2,NT5C3A
748	positive regulation of extrinsic apoptotic signaling pathway	8	0.174202	1	2.625	2/108	12/1701	GO:2001238	RBCK1,TNFSF10
749	positive regulation of ERK1 and ERK2 cascade	9	0.174202	1	2.625	2/108	12/1701	GO:0070374	LGALS9,PRKD2
750	secretion	4	0.175337	1	0	0/108	40/1701	GO:0046903
751	negative regulation of natural killer cell mediated cytotoxicity	9	0.178737	1	5.25	1/108	3/1701	GO:0045953	LGALS9
752	biogenic amine biosynthetic process	4	0.178737	1	5.25	1/108	3/1701	GO:0042401	AZI2
753	pre-miRNA processing	6	0.178737	1	5.25	1/108	3/1701	GO:0031054	ADAR
754	regulation of double-strand break repair via nonhomologous end joining	9	0.178737	1	5.25	1/108	3/1701	GO:2001032	SMCHD1
755	regulation of granulocyte differentiation	9	0.178737	1	5.25	1/108	3/1701	GO:0030852	RARA
756	positive regulation of alpha-beta T cell proliferation	10	0.178737	1	5.25	1/108	3/1701	GO:0046641	LGALS9
757	filopodium assembly	7	0.178737	1	5.25	1/108	3/1701	GO:0046847	SPATA13
758	response to vitamin D	5	0.178737	1	5.25	1/108	3/1701	GO:0033280	TRIM25
759	multivesicular body-lysosome fusion	8	0.178737	1	5.25	1/108	3/1701	GO:0061763	CHMP5
760	non-proteinogenic amino acid metabolic process	6	0.178737	1	5.25	1/108	3/1701	GO:0170041	AZI2
761	glycolipid biosynthetic process	7	0.178737	1	5.25	1/108	3/1701	GO:0009247	PGAP1
762	pyrimidine deoxyribonucleotide biosynthetic process	10	0.178737	1	5.25	1/108	3/1701	GO:0009221	CMPK2
763	lamellipodium organization	6	0.178737	1	5.25	1/108	3/1701	GO:0097581	SPATA13
764	pyrimidine deoxyribonucleoside triphosphate metabolic process	8	0.178737	1	5.25	1/108	3/1701	GO:0009211	CMPK2
765	somatic diversification of immune receptors via somatic mutation	3	0.178737	1	5.25	1/108	3/1701	GO:0002566	ADAR
766	negative regulation of protein deubiquitination	10	0.178737	1	5.25	1/108	3/1701	GO:0090086	TRIM21
767	regulation of nephron tubule epithelial cell differentiation	7	0.178737	1	5.25	1/108	3/1701	GO:0072182	STAT1
768	negative regulation of receptor signaling pathway via STAT	7	0.178737	1	5.25	1/108	3/1701	GO:1904893	PARP14
769	positive regulation of dendritic cell chemotaxis	9	0.178737	1	5.25	1/108	3/1701	GO:2000510	LGALS9
770	response to cholesterol	5	0.178737	1	5.25	1/108	3/1701	GO:0070723	GPR155
771	ureteric bud development	8	0.178737	1	5.25	1/108	3/1701	GO:0001657	RARA
772	regulation of myeloid dendritic cell cytokine production	11	0.178737	1	5.25	1/108	3/1701	GO:0002733	DDX58
773	positive regulation of isomerase activity	5	0.178737	1	5.25	1/108	3/1701	GO:0010912	PLSCR1
774	positive regulation of interleukin-2 production	10	0.178737	1	5.25	1/108	3/1701	GO:0032743	PRKD2
775	regulation of osteoblast proliferation	5	0.178737	1	5.25	1/108	3/1701	GO:0033688	EIF2AK2
776	mesonephric epithelium development	6	0.178737	1	5.25	1/108	3/1701	GO:0072163	RARA
777	positive regulation of smooth muscle cell apoptotic process	8	0.178737	1	5.25	1/108	3/1701	GO:0034393	BAG1
778	cellular response to vascular endothelial growth factor stimulus	5	0.178737	1	5.25	1/108	3/1701	GO:0035924	PRKD2
779	interleukin-9-mediated signaling pathway	7	0.178737	1	5.25	1/108	3/1701	GO:0038113	STAT1
780	negative regulation of nuclear-transcribed mRNA catabolic process, deadenylation-dependent decay	12	0.178737	1	5.25	1/108	3/1701	GO:1900152	ZBP1
781	positive regulation of type I interferon-mediated signaling pathway	8	0.178737	1	5.25	1/108	3/1701	GO:0060340	IRF7
782	negative regulation of myeloid cell apoptotic process	7	0.178737	1	5.25	1/108	3/1701	GO:0033033	IRF7
783	negative regulation of T cell differentiation	10	0.178737	1	5.25	1/108	3/1701	GO:0045581	CD69
784	mesenchymal cell proliferation	3	0.178737	1	5.25	1/108	3/1701	GO:0010463	STAT1
785	amine biosynthetic process	3	0.178737	1	5.25	1/108	3/1701	GO:0009309	AZI2
786	positive regulation of vascular endothelial growth factor receptor signaling pathway	7	0.178737	1	5.25	1/108	3/1701	GO:0030949	PRKD2
787	cellular response to sterol	5	0.178737	1	5.25	1/108	3/1701	GO:0036315	GPR155
788	negative regulation of lymphocyte differentiation	9	0.178737	1	5.25	1/108	3/1701	GO:0045620	CD69
789	CRD-mediated mRNA stabilization	12	0.178737	1	5.25	1/108	3/1701	GO:0070934	ZBP1
790	transport of virus	2	0.178737	1	5.25	1/108	3/1701	GO:0046794	DYNLT1
791	regulation of monocyte differentiation	9	0.178737	1	5.25	1/108	3/1701	GO:0045655	IRF7
792	ESCRT complex disassembly	6	0.178737	1	5.25	1/108	3/1701	GO:1904896	CHMP5
793	regulation of receptor catabolic process	6	0.178737	1	5.25	1/108	3/1701	GO:2000644	DTX3L
794	regulation of dendritic cell apoptotic process	7	0.178737	1	5.25	1/108	3/1701	GO:2000668	LGALS9
795	embryo implantation	2	0.178737	1	5.25	1/108	3/1701	GO:0007566	VMP1
796	actin filament-based transport	6	0.178737	1	5.25	1/108	3/1701	GO:0099515	NMI
797	3'-UTR-mediated mRNA destabilization	12	0.178737	1	5.25	1/108	3/1701	GO:0061158	MOV10
798	positive regulation of ubiquitin protein ligase activity	12	0.178737	1	5.25	1/108	3/1701	GO:1904668	RBCK1
799	RNA import into nucleus	8	0.178737	1	5.25	1/108	3/1701	GO:0006404	KPNB1
800	proteoglycan biosynthetic process	6	0.178737	1	5.25	1/108	3/1701	GO:0030166	CHST12
801	positive regulation of transforming growth factor beta production	10	0.178737	1	5.25	1/108	3/1701	GO:0071636	LGALS9
802	peripheral nervous system development	4	0.178737	1	5.25	1/108	3/1701	GO:0007422	SP110
803	positive regulation of toll-like receptor 4 signaling pathway	9	0.178737	1	5.25	1/108	3/1701	GO:0034145	IFI35
804	mesonephric tubule development	7	0.178737	1	5.25	1/108	3/1701	GO:0072164	RARA
805	negative regulation of cartilage development	6	0.178737	1	5.25	1/108	3/1701	GO:0061037	RARA
806	negative regulation of osteoblast proliferation	6	0.178737	1	5.25	1/108	3/1701	GO:0033689	EIF2AK2
807	appendage development	3	0.178737	1	5.25	1/108	3/1701	GO:0048736	RARA
808	negative regulation of protein export from nucleus	10	0.178737	1	5.25	1/108	3/1701	GO:0046826	SP100
809	protein-RNA complex disassembly	6	0.178737	1	5.25	1/108	3/1701	GO:0032988	TRIM21
810	lamellipodium assembly	7	0.178737	1	5.25	1/108	3/1701	GO:0030032	SPATA13
811	regulation of ubiquitin protein ligase activity	6	0.178737	1	5.25	1/108	3/1701	GO:1904666	RBCK1
812	regulation of IP-10 production	10	0.178737	1	5.25	1/108	3/1701	GO:0071658	OAS3
813	negative regulation of exocytosis	8	0.178737	1	5.25	1/108	3/1701	GO:0045920	LGALS9
814	regulation of chemokine (C-X-C motif) ligand 2 production	10	0.178737	1	5.25	1/108	3/1701	GO:2000341	OAS3
815	negative regulation of epithelial cell differentiation	6	0.178737	1	5.25	1/108	3/1701	GO:0030857	STAT1
816	kidney epithelium development	5	0.178737	1	5.25	1/108	3/1701	GO:0072073	RARA
817	vesicle fusion with vacuole	8	0.178737	1	5.25	1/108	3/1701	GO:0051469	CHMP5
818	vacuole fusion	6	0.178737	1	5.25	1/108	3/1701	GO:0097576	CHMP5
819	negative regulation of ATP-dependent activity	4	0.178737	1	5.25	1/108	3/1701	GO:0032780	IFIT1
820	amino acid catabolic process	4	0.178737	1	5.25	1/108	3/1701	GO:0009063	PPM1K
821	cardiac septum morphogenesis	3	0.178737	1	5.25	1/108	3/1701	GO:0060411	RARA
822	immunoglobulin mediated immune response	6	0.178737	1	5.25	1/108	3/1701	GO:0016064	IRF7
823	hippocampus development	3	0.178737	1	5.25	1/108	3/1701	GO:0021766	RARA
824	somatic diversification of immune receptors	2	0.178737	1	5.25	1/108	3/1701	GO:0002200	ADAR
825	cytolysis	2	0.178737	1	5.25	1/108	3/1701	GO:0019835	GBP2
826	positive regulation of fibroblast growth factor receptor signaling pathway	7	0.178737	1	5.25	1/108	3/1701	GO:0045743	PRKD2
827	multicellular organismal movement	2	0.178737	1	5.25	1/108	3/1701	GO:0050879	CNP
828	protein export from nucleus	8	0.178737	1	5.25	1/108	3/1701	GO:0006611	ADAR
829	acetylcholine receptor signaling pathway	6	0.178737	1	5.25	1/108	3/1701	GO:0095500	LY6E
830	regulation of mast cell degranulation	10	0.178737	1	5.25	1/108	3/1701	GO:0043304	LGALS9
831	TRAIL-activated apoptotic signaling pathway	8	0.178737	1	5.25	1/108	3/1701	GO:0036462	TNFSF10
832	limb development	4	0.178737	1	5.25	1/108	3/1701	GO:0060173	RARA
833	mitotic spindle assembly	9	0.178737	1	5.25	1/108	3/1701	GO:0090307	KPNB1
834	glycosaminoglycan metabolic process	4	0.178737	1	5.25	1/108	3/1701	GO:0030203	CHST12
835	positive regulation of neuron differentiation	6	0.178737	1	5.25	1/108	3/1701	GO:0045666	RARA
836	regulation of granulocyte macrophage colony-stimulating factor production	9	0.178737	1	5.25	1/108	3/1701	GO:0032645	DDX58
837	positive regulation of muscle cell apoptotic process	7	0.178737	1	5.25	1/108	3/1701	GO:0010661	BAG1
838	camera-type eye development	6	0.178737	1	5.25	1/108	3/1701	GO:0043010	RARA
839	regulation of mitochondrial membrane permeability involved in apoptotic process	8	0.178737	1	5.25	1/108	3/1701	GO:1902108	PPM1K
840	detection of chemical stimulus	3	0.178737	1	5.25	1/108	3/1701	GO:0009593	RTP4
841	positive regulation of MDA-5 signaling pathway	10	0.178737	1	5.25	1/108	3/1701	GO:1900245	DDX60
842	positive regulation of dendritic cell cytokine production	11	0.178737	1	5.25	1/108	3/1701	GO:0002732	DDX58
843	positive regulation of myeloid dendritic cell cytokine production	12	0.178737	1	5.25	1/108	3/1701	GO:0002735	DDX58
844	rRNA transcription	8	0.178737	1	5.25	1/108	3/1701	GO:0009303	TMEM123
845	cytoplasmic sequestering of protein	4	0.178737	1	5.25	1/108	3/1701	GO:0051220	RBCK1
846	pyrimidine nucleoside metabolic process	6	0.178737	1	5.25	1/108	3/1701	GO:0006213	NT5C3A
847	ESCRT III complex disassembly	7	0.178737	1	5.25	1/108	3/1701	GO:1904903	CHMP5
848	postsynaptic signal transduction	5	0.178737	1	5.25	1/108	3/1701	GO:0098926	LY6E
849	regulation of dendritic cell chemotaxis	8	0.178737	1	5.25	1/108	3/1701	GO:2000508	LGALS9
850	negative regulation of alpha-beta T cell differentiation	11	0.178737	1	5.25	1/108	3/1701	GO:0046639	CD69
851	detoxification of copper ion	3	0.178737	1	5.25	1/108	3/1701	GO:0010273	MT2A
852	regulation of CD4-positive, alpha-beta T cell proliferation	10	0.178737	1	5.25	1/108	3/1701	GO:2000561	LGALS9
853	pyrimidine nucleoside diphosphate biosynthetic process	8	0.178737	1	5.25	1/108	3/1701	GO:0009139	CMPK2
854	regulation of smooth muscle cell apoptotic process	7	0.178737	1	5.25	1/108	3/1701	GO:0034391	BAG1
855	regulation of isomerase activity	4	0.178737	1	5.25	1/108	3/1701	GO:0010911	PLSCR1
856	intestinal epithelial cell development	6	0.178737	1	5.25	1/108	3/1701	GO:0060576	C1GALT1
857	response to muramyl dipeptide	4	0.178737	1	5.25	1/108	3/1701	GO:0032495	CHMP5
858	regulation of epithelial cell differentiation involved in kidney development	6	0.178737	1	5.25	1/108	3/1701	GO:2000696	STAT1
859	negative regulation of receptor signaling pathway via JAK-STAT	8	0.178737	1	5.25	1/108	3/1701	GO:0046426	PARP14
860	regulation of translational elongation	10	0.178737	1	5.25	1/108	3/1701	GO:0006448	C19orf66
861	pyrimidine nucleoside diphosphate metabolic process	7	0.178737	1	5.25	1/108	3/1701	GO:0009138	CMPK2
862	RISC complex assembly	7	0.178737	1	5.25	1/108	3/1701	GO:0070922	ADAR
863	response to lead ion	4	0.178737	1	5.25	1/108	3/1701	GO:0010288	PLSCR1
864	regulation of protein K63-linked ubiquitination	11	0.178737	1	5.25	1/108	3/1701	GO:1900044	PARP10
865	positive regulation of organelle organization	6	0.180395	1	0.25	1/108	63/1701	GO:0010638	TNFSF10
866	regulation of protein modification process	6	0.182894	1	1.47656	12/108	128/1701	GO:0031399	ADAR,DTX3L,HERC5,ISG15,N4BP1,PARP10,PARP14,PARP9,RBCK1,STAT2,TNK2,TRIM21
867	enzyme-linked receptor protein signaling pathway	6	0.190027	1	1.8314	5/108	43/1701	GO:0007167	AIDA,CNP,NMI,PRKD2,USP15
868	signal transduction in response to DNA damage	6	0.192026	1	1.96875	3/108	24/1701	GO:0042770	DTX3L,PARP9,SP100
869	signaling	3	0.192026	1	1.96875	3/108	24/1701	GO:0023052	CNP,SP110,TNFSF10
870	regulation of mRNA stability	10	0.192026	1	1.96875	3/108	24/1701	GO:0043488	MOV10,PNPT1,ZBP1
871	cell-cell signaling	4	0.192026	1	1.96875	3/108	24/1701	GO:0007267	CNP,SP110,TNFSF10
872	chromosome localization	3	0.19776	1	2.42308	2/108	13/1701	GO:0050000	CHMP5,KPNB1
873	negative regulation of endopeptidase activity	9	0.19776	1	2.42308	2/108	13/1701	GO:0010951	IFI16,IFI6
874	positive regulation of cysteine-type endopeptidase activity involved in apoptotic process	11	0.19776	1	2.42308	2/108	13/1701	GO:0043280	LGALS9,TNFSF10
875	positive regulation of mRNA catabolic process	9	0.19776	1	2.42308	2/108	13/1701	GO:0061014	MOV10,PNPT1
876	regulation of DNA binding	4	0.19776	1	2.42308	2/108	13/1701	GO:0051101	IFI16,SP100
877	vesicle fusion	7	0.19776	1	2.42308	2/108	13/1701	GO:0006906	CHMP5,SAMD9
878	regulation of T cell apoptotic process	8	0.19776	1	2.42308	2/108	13/1701	GO:0070232	LGALS9,PRKD2
879	negative regulation of T cell activation	8	0.19776	1	2.42308	2/108	13/1701	GO:0050868	CD69,LGALS9
880	regulation of cellular biosynthetic process	5	0.198677	1	1.18199	40/108	533/1701	GO:0031326	ADAR,BST2,C19orf66,CNP,CREBRF,DDX58,DRAP1,DTX3L,EIF2AK2,IFI16,IFIH1,IRF2,IRF7,ISG15,LGALS9,MOV10,N4BP1,NMI,OAS2,OAS3,PARP10,PARP14,PARP9,PLSCR1,PNPT1,PRKD2,RARA,RBCK1,RPS6KA5,RSAD2,SMCHD1,SP100,SP140,STAT1,STAT2,TRIM21,TRIM22,TRIM25,XAF1,ZBP1
881	regulation of nucleobase-containing compound metabolic process	5	0.202191	1	1.21739	32/108	414/1701	GO:0019219	CNP,CREBRF,DDX58,DRAP1,DTX3L,EIF2AK2,HELB,IFI16,IRF2,IRF7,LGALS9,MOV10,NMI,OAS3,PARP10,PARP14,PARP9,PLSCR1,PNPT1,PRKD2,RARA,RBCK1,RPS6KA5,SMCHD1,SP100,SP140,STAT1,STAT2,TRIM21,TRIM22,TRIM25,ZBP1
882	chromatin remodeling	5	0.202218	1	1.46134	9/108	97/1701	GO:0006338	DTX3L,EIF2AK2,IFI16,NMI,RPS6KA5,SMCHD1,TMEM123,TNK2,USP15
883	mRNA metabolic process	6	0.203569	1	0.477273	3/108	99/1701	GO:0016071	ADAR,PNPT1,RARA
884	regulation of organelle organization	5	0.20379	1	0.570652	5/108	138/1701	GO:0033043	ARAP2,BST2,CHMP5,STAT2,TNFSF10
885	positive regulation of cellular component organization	5	0.208061	1	0.454327	3/108	104/1701	GO:0051130	GBP2,ISG15,TNFSF10
886	regulation of RNA stability	9	0.20877	1	1.89	3/108	25/1701	GO:0043487	MOV10,PNPT1,ZBP1
887	protein localization to nucleus	6	0.20877	1	1.89	3/108	25/1701	GO:0034504	ADAR,GBP2,KPNB1
888	cell communication	2	0.20877	1	1.89	3/108	25/1701	GO:0007154	CNP,SP110,TNFSF10
889	cellular response to lipid	4	0.20996	1	1.71196	5/108	46/1701	GO:0071396	CHMP5,CMPK2,GBP2,GPR155,RARA
890	negative regulation of DNA-templated transcription	9	0.210807	1	1.4024	13/108	146/1701	GO:0045892	CREBRF,DRAP1,IFI16,IRF2,IRF7,PARP10,PARP14,PARP9,RARA,RPS6KA5,SP100,STAT1,TRIM22
891	positive regulation of catalytic activity	4	0.210956	1	1.55282	7/108	71/1701	GO:0043085	ARAP2,AZI2,IFI16,LGALS9,PLSCR1,RBCK1,TNFSF10
892	negative regulation of RNA biosynthetic process	8	0.21714	1	1.37416	13/108	149/1701	GO:1902679	CREBRF,DRAP1,IFI16,IRF2,IRF7,PARP10,PARP14,PARP9,RARA,RPS6KA5,SP100,STAT1,TRIM22
893	organelle localization	2	0.217632	1	1.67553	5/108	47/1701	GO:0051640	CHMP5,DYNLT1,KPNB1,NMI,VMP1
894	regulation of mitochondrion organization	6	0.221679	1	2.25	2/108	14/1701	GO:0010821	STAT2,TNFSF10
895	regulation of endothelial cell proliferation	6	0.221679	1	2.25	2/108	14/1701	GO:0001936	PRKD2,STAT1
896	T cell receptor signaling pathway	10	0.221679	1	2.25	2/108	14/1701	GO:0050852	PRKD2,RBCK1
897	organelle membrane fusion	6	0.221679	1	2.25	2/108	14/1701	GO:0090174	CHMP5,SAMD9
898	negative regulation of protein binding	5	0.221679	1	2.25	2/108	14/1701	GO:0032091	IFIT1,IFIT2
899	protein autophosphorylation	7	0.221679	1	2.25	2/108	14/1701	GO:0046777	EIF2AK2,PRKD2
900	negative regulation of protein transport	8	0.221679	1	2.25	2/108	14/1701	GO:0051224	RSAD2,SP100
901	negative regulation of secretion by cell	7	0.221679	1	2.25	2/108	14/1701	GO:1903531	LGALS9,RSAD2
902	regulation of lymphocyte differentiation	8	0.22583	1	1.81731	3/108	26/1701	GO:0045619	CD69,LGALS9,RARA
903	response to xenobiotic stimulus	3	0.22583	1	1.81731	3/108	26/1701	GO:0009410	CD69,CNP,STAT1
904	nucleobase-containing compound metabolic process	3	0.227355	1	0.77038	18/108	368/1701	GO:0006139	ADAR,CMPK2,CNP,DRAP1,DTX3L,GIMAP7,HELB,ISG20,NT5C3A,OAS2,OAS3,PARP10,PARP9,PNPT1,RARA,SMCHD1,SP100,TMEM123
905	regulation of RNA metabolic process	6	0.228244	1	1.22782	29/108	372/1701	GO:0051252	CREBRF,DDX58,DRAP1,DTX3L,EIF2AK2,IFI16,IRF2,IRF7,LGALS9,MOV10,NMI,OAS3,PARP10,PARP14,PARP9,PLSCR1,PNPT1,PRKD2,RARA,RBCK1,RPS6KA5,SP100,SP140,STAT1,STAT2,TRIM21,TRIM22,TRIM25,ZBP1
906	mRNA processing	7	0.229716	1	0.414474	2/108	76/1701	GO:0006397	ADAR,PNPT1
907	cell motility	2	0.230217	1	0.409091	2/108	77/1701	GO:0048870	PARP9,SPATA13
908	negative regulation of protein polyubiquitination	11	0.230973	1	3.9375	1/108	4/1701	GO:1902915	PARP10
909	negative regulation of epithelial cell apoptotic process	7	0.230973	1	3.9375	1/108	4/1701	GO:1904036	ADAR
910	proteoglycan metabolic process	5	0.230973	1	3.9375	1/108	4/1701	GO:0006029	CHST12
911	regulation of centrosome duplication	7	0.230973	1	3.9375	1/108	4/1701	GO:0010824	CHMP5
912	neuronal stem cell population maintenance	4	0.230973	1	3.9375	1/108	4/1701	GO:0097150	ZBP1
913	late endosome to lysosome transport	7	0.230973	1	3.9375	1/108	4/1701	GO:1902774	CHMP5
914	non-lytic viral release	6	0.230973	1	3.9375	1/108	4/1701	GO:0046753	CHMP5
915	negative regulation of phagocytosis	8	0.230973	1	3.9375	1/108	4/1701	GO:0050765	PLSCR1
916	regulation of alpha-beta T cell proliferation	9	0.230973	1	3.9375	1/108	4/1701	GO:0046640	LGALS9
917	response to protozoan	5	0.230973	1	3.9375	1/108	4/1701	GO:0001562	GBP2
918	cellular response to estrogen stimulus	5	0.230973	1	3.9375	1/108	4/1701	GO:0071391	RARA
919	aminoglycan metabolic process	3	0.230973	1	3.9375	1/108	4/1701	GO:0006022	CHST12
920	cellular modified amino acid biosynthetic process	4	0.230973	1	3.9375	1/108	4/1701	GO:0042398	PLSCR1
921	regulation of hematopoietic stem cell differentiation	6	0.230973	1	3.9375	1/108	4/1701	GO:1902036	EIF2AK2
922	regulation of transcription by RNA polymerase III	9	0.230973	1	3.9375	1/108	4/1701	GO:0006359	NMI
923	glycoprotein biosynthetic process	5	0.230973	1	3.9375	1/108	4/1701	GO:0009101	CHST12
924	detoxification of inorganic compound	2	0.230973	1	3.9375	1/108	4/1701	GO:0061687	MT2A
925	regulation of leukocyte degranulation	9	0.230973	1	3.9375	1/108	4/1701	GO:0043300	LGALS9
926	axis specification	3	0.230973	1	3.9375	1/108	4/1701	GO:0009798	PGAP1
927	blood vessel remodeling	3	0.230973	1	3.9375	1/108	4/1701	GO:0001974	CNP
928	regulation of activated T cell proliferation	9	0.230973	1	3.9375	1/108	4/1701	GO:0046006	LGALS9
929	negative regulation of adaptive immune response based on somatic recombination of immune receptors built from immunoglobulin superfamily domains	7	0.230973	1	3.9375	1/108	4/1701	GO:0002823	CD69
930	negative regulation of non-canonical NF-kappaB signal transduction	8	0.230973	1	3.9375	1/108	4/1701	GO:1901223	IFI35
931	2'-deoxyribonucleotide biosynthetic process	9	0.230973	1	3.9375	1/108	4/1701	GO:0009265	CMPK2
932	regulation of cholesterol efflux	8	0.230973	1	3.9375	1/108	4/1701	GO:0010874	TTC39B
933	regulation of protein export from nucleus	9	0.230973	1	3.9375	1/108	4/1701	GO:0046825	SP100
934	morphogenesis of an endothelium	5	0.230973	1	3.9375	1/108	4/1701	GO:0003159	PRKD2
935	detection of stimulus involved in sensory perception	3	0.230973	1	3.9375	1/108	4/1701	GO:0050906	RTP4
936	cell fate determination	3	0.230973	1	3.9375	1/108	4/1701	GO:0001709	MCL1
937	regulation of protein targeting to membrane	8	0.230973	1	3.9375	1/108	4/1701	GO:0090313	NMI
938	nucleoside monophosphate phosphorylation	8	0.230973	1	3.9375	1/108	4/1701	GO:0046940	CMPK2
939	cellular response to copper ion	5	0.230973	1	3.9375	1/108	4/1701	GO:0071280	MT2A
940	nucleoside diphosphate biosynthetic process	7	0.230973	1	3.9375	1/108	4/1701	GO:0009133	CMPK2
941	endothelial tube morphogenesis	6	0.230973	1	3.9375	1/108	4/1701	GO:0061154	PRKD2
942	translesion synthesis	8	0.230973	1	3.9375	1/108	4/1701	GO:0019985	PARP10
943	positive regulation of T-helper cell differentiation	13	0.230973	1	3.9375	1/108	4/1701	GO:0045624	RARA
944	lipoprotein transport	7	0.230973	1	3.9375	1/108	4/1701	GO:0042953	VMP1
945	response to sterol	4	0.230973	1	3.9375	1/108	4/1701	GO:0036314	GPR155
946	regulation of cellular senescence	5	0.230973	1	3.9375	1/108	4/1701	GO:2000772	PNPT1
947	regulation of T-helper 17 cell lineage commitment	14	0.230973	1	3.9375	1/108	4/1701	GO:2000328	CD69
948	mitochondrial RNA metabolic process	6	0.230973	1	3.9375	1/108	4/1701	GO:0000959	PNPT1
949	regulation of transforming growth factor beta production	9	0.230973	1	3.9375	1/108	4/1701	GO:0071634	LGALS9
950	negative regulation of BMP signaling pathway	8	0.230973	1	3.9375	1/108	4/1701	GO:0030514	GPR155
951	regulation of endothelial cell chemotaxis	7	0.230973	1	3.9375	1/108	4/1701	GO:2001026	PRKD2
952	sprouting angiogenesis	4	0.230973	1	3.9375	1/108	4/1701	GO:0002040	RNF213
953	regulation of meiotic cell cycle	5	0.230973	1	3.9375	1/108	4/1701	GO:0051445	CNP
954	chaperone cofactor-dependent protein refolding	5	0.230973	1	3.9375	1/108	4/1701	GO:0051085	BAG1
955	defense response to protozoan	6	0.230973	1	3.9375	1/108	4/1701	GO:0042832	GBP2
956	negative regulation of lymphocyte migration	9	0.230973	1	3.9375	1/108	4/1701	GO:2000402	CD69
957	positive regulation of protein targeting to membrane	9	0.230973	1	3.9375	1/108	4/1701	GO:0090314	NMI
958	negative regulation of natural killer cell mediated immunity	8	0.230973	1	3.9375	1/108	4/1701	GO:0002716	LGALS9
959	regulation of MDA-5 signaling pathway	9	0.230973	1	3.9375	1/108	4/1701	GO:0039533	DDX60
960	embryonic pattern specification	3	0.230973	1	3.9375	1/108	4/1701	GO:0009880	PGAP1
961	regulation of receptor recycling	5	0.230973	1	3.9375	1/108	4/1701	GO:0001919	CHMP5
962	DNA catabolic process	6	0.230973	1	3.9375	1/108	4/1701	GO:0006308	ISG20
963	negative regulation of leukocyte mediated cytotoxicity	7	0.230973	1	3.9375	1/108	4/1701	GO:0001911	LGALS9
964	intracellular zinc ion homeostasis	6	0.230973	1	3.9375	1/108	4/1701	GO:0006882	MT2A
965	heterophilic cell-cell adhesion via plasma membrane cell adhesion molecules	5	0.230973	1	3.9375	1/108	4/1701	GO:0007157	CD164
966	deoxyribonucleotide biosynthetic process	8	0.230973	1	3.9375	1/108	4/1701	GO:0009263	CMPK2
967	deoxyribose phosphate biosynthetic process	6	0.230973	1	3.9375	1/108	4/1701	GO:0046385	CMPK2
968	positive regulation of endothelial cell chemotaxis	8	0.230973	1	3.9375	1/108	4/1701	GO:2001028	PRKD2
969	negative regulation of cell killing	5	0.230973	1	3.9375	1/108	4/1701	GO:0031342	LGALS9
970	neuron projection arborization	8	0.230973	1	3.9375	1/108	4/1701	GO:0140058	ZBP1
971	anterior/posterior axis specification	4	0.230973	1	3.9375	1/108	4/1701	GO:0009948	PGAP1
972	striated muscle cell differentiation	5	0.230973	1	3.9375	1/108	4/1701	GO:0051146	RARA
973	interleukin-7-mediated signaling pathway	7	0.230973	1	3.9375	1/108	4/1701	GO:0038111	STAT1
974	regulation of T cell cytokine production	10	0.230973	1	3.9375	1/108	4/1701	GO:0002724	RSAD2
975	positive regulation of ubiquitin-protein transferase activity	11	0.230973	1	3.9375	1/108	4/1701	GO:0051443	RBCK1
976	positive regulation of T cell cytokine production	11	0.230973	1	3.9375	1/108	4/1701	GO:0002726	RSAD2
977	positive regulation of T cell apoptotic process	9	0.230973	1	3.9375	1/108	4/1701	GO:0070234	LGALS9
978	viral budding from plasma membrane	7	0.230973	1	3.9375	1/108	4/1701	GO:0046761	CHMP5
979	DNA synthesis involved in DNA repair	7	0.230973	1	3.9375	1/108	4/1701	GO:0000731	PARP10
980	lysosomal membrane organization	5	0.230973	1	3.9375	1/108	4/1701	GO:0097212	CHMP5
981	regulation of mast cell activation	6	0.230973	1	3.9375	1/108	4/1701	GO:0033003	PLSCR1
982	tolerance induction	2	0.230973	1	3.9375	1/108	4/1701	GO:0002507	LGALS9
983	cellular response to xenobiotic stimulus	4	0.230973	1	3.9375	1/108	4/1701	GO:0071466	CD69
984	positive regulation of myeloid leukocyte cytokine production involved in immune response	11	0.230973	1	3.9375	1/108	4/1701	GO:0061081	DDX58
985	NLS-bearing protein import into nucleus	9	0.230973	1	3.9375	1/108	4/1701	GO:0006607	KPNB1
986	negative regulation of RNA metabolic process	7	0.234762	1	1.35276	14/108	163/1701	GO:0051253	CREBRF,DRAP1,IFI16,IRF2,IRF7,PARP10,PARP14,PARP9,RARA,RPS6KA5,SP100,STAT1,TRIM22,ZBP1
987	response to abiotic stimulus	2	0.238653	1	0.529412	4/108	119/1701	GO:0009628	CNP,IFI16,N4BP1,STAT1
988	regulation of biosynthetic process	4	0.242835	1	1.15809	40/108	544/1701	GO:0009889	ADAR,BST2,C19orf66,CNP,CREBRF,DDX58,DRAP1,DTX3L,EIF2AK2,IFI16,IFIH1,IRF2,IRF7,ISG15,LGALS9,MOV10,N4BP1,NMI,OAS2,OAS3,PARP10,PARP14,PARP9,PLSCR1,PNPT1,PRKD2,RARA,RBCK1,RPS6KA5,RSAD2,SMCHD1,SP100,SP140,STAT1,STAT2,TRIM21,TRIM22,TRIM25,XAF1,ZBP1
989	negative regulation of cell adhesion	5	0.243153	1	1.75	3/108	27/1701	GO:0007162	CD164,CD69,LGALS9
990	cell surface receptor protein tyrosine kinase signaling pathway	7	0.243153	1	1.75	3/108	27/1701	GO:0007169	AIDA,NMI,PRKD2
991	regulation of miRNA metabolic process	7	0.245819	1	2.1	2/108	15/1701	GO:2000628	PNPT1,RARA
992	regulation of lymphocyte apoptotic process	7	0.245819	1	2.1	2/108	15/1701	GO:0070228	LGALS9,PRKD2
993	nuclear receptor-mediated signaling pathway	7	0.245819	1	2.1	2/108	15/1701	GO:0141193	RARA,SP100
994	liver development	5	0.245819	1	2.1	2/108	15/1701	GO:0001889	PNPT1,RARA
995	negative regulation of transmembrane receptor protein serine/threonine kinase signaling pathway	7	0.245819	1	2.1	2/108	15/1701	GO:0090101	GPR155,USP15
996	negative regulation of leukocyte cell-cell adhesion	7	0.245819	1	2.1	2/108	15/1701	GO:1903038	CD69,LGALS9
997	regulation of DNA recombination	7	0.245819	1	2.1	2/108	15/1701	GO:0000018	HELB,SMCHD1
998	regulation of myeloid leukocyte differentiation	8	0.245819	1	2.1	2/108	15/1701	GO:0002761	IRF7,RARA
999	regulation of smooth muscle cell proliferation	5	0.245819	1	2.1	2/108	15/1701	GO:0048660	CNP,STAT1
1000	erythrocyte differentiation	5	0.245819	1	2.1	2/108	15/1701	GO:0030218	ADAR,CHMP5
1001	epithelial cell development	4	0.245819	1	2.1	2/108	15/1701	GO:0002064	C1GALT1,RARA
1002	membrane fusion	5	0.245819	1	2.1	2/108	15/1701	GO:0061025	CHMP5,SAMD9
1003	developmental process	1	0.247989	1	0.802791	21/108	412/1701	GO:0032502	ADAR,AZI2,C1GALT1,CD164,CHMP5,CNP,DYNLT1,HERC6,IFI16,MCL1,PNPT1,PRKD2,PSMB8,RARA,RNF213,RSAD2,SMCHD1,SP110,STAT1,TNFSF10,ZBP1
1004	regulation of cell development	5	0.252638	1	1.46512	8/108	86/1701	GO:0060284	CD69,CNP,DYNLT1,IRF7,ISG15,LGALS9,RARA,STAT1
1005	protein phosphorylation	6	0.252697	1	1.54412	5/108	51/1701	GO:0006468	EIF2AK2,PRKD2,RARA,RPS6KA5,TNK2
1006	regulation of anatomical structure size	3	0.252766	1	0.29717	1/108	53/1701	GO:0090066	CNP
1007	ribonucleoprotein complex biogenesis	4	0.253953	1	0	0/108	28/1701	GO:0022613
1008	aerobic respiration	6	0.254095	1	0	0/108	29/1701	GO:0009060
1009	regulation of actin filament length	8	0.254095	1	0	0/108	29/1701	GO:0030832
1010	cytoplasmic translation	6	0.254095	1	0	0/108	29/1701	GO:0002181
1011	regulation of actin polymerization or depolymerization	9	0.254095	1	0	0/108	29/1701	GO:0008064
1012	cellular component biogenesis	3	0.254095	1	0	0/108	29/1701	GO:0044085
1013	purine ribonucleoside triphosphate biosynthetic process	9	0.255357	1	0	0/108	30/1701	GO:0009206
1014	regulation of hormone levels	3	0.255357	1	0	0/108	30/1701	GO:0010817
1015	cellular respiration	5	0.255357	1	0	0/108	30/1701	GO:0045333
1016	amide metabolic process	2	0.255357	1	0	0/108	30/1701	GO:0043603
1017	leukocyte migration	4	0.255357	1	0	0/108	30/1701	GO:0050900
1018	ribonucleoside triphosphate biosynthetic process	8	0.255357	1	0	0/108	30/1701	GO:0009201
1019	purine nucleoside triphosphate biosynthetic process	8	0.255357	1	0	0/108	30/1701	GO:0009145
1020	anatomical structure development	2	0.255357	1	0.721875	11/108	240/1701	GO:0048856	ADAR,C1GALT1,CD164,DYNLT1,PNPT1,RARA,SMCHD1,SP110,STAT1,TNFSF10,ZBP1
1021	animal organ morphogenesis	3	0.257677	1	0	0/108	31/1701	GO:0009887
1022	translation	5	0.260159	1	0.276316	1/108	57/1701	GO:0006412	EIF2AK2
1023	negative regulation of mitotic cell cycle	6	0.260994	1	0	0/108	32/1701	GO:0045930
1024	regulation of macroautophagy	7	0.260994	1	0	0/108	32/1701	GO:0016241
1025	tRNA metabolic process	6	0.260994	1	0	0/108	32/1701	GO:0006399
1026	regulation of RNA splicing	8	0.260994	1	0	0/108	32/1701	GO:0043484
1027	secretion by cell	5	0.260994	1	0	0/108	32/1701	GO:0032940
1028	regulation of protein polymerization	6	0.260994	1	0	0/108	32/1701	GO:0032271
1029	export from cell	4	0.265246	1	0	0/108	33/1701	GO:0140352
1030	Golgi vesicle transport	5	0.265246	1	0	0/108	33/1701	GO:0048193
1031	proton transmembrane transport	7	0.265246	1	0	0/108	33/1701	GO:1902600
1032	negative regulation of establishment of protein localization	7	0.270057	1	1.96875	2/108	16/1701	GO:1904950	RSAD2,SP100
1033	nicotinamide nucleotide metabolic process	8	0.270057	1	1.96875	2/108	16/1701	GO:0046496	PARP10,PARP9
1034	negative regulation of extrinsic apoptotic signaling pathway	8	0.270057	1	1.96875	2/108	16/1701	GO:2001237	IFI6,MCL1
1035	protein import into nucleus	8	0.270057	1	1.96875	2/108	16/1701	GO:0006606	ADAR,KPNB1
1036	mRNA transport	8	0.270057	1	1.96875	2/108	16/1701	GO:0051028	MX2,ZBP1
1037	tube development	3	0.270057	1	1.96875	2/108	16/1701	GO:0035295	RARA,STAT1
1038	negative regulation of secretion	6	0.270057	1	1.96875	2/108	16/1701	GO:0051048	LGALS9,RSAD2
1039	pyridine nucleotide metabolic process	7	0.270057	1	1.96875	2/108	16/1701	GO:0019362	PARP10,PARP9
1040	negative regulation of lymphocyte activation	7	0.270057	1	1.96875	2/108	16/1701	GO:0051250	CD69,LGALS9
1041	pyridine-containing compound metabolic process	2	0.270057	1	1.96875	2/108	16/1701	GO:0072524	PARP10,PARP9
1042	negative regulation of intracellular signal transduction	7	0.273741	1	0.508065	3/108	93/1701	GO:1902532	CREBRF,IFI35,STAT1
1043	anatomical structure morphogenesis	2	0.274419	1	0.50266	3/108	94/1701	GO:0009653	PRKD2,RARA,ZBP1
1044	transmembrane transport	4	0.276849	1	0.492188	3/108	96/1701	GO:0055085	GPR155,MCL1,PNPT1
1045	activation of cysteine-type endopeptidase activity	11	0.279915	1	3.15	1/108	5/1701	GO:0097202	IFI16
1046	negative regulation of adaptive immune response	6	0.279915	1	3.15	1/108	5/1701	GO:0002820	CD69
1047	ubiquitin-dependent protein catabolic process via the multivesicular body sorting pathway	8	0.279915	1	3.15	1/108	5/1701	GO:0043162	CHMP5
1048	positive regulation of release of cytochrome c from mitochondria	8	0.279915	1	3.15	1/108	5/1701	GO:0090200	TNFSF10
1049	negative regulation of cytokine production involved in immune response	10	0.279915	1	3.15	1/108	5/1701	GO:0002719	BST2
1050	positive regulation of calcium ion transmembrane transporter activity	10	0.279915	1	3.15	1/108	5/1701	GO:1901021	VMP1
1051	digestive system process	3	0.279915	1	3.15	1/108	5/1701	GO:0022600	CNP
1052	regulation of oxidative stress-induced neuron intrinsic apoptotic signaling pathway	9	0.279915	1	3.15	1/108	5/1701	GO:1903376	MCL1
1053	negative regulation of programmed necrotic cell death	6	0.279915	1	3.15	1/108	5/1701	GO:0062099	RBCK1
1054	pyrimidine deoxyribonucleotide metabolic process	9	0.279915	1	3.15	1/108	5/1701	GO:0009219	CMPK2
1055	regulation of kidney development	4	0.279915	1	3.15	1/108	5/1701	GO:0090183	STAT1
1056	regulation of NLRP3 inflammasome complex assembly	6	0.279915	1	3.15	1/108	5/1701	GO:1900225	EIF2AK2
1057	response to copper ion	4	0.279915	1	3.15	1/108	5/1701	GO:0046688	MT2A
1058	muscle organ development	4	0.279915	1	3.15	1/108	5/1701	GO:0007517	CD164
1059	TORC1 signaling	7	0.279915	1	3.15	1/108	5/1701	GO:0038202	RPS6KA5
1060	regulation of centrosome cycle	6	0.279915	1	3.15	1/108	5/1701	GO:0046605	CHMP5
1061	zymogen activation	6	0.279915	1	3.15	1/108	5/1701	GO:0031638	IFI16
1062	regulation of cartilage development	5	0.279915	1	3.15	1/108	5/1701	GO:0061035	RARA
1063	biogenic amine metabolic process	3	0.279915	1	3.15	1/108	5/1701	GO:0006576	AZI2
1064	viral budding via host ESCRT complex	3	0.279915	1	3.15	1/108	5/1701	GO:0039702	CHMP5
1065	response to zinc ion	4	0.279915	1	3.15	1/108	5/1701	GO:0010043	MT2A
1066	positive regulation of myeloid leukocyte mediated immunity	7	0.279915	1	3.15	1/108	5/1701	GO:0002888	DDX58
1067	midbody abscission	5	0.279915	1	3.15	1/108	5/1701	GO:0061952	CHMP5
1068	B cell mediated immunity	5	0.279915	1	3.15	1/108	5/1701	GO:0019724	IRF7
1069	positive regulation of chromosome separation	8	0.279915	1	3.15	1/108	5/1701	GO:1905820	PLSCR1
1070	negative regulation of necroptotic process	7	0.279915	1	3.15	1/108	5/1701	GO:0060546	RBCK1
1071	negative regulation of lipid localization	5	0.279915	1	3.15	1/108	5/1701	GO:1905953	TTC39B
1072	plasma membrane repair	6	0.279915	1	3.15	1/108	5/1701	GO:0001778	CHMP5
1073	vascular endothelial growth factor receptor signaling pathway	8	0.279915	1	3.15	1/108	5/1701	GO:0048010	PRKD2
1074	regulation of mitotic spindle assembly	10	0.279915	1	3.15	1/108	5/1701	GO:1901673	CHMP5
1075	negative regulation of endothelial cell migration	7	0.279915	1	3.15	1/108	5/1701	GO:0010596	SP100
1076	positive regulation of cytoplasmic translation	11	0.279915	1	3.15	1/108	5/1701	GO:2000767	ZBP1
1077	negative regulation of mononuclear cell migration	8	0.279915	1	3.15	1/108	5/1701	GO:0071676	CD69
1078	cellular response to zinc ion	5	0.279915	1	3.15	1/108	5/1701	GO:0071294	MT2A
1079	positive regulation of bone mineralization	7	0.279915	1	3.15	1/108	5/1701	GO:0030501	ISG15
1080	chondrocyte differentiation	4	0.279915	1	3.15	1/108	5/1701	GO:0002062	CNP
1081	regulation of multicellular organism growth	5	0.279915	1	3.15	1/108	5/1701	GO:0040014	CNP
1082	negative regulation of reproductive process	4	0.279915	1	3.15	1/108	5/1701	GO:2000242	CNP
1083	regulation of toll-like receptor 4 signaling pathway	8	0.279915	1	3.15	1/108	5/1701	GO:0034143	IFI35
1084	mitochondrial fusion	6	0.279915	1	3.15	1/108	5/1701	GO:0008053	MCL1
1085	regulation of myeloid cell apoptotic process	6	0.279915	1	3.15	1/108	5/1701	GO:0033032	IRF7
1086	neural tube closure	5	0.279915	1	3.15	1/108	5/1701	GO:0001843	RARA
1087	negative regulation of peptidyl-tyrosine phosphorylation	10	0.279915	1	3.15	1/108	5/1701	GO:0050732	PARP14
1088	positive regulation of transcription by RNA polymerase I	10	0.279915	1	3.15	1/108	5/1701	GO:0045943	NMI
1089	BMP signaling pathway	9	0.279915	1	3.15	1/108	5/1701	GO:0030509	USP15
1090	regulation of fibroblast growth factor receptor signaling pathway	6	0.279915	1	3.15	1/108	5/1701	GO:0040036	PRKD2
1091	negative regulation of endothelial cell proliferation	7	0.279915	1	3.15	1/108	5/1701	GO:0001937	STAT1
1092	intracellular copper ion homeostasis	6	0.279915	1	3.15	1/108	5/1701	GO:0006878	MT2A
1093	late endosome to vacuole transport via multivesicular body sorting pathway	7	0.279915	1	3.15	1/108	5/1701	GO:0032511	CHMP5
1094	copper ion homeostasis	5	0.279915	1	3.15	1/108	5/1701	GO:0055070	MT2A
1095	regulation of lipid storage	4	0.279915	1	3.15	1/108	5/1701	GO:0010883	TTC39B
1096	protein destabilization	4	0.279915	1	3.15	1/108	5/1701	GO:0031648	TRIM21
1097	dosage compensation by inactivation of X chromosome	11	0.279915	1	3.15	1/108	5/1701	GO:0009048	SMCHD1
1098	tube closure	4	0.279915	1	3.15	1/108	5/1701	GO:0060606	RARA
1099	positive regulation of lymphocyte apoptotic process	8	0.279915	1	3.15	1/108	5/1701	GO:0070230	LGALS9
1100	regulation of spindle assembly	9	0.279915	1	3.15	1/108	5/1701	GO:0090169	CHMP5
1101	positive regulation of cellular response to insulin stimulus	5	0.279915	1	3.15	1/108	5/1701	GO:1900078	NMI
1102	glycolipid metabolic process	6	0.279915	1	3.15	1/108	5/1701	GO:0006664	PGAP1
1103	pyrimidine nucleoside triphosphate biosynthetic process	8	0.279915	1	3.15	1/108	5/1701	GO:0009148	CMPK2
1104	regulation of T-helper 17 cell differentiation	13	0.279915	1	3.15	1/108	5/1701	GO:2000319	CD69
1105	sex-chromosome dosage compensation	9	0.279915	1	3.15	1/108	5/1701	GO:0007549	SMCHD1
1106	lipoprotein localization	5	0.279915	1	3.15	1/108	5/1701	GO:0044872	VMP1
1107	negative regulation of production of molecular mediator of immune response	9	0.279915	1	3.15	1/108	5/1701	GO:0002701	BST2
1108	regulation of cytoplasmic translation	10	0.279915	1	3.15	1/108	5/1701	GO:2000765	ZBP1
1109	cellular response to cadmium ion	5	0.279915	1	3.15	1/108	5/1701	GO:0071276	MT2A
1110	liposaccharide metabolic process	4	0.279915	1	3.15	1/108	5/1701	GO:1903509	PGAP1
1111	response to hormone	3	0.286998	1	1.5	6/108	63/1701	GO:0009725	PNPT1,RARA,STAT1,STAT2,TNFSF10,TRIM25
1112	regulation of localization	3	0.287211	1	1.2811	17/108	209/1701	GO:0032879	AZI2,DTX3L,LGALS9,MX2,NMI,OAS2,PARP9,PGAP1,PLSCR1,RSAD2,SP100,TNK2,TRIM21,TRIM22,TRIM25,TTC39B,VMP1
1113	negative regulation of transcription by RNA polymerase II	10	0.292175	1	1.38971	9/108	102/1701	GO:0000122	CREBRF,DRAP1,IFI16,IRF2,IRF7,PARP9,RARA,SP100,STAT1
1114	anatomical structure formation involved in morphogenesis	2	0.29304	1	1.47656	6/108	64/1701	GO:0048646	C1GALT1,CNP,PRKD2,RARA,RNF213,SP110
1115	negative regulation of cell-cell adhesion	6	0.294285	1	1.85294	2/108	17/1701	GO:0022408	CD69,LGALS9
1116	regulation of interleukin-1 beta production	10	0.294285	1	1.85294	2/108	17/1701	GO:0032651	IFI16,LGALS9
1117	negative regulation of peptidase activity	8	0.294285	1	1.85294	2/108	17/1701	GO:0010466	IFI16,IFI6
1118	organophosphate ester transport	4	0.294285	1	1.85294	2/108	17/1701	GO:0015748	PLSCR1,VMP1
1119	positive regulation of leukocyte mediated immunity	6	0.294285	1	1.85294	2/108	17/1701	GO:0002705	DDX58,RSAD2
1120	epithelium development	4	0.294285	1	1.85294	2/108	17/1701	GO:0060429	RARA,STAT1
1121	negative regulation of leukocyte activation	6	0.294285	1	1.85294	2/108	17/1701	GO:0002695	CD69,LGALS9
1122	regulation of adaptive immune response based on somatic recombination of immune receptors built from immunoglobulin superfamily domains	6	0.294285	1	1.85294	2/108	17/1701	GO:0002822	CD69,RSAD2
1123	regulation of leukocyte differentiation	7	0.298518	1	1.65789	4/108	38/1701	GO:1902105	CD69,IRF7,LGALS9,RARA
1124	positive regulation of hydrolase activity	5	0.307191	1	1.61538	4/108	39/1701	GO:0051345	ARAP2,IFI16,LGALS9,TNFSF10
1125	glycerophospholipid biosynthetic process	7	0.318406	1	1.75	2/108	18/1701	GO:0046474	PGAP1,PLSCR1
1126	gene expression	5	0.318406	1	1.75	2/108	18/1701	GO:0010467	DDX58,PNPT1
1127	positive regulation of T cell differentiation	10	0.318406	1	1.75	2/108	18/1701	GO:0045582	LGALS9,RARA
1128	intrinsic apoptotic signaling pathway in response to DNA damage	7	0.318406	1	1.75	2/108	18/1701	GO:0008630	IFI16,MCL1
1129	DNA damage checkpoint signaling	10	0.318406	1	1.75	2/108	18/1701	GO:0000077	DTX3L,PARP9
1130	lysosomal transport	6	0.318406	1	1.75	2/108	18/1701	GO:0007041	CHMP5,DTX3L
1131	negative regulation of cell activation	5	0.318406	1	1.75	2/108	18/1701	GO:0050866	CD69,LGALS9
1132	positive regulation of protein localization to nucleus	7	0.318406	1	1.75	2/108	18/1701	GO:1900182	DTX3L,PARP9
1133	import into nucleus	7	0.318406	1	1.75	2/108	18/1701	GO:0051170	ADAR,KPNB1
1134	DNA integrity checkpoint signaling	9	0.318406	1	1.75	2/108	18/1701	GO:0031570	DTX3L,PARP9
1135	regulation of lymphocyte mediated immunity	6	0.318406	1	1.75	2/108	18/1701	GO:0002706	LGALS9,RSAD2
1136	cell migration	3	0.3185	1	0.4375	2/108	72/1701	GO:0016477	PARP9,SPATA13
1137	regulation of DNA-templated transcription	8	0.318606	1	1.18243	25/108	333/1701	GO:0006355	CREBRF,DDX58,DRAP1,DTX3L,EIF2AK2,IFI16,IRF2,IRF7,LGALS9,NMI,PARP10,PARP14,PARP9,PLSCR1,PRKD2,RARA,RBCK1,RPS6KA5,SP100,SP140,STAT1,STAT2,TRIM21,TRIM22,TRIM25
1138	phosphorus metabolic process	3	0.319056	1	1.28947	14/108	171/1701	GO:0006793	CMPK2,CNP,EIF2AK2,GIMAP7,NT5C3A,PARP10,PARP9,PGAP1,PLSCR1,PPM1K,PRKD2,RARA,RPS6KA5,TNK2
1139	phosphate-containing compound metabolic process	4	0.319056	1	1.28947	14/108	171/1701	GO:0006796	CMPK2,CNP,EIF2AK2,GIMAP7,NT5C3A,PARP10,PARP9,PGAP1,PLSCR1,PPM1K,PRKD2,RARA,RPS6KA5,TNK2
1140	chromatin organization	4	0.320282	1	1.35776	10/108	116/1701	GO:0006325	DTX3L,EIF2AK2,IFI16,NMI,PARP10,RPS6KA5,SMCHD1,TMEM123,TNK2,USP15
1141	regulation of toll-like receptor signaling pathway	8	0.325769	1	2.625	1/108	6/1701	GO:0034121	IRF7
1142	regulation of nuclear-transcribed mRNA catabolic process, deadenylation-dependent decay	11	0.325769	1	2.625	1/108	6/1701	GO:1900151	ZBP1
1143	peptidyl-threonine phosphorylation	7	0.325769	1	2.625	1/108	6/1701	GO:0018107	PRKD2
1144	negative regulation of protein secretion	9	0.325769	1	2.625	1/108	6/1701	GO:0050709	RSAD2
1145	CD4-positive, alpha-beta T cell differentiation	9	0.325769	1	2.625	1/108	6/1701	GO:0043367	RSAD2
1146	GTP metabolic process	9	0.325769	1	2.625	1/108	6/1701	GO:0046039	GIMAP7
1147	regulation of cyclin-dependent protein serine/threonine kinase activity	11	0.325769	1	2.625	1/108	6/1701	GO:0000079	HERC5
1148	regulation of cyclin-dependent protein kinase activity	10	0.325769	1	2.625	1/108	6/1701	GO:1904029	HERC5
1149	regulation of cholesterol metabolic process	7	0.325769	1	2.625	1/108	6/1701	GO:0090181	TTC39B
1150	nuclear membrane reassembly	6	0.325769	1	2.625	1/108	6/1701	GO:0031468	CHMP5
1151	regulation of mitochondrial depolarization	5	0.325769	1	2.625	1/108	6/1701	GO:0051900	IFI6
1152	negative regulation of lymphocyte mediated immunity	7	0.325769	1	2.625	1/108	6/1701	GO:0002707	LGALS9
1153	peptidyl-threonine modification	6	0.325769	1	2.625	1/108	6/1701	GO:0018210	PRKD2
1154	response to axon injury	4	0.325769	1	2.625	1/108	6/1701	GO:0048678	CNP
1155	regulation of stem cell proliferation	5	0.325769	1	2.625	1/108	6/1701	GO:0072091	EIF2AK2
1156	regulation of cell fate commitment	4	0.325769	1	2.625	1/108	6/1701	GO:0010453	CD69
1157	regulation of BMP signaling pathway	7	0.325769	1	2.625	1/108	6/1701	GO:0030510	GPR155
1158	negative regulation of miRNA transcription	10	0.325769	1	2.625	1/108	6/1701	GO:1902894	RARA
1159	dendrite morphogenesis	8	0.325769	1	2.625	1/108	6/1701	GO:0048813	ZBP1
1160	protein insertion into membrane	7	0.325769	1	2.625	1/108	6/1701	GO:0051205	RTP4
1161	negative regulation of DNA biosynthetic process	8	0.325769	1	2.625	1/108	6/1701	GO:2000279	CNP
1162	regulation of T-helper 17 type immune response	7	0.325769	1	2.625	1/108	6/1701	GO:2000316	CD69
1163	connective tissue development	4	0.325769	1	2.625	1/108	6/1701	GO:0061448	RARA
1164	positive regulation of mesenchymal cell proliferation	6	0.325769	1	2.625	1/108	6/1701	GO:0002053	STAT1
1165	viral budding	2	0.325769	1	2.625	1/108	6/1701	GO:0046755	CHMP5
1166	miRNA processing	5	0.325769	1	2.625	1/108	6/1701	GO:0035196	ADAR
1167	signal transduction in absence of ligand	5	0.325769	1	2.625	1/108	6/1701	GO:0038034	MCL1
1168	positive regulation of leukocyte apoptotic process	7	0.325769	1	2.625	1/108	6/1701	GO:2000108	LGALS9
1169	muscle structure development	3	0.325769	1	2.625	1/108	6/1701	GO:0061061	CD164
1170	lipid droplet organization	5	0.325769	1	2.625	1/108	6/1701	GO:0034389	RNF213
1171	spindle assembly	8	0.325769	1	2.625	1/108	6/1701	GO:0051225	KPNB1
1172	regulation of mitotic spindle organization	9	0.325769	1	2.625	1/108	6/1701	GO:0060236	CHMP5
1173	pyrimidine nucleoside triphosphate metabolic process	7	0.325769	1	2.625	1/108	6/1701	GO:0009147	CMPK2
1174	pyroptotic inflammatory response	5	0.325769	1	2.625	1/108	6/1701	GO:0070269	TRIM21
1175	regulation of regulated secretory pathway	8	0.325769	1	2.625	1/108	6/1701	GO:1903305	LGALS9
1176	epithelial cell apoptotic process	5	0.325769	1	2.625	1/108	6/1701	GO:1904019	ADAR
1177	cytoplasmic microtubule organization	7	0.325769	1	2.625	1/108	6/1701	GO:0031122	KPNB1
1178	amine metabolic process	2	0.325769	1	2.625	1/108	6/1701	GO:0009308	AZI2
1179	integrated stress response signaling	7	0.325769	1	2.625	1/108	6/1701	GO:0140467	HERC5
1180	miRNA-mediated post-transcriptional gene silencing	11	0.325769	1	2.625	1/108	6/1701	GO:0035195	MOV10
1181	cellular response to retinoic acid	5	0.325769	1	2.625	1/108	6/1701	GO:0071300	RARA
1182	positive regulation of interleukin-12 production	10	0.325769	1	2.625	1/108	6/1701	GO:0032735	LGALS9
1183	postreplication repair	7	0.325769	1	2.625	1/108	6/1701	GO:0006301	PARP10
1184	regulation of vascular endothelial growth factor receptor signaling pathway	6	0.325769	1	2.625	1/108	6/1701	GO:0030947	PRKD2
1185	extrinsic apoptotic signaling pathway in absence of ligand	7	0.325769	1	2.625	1/108	6/1701	GO:0097192	MCL1
1186	eye development	5	0.325769	1	2.625	1/108	6/1701	GO:0001654	RARA
1187	liver regeneration	6	0.325769	1	2.625	1/108	6/1701	GO:0097421	PNPT1
1188	late endosome to vacuole transport	6	0.325769	1	2.625	1/108	6/1701	GO:0045324	CHMP5
1189	positive regulation of biomineral tissue development	6	0.325769	1	2.625	1/108	6/1701	GO:0070169	ISG15
1190	mitotic cytokinetic process	4	0.325769	1	2.625	1/108	6/1701	GO:1902410	CHMP5
1191	regulation of spindle organization	8	0.325769	1	2.625	1/108	6/1701	GO:0090224	CHMP5
1192	positive regulation of T cell receptor signaling pathway	8	0.325769	1	2.625	1/108	6/1701	GO:0050862	PRKD2
1193	multicellular organismal process	1	0.326536	1	0.752988	12/108	251/1701	GO:0032501	ADAR,BST2,CNP,GPR155,IFI35,LGALS9,PGAP1,PLSCR1,RARA,RSAD2,STAT1,ZBP1
1194	regulation of cellular localization	4	0.336025	1	1.30165	10/108	121/1701	GO:0060341	DTX3L,MX2,NMI,PARP9,PGAP1,RSAD2,SP100,TRIM21,TRIM22,TRIM25
1195	negative regulation of programmed cell death	5	0.336025	1	1.30165	10/108	121/1701	GO:0043069	ADAR,BAG1,CNP,EIF2AK2,IFI6,IFIT3,IRF7,MCL1,RARA,RBCK1
1196	maintenance of protein location	3	0.342338	1	1.65789	2/108	19/1701	GO:0045185	RBCK1,SP100
1197	hormone-mediated signaling pathway	5	0.342338	1	1.65789	2/108	19/1701	GO:0009755	RARA,SP100
1198	regulation of interleukin-1 production	9	0.342338	1	1.65789	2/108	19/1701	GO:0032652	IFI16,LGALS9
1199	signal transduction by p53 class mediator	6	0.342338	1	1.65789	2/108	19/1701	GO:0072331	IFI16,SP100
1200	response to insulin	5	0.342338	1	1.65789	2/108	19/1701	GO:0032868	STAT1,TNFSF10
1201	positive regulation of lymphocyte differentiation	9	0.342338	1	1.65789	2/108	19/1701	GO:0045621	LGALS9,RARA
1202	regulation of nucleocytoplasmic transport	6	0.342338	1	1.65789	2/108	19/1701	GO:0046822	MX2,SP100
1203	positive regulation of leukocyte proliferation	6	0.342338	1	1.65789	2/108	19/1701	GO:0070665	BST2,LGALS9
1204	vesicle-mediated transport	4	0.344415	1	0.610465	5/108	129/1701	GO:0016192	CHMP5,DTX3L,NMI,RARA,TNK2
1205	post-transcriptional regulation of gene expression	8	0.345717	1	1.37813	7/108	80/1701	GO:0010608	C19orf66,EIF2AK2,MOV10,PARP9,PNPT1,RARA,ZBP1
1206	regulation of cellular metabolic process	4	0.349904	1	1.12313	43/108	603/1701	GO:0031323	ADAR,BST2,C19orf66,CNP,CREBRF,DDX58,DRAP1,DTX3L,EIF2AK2,HERC5,IFI16,IFIH1,IRF2,IRF7,ISG15,LGALS9,MCL1,MOV10,N4BP1,NMI,OAS2,OAS3,PARP10,PARP14,PARP9,PLSCR1,PNPT1,PRKD2,RARA,RBCK1,RPS6KA5,RSAD2,SMCHD1,SP100,SP140,STAT1,STAT2,TNK2,TRIM21,TRIM22,TRIM25,XAF1,ZBP1
1207	cellular localization	2	0.350222	1	0.776408	14/108	284/1701	GO:0051641	ADAR,CHMP5,DTX3L,DYNLT1,GBP2,IFIT1,ISG15,KPNB1,MCL1,MX2,NMI,PGAP1,RTP4,VMP1
1208	nucleotide biosynthetic process	7	0.35789	1	1.43182	4/108	44/1701	GO:0009165	CMPK2,CNP,PARP10,PARP9
1209	purine nucleoside triphosphate metabolic process	7	0.360235	1	0.35	1/108	45/1701	GO:0009144	GIMAP7
1210	regulation of metal ion transport	6	0.360235	1	0.35	1/108	45/1701	GO:0010959	VMP1
1211	monocarboxylic acid metabolic process	6	0.360235	1	0.35	1/108	45/1701	GO:0032787	CHST12
1212	T cell activation	5	0.361511	1	0.335106	1/108	47/1701	GO:0042110	RSAD2
1213	cell division	2	0.361511	1	0.335106	1/108	47/1701	GO:0051301	DYNLT1
1214	negative regulation of cellular component organization	5	0.363947	1	0.549419	3/108	86/1701	GO:0051129	IFI16,PLSCR1,SP110
1215	regulation of monoatomic ion transport	5	0.365561	1	0.321429	1/108	49/1701	GO:0043269	VMP1
1216	regulation of cell growth	5	0.365561	1	0.321429	1/108	49/1701	GO:0001558	BST2
1217	positive regulation of inflammatory response	7	0.366008	1	1.575	2/108	20/1701	GO:0050729	GBP2,IFI35
1218	extrinsic apoptotic signaling pathway	6	0.366008	1	1.575	2/108	20/1701	GO:0097191	MCL1,TNFSF10
1219	negative regulation of transferase activity	5	0.366008	1	1.575	2/108	20/1701	GO:0051348	ADAR,DTX3L
1220	regulation of mononuclear cell migration	7	0.366008	1	1.575	2/108	20/1701	GO:0071675	CD69,LGALS9
1221	regulation of endothelial cell migration	6	0.366008	1	1.575	2/108	20/1701	GO:0010594	PRKD2,SP100
1222	regulation of DNA biosynthetic process	7	0.366008	1	1.575	2/108	20/1701	GO:2000278	CNP,PRKD2
1223	phospholipid biosynthetic process	6	0.366008	1	1.575	2/108	20/1701	GO:0008654	PGAP1,PLSCR1
1224	regulation of interleukin-2 production	9	0.368729	1	2.25	1/108	7/1701	GO:0032663	PRKD2
1225	regulation of epithelial cell apoptotic process	6	0.368729	1	2.25	1/108	7/1701	GO:1904035	ADAR
1226	multivesicular body organization	7	0.368729	1	2.25	1/108	7/1701	GO:0036257	CHMP5
1227	regulation of epidermal growth factor receptor signaling pathway	7	0.368729	1	2.25	1/108	7/1701	GO:0042058	IFI6
1228	regulation of collagen metabolic process	4	0.368729	1	2.25	1/108	7/1701	GO:0010712	CNP
1229	regulation of transcription by RNA polymerase I	9	0.368729	1	2.25	1/108	7/1701	GO:0006356	NMI
1230	negative regulation of myeloid leukocyte differentiation	9	0.368729	1	2.25	1/108	7/1701	GO:0002762	RARA
1231	regulation of natural killer cell mediated cytotoxicity	8	0.368729	1	2.25	1/108	7/1701	GO:0042269	LGALS9
1232	negative regulation of intracellular protein transport	9	0.368729	1	2.25	1/108	7/1701	GO:0090317	SP100
1233	sphingolipid biosynthetic process	7	0.368729	1	2.25	1/108	7/1701	GO:0030148	PRKD2
1234	positive regulation of antigen receptor-mediated signaling pathway	7	0.368729	1	2.25	1/108	7/1701	GO:0050857	PRKD2
1235	ossification	2	0.368729	1	2.25	1/108	7/1701	GO:0001503	CNP
1236	defense response to Gram-positive bacterium	7	0.368729	1	2.25	1/108	7/1701	GO:0050830	GBP2
1237	negative regulation of endoplasmic reticulum unfolded protein response	8	0.368729	1	2.25	1/108	7/1701	GO:1900102	CREBRF
1238	RNA 5'-end processing	4	0.368729	1	2.25	1/108	7/1701	GO:0000966	PNPT1
1239	regulation of ERBB signaling pathway	6	0.368729	1	2.25	1/108	7/1701	GO:1901184	IFI6
1240	positive regulation of ossification	5	0.368729	1	2.25	1/108	7/1701	GO:0045778	ISG15
1241	animal organ regeneration	4	0.368729	1	2.25	1/108	7/1701	GO:0031100	PNPT1
1242	negative regulation of nucleocytoplasmic transport	7	0.368729	1	2.25	1/108	7/1701	GO:0046823	SP100
1243	DNA damage response, signal transduction by p53 class mediator	7	0.368729	1	2.25	1/108	7/1701	GO:0030330	SP100
1244	regulation of membrane depolarization	4	0.368729	1	2.25	1/108	7/1701	GO:0003254	IFI6
1245	response to ischemia	3	0.368729	1	2.25	1/108	7/1701	GO:0002931	CNP
1246	post-embryonic development	2	0.368729	1	2.25	1/108	7/1701	GO:0009791	CNP
1247	response to cadmium ion	4	0.368729	1	2.25	1/108	7/1701	GO:0046686	MT2A
1248	negative regulation of fibroblast proliferation	6	0.368729	1	2.25	1/108	7/1701	GO:0048147	PARP10
1249	regulatory ncRNA-mediated post-transcriptional gene silencing	10	0.368729	1	2.25	1/108	7/1701	GO:0035194	MOV10
1250	negative regulation of miRNA metabolic process	8	0.368729	1	2.25	1/108	7/1701	GO:2000629	RARA
1251	multivesicular body assembly	8	0.368729	1	2.25	1/108	7/1701	GO:0036258	CHMP5
1252	vesicle cytoskeletal trafficking	6	0.368729	1	2.25	1/108	7/1701	GO:0099518	NMI
1253	platelet activation	3	0.368729	1	2.25	1/108	7/1701	GO:0030168	PLSCR1
1254	regulation of myelination	6	0.368729	1	2.25	1/108	7/1701	GO:0031641	RARA
1255	regulation of mesenchymal cell proliferation	5	0.368729	1	2.25	1/108	7/1701	GO:0010464	STAT1
1256	regulation of collagen biosynthetic process	5	0.368729	1	2.25	1/108	7/1701	GO:0032965	CNP
1257	regulation of cell population proliferation	4	0.379795	1	1.26	12/108	150/1701	GO:0042127	BST2,CNP,EIF2AK2,IFI35,IFIT3,LGALS9,PARP10,PRKD2,RARA,SP110,STAT1,STAT2
1258	regulation of RNA biosynthetic process	7	0.381639	1	1.17188	25/108	336/1701	GO:2001141	CREBRF,DDX58,DRAP1,DTX3L,EIF2AK2,IFI16,IRF2,IRF7,LGALS9,NMI,PARP10,PARP14,PARP9,PLSCR1,PRKD2,RARA,RBCK1,RPS6KA5,SP100,SP140,STAT1,STAT2,TRIM21,TRIM22,TRIM25
1259	vacuolar transport	5	0.389352	1	1.5	2/108	21/1701	GO:0007034	CHMP5,DTX3L
1260	glycerophospholipid metabolic process	6	0.389352	1	1.5	2/108	21/1701	GO:0006650	PGAP1,PLSCR1
1261	negative regulation of protein catabolic process	7	0.389352	1	1.5	2/108	21/1701	GO:0042177	AZI2,N4BP1
1262	positive regulation of mRNA metabolic process	8	0.389352	1	1.5	2/108	21/1701	GO:1903313	MOV10,PNPT1
1263	reproductive structure development	3	0.389352	1	1.5	2/108	21/1701	GO:0048608	RARA,TNFSF10
1264	glycerolipid biosynthetic process	6	0.389352	1	1.5	2/108	21/1701	GO:0045017	PGAP1,PLSCR1
1265	nervous system development	4	0.389352	1	1.5	2/108	21/1701	GO:0007399	DYNLT1,ZBP1
1266	catabolic process	2	0.38952	1	1.1962	18/108	237/1701	GO:0009056	CHMP5,DTX3L,HERC5,HERC6,IFI16,ISG15,ISG20,OAS2,PNPT1,PPM1K,PSMB8,PSMB9,RBCK1,RNF213,TRIM21,TRIM25,UBE2L6,VMP1
1267	positive regulation of growth	4	0.393705	1	0	0/108	22/1701	GO:0045927
1268	positive regulation of phosphatidylinositol 3-kinase/protein kinase B signal transduction	8	0.393705	1	0	0/108	22/1701	GO:0051897
1269	response to ketone	4	0.393705	1	0	0/108	22/1701	GO:1901654
1270	regulation of muscle system process	5	0.393705	1	0	0/108	22/1701	GO:0090257
1271	regulation of mRNA splicing, via spliceosome	9	0.393705	1	0	0/108	22/1701	GO:0048024
1272	mitochondrial translation	6	0.393705	1	0	0/108	22/1701	GO:0032543
1273	positive regulation of proteolysis involved in protein catabolic process	8	0.394601	1	0	0/108	23/1701	GO:1903052
1274	rhythmic process	1	0.394601	1	0	0/108	23/1701	GO:0048511
1275	DNA recombination	6	0.394601	1	0	0/108	23/1701	GO:0006310
1276	positive regulation of cell projection organization	6	0.394601	1	0	0/108	23/1701	GO:0031346
1277	regulation of telomere maintenance	7	0.394601	1	0	0/108	23/1701	GO:0032204
1278	regulation of carbohydrate metabolic process	5	0.394601	1	0	0/108	23/1701	GO:0006109
1279	positive regulation of multicellular organismal process	4	0.394697	1	1.26389	13/108	162/1701	GO:0051240	DDX58,EIF2AK2,IFI16,IFIH1,IRF7,ISG15,LGALS9,OAS2,OAS3,PRKD2,RARA,RSAD2,STAT1
1280	regulation of cell migration	5	0.396509	1	1.28571	8/108	98/1701	GO:0030334	BST2,CD69,DDX58,LGALS9,NMI,PRKD2,SP100,SPATA13
1281	developmental maturation	2	0.396883	1	0	0/108	24/1701	GO:0021700
1282	neuron differentiation	4	0.396883	1	0	0/108	24/1701	GO:0030182
1283	positive regulation of chromosome organization	7	0.396883	1	0	0/108	24/1701	GO:2001252
1284	proton motive force-driven ATP synthesis	11	0.396883	1	0	0/108	24/1701	GO:0015986
1285	regulation of G1/S transition of mitotic cell cycle	8	0.396883	1	0	0/108	24/1701	GO:2000045
1286	cellular response to oxygen levels	4	0.396883	1	0	0/108	24/1701	GO:0071453
1287	regulation of canonical Wnt signaling pathway	7	0.396883	1	0	0/108	24/1701	GO:0060828
1288	methylation	2	0.396883	1	0	0/108	24/1701	GO:0032259
1289	mitochondrial respiratory chain complex assembly	6	0.396883	1	0	0/108	24/1701	GO:0033108
1290	chordate embryonic development	6	0.396883	1	0	0/108	24/1701	GO:0043009
1291	in utero embryonic development	7	0.396883	1	0	0/108	24/1701	GO:0001701
1292	fatty acid metabolic process	7	0.400434	1	0	0/108	25/1701	GO:0006631
1293	regulation of cell motility	4	0.401235	1	1.27273	8/108	99/1701	GO:2000145	BST2,CD69,DDX58,LGALS9,NMI,PRKD2,SP100,SPATA13
1294	cell cycle process	2	0.402049	1	0.63	4/108	100/1701	GO:0022402	CHMP5,CNP,DYNLT1,KPNB1
1295	protein localization to organelle	5	0.402326	1	0.617647	4/108	102/1701	GO:0033365	ADAR,GBP2,ISG15,KPNB1
1296	mitochondrial respirasome assembly	6	0.405144	1	0	0/108	26/1701	GO:0097250
1297	regulation of actin filament polymerization	10	0.405144	1	0	0/108	26/1701	GO:0030833
1298	ATP biosynthetic process	10	0.405144	1	0	0/108	26/1701	GO:0006754
1299	regulation of cell cycle G1/S phase transition	7	0.405144	1	0	0/108	26/1701	GO:1902806
1300	negative regulation of mitotic cell cycle phase transition	8	0.405144	1	0	0/108	26/1701	GO:1901991
1301	negative regulation of signal transduction	6	0.406545	1	1.21875	13/108	168/1701	GO:0009968	ADAR,CREBRF,GPR155,IFI35,IFI6,ISG15,MCL1,OAS3,PARP14,RNF213,STAT1,STAT2,USP15
1302	macrophage activation	5	0.408975	1	1.96875	1/108	8/1701	GO:0042116	IFI35
1303	phagocytosis	6	0.408975	1	1.96875	1/108	8/1701	GO:0006909	RARA
1304	phospholipase C-activating G protein-coupled receptor signaling pathway	6	0.408975	1	1.96875	1/108	8/1701	GO:0007200	PRKD2
1305	regulation of protein polyubiquitination	10	0.408975	1	1.96875	1/108	8/1701	GO:1902914	PARP10
1306	detection of stimulus	2	0.408975	1	1.96875	1/108	8/1701	GO:0051606	RTP4
1307	cytokinetic process	3	0.408975	1	1.96875	1/108	8/1701	GO:0032506	CHMP5
1308	nuclear membrane organization	5	0.408975	1	1.96875	1/108	8/1701	GO:0071763	CHMP5
1309	positive regulation of T cell mediated immunity	8	0.408975	1	1.96875	1/108	8/1701	GO:0002711	RSAD2
1310	regulation of muscle cell apoptotic process	6	0.408975	1	1.96875	1/108	8/1701	GO:0010660	BAG1
1311	deoxyribonucleotide metabolic process	7	0.408975	1	1.96875	1/108	8/1701	GO:0009262	CMPK2
1312	regulation of protein deubiquitination	9	0.408975	1	1.96875	1/108	8/1701	GO:0090085	TRIM21
1313	regulation of natural killer cell mediated immunity	7	0.408975	1	1.96875	1/108	8/1701	GO:0002715	LGALS9
1314	mitotic spindle organization	8	0.408975	1	1.96875	1/108	8/1701	GO:0007052	KPNB1
1315	negative regulation of leukocyte migration	7	0.408975	1	1.96875	1/108	8/1701	GO:0002686	CD69
1316	sterol homeostasis	4	0.408975	1	1.96875	1/108	8/1701	GO:0055092	TTC39B
1317	2'-deoxyribonucleotide metabolic process	8	0.408975	1	1.96875	1/108	8/1701	GO:0009394	CMPK2
1318	DNA geometric change	7	0.408975	1	1.96875	1/108	8/1701	GO:0032392	HELB
1319	regulation of cholesterol transport	7	0.408975	1	1.96875	1/108	8/1701	GO:0032374	TTC39B
1320	negative regulation of mononuclear cell proliferation	7	0.408975	1	1.96875	1/108	8/1701	GO:0032945	LGALS9
1321	negative regulation of cysteine-type endopeptidase activity involved in apoptotic process	11	0.408975	1	1.96875	1/108	8/1701	GO:0043154	IFI6
1322	regulation of T cell migration	9	0.408975	1	1.96875	1/108	8/1701	GO:2000404	CD69
1323	tissue remodeling	2	0.408975	1	1.96875	1/108	8/1701	GO:0048771	CNP
1324	organelle localization by membrane tethering	3	0.408975	1	1.96875	1/108	8/1701	GO:0140056	VMP1
1325	alpha-beta T cell differentiation	8	0.408975	1	1.96875	1/108	8/1701	GO:0046632	RSAD2
1326	regulation of sterol transport	6	0.408975	1	1.96875	1/108	8/1701	GO:0032371	TTC39B
1327	CD4-positive, alpha-beta T cell activation	7	0.408975	1	1.96875	1/108	8/1701	GO:0035710	RSAD2
1328	regulatory ncRNA processing	4	0.408975	1	1.96875	1/108	8/1701	GO:0070918	ADAR
1329	DNA duplex unwinding	8	0.408975	1	1.96875	1/108	8/1701	GO:0032508	HELB
1330	negative regulation of T cell proliferation	9	0.408975	1	1.96875	1/108	8/1701	GO:0042130	LGALS9
1331	positive regulation of blood vessel endothelial cell migration	8	0.408975	1	1.96875	1/108	8/1701	GO:0043536	PRKD2
1332	regulation of calcium ion transmembrane transporter activity	9	0.408975	1	1.96875	1/108	8/1701	GO:1901019	VMP1
1333	nucleoside metabolic process	5	0.408975	1	1.96875	1/108	8/1701	GO:0009116	NT5C3A
1334	membrane fission	5	0.408975	1	1.96875	1/108	8/1701	GO:0090148	CHMP5
1335	cholesterol homeostasis	5	0.408975	1	1.96875	1/108	8/1701	GO:0042632	TTC39B
1336	cartilage development	4	0.408975	1	1.96875	1/108	8/1701	GO:0051216	RARA
1337	deoxyribose phosphate metabolic process	5	0.408975	1	1.96875	1/108	8/1701	GO:0019692	CMPK2
1338	Notch signaling pathway	6	0.408975	1	1.96875	1/108	8/1701	GO:0007219	DTX3L
1339	endosome transport via multivesicular body sorting pathway	6	0.408975	1	1.96875	1/108	8/1701	GO:0032509	CHMP5
1340	negative regulation of lymphocyte proliferation	8	0.408975	1	1.96875	1/108	8/1701	GO:0050672	LGALS9
1341	positive regulation of ion transmembrane transporter activity	8	0.408975	1	1.96875	1/108	8/1701	GO:0032414	VMP1
1342	ERK1 and ERK2 cascade	8	0.408975	1	1.96875	1/108	8/1701	GO:0070371	LGALS9
1343	DNA replication	6	0.408975	1	1.96875	1/108	8/1701	GO:0006260	HELB
1344	regulation of phagocytosis	7	0.408975	1	1.96875	1/108	8/1701	GO:0050764	PLSCR1
1345	multicellular organism development	3	0.410905	1	0	0/108	27/1701	GO:0007275
1346	embryo development	4	0.410905	1	0	0/108	27/1701	GO:0009790
1347	embryonic morphogenesis	3	0.410905	1	0	0/108	27/1701	GO:0048598
1348	regulation of mRNA processing	8	0.410905	1	0	0/108	27/1701	GO:0050684
1349	embryo development ending in birth or egg hatching	5	0.410905	1	0	0/108	27/1701	GO:0009792
1350	regulation of mRNA catabolic process	8	0.417618	1	1.6875	3/108	28/1701	GO:0061013	MOV10,PNPT1,ZBP1
1351	positive regulation of cellular catabolic process	6	0.417618	1	1.6875	3/108	28/1701	GO:0031331	DTX3L,TRIM21,TRIM22
1352	intrinsic apoptotic signaling pathway	6	0.425187	1	1.62931	3/108	29/1701	GO:0097193	IFI16,IFI6,MCL1
1353	positive regulation of MAPK cascade	8	0.425187	1	1.62931	3/108	29/1701	GO:0043410	EIF2AK2,LGALS9,PRKD2
1354	double-strand break repair	7	0.425187	1	1.62931	3/108	29/1701	GO:0006302	DTX3L,PARP9,SMCHD1
1355	microtubule-based process	2	0.429497	1	0.5	2/108	63/1701	GO:0007017	DYNLT1,KPNB1
1356	lymphocyte activation	4	0.432226	1	0.484615	2/108	65/1701	GO:0046649	BST2,RSAD2
1357	negative regulation of cell migration	6	0.433521	1	1.575	3/108	30/1701	GO:0030336	BST2,CD69,SP100
1358	positive regulation of cell cycle	5	0.433521	1	1.575	3/108	30/1701	GO:0045787	PLSCR1,RARA,TRIM21
1359	negative regulation of growth	4	0.433521	1	1.575	3/108	30/1701	GO:0045926	BST2,MT2A,PNPT1
1360	positive regulation of apoptotic signaling pathway	7	0.433521	1	1.575	3/108	30/1701	GO:2001235	MCL1,RBCK1,TNFSF10
1361	cellular metabolic process	2	0.43756	1	0.873134	26/108	469/1701	GO:0044237	AZI2,CHMP5,CHST12,CMPK2,CNP,DDX58,DRAP1,EIF2AK2,GIMAP7,HELB,IFI16,IFI6,NT5C3A,PARP10,PARP9,PGAP1,PLSCR1,PNPT1,PPM1K,PRKD2,RARA,RNF213,RPS6KA5,TMEM123,TNK2,VMP1
1362	negative regulation of multicellular organismal process	4	0.439375	1	1.28049	10/108	123/1701	GO:0051241	BST2,CD69,DYNLT1,LGALS9,N4BP1,OAS3,RARA,RPS6KA5,STAT1,XAF1
1363	negative regulation of cell motility	5	0.442535	1	1.52419	3/108	31/1701	GO:2000146	BST2,CD69,SP100
1364	negative regulation of locomotion	4	0.442535	1	1.52419	3/108	31/1701	GO:0040013	BST2,CD69,SP100
1365	phosphorylation	5	0.44322	1	1.36957	6/108	69/1701	GO:0016310	CMPK2,EIF2AK2,PRKD2,RARA,RPS6KA5,TNK2
1366	positive regulation of apoptotic process	6	0.44322	1	1.36957	6/108	69/1701	GO:0043065	BAG1,IFIT2,LGALS9,MCL1,RBCK1,TNFSF10
1367	regulation of cell cycle	4	0.44578	1	1.25	10/108	126/1701	GO:0051726	CHMP5,CNP,DTX3L,HERC5,MX2,PARP9,PLSCR1,PNPT1,RARA,TRIM21
1368	pyrimidine nucleotide biosynthetic process	8	0.446678	1	1.75	1/108	9/1701	GO:0006221	CMPK2
1369	regulation of stress-activated MAPK cascade	8	0.446678	1	1.75	1/108	9/1701	GO:0032872	EIF2AK2
1370	glycosyl compound metabolic process	3	0.446678	1	1.75	1/108	9/1701	GO:1901657	NT5C3A
1371	mRNA transcription by RNA polymerase II	9	0.446678	1	1.75	1/108	9/1701	GO:0042789	RARA
1372	negative regulation of cellular response to growth factor stimulus	5	0.446678	1	1.75	1/108	9/1701	GO:0090288	GPR155
1373	regulation of interleukin-12 production	9	0.446678	1	1.75	1/108	9/1701	GO:0032655	LGALS9
1374	positive regulation of smooth muscle cell proliferation	6	0.446678	1	1.75	1/108	9/1701	GO:0048661	STAT1
1375	'de novo' post-translational protein folding	4	0.446678	1	1.75	1/108	9/1701	GO:0051084	BAG1
1376	negative regulation of leukocyte apoptotic process	7	0.446678	1	1.75	1/108	9/1701	GO:2000107	IRF7
1377	regulation of release of cytochrome c from mitochondria	7	0.446678	1	1.75	1/108	9/1701	GO:0090199	TNFSF10
1378	antigen processing and presentation	2	0.446678	1	1.75	1/108	9/1701	GO:0019882	PSMB8
1379	macromolecule glycosylation	4	0.446678	1	1.75	1/108	9/1701	GO:0043413	C1GALT1
1380	regulation of necroptotic process	6	0.446678	1	1.75	1/108	9/1701	GO:0060544	RBCK1
1381	regulation of stress-activated protein kinase signaling cascade	7	0.446678	1	1.75	1/108	9/1701	GO:0070302	EIF2AK2
1382	DNA biosynthetic process	6	0.446678	1	1.75	1/108	9/1701	GO:0071897	PARP10
1383	negative regulation of canonical NF-kappaB signal transduction	8	0.446678	1	1.75	1/108	9/1701	GO:0043124	STAT1
1384	vesicle budding from membrane	6	0.446678	1	1.75	1/108	9/1701	GO:0006900	CHMP5
1385	tube formation	3	0.446678	1	1.75	1/108	9/1701	GO:0035148	RARA
1386	post-transcriptional gene silencing	9	0.446678	1	1.75	1/108	9/1701	GO:0016441	MOV10
1387	DNA conformation change	6	0.446678	1	1.75	1/108	9/1701	GO:0071103	HELB
1388	protein glycosylation	5	0.446678	1	1.75	1/108	9/1701	GO:0006486	C1GALT1
1389	carbohydrate biosynthetic process	4	0.446678	1	1.75	1/108	9/1701	GO:0016051	CHST12
1390	transforming growth factor beta receptor signaling pathway	9	0.446678	1	1.75	1/108	9/1701	GO:0007179	USP15
1391	regulation of extrinsic apoptotic signaling pathway via death domain receptors	8	0.446678	1	1.75	1/108	9/1701	GO:1902041	SP100
1392	regulation of postsynapse organization	6	0.446678	1	1.75	1/108	9/1701	GO:0099175	RPS6KA5
1393	cellular response to interleukin-1	6	0.446678	1	1.75	1/108	9/1701	GO:0071347	GBP2
1394	regulation of T cell mediated immunity	7	0.446678	1	1.75	1/108	9/1701	GO:0002709	RSAD2
1395	cellular component assembly involved in morphogenesis	5	0.446678	1	1.75	1/108	9/1701	GO:0010927	SP110
1396	regulation of mitochondrial membrane permeability	7	0.446678	1	1.75	1/108	9/1701	GO:0046902	PPM1K
1397	negative regulation of proteasomal ubiquitin-dependent protein catabolic process	10	0.446678	1	1.75	1/108	9/1701	GO:0032435	N4BP1
1398	epithelial tube morphogenesis	5	0.446678	1	1.75	1/108	9/1701	GO:0060562	PRKD2
1399	positive regulation of osteoblast differentiation	6	0.446678	1	1.75	1/108	9/1701	GO:0045669	CNP
1400	endosome to lysosome transport	7	0.446678	1	1.75	1/108	9/1701	GO:0008333	DTX3L
1401	tumor necrosis factor-mediated signaling pathway	7	0.446678	1	1.75	1/108	9/1701	GO:0033209	STAT1
1402	pyrimidine-containing compound biosynthetic process	3	0.446678	1	1.75	1/108	9/1701	GO:0072528	CMPK2
1403	cell-cell adhesion via plasma-membrane adhesion molecules	4	0.446678	1	1.75	1/108	9/1701	GO:0098742	CD164
1404	positive regulation of programmed cell death	5	0.451192	1	1.33099	6/108	71/1701	GO:0043068	BAG1,IFIT2,LGALS9,MCL1,RBCK1,TNFSF10
1405	positive regulation of catabolic process	5	0.451192	1	1.33099	6/108	71/1701	GO:0009896	CREBRF,DTX3L,MOV10,PNPT1,TRIM21,TRIM22
1406	nucleotide metabolic process	6	0.451192	1	1.33099	6/108	71/1701	GO:0009117	CMPK2,CNP,GIMAP7,NT5C3A,PARP10,PARP9
1407	regulation of multicellular organismal development	4	0.451242	1	1.23047	10/108	128/1701	GO:2000026	CD69,DYNLT1,IRF7,ISG15,LGALS9,OAS2,PRKD2,RARA,SP100,STAT1
1408	response to alcohol	4	0.45215	1	1.47656	3/108	32/1701	GO:0097305	CNP,GPR155,RARA
1409	cellular response to starvation	4	0.45215	1	1.47656	3/108	32/1701	GO:0009267	EIF2AK2,GPR155,IFI16
1410	organophosphate biosynthetic process	5	0.455732	1	1.3125	6/108	72/1701	GO:0090407	CMPK2,CNP,PARP10,PARP9,PGAP1,PLSCR1
1411	RNA catabolic process	6	0.462289	1	1.43182	3/108	33/1701	GO:0006401	ISG20,OAS2,PNPT1
1412	regulation of intracellular transport	5	0.462289	1	1.43182	3/108	33/1701	GO:0032386	MX2,PGAP1,SP100
1413	regulation of cellular response to growth factor stimulus	4	0.462289	1	1.43182	3/108	33/1701	GO:0090287	GPR155,PRKD2,USP15
1414	cellular component organization or biogenesis	2	0.463494	1	0.893041	33/108	582/1701	GO:0071840	ADAR,AZI2,CHMP5,CNP,DTX3L,DYNLT1,EIF2AK2,HELB,IFI16,IFI6,IFIH1,IFIT2,KPNB1,MCL1,NMI,PARP10,PLSCR1,PNPT1,PPM1K,RNF213,RPS6KA5,SAMD9,SMCHD1,SP100,SP110,SPATA13,TMEM123,TNK2,TRIM21,USP15,VMP1,WIPF1,ZBP1
1415	regulation of apoptotic signaling pathway	6	0.465826	1	1.27703	6/108	74/1701	GO:2001233	IFI6,MCL1,RBCK1,SP100,TNFSF10,USP15
1416	regulation of protein phosphorylation	8	0.471342	1	1.26	6/108	75/1701	GO:0001932	ADAR,HERC5,PARP14,PARP9,STAT2,TNK2
1417	negative regulation of proteolysis	7	0.472882	1	1.38971	3/108	34/1701	GO:0045861	IFI16,IFI6,N4BP1
1418	multivesicular body sorting pathway	5	0.481997	1	1.575	1/108	10/1701	GO:0071985	CHMP5
1419	'de novo' protein folding	3	0.481997	1	1.575	1/108	10/1701	GO:0006458	BAG1
1420	establishment of vesicle localization	4	0.481997	1	1.575	1/108	10/1701	GO:0051650	NMI
1421	sensory perception of sound	6	0.481997	1	1.575	1/108	10/1701	GO:0007605	PGAP1
1422	regulation of oxidative stress-induced intrinsic apoptotic signaling pathway	8	0.481997	1	1.575	1/108	10/1701	GO:1902175	MCL1
1423	positive regulation of miRNA metabolic process	8	0.481997	1	1.575	1/108	10/1701	GO:2000630	PNPT1
1424	negative regulation of response to endoplasmic reticulum stress	7	0.481997	1	1.575	1/108	10/1701	GO:1903573	CREBRF
1425	regulation of tube size	4	0.481997	1	1.575	1/108	10/1701	GO:0035150	CNP
1426	sphingolipid metabolic process	6	0.481997	1	1.575	1/108	10/1701	GO:0006665	PRKD2
1427	negative regulation of neuron projection development	8	0.481997	1	1.575	1/108	10/1701	GO:0010977	SP110
1428	extrinsic apoptotic signaling pathway via death domain receptors	7	0.481997	1	1.575	1/108	10/1701	GO:0008625	TNFSF10
1429	mRNA stabilization	11	0.481997	1	1.575	1/108	10/1701	GO:0048255	ZBP1
1430	mesenchymal cell differentiation	4	0.481997	1	1.575	1/108	10/1701	GO:0048762	STAT1
1431	RNA stabilization	10	0.481997	1	1.575	1/108	10/1701	GO:0043489	ZBP1
1432	membrane docking	2	0.481997	1	1.575	1/108	10/1701	GO:0022406	VMP1
1433	regulation of chromosome separation	7	0.481997	1	1.575	1/108	10/1701	GO:1905818	PLSCR1
1434	mRNA transcription	8	0.481997	1	1.575	1/108	10/1701	GO:0009299	RARA
1435	positive regulation of T cell proliferation	9	0.481997	1	1.575	1/108	10/1701	GO:0042102	LGALS9
1436	maintenance of protein location in nucleus	6	0.481997	1	1.575	1/108	10/1701	GO:0051457	SP100
1437	regulation of bone mineralization	6	0.481997	1	1.575	1/108	10/1701	GO:0030500	ISG15
1438	regulation of tube diameter	5	0.481997	1	1.575	1/108	10/1701	GO:0035296	CNP
1439	positive regulation of transporter activity	6	0.481997	1	1.575	1/108	10/1701	GO:0032411	VMP1
1440	regulation of neuron differentiation	5	0.481997	1	1.575	1/108	10/1701	GO:0045664	RARA
1441	negative regulation of intracellular transport	6	0.481997	1	1.575	1/108	10/1701	GO:0032387	SP100
1442	positive regulation of endothelial cell proliferation	7	0.481997	1	1.575	1/108	10/1701	GO:0001938	PRKD2
1443	autophagosome assembly	7	0.481997	1	1.575	1/108	10/1701	GO:0000045	VMP1
1444	RNA 3'-end processing	4	0.481997	1	1.575	1/108	10/1701	GO:0031123	PNPT1
1445	vesicle localization	3	0.481997	1	1.575	1/108	10/1701	GO:0051648	NMI
1446	negative regulation of epithelial cell proliferation	6	0.481997	1	1.575	1/108	10/1701	GO:0050680	STAT1
1447	blood vessel diameter maintenance	6	0.481997	1	1.575	1/108	10/1701	GO:0097746	CNP
1448	Ras protein signal transduction	8	0.481997	1	1.575	1/108	10/1701	GO:0007265	RASGRP3
1449	glycoprotein metabolic process	4	0.481997	1	1.575	1/108	10/1701	GO:0009100	CHST12
1450	regulation of intrinsic apoptotic signaling pathway by p53 class mediator	8	0.481997	1	1.575	1/108	10/1701	GO:1902253	USP15
1451	alpha-amino acid metabolic process	6	0.481997	1	1.575	1/108	10/1701	GO:1901605	AZI2
1452	autophagosome organization	6	0.481997	1	1.575	1/108	10/1701	GO:1905037	VMP1
1453	neural precursor cell proliferation	3	0.481997	1	1.575	1/108	10/1701	GO:0061351	ZBP1
1454	pyrimidine nucleotide metabolic process	7	0.481997	1	1.575	1/108	10/1701	GO:0006220	CMPK2
1455	regulation of programmed necrotic cell death	5	0.481997	1	1.575	1/108	10/1701	GO:0062098	RBCK1
1456	protein sumoylation	8	0.481997	1	1.575	1/108	10/1701	GO:0016925	IFIH1
1457	regulation of endoplasmic reticulum unfolded protein response	7	0.481997	1	1.575	1/108	10/1701	GO:1900101	CREBRF
1458	telomere maintenance	7	0.481997	1	1.575	1/108	10/1701	GO:0000723	SP100
1459	regulation of vasculature development	5	0.483863	1	1.35	3/108	35/1701	GO:1901342	PRKD2,SP100,STAT1
1460	regulation of angiogenesis	6	0.483863	1	1.35	3/108	35/1701	GO:0045765	PRKD2,SP100,STAT1
1461	nucleic acid catabolic process	5	0.483863	1	1.35	3/108	35/1701	GO:0141188	ISG20,OAS2,PNPT1
1462	response to endogenous stimulus	2	0.492061	1	1.28198	7/108	86/1701	GO:0009719	PNPT1,PRKD2,RARA,STAT1,STAT2,TNFSF10,TRIM25
1463	regulation of proteolysis	6	0.495333	1	1.26724	7/108	87/1701	GO:0030162	IFI16,IFI6,LGALS9,N4BP1,PSMB8,PSMB9,TNFSF10
1464	reproductive process	1	0.498901	1	1.25284	7/108	88/1701	GO:0022414	APOL2,AZI2,CNP,LGALS9,RARA,TNFSF10,VMP1
1465	biological_process	0	0.502332	1	1.02539	100/108	1536/1701	GO:0008150	ADAR,AIDA,APOL2,APOL3,APOL6,ARAP2,AZI2,BAG1,BST2,C19orf66,C1GALT1,CD164,CD69,CHMP5,CHST12,CMPK2,CNP,CREBRF,DDX58,DDX60,DDX60L,DRAP1,DTX3L,DYNLT1,EIF2AK2,GBP2,GIMAP7,GPR155,HELB,HERC5,HERC6,HSH2D,IFI16,IFI35,IFI44,IFI44L,IFI6,IFIH1,IFIT1,IFIT2,IFIT3,IFIT5,IRF2,IRF7,ISG15,ISG20,KPNB1,LGALS9,LY6E,MCL1,MKRN1,MOV10,MT2A,MX1,MX2,N4BP1,NMI,NT5C3A,OAS2,OAS3,OASL,PARP10,PARP12,PARP14,PARP9,PGAP1,PLSCR1,PN…
1466	cellular response to oxygen-containing compound	4	0.502754	1	1.23876	7/108	89/1701	GO:1901701	CHMP5,CMPK2,CNP,GBP2,GPR155,RARA,STAT1
1467	response to starvation	3	0.506747	1	1.27703	3/108	37/1701	GO:0042594	EIF2AK2,GPR155,IFI16
1468	DNA metabolic process	5	0.506877	1	1.225	7/108	90/1701	GO:0006259	DTX3L,HELB,ISG20,PARP10,PARP9,SMCHD1,SP100
1469	negative regulation of signaling	4	0.509611	1	1.18353	13/108	173/1701	GO:0023057	ADAR,CREBRF,GPR155,IFI35,IFI6,ISG15,MCL1,OAS3,PARP14,RNF213,STAT1,STAT2,USP15
1470	negative regulation of cell communication	5	0.509611	1	1.18353	13/108	173/1701	GO:0010648	ADAR,CREBRF,GPR155,IFI35,IFI6,ISG15,MCL1,OAS3,PARP14,RNF213,STAT1,STAT2,USP15
1471	growth	1	0.510489	1	0.414474	1/108	38/1701	GO:0040007	RARA
1472	developmental growth	2	0.510489	1	0.414474	1/108	38/1701	GO:0048589	RARA
1473	regulation of proteolysis involved in protein catabolic process	7	0.511745	1	0.39375	1/108	40/1701	GO:1903050	N4BP1
1474	multicellular organismal-level homeostasis	2	0.513459	1	0.384146	1/108	41/1701	GO:0048871	ADAR
1475	response to oxygen levels	3	0.513459	1	0.384146	1/108	41/1701	GO:0070482	CNP
1476	organelle organization	4	0.514205	1	0.84	16/108	300/1701	GO:0006996	CHMP5,CNP,DYNLT1,HELB,IFI6,IFIT2,KPNB1,MCL1,PNPT1,PPM1K,RNF213,SAMD9,SMCHD1,SP100,TRIM21,VMP1
1477	negative regulation of ubiquitin-dependent protein catabolic process	9	0.51508	1	1.43182	1/108	11/1701	GO:2000059	N4BP1
1478	cholesterol metabolic process	6	0.51508	1	1.43182	1/108	11/1701	GO:0008203	APOL2
1479	regulation of membrane permeability	3	0.51508	1	1.43182	1/108	11/1701	GO:0090559	PPM1K
1480	positive regulation of leukocyte chemotaxis	8	0.51508	1	1.43182	1/108	11/1701	GO:0002690	LGALS9
1481	regulation of synaptic plasticity	7	0.51508	1	1.43182	1/108	11/1701	GO:0048167	RARA
1482	positive regulation of calcium ion transmembrane transport	9	0.51508	1	1.43182	1/108	11/1701	GO:1904427	VMP1
1483	negative regulation of leukocyte proliferation	6	0.51508	1	1.43182	1/108	11/1701	GO:0070664	LGALS9
1484	negative regulation of mRNA catabolic process	9	0.51508	1	1.43182	1/108	11/1701	GO:1902373	ZBP1
1485	regulation of steroid metabolic process	6	0.51508	1	1.43182	1/108	11/1701	GO:0019218	TTC39B
1486	TOR signaling	6	0.51508	1	1.43182	1/108	11/1701	GO:0031929	RPS6KA5
1487	killing of cells of another organism	4	0.51508	1	1.43182	1/108	11/1701	GO:0031640	GBP2
1488	disruption of cell in another organism	3	0.51508	1	1.43182	1/108	11/1701	GO:0141061	GBP2
1489	membrane assembly	5	0.51508	1	1.43182	1/108	11/1701	GO:0071709	CHMP5
1490	response to unfolded protein	4	0.51508	1	1.43182	1/108	11/1701	GO:0006986	CREBRF
1491	cellular response to leukemia inhibitory factor	6	0.51508	1	1.43182	1/108	11/1701	GO:1990830	TRIM25
1492	disruption of anatomical structure in another organism	2	0.51508	1	1.43182	1/108	11/1701	GO:0141060	GBP2
1493	myeloid leukocyte activation	4	0.51508	1	1.43182	1/108	11/1701	GO:0002274	IFI35
1494	negative regulation of type I interferon production	10	0.51508	1	1.43182	1/108	11/1701	GO:0032480	XAF1
1495	endoplasmic reticulum unfolded protein response	6	0.51508	1	1.43182	1/108	11/1701	GO:0030968	EIF2AK2
1496	positive regulation of protein localization to membrane	7	0.51508	1	1.43182	1/108	11/1701	GO:1905477	NMI
1497	glycosylation	2	0.51508	1	1.43182	1/108	11/1701	GO:0070085	C1GALT1
1498	phosphatidylinositol metabolic process	7	0.51508	1	1.43182	1/108	11/1701	GO:0046488	PGAP1
1499	cellular response to glucose starvation	5	0.51508	1	1.43182	1/108	11/1701	GO:0042149	IFI16
1500	intracellular calcium ion homeostasis	6	0.51508	1	1.43182	1/108	11/1701	GO:0006874	CNP
1501	regulation of receptor signaling pathway via STAT	6	0.51508	1	1.43182	1/108	11/1701	GO:1904892	PARP14
1502	sensory perception of mechanical stimulus	5	0.51508	1	1.43182	1/108	11/1701	GO:0050954	PGAP1
1503	regulation of cellular response to insulin stimulus	4	0.51508	1	1.43182	1/108	11/1701	GO:1900076	NMI
1504	regulation of protein targeting	7	0.51508	1	1.43182	1/108	11/1701	GO:1903533	NMI
1505	response to topologically incorrect protein	3	0.51508	1	1.43182	1/108	11/1701	GO:0035966	CREBRF
1506	fat cell differentiation	4	0.51508	1	1.43182	1/108	11/1701	GO:0045444	PSMB8
1507	sterol metabolic process	5	0.51508	1	1.43182	1/108	11/1701	GO:0016125	APOL2
1508	actin polymerization or depolymerization	6	0.51508	1	1.43182	1/108	11/1701	GO:0008154	WIPF1
1509	regulation of leukocyte mediated cytotoxicity	6	0.51508	1	1.43182	1/108	11/1701	GO:0001910	LGALS9
1510	monocarboxylic acid biosynthetic process	7	0.51508	1	1.43182	1/108	11/1701	GO:0072330	CHST12
1511	cell fate commitment	3	0.51508	1	1.43182	1/108	11/1701	GO:0045165	RARA
1512	organelle disassembly	5	0.51508	1	1.43182	1/108	11/1701	GO:1903008	TRIM21
1513	regulation of cell killing	4	0.51508	1	1.43182	1/108	11/1701	GO:0031341	LGALS9
1514	intrinsic apoptotic signaling pathway in response to DNA damage by p53 class mediator	8	0.51508	1	1.43182	1/108	11/1701	GO:0042771	IFI16
1515	response to leukemia inhibitory factor	5	0.51508	1	1.43182	1/108	11/1701	GO:1990823	TRIM25
1516	response to estradiol	4	0.51508	1	1.43182	1/108	11/1701	GO:0032355	RARA
1517	phosphatidylinositol biosynthetic process	8	0.51508	1	1.43182	1/108	11/1701	GO:0006661	PGAP1
1518	autophagosome maturation	6	0.51508	1	1.43182	1/108	11/1701	GO:0097352	CHMP5
1519	regulation of receptor signaling pathway via JAK-STAT	7	0.51508	1	1.43182	1/108	11/1701	GO:0046425	PARP14
1520	purine ribonucleoside triphosphate metabolic process	8	0.518861	1	0.366279	1/108	43/1701	GO:0009205	GIMAP7
1521	ribonucleoside triphosphate metabolic process	7	0.518861	1	0.366279	1/108	43/1701	GO:0009199	GIMAP7
1522	protein-RNA complex assembly	6	0.518861	1	0.366279	1/108	43/1701	GO:0022618	ADAR
1523	carbohydrate metabolic process	3	0.522471	1	0.357955	1/108	44/1701	GO:0005975	CHST12
1524	regulation of plasma membrane bounded cell projection organization	6	0.522471	1	0.357955	1/108	44/1701	GO:0120035	SP110
1525	regulation of locomotion	3	0.527064	1	1.23529	8/108	102/1701	GO:0040012	BST2,CD69,DDX58,LGALS9,NMI,PRKD2,SP100,SPATA13
1526	cell differentiation	3	0.535879	1	0.7875	10/108	200/1701	GO:0030154	ADAR,CHMP5,CNP,HERC6,IFI16,PSMB8,RARA,RSAD2,SP110,STAT1
1527	regulation of vesicle-mediated transport	5	0.542067	1	1.3125	4/108	48/1701	GO:0060627	LGALS9,PGAP1,PLSCR1,TNK2
1528	regulation of protein localization	5	0.542864	1	1.17757	8/108	107/1701	GO:0032880	DTX3L,NMI,PARP9,RSAD2,SP100,TRIM21,TRIM22,TRIM25
1529	regulation of T cell receptor signaling pathway	7	0.546069	1	1.3125	1/108	12/1701	GO:0050856	PRKD2
1530	import into the mitochondrion	6	0.546069	1	1.3125	1/108	12/1701	GO:0170036	PNPT1
1531	multicellular organism growth	3	0.546069	1	1.3125	1/108	12/1701	GO:0035264	RARA
1532	protein deubiquitination	8	0.546069	1	1.3125	1/108	12/1701	GO:0016579	USP15
1533	anterograde trans-synaptic signaling	7	0.546069	1	1.3125	1/108	12/1701	GO:0098916	SP110
1534	cellular response to insulin stimulus	6	0.546069	1	1.3125	1/108	12/1701	GO:0032869	STAT1
1535	cellular response to alcohol	5	0.546069	1	1.3125	1/108	12/1701	GO:0097306	GPR155
1536	positive regulation of adaptive immune response based on somatic recombination of immune receptors built from immunoglobulin superfamily domains	7	0.546069	1	1.3125	1/108	12/1701	GO:0002824	RSAD2
1537	sulfur compound biosynthetic process	4	0.546069	1	1.3125	1/108	12/1701	GO:0044272	CHST12
1538	regulation of lymphocyte migration	8	0.546069	1	1.3125	1/108	12/1701	GO:2000401	CD69
1539	chemical synaptic transmission	8	0.546069	1	1.3125	1/108	12/1701	GO:0007268	SP110
1540	leukocyte activation involved in immune response	4	0.546069	1	1.3125	1/108	12/1701	GO:0002366	IFI35
1541	regulation of receptor-mediated endocytosis	7	0.546069	1	1.3125	1/108	12/1701	GO:0048259	TNK2
1542	regulation of biomineral tissue development	5	0.546069	1	1.3125	1/108	12/1701	GO:0070167	ISG15
1543	stem cell population maintenance	3	0.546069	1	1.3125	1/108	12/1701	GO:0019827	ZBP1
1544	negative regulation of RNA catabolic process	8	0.546069	1	1.3125	1/108	12/1701	GO:1902369	ZBP1
1545	regulatory ncRNA-mediated gene silencing	9	0.546069	1	1.3125	1/108	12/1701	GO:0031047	MOV10
1546	positive regulation of lymphocyte mediated immunity	7	0.546069	1	1.3125	1/108	12/1701	GO:0002708	RSAD2
1547	maintenance of cell number	2	0.546069	1	1.3125	1/108	12/1701	GO:0098727	ZBP1
1548	negative regulation of transforming growth factor beta receptor signaling pathway	8	0.546069	1	1.3125	1/108	12/1701	GO:0030512	USP15
1549	positive regulation of DNA biosynthetic process	8	0.546069	1	1.3125	1/108	12/1701	GO:2000573	PRKD2
1550	regulation of miRNA transcription	9	0.546069	1	1.3125	1/108	12/1701	GO:1902893	RARA
1551	telomere organization	6	0.546069	1	1.3125	1/108	12/1701	GO:0032200	SP100
1552	calcium ion homeostasis	5	0.546069	1	1.3125	1/108	12/1701	GO:0055074	CNP
1553	regulation of stem cell differentiation	5	0.546069	1	1.3125	1/108	12/1701	GO:2000736	EIF2AK2
1554	regulation of cellular respiration	6	0.546069	1	1.3125	1/108	12/1701	GO:0043457	PNPT1
1555	alpha-beta T cell activation	6	0.546069	1	1.3125	1/108	12/1701	GO:0046631	RSAD2
1556	positive regulation of double-strand break repair	9	0.546069	1	1.3125	1/108	12/1701	GO:2000781	SMCHD1
1557	negative regulation of endocytosis	7	0.546069	1	1.3125	1/108	12/1701	GO:0045806	PLSCR1
1558	lipid homeostasis	3	0.546069	1	1.3125	1/108	12/1701	GO:0055088	TTC39B
1559	regulation of transferase activity	4	0.548069	1	1.28571	4/108	49/1701	GO:0051338	ADAR,DTX3L,HERC5,RBCK1
1560	homeostatic process	1	0.549724	1	0.684783	5/108	115/1701	GO:0042592	ADAR,CNP,MCL1,MT2A,TTC39B
1561	cellular response to stress	3	0.551842	1	1.15068	16/108	219/1701	GO:0033554	CREBRF,DTX3L,EIF2AK2,GPR155,HELB,HERC5,IFI16,IRF7,MCL1,PARP10,PARP9,PNPT1,SMCHD1,SP100,TRIM21,TRIM25
1562	DNA damage response	4	0.553155	1	1.21154	9/108	117/1701	GO:0006974	DTX3L,HELB,IFI16,IRF7,MCL1,PARP10,PARP9,SMCHD1,SP100
1563	multicellular organismal reproductive process	2	0.554441	1	1.26	4/108	50/1701	GO:0048609	APOL2,AZI2,LGALS9,RARA
1564	apoptotic signaling pathway	5	0.554441	1	1.26	4/108	50/1701	GO:0097190	IFI16,IFI6,MCL1,TNFSF10
1565	nucleoside phosphate biosynthetic process	6	0.554441	1	1.26	4/108	50/1701	GO:1901293	CMPK2,CNP,PARP10,PARP9
1566	negative regulation of apoptotic process	6	0.555211	1	1.20127	9/108	118/1701	GO:0043066	ADAR,BAG1,CNP,EIF2AK2,IFI6,IFIT3,IRF7,MCL1,RARA
1567	process utilizing autophagic mechanism	2	0.56115	1	1.23529	4/108	51/1701	GO:0061919	CHMP5,IFI16,RNF213,VMP1
1568	negative regulation of catabolic process	5	0.56115	1	1.23529	4/108	51/1701	GO:0009895	AZI2,MCL1,N4BP1,ZBP1
1569	autophagy	4	0.56115	1	1.23529	4/108	51/1701	GO:0006914	CHMP5,IFI16,RNF213,VMP1
1570	carbohydrate derivative biosynthetic process	3	0.568161	1	1.21154	4/108	52/1701	GO:1901137	CHST12,CMPK2,CNP,PGAP1
1571	localization	1	0.570791	1	0.892857	25/108	441/1701	GO:0051179	ADAR,APOL2,APOL3,APOL6,CHMP5,DTX3L,DYNLT1,GBP2,GPR155,IFIT1,ISG15,KPNB1,MCL1,MX2,NMI,PGAP1,PLSCR1,PNPT1,RARA,RBCK1,RTP4,SP100,TNK2,VMP1,ZBP1
1572	regulation of biological quality	2	0.571794	1	0.828947	13/108	247/1701	GO:0065008	BAG1,CNP,IFI6,MOV10,OAS2,PLSCR1,PNPT1,PPM1K,RARA,STAT1,TRIM21,VMP1,ZBP1
1573	cellular developmental process	2	0.572316	1	0.825605	13/108	248/1701	GO:0048869	ADAR,C1GALT1,CD164,CHMP5,CNP,HERC6,IFI16,MCL1,PSMB8,RARA,RSAD2,SP110,STAT1
1574	male gonad development	5	0.575095	1	1.21154	1/108	13/1701	GO:0008584	TNFSF10
1575	osteoblast differentiation	4	0.575095	1	1.21154	1/108	13/1701	GO:0001649	ADAR
1576	protein modification by small protein removal	7	0.575095	1	1.21154	1/108	13/1701	GO:0070646	USP15
1577	negative regulation of angiogenesis	8	0.575095	1	1.21154	1/108	13/1701	GO:0016525	STAT1
1578	negative regulation of proteasomal protein catabolic process	9	0.575095	1	1.21154	1/108	13/1701	GO:1901799	N4BP1
1579	nucleoside diphosphate metabolic process	6	0.575095	1	1.21154	1/108	13/1701	GO:0009132	CMPK2
1580	positive regulation of adaptive immune response	6	0.575095	1	1.21154	1/108	13/1701	GO:0002821	RSAD2
1581	regulation of leukocyte chemotaxis	7	0.575095	1	1.21154	1/108	13/1701	GO:0002688	LGALS9
1582	negative regulation of blood vessel morphogenesis	7	0.575095	1	1.21154	1/108	13/1701	GO:2000181	STAT1
1583	regulation of fibroblast proliferation	5	0.575095	1	1.21154	1/108	13/1701	GO:0048145	PARP10
1584	negative regulation of vasculature development	6	0.575095	1	1.21154	1/108	13/1701	GO:1901343	STAT1
1585	reactive oxygen species metabolic process	3	0.575095	1	1.21154	1/108	13/1701	GO:0072593	IFI6
1586	integrin-mediated signaling pathway	6	0.575095	1	1.21154	1/108	13/1701	GO:0007229	ISG15
1587	regulation of blood vessel endothelial cell migration	7	0.575095	1	1.21154	1/108	13/1701	GO:0043535	PRKD2
1588	regulation of epithelial cell differentiation	5	0.575095	1	1.21154	1/108	13/1701	GO:0030856	STAT1
1589	embryonic organ development	4	0.575095	1	1.21154	1/108	13/1701	GO:0048568	RARA
1590	lipid modification	5	0.575095	1	1.21154	1/108	13/1701	GO:0030258	RNF213
1591	spindle organization	7	0.575095	1	1.21154	1/108	13/1701	GO:0007051	KPNB1
1592	cell activation involved in immune response	3	0.575095	1	1.21154	1/108	13/1701	GO:0002263	IFI35
1593	positive regulation of cation transmembrane transport	8	0.575095	1	1.21154	1/108	13/1701	GO:1904064	VMP1
1594	peptidyl-amino acid modification	5	0.576711	1	0.572727	2/108	55/1701	GO:0018193	IFIH1,PRKD2
1595	regulation of cell cycle phase transition	6	0.578497	1	0.552632	2/108	57/1701	GO:1901987	DTX3L,PARP9
1596	negative regulation of cell differentiation	5	0.590439	1	1.27016	5/108	62/1701	GO:0045596	CD69,CNP,DYNLT1,RARA,STAT1
1597	DNA repair	6	0.59779	1	1.23047	5/108	64/1701	GO:0006281	DTX3L,HELB,PARP10,PARP9,SMCHD1
1598	regulation of catabolic process	4	0.599746	1	1.14735	11/108	151/1701	GO:0009894	AZI2,CREBRF,DTX3L,IFI16,MCL1,MOV10,N4BP1,PNPT1,TRIM21,TRIM22,ZBP1
1599	regulation of transport	4	0.599746	1	1.14735	11/108	151/1701	GO:0051049	AZI2,LGALS9,MX2,OAS2,PGAP1,PLSCR1,RSAD2,SP100,TNK2,TTC39B,VMP1
1600	transforming growth factor beta receptor superfamily signaling pathway	8	0.602281	1	1.125	1/108	14/1701	GO:0141091	USP15
1601	Golgi organization	5	0.602281	1	1.125	1/108	14/1701	GO:0007030	VMP1
1602	positive regulation of TORC1 signaling	9	0.602281	1	1.125	1/108	14/1701	GO:1904263	GPR155
1603	cellular response to UV	7	0.602281	1	1.125	1/108	14/1701	GO:0034644	N4BP1
1604	positive regulation of DNA repair	8	0.602281	1	1.125	1/108	14/1701	GO:0045739	SMCHD1
1605	organic acid catabolic process	4	0.602281	1	1.125	1/108	14/1701	GO:0016054	PPM1K
1606	positive regulation of neuron apoptotic process	7	0.602281	1	1.125	1/108	14/1701	GO:0043525	MCL1
1607	adaptive immune response based on somatic recombination of immune receptors built from immunoglobulin superfamily domains	4	0.602281	1	1.125	1/108	14/1701	GO:0002460	IRF7
1608	trans-synaptic signaling	6	0.602281	1	1.125	1/108	14/1701	GO:0099537	SP110
1609	maintenance of protein localization in organelle	5	0.602281	1	1.125	1/108	14/1701	GO:0072595	SP100
1610	cellular modified amino acid metabolic process	3	0.602281	1	1.125	1/108	14/1701	GO:0006575	PLSCR1
1611	regulation of lipid transport	5	0.602281	1	1.125	1/108	14/1701	GO:0032368	TTC39B
1612	regulation of reproductive process	3	0.602281	1	1.125	1/108	14/1701	GO:2000241	CNP
1613	regulation of exocytosis	7	0.602281	1	1.125	1/108	14/1701	GO:0017157	LGALS9
1614	meiotic cell cycle process	3	0.602281	1	1.125	1/108	14/1701	GO:1903046	CNP
1615	negative regulation of autophagy	7	0.602281	1	1.125	1/108	14/1701	GO:0010507	MCL1
1616	carboxylic acid catabolic process	6	0.602281	1	1.125	1/108	14/1701	GO:0046395	PPM1K
1617	negative regulation of myeloid cell differentiation	8	0.602281	1	1.125	1/108	14/1701	GO:0045638	RARA
1618	nuclear export	7	0.602281	1	1.125	1/108	14/1701	GO:0051168	ADAR
1619	positive regulation of mononuclear cell migration	8	0.602281	1	1.125	1/108	14/1701	GO:0071677	LGALS9
1620	protein dephosphorylation	6	0.602281	1	1.125	1/108	14/1701	GO:0006470	PPM1K
1621	secondary alcohol metabolic process	4	0.602281	1	1.125	1/108	14/1701	GO:1902652	APOL2
1622	positive regulation of endothelial cell migration	7	0.602281	1	1.125	1/108	14/1701	GO:0010595	PRKD2
1623	cell surface receptor protein serine/threonine kinase signaling pathway	7	0.602281	1	1.125	1/108	14/1701	GO:0007178	USP15
1624	peptidyl-serine phosphorylation	7	0.602281	1	1.125	1/108	14/1701	GO:0018105	PRKD2
1625	mitochondrial transmembrane transport	5	0.602281	1	1.125	1/108	14/1701	GO:1990542	PNPT1
1626	muscle cell differentiation	4	0.602281	1	1.125	1/108	14/1701	GO:0042692	RARA
1627	germ cell development	4	0.602281	1	1.125	1/108	14/1701	GO:0007281	RARA
1628	cellular response to ionizing radiation	6	0.602281	1	1.125	1/108	14/1701	GO:0071479	IFI16
1629	regulation of cellular catabolic process	5	0.611071	1	1.17537	5/108	67/1701	GO:0031329	DTX3L,IFI16,MCL1,TRIM21,TRIM22
1630	proteasomal protein catabolic process	6	0.61602	1	1.15809	5/108	68/1701	GO:0010498	PSMB8,PSMB9,RBCK1,TRIM21,TRIM25
1631	positive regulation of telomere maintenance	8	0.618076	1	0	0/108	15/1701	GO:0032206
1632	regulation of cold-induced thermogenesis	4	0.618076	1	0	0/108	15/1701	GO:0120161
1633	mononuclear cell proliferation	4	0.618076	1	0	0/108	15/1701	GO:0032943
1634	muscle tissue development	4	0.618076	1	0	0/108	15/1701	GO:0060537
1635	response to calcium ion	4	0.618076	1	0	0/108	15/1701	GO:0051592
1636	response to carbohydrate	4	0.618076	1	0	0/108	15/1701	GO:0009743
1637	nucleoside phosphate catabolic process	6	0.618076	1	0	0/108	15/1701	GO:1901292
1638	regulation of protein localization to plasma membrane	7	0.618076	1	0	0/108	15/1701	GO:1903076
1639	mitochondrial electron transport, NADH to ubiquinone	8	0.618076	1	0	0/108	15/1701	GO:0006120
1640	cytoskeleton-dependent cytokinesis	4	0.618076	1	0	0/108	15/1701	GO:0061640
1641	protein localization to vacuole	6	0.618076	1	0	0/108	15/1701	GO:0072665
1642	regulation of DNA replication	7	0.618076	1	0	0/108	15/1701	GO:0006275
[truncated: 5,922 more rows]

## Sheet: flu_1_STAT1_repression
	name	depth	p_uncorrected	p_bonferroni	odds_ratio	ratio_in_study	ratio_in_pop	GO	study_items
[truncated: 7,565 more rows]

[truncated: 37 more sheets: flu_1_STAT1_activation, flu_2_RPS9_repression, flu_2_RPS9_activation, flu_3_RBCK1_repression, flu_3_RBCK1_activation, flu_4_LNPEP_repression, flu_4_LNPEP_activation, flu_5_TMEM14C_repression, flu_5_TMEM14C_activation, flu_6_CLINT1_repression, flu_6_CLINT1_activation, flu_7_PPIB_repression, flu_7_PPIB_activation, flu_8_TRIM22_repression, flu_8_TRIM22_activation, flu_9_MKRN1_repression, flu_9_MKRN1_activation, NI_0_PCMTD1_repression, NI_0_PCMTD1_activation, NI_1_MRPL53_repression …]
