# Supplementary material for: Airqtl dissects cell state-specific causal gene regulatory networks with efficient single-cell eQTL mapping
Source: Nat Commun. 2025 Dec 10;16:11403. doi: 10.1038/s41467-025-66214-9 (PMC12739144; doi:10.1038/s41467-025-66214-9)
Supplement: Supplementary file 9 — Supplementary Data 7 [file 41467_2025_66214_MOESM9_ESM.xlsx]

## Sheet: Sheet 1
threshold	condition	Near Chipseq peaks only	Airqtl GRN only	Both Chipseq and Airqtl	Neither Chipseq nor Airqtl	odds_ratio	p_value
20	control	6	168	1	1538	1.52579	0.14608
20	infg	7	168	1	1537	1.30697	0.182639
100	control	12	166	3	1532	2.30723	0.0524889
100	infg	22	165	4	1522	1.67713	0.105467
200	control	19	163	6	1525	2.95447	0.00831324
200	infg	28	163	6	1516	1.99299	0.0435706
1000	control	78	158	11	1466	1.3085	0.159587
1000	infg	69	157	12	1475	1.6339	0.04927
5000	control	258	138	31	1286	1.11971	0.255421
5000	infg	178	140	29	1366	1.58965	0.0149304
20000	control	595	100	69	949	1.10052	0.252559
20000	infg	355	117	52	1189	1.48858	0.0107548
100000	control	903	77	92	641	0.84814	0.823951
100000	infg	630	98	71	914	1.05109	0.348609
500000	control	918	77	92	626	0.814758	0.880084
500000	infg	668	93	76	876	1.07166	0.305533
